# Supplementary material for: A comprehensive collection of systems biology data characterizing the host response to viral infection
Source: Sci Data. 2014 Oct 14;1:140033. doi: 10.1038/sdata.2014.33 (PMC4410982; doi:10.1038/sdata.2014.33)
Supplement: Supplementary file 1 [file sdata201433-isa1.zip]

Archive with 5 entries (5 files):
- i_Investigation.txt
- s_JCVI.txt
- a_JCVI_proteomics.txt
- a_JCVI_agilent.txt
- a_JCVI_affy.txt
