# Supplementary material for: A comprehensive collection of systems biology data characterizing the host response to viral infection
Source: Sci Data. 2014 Oct 14;1:140033. doi: 10.1038/sdata.2014.33 (PMC4410982; doi:10.1038/sdata.2014.33)
Supplement: Supplementary file 1 [file sdata201433-isa1.zip › i_Investigation.txt]

# Investigation File generated for Scientific Data with Investigation File Authoring Tool version 0.1.0 on 02/10/2014 - This metadata file is CC0
ONTOLOGY SOURCE REFERENCE
Term Source Name	NCBITAXON	BTO	OBI	NCIT	ERO	BAO
Term Source File	http://data.bioontology.org/ontologies/NCBITAXON	http://data.bioontology.org/ontologies/BTO	http://data.bioontology.org/ontologies/OBI	http://data.bioontology.org/ontologies/NCIT	http://data.bioontology.org/ontologies/ERO	http://data.bioontology.org/ontologies/BAO
Term Source Version	2014AA	unknown	2014-08-18	14.08d	2013-08-02	2.0
Term Source Description	National Center for Biotechnology Information (NCBI) Organismal Classification	BRENDA Tissue and Enzyme Source Ontology	Ontology for Biomedical Investigations	National Cancer Institute Thesaurus	Eagle-I Research Resource Ontology	BioAssay Ontology
INVESTIGATION
Investigation Identifier
Investigation Title
Investigation Description
Investigation Submission Date
Investigation Public Release Date
INVESTIGATION PUBLICATIONS
Investigation PubMed ID
Investigation Publication DOI
Investigation Publication Author List
Investigation Publication Title
Investigation Publication Status
Investigation Publication Status Term Accession Number
Investigation Publication Status Term Source REF
INVESTIGATION CONTACTS
Investigation Person Last Name
Investigation Person Mid Initials
Investigation Person First Name
Investigation Person Address
Investigation Person Phone
Investigation Person Fax
Investigation Person Email
Investigation Person Affiliation
Investigation Person Roles
Investigation Person Roles Term Accession Number
Investigation Person Roles Term Source REF
STUDY
Study Identifier	10.1038/sdata.2014.33
Study Title	A comprehensive collection of systems biology data characterizing the                    host response to viral infection
Study Submission Date	04/03/2014
Study Public Release Date	14/10/2014
Study Description	http://www.nature.com/articles/sdata201433#abstract
Study File Name	s_JCVI.txt
Comment[Subject Keywords]	Biological sciences/Computational biology and bioinformatics/Databases;Biological sciences/Systems biology/Systems analysis;Biological sciences/Microbiology/Virology/Viral host response;Biological sciences/Computational biology and bioinformatics/Data mining
Comment[Manuscript Licence]	CC BY-4.0
Comment[Experimental Metadata Licence]	CC0
Comment[Supplementary Information File Name]	
Comment[Supplementary Information File Type]	x-zip-compressed
Comment[Supplementary Information File URL]	http://www.nature.com/articles/sdata201433#supplementary-information
Comment[Data Repository]	Gene Expression Omnibus;PeptideAtlas;Gene Expression Omnibus;Gene Expression Omnibus;PeptideAtlas;Gene Expression Omnibus;PeptideAtlas;PeptideAtlas;Gene Expression Omnibus;PeptideAtlas;Gene Expression Omnibus;PeptideAtlas;Gene Expression Omnibus;PeptideAtlas;Gene Expression Omnibus;Gene Expression Omnibus;PeptideAtlas;Gene Expression Omnibus;PeptideAtlas;Gene Expression Omnibus;PeptideAtlas;Gene Expression Omnibus;Gene Expression Omnibus;Gene Expression Omnibus;PeptideAtlas;Gene Expression Omnibus;Gene Expression Omnibus;Gene Expression Omnibus;Gene Expression Omnibus;PeptideAtlas;Gene Expression Omnibus;Gene Expression Omnibus;PeptideAtlas;Gene Expression Omnibus;Gene Expression Omnibus;Gene Expression Omnibus;PeptideAtlas;Gene Expression Omnibus;Gene Expression Omnibus;Gene Expression Omnibus;Gene Expression Omnibus;Gene Expression Omnibus;Gene Expression Omnibus;Gene Expression Omnibus;Gene Expression Omnibus;Gene Expression Omnibus;Gene Expression Omnibus
Comment[Data Record Accession]	GSE37569;PASS00423;GSE45042;GSE28166;PASS00424;GSE37571;PASS00425;PASS00426;GSE40844;PASS00427;GSE43203;PASS00428;GSE43204;PASS00418;GSE33263;GSE36328;PASS00419;GSE37572;PASS00420;GSE43301;PASS00422;PASS00422;GSE43302;GSE44441;PASS00421;GSE44445;GSE36328;GSE40792;GSE37245;PASS00430;GSE33267;GSE37827;PASS00431;GSE47960;GSE47961;GSE47962;PASS00433;GSE33266;GSE50000;GSE51386;GSE50878;GSE51387;GSE49262;GSE49263;GSE43301;GSE40824;GSE40827
Comment[Data Record URI]	http://www.ncbi.nlm.nih.gov/geo/query/acc.cgi?acc=GSE37569;https://db.systemsbiology.net/sbeams/cgi/PeptideAtlas/PASS_View?identifier=PASS00423;http://www.ncbi.nlm.nih.gov/geo/query/acc.cgi?acc=GSE45042;http://www.ncbi.nlm.nih.gov/geo/query/acc.cgi?acc=GSE28166;https://db.systemsbiology.net/sbeams/cgi/PeptideAtlas/PASS_View?identifier=PASS00424;http://www.ncbi.nlm.nih.gov/geo/query/acc.cgi?acc=GSE37571;https://db.systemsbiology.net/sbeams/cgi/PeptideAtlas/PASS_View?identifier=PASS00425;https://db.systemsbiology.net/sbeams/cgi/PeptideAtlas/PASS_View?identifier=PASS00426;http://www.ncbi.nlm.nih.gov/geo/query/acc.cgi?acc=GSE40844;https://db.systemsbiology.net/sbeams/cgi/PeptideAtlas/PASS_View?identifier=PASS00427;http://www.ncbi.nlm.nih.gov/geo/query/acc.cgi?acc=GSE43203;https://db.systemsbiology.net/sbeams/cgi/PeptideAtlas/PASS_View?identifier=PASS00428;http://www.ncbi.nlm.nih.gov/geo/query/acc.cgi?acc=GSE43204;https://db.systemsbiology.net/sbeams/cgi/PeptideAtlas/PASS_View?identifier=PASS00418;http://www.ncbi.nlm.nih.gov/geo/query/acc.cgi?acc=GSE33263;http://www.ncbi.nlm.nih.gov/geo/query/acc.cgi?acc=GSE36328;https://db.systemsbiology.net/sbeams/cgi/PeptideAtlas/PASS_View?identifier=PASS00419;http://www.ncbi.nlm.nih.gov/geo/query/acc.cgi?acc=GSE37572;https://db.systemsbiology.net/sbeams/cgi/PeptideAtlas/PASS_View?identifier=PASS00420;http://www.ncbi.nlm.nih.gov/geo/query/acc.cgi?acc=GSE43301;https://db.systemsbiology.net/sbeams/cgi/PeptideAtlas/PASS_View?identifier=PASS00422;https://db.systemsbiology.net/sbeams/cgi/PeptideAtlas/PASS_View?identifier=PASS00422;http://www.ncbi.nlm.nih.gov/geo/query/acc.cgi?acc=GSE43302;http://www.ncbi.nlm.nih.gov/geo/query/acc.cgi?acc=GSE44441;https://db.systemsbiology.net/sbeams/cgi/PeptideAtlas/PASS_View?identifier=PASS00421;http://www.ncbi.nlm.nih.gov/geo/query/acc.cgi?acc=GSE44445;http://www.ncbi.nlm.nih.gov/geo/query/acc.cgi?acc=GSE36328;http://www.ncbi.nlm.nih.gov/geo/query/acc.cgi?acc=GSE40792;http://www.ncbi.nlm.nih.gov/geo/query/acc.cgi?acc=GSE37245;https://db.systemsbiology.net/sbeams/cgi/PeptideAtlas/PASS_View?identifier=PASS00430;http://www.ncbi.nlm.nih.gov/geo/query/acc.cgi?acc=GSE33267;http://www.ncbi.nlm.nih.gov/geo/query/acc.cgi?acc=GSE37827;https://db.systemsbiology.net/sbeams/cgi/PeptideAtlas/PASS_View?identifier=PASS00431;http://www.ncbi.nlm.nih.gov/geo/query/acc.cgi?acc=GSE47960;http://www.ncbi.nlm.nih.gov/geo/query/acc.cgi?acc=GSE47961;http://www.ncbi.nlm.nih.gov/geo/query/acc.cgi?acc=GSE47962;https://db.systemsbiology.net/sbeams/cgi/PeptideAtlas/PASS_View?identifier=PASS00433;http://www.ncbi.nlm.nih.gov/geo/query/acc.cgi?acc=GSE33266;http://www.ncbi.nlm.nih.gov/geo/query/acc.cgi?acc=GSE50000;http://www.ncbi.nlm.nih.gov/geo/query/acc.cgi?acc=GSE51386;http://www.ncbi.nlm.nih.gov/geo/query/acc.cgi?acc=GSE50878;http://www.ncbi.nlm.nih.gov/geo/query/acc.cgi?acc=GSE51387;http://www.ncbi.nlm.nih.gov/geo/query/acc.cgi?acc=GSE49262;http://www.ncbi.nlm.nih.gov/geo/query/acc.cgi?acc=GSE49263;http://www.ncbi.nlm.nih.gov/geo/query/acc.cgi?acc=GSE43301;http://www.ncbi.nlm.nih.gov/geo/query/acc.cgi?acc=GSE40824;http://www.ncbi.nlm.nih.gov/geo/query/acc.cgi?acc=GSE40827
STUDY DESIGN DESCRIPTORS
Study Design Type	time series design	dose response design	strain comparison design	species comparison design	genetic modification design
Study Design Type Term Accession Number	OBI:0500020	OBI:0001418	OBI:0001464	OBI:0001310	OBI:0001460
Study Design Type Term Source REF	OBI	OBI	OBI	OBI	OBI
STUDY PUBLICATIONS
Study PubMed ID	PMID: 21865398	PMID: 22532695	PMID: 23631916	PMID: 23919993	PMID: 23895213	PMID: 24073225	PMID: 23935999	PMID: 23365422	PMID: 24478444
Study Publication DOI	doi:10.1128/JVI.05792-11	doi:10.1128/JVI.00563-12	doi:10.1128/mBio.00165-13	doi:10.1128/mBio.00271-13	doi:10.1186/1752-0509-7-69	doi:10.1371/journal.pone.0074863	doi:10.1371/journal.pone.0069374	doi:10.1128/JVI.02520-12	doi:10.1128/JVI.03571-13
Study Publication Author List	Li C, Bankhead A 3rd, Eisfeld AJ, Hatta Y, Jeng S, Chang JH, Aicher LD, Proll S, Ellis AL, Law GL, Waters KM, Neumann G, Katze MG, McWeeney S, Kawaoka Y	Josset L, Belser JA,  Pantin-Jackwood MJ, Chang JH, Chang ST, Belisle SE, Tumpey TM, Katze MG	Josset L, Menachery VD, Gralinski LE, Agnihothram S, Sova P, Carter VS, Yount BL, Graham RL, Baric RS, Katze MG	Gralinski LE, Bankhead A 3rd, Jeng S, Menachery VD, Proll S, Belisle SE, Matzke M, Webb-Robertson BJ, Luna ML, Shukla AK, Ferris MT, Bolles M, Chang J, Aicher L, Waters KM, Smith RD, Metz TO, Law GL, Katze MG, McWeeney S, Baric RS	Tchitchek N, Eisfeld AJ, Tisoncik-Go J, Josset L, Gralinski LE, B??cavin C, Tilton SC, Webb-Robertson BJ, Ferris MT, Totura AL, Li C, Neumann G, Metz TO, Smith RD, Waters KM, Baric R, Kawaoka Y, Katze MG	Askovich PS, Sanders CJ, Rosenberger CM, Diercks AH, Dash P, Navarro G, Vogel P, Doherty PC, Thomas PG, Aderem A	Mitchell HD, Eisfeld AJ, Sims AC, McDermott JE, Matzke MM, Webb-Robertson BJ, Tilton SC, Tchitchek N, Josset L, Li C, Ellis AL, Chang JH, Heegel RA, Luna ML, Schepmoes AA, Shukla AK, Metz TO, Neumann G, Benecke AG, Smith RD, Baric RS, Kawaoka Y, Katze MG, Waters KM	Sims AC, Tilton SC, Menachery VD, Gralinski LE, Sch?_fer A, Matzke MM, Webb-Robertson BJ, Chang J, Luna ML, Long CE, Shukla AK, Bankhead AR 3rd, Burkett SE, Zornetzer G, Tseng CT, Metz TO, Pickles R, McWeeney S, Smith RD, Katze MG, Waters KM, Baric RS	Menachery VD, Yount BL Jr, Josset L, Gralinski LE, Scobey T, Agnihothram S, Katze MG, Baric RS
Study Publication Title	Host regulatory network response to infection with highly pathogenic h5n1 avian influenza virus	Implication of inflammatory macrophages, nuclear receptors, and interferon regulatory factors in increased virulence of pandemic 2009 h1n1 influenza a virus after host adaptation	Cell host response to infection with novel human coronavirus emc predicts potential antivirals and important differences with sars coronavirus	Mechanisms of severe acute respiratory syndrome coronavirus-induced acute lung injury	Specific mutations in h5n1 mainly impact the magnitude and velocity of the host response in mice	Differential host response, rather than early viral replication efficiency, correlates with pathogenicity caused by influenza viruses	A network integration approach to predict conserved regulators related to pathogenicity of influenza and sars-cov respiratory viruses	Release of severe acute respiratory syndrome coronavirus nuclear import block enhances host transcription in human lung cells	Attenuation and restoration of sars-cov mutant lacking 2' o methyltransferase activity
Study Publication Status	published	published	published	published	published	published	published	published	published
Study Publication Status Term Accession Number									
Study Publication Status Term Source REF									
STUDY FACTORS
Study Factor Name	host genotype	viral agent	viral genotype	dose	time	replicate
Study Factor Type	Genotype	Pathogen	Genotype	Dose	Timepoint	Replicate
Study Factor Type Term Accession Number	NCIT:C16631	NCIT:C50922	NCIT:C16631	NCIT:C25488	NCIT:C68568	NCIT:C28038
Study Factor Type Term Source REF	NCIT	NCIT	NCIT	NCIT	NCIT	NCIT
STUDY ASSAYS
Study Assay Measurement Type	protein expression profiling	transcription profiling assay	transcription profiling assay
Study Assay Measurement Type Term Accession Number	OBI:0000615	OBI:0000424	OBI:0000424
Study Assay Measurement Type Term Source REF	OBI	OBI	ERO
Study Assay Technology Type	mass spectrometry assay	DNA microarray	DNA microarray
Study Assay Technology Type Term Accession Number	OBI:0000470	OBI:0400148	OBI:0400148
Study Assay Technology Type Term Source REF	OBI	OBI	OBI
Study Assay Technology Platform	4-column custom-built capillary LC system coupled online to a linear ion trap mass spectrometer (LTQ; ThermoFisher Scientific, San Jose, CA, USA)	Agilent 4x44k mouse whole-genome oligonucleotide microarray G4122F (ID 014868) or 4x44 human HG (ID 014850)	Affymetrix GeneChip Mouse Exon 1.0 ST Array
Study Assay File Name	a_JCVI_proteomics.txt	a_JCVI_agilent.txt	a_JCVI_affy.txt
STUDY PROTOCOLS
Study Protocol Name	Human Cell Lines, Infections, and Extractions	Animal strains, Infections, and Extractions	Isolation of Total RNA and Quality Control	Positive-strand cDNA Synthesis, Fragmentation, and Single-stranded cDNA for Affymetrix Microarray Analysis	Affymetrix Microarray Processing and Expression Analysis	Labeling and Quantification of Total RNA for Agilent Microarray	Agilent Microarray Hybridization and Scanning	Agilent Microarray Processing and Expression Analysis	Preparation of Protein Extracts for Proteomic Analysis	Strong cation exchange fractionation	Reversed-phase capillary LC-MS/MS and LC-MS analyses	Development of the AMT tag database for virus-infected model systems	Processing of quantitative LC-MS datasets	Proteomic Data Statistical Processing
Study Protocol Type	experimental design method	experimental design method	sample preparation for assay	data collection method	data processing operation	sample preparation for assay	data collection method	data processing operation	sample preparation for assay	purification	data collection method	data processing operation	data processing operation	data processing operation
Study Protocol Type Term Accession Number	BAO:0002336	BAO:0002336	OBI:0000073	ERO:0001932	ERO:0100287	OBI:0000073	ERO:0001932	ERO:0100287	OBI:0000073	ERO:0000338	ERO:0001932	ERO:0100287	ERO:0100287	ERO:0100287
Study Protocol Type Term Source REF	BAO	BAO	ERO	ERO	ERO	ERO	ERO	ERO	ERO	ERO	ERO	ERO	ERO	ERO
Study Protocol Description														
Study Protocol URI														
Study Protocol Version														
Study Protocol Parameters Name	virus stock identifier	virus stock identifier												
Study Protocol Parameters Name Term Accession Number														
Study Protocol Parameters Name Term Source REF														
Study Protocol Components Name														
Study Protocol Components Type														
Study Protocol Components Type Term Accession Number														
Study Protocol Components Type Term Source REF														
STUDY CONTACTS
Study Person Last Name	Aevermann	Pickett	Kumar	Klem	Agnihothram	Askovich	Bankhead	Bolles	Carter	Chang	Clauss	Dash	Diercks	Eisfeld	Ellis	Fan	Ferris	Gralinski	Green	Gritsenko	Hatta	Heegel	Jacobs	Jeng	Josset	Kaiser	Kelly	Law	Li	Li	Long	Luna	Matzke	McDermott	Menachery	Metz	Mitchell	Monroe	Navarro	Neumann	Podyminogin	Purvine	Rosenberger	Sanders	Schepmoes	Shukla	Sims	Sova	Tam	Tchitchek	Thomas	Tilton	Totura	Wang	Webb-Robertson	Wen	Weiss	Yang	Yount	Zhang	McWeeney	Smith	Waters	Kawaoka	Baric	Aderem	Katze	Scheuermann
Study Person First Name	Brian D.	Brett E.	Sanjeev	Edward B.	Sudhakar	Peter S.	Armand	Meagen	Victoria	Jean	Therese R.W.	Pradyot	Alan H.	Amie J.	Amy	Shufang	Martin T.	Lisa E.	Richard R.	Marina A.	Masato	Robert A.	Jon M.	Sophia	Laurence	Shari M.	Sara	G. Lynn	Chengjun	Jiangning	Casey	Maria L.	Melissa	Jason	Vineet	Thomas O.	Hugh	Matthew E.	Garnet	Gabriele	Rebecca L.	Samuel O.	Carrie M.	Catherine J.	Athena A.	Anil K.	Amy	Pavel	Vincent C.	Nicolas	Paul G.	Susan C.	Allison	Jing	Bobbie-Jo	Ji	Jeffrey M.	Feng	Boyd	Qibin	Shannon	Richard D.	Katrina M.	Yoshihiro	Ralph	Alan	Michael G.	Richard H.
Study Person Mid Initials																																																																				
Study Person Email	""	""	""	""	""	""	""	""	""	""	""	""	""	""	""	""	""	""	""	""	""	""	""	""	""	""	""	""	""	""	""	""	""	""	""	""	""	""	""	""	""	""	""	""	""	""	""	""	""	""	""	""	""	""	""	""	""	""	""	""	""	""	""	""	""	""	""	rscheuermann@jcvi.org
Study Person Phone																																																																				
Study Person Fax																																																																				
Study Person Address																																																																				
Study Person Affiliation	                J. Craig Venter Institute, La Jolla, CA                92037, USA            	                J. Craig Venter Institute, La Jolla, CA                92037, USA            	                Northrop Grumman Information Systems, Health IT,                    Rockville, MD                20850, USA            	                Northrop Grumman Information Systems, Health IT,                    Rockville, MD                20850, USA            	                Department of Epidemiology, University of North Carolina at Chapel                    Hill, Chapel Hill,                    NC                27599-7400, USA            	                Seattle Biomedical Research Institute, Seattle, WA                98109, USA            	                Oregon Clinical & Translational Research                    Institute, Portland,                    Oregon                97239-3098, USA            	                Department of Microbiology and Immunology, University of North Carolina                    at Chapel Hill, Chapel                    Hill, North Carolina                27599-7290, USA            	                Department of Microbiology, University of Washington,                    Seattle, WA                98195, USA            	                Department of Microbiology, University of Washington,                    Seattle, WA                98195, USA            	                Biological Sciences Division, Pacific Northwest National                    Laboratory, Richland,                    WA                99352, USA            	                Department of Immunology, St. Jude Children’s Research                    Hospital, Memphis,                    TN                38105-3678, USA            	                Seattle Biomedical Research Institute, Seattle, WA                98109, USA            	                School of Veterinary Medicine, Department of Pathobiological Sciences,                    Influenza Research Institute, University of Wisconsin-Madison,                    Madison, WI                53706, USA            	                School of Veterinary Medicine, Department of Pathobiological Sciences,                    Influenza Research Institute, University of Wisconsin-Madison,                    Madison, WI                53706, USA            	                School of Veterinary Medicine, Department of Pathobiological Sciences,                    Influenza Research Institute, University of Wisconsin-Madison,                    Madison, WI                53706, USA            	                Department of Genetics, University of North Carolina at Chapel                    Hill, Chapel Hill,                    NC                27599-7264, USA            	                Department of Microbiology and Immunology, University of North Carolina                    at Chapel Hill, Chapel                    Hill, North Carolina                27599-7290, USA            	                Department of Microbiology, University of Washington,                    Seattle, WA                98195, USA            	                Biological Sciences Division, Pacific Northwest National                    Laboratory, Richland,                    WA                99352, USA            	                School of Veterinary Medicine, Department of Pathobiological Sciences,                    Influenza Research Institute, University of Wisconsin-Madison,                    Madison, WI                53706, USA            	                Biological Sciences Division, Pacific Northwest National                    Laboratory, Richland,                    WA                99352, USA            	                Biological Sciences Division, Pacific Northwest National                    Laboratory, Richland,                    WA                99352, USA            	                Oregon Clinical & Translational Research                    Institute, Portland,                    Oregon                97239-3098, USA            	                Department of Microbiology, University of Washington,                    Seattle, WA                98195, USA            	                Seattle Biomedical Research Institute, Seattle, WA                98109, USA            	                Department of Microbiology, University of Washington,                    Seattle, WA                98195, USA            	                Department of Microbiology, University of Washington,                    Seattle, WA                98195, USA            	                Division of Animal influenza, Harbin Veterinary Research Institute,                    Chinese Academy of Agricultural Sciences, Harbin, Heilongjiang Province                150001, China            	                Seattle Biomedical Research Institute, Seattle, WA                98109, USA            	                Department of Epidemiology, University of North Carolina at Chapel                    Hill, Chapel Hill,                    NC                27599-7400, USA            	                Biological Sciences Division, Pacific Northwest National                    Laboratory, Richland,                    WA                99352, USA            	                Biological Sciences Division, Pacific Northwest National                    Laboratory, Richland,                    WA                99352, USA            	                Biological Sciences Division, Pacific Northwest National                    Laboratory, Richland,                    WA                99352, USA            	                Department of Epidemiology, University of North Carolina at Chapel                    Hill, Chapel Hill,                    NC                27599-7400, USA            	                Biological Sciences Division, Pacific Northwest National                    Laboratory, Richland,                    WA                99352, USA            	                Biological Sciences Division, Pacific Northwest National                    Laboratory, Richland,                    WA                99352, USA            	                Biological Sciences Division, Pacific Northwest National                    Laboratory, Richland,                    WA                99352, USA            	                Seattle Biomedical Research Institute, Seattle, WA                98109, USA            	                School of Veterinary Medicine, Department of Pathobiological Sciences,                    Influenza Research Institute, University of Wisconsin-Madison,                    Madison, WI                53706, USA            	                Seattle Biomedical Research Institute, Seattle, WA                98109, USA            	                Environmental Molecular Sciences Laboratory, Pacific Northwest National                    Laboratory, Richland,                    WA                99354, USA            	                Seattle Biomedical Research Institute, Seattle, WA                98109, USA            	                Department of Immunology, St. Jude Children’s Research                    Hospital, Memphis,                    TN                38105-3678, USA            	                Biological Sciences Division, Pacific Northwest National                    Laboratory, Richland,                    WA                99352, USA            	                Biological Sciences Division, Pacific Northwest National                    Laboratory, Richland,                    WA                99352, USA            	                Department of Epidemiology, University of North Carolina at Chapel                    Hill, Chapel Hill,                    NC                27599-7400, USA            	                Department of Microbiology, University of Washington,                    Seattle, WA                98195, USA            	                Seattle Biomedical Research Institute, Seattle, WA                98109, USA            	                Department of Microbiology, University of Washington,                    Seattle, WA                98195, USA            	                Department of Immunology, St. Jude Children’s Research                    Hospital, Memphis,                    TN                38105-3678, USA            	                Biological Sciences Division, Pacific Northwest National                    Laboratory, Richland,                    WA                99352, USA            	                Department of Microbiology and Immunology, University of North Carolina                    at Chapel Hill, Chapel                    Hill, North Carolina                27599-7290, USA            	                Biological Sciences Division, Pacific Northwest National                    Laboratory, Richland,                    WA                99352, USA            	                Biological Sciences Division, Pacific Northwest National                    Laboratory, Richland,                    WA                99352, USA            	                Biological Sciences Division, Pacific Northwest National                    Laboratory, Richland,                    WA                99352, USA            	                Department of Microbiology, University of Washington,                    Seattle, WA                98195, USA            	                Biological Sciences Division, Pacific Northwest National                    Laboratory, Richland,                    WA                99352, USA            	                Department of Epidemiology, University of North Carolina at Chapel                    Hill, Chapel Hill,                    NC                27599-7400, USA            	                Biological Sciences Division, Pacific Northwest National                    Laboratory, Richland,                    WA                99352, USA            	                Oregon Clinical & Translational Research                    Institute, Portland,                    Oregon                97239-3098, USA            	                Biological Sciences Division, Pacific Northwest National                    Laboratory, Richland,                    WA                99352, USA            	                Biological Sciences Division, Pacific Northwest National                    Laboratory, Richland,                    WA                99352, USA            	                School of Veterinary Medicine, Department of Pathobiological Sciences,                    Influenza Research Institute, University of Wisconsin-Madison,                    Madison, WI                53706, USA            	                Department of Epidemiology, University of North Carolina at Chapel                    Hill, Chapel Hill,                    NC                27599-7400, USA            	                Seattle Biomedical Research Institute, Seattle, WA                98109, USA            	                Department of Microbiology, University of Washington,                    Seattle, WA                98195, USA            	                J. Craig Venter Institute, La Jolla, CA                92037, USA            
Study Person Roles																																																																				
Study Person Roles Term Accession Number																																																																				
Study Person Roles Term Source REF																																																																				
Comment[Study Person ORCID]																																																																				
Comment[Funder]																																																																				
Comment[FundRef ID]																																																																				
Comment[Funder Term Source REF]																																																																				
Comment[Grant Identifier]																																																																				
