# Supplementary material for: A comprehensive collection of systems biology data characterizing the host response to viral infection
Source: Sci Data. 2014 Oct 14;1:140033. doi: 10.1038/sdata.2014.33 (PMC4410982; doi:10.1038/sdata.2014.33)
Supplement: Supplementary file 1 [file sdata201433-isa1.zip › s_JCVI.txt]

Source Name	Comment[Study ID]	Characteristics[organism]	Term Source REF	Term Accession Number	Characteristics[strain]	Term Source REF	Term Accession Number	Characteristics[organism part]	Term Source REF	Term Accession Number	Characteristics[cell line]	Term Source REF	Term Accession Number	Protocol REF	Parameter Value[virus stock identifier]	Comment[viruses]	Sample Name	Comment[External Sample ID]	Comment[assay type]	Comment[sample type]	Comment[study design type]	Factor Value[host genotype]	Comment[viral genus]	Factor Value[viral agent]	Factor Value[viral genotype]	Factor Value[dose]	Unit	Factor Value[time]	Unit	Factor Value[replicate]
#transcriptome profiling, human
ECL001_EMC_0h_1	ECL001-R	Homo sapiens	NCBITAXON	NCBITaxon:9606				lung adenocarcinoma cell line	BTO	BTO:0001911	Calu-3 cell	BTO	BTO:0002750	Human Cell Lines, Infections, and Extractions	MERS-CoV	The viruses used in host infections are described in the 'Viruses' subsection of the Methods and listed in Table 5	ECL001_EMC_0h_1_array	ECL001_EMC_0h_1_array	in vitro assay	cell line	Longitudinal	N/A	Betacoronavirus	MERS-CoV (Hu CoV EMC virus)		5	MOI	0	hour	1
ECL001_EMC_0h_2	ECL001-R	Homo sapiens	NCBITAXON	NCBITaxon:9606				lung adenocarcinoma cell line	BTO	BTO:0001911	Calu-3 cell	BTO	BTO:0002750	Human Cell Lines, Infections, and Extractions	MERS-CoV	The viruses used in host infections are described in the 'Viruses' subsection of the Methods and listed in Table 6	ECL001_EMC_0h_2_array	ECL001_EMC_0h_2_array	in vitro assay	cell line	Longitudinal	N/A	Betacoronavirus	MERS-CoV (Hu CoV EMC virus)		5	MOI	0	hour	2
ECL001_EMC_0h_3	ECL001-R	Homo sapiens	NCBITAXON	NCBITaxon:9606				lung adenocarcinoma cell line	BTO	BTO:0001911	Calu-3 cell	BTO	BTO:0002750	Human Cell Lines, Infections, and Extractions	MERS-CoV	The viruses used in host infections are described in the 'Viruses' subsection of the Methods and listed in Table 7	ECL001_EMC_0h_3_array	ECL001_EMC_0h_3_array	in vitro assay	cell line	Longitudinal	N/A	Betacoronavirus	MERS-CoV (Hu CoV EMC virus)		5	MOI	0	hour	3
ECL001_EMC_12h_2	ECL001-R	Homo sapiens	NCBITAXON	NCBITaxon:9606				lung adenocarcinoma cell line	BTO	BTO:0001911	Calu-3 cell	BTO	BTO:0002750	Human Cell Lines, Infections, and Extractions	MERS-CoV	The viruses used in host infections are described in the 'Viruses' subsection of the Methods and listed in Table 8	ECL001_EMC_12h_2_array	ECL001_EMC_12h_2_array	in vitro assay	cell line	Longitudinal	N/A	Betacoronavirus	MERS-CoV (Hu CoV EMC virus)		5	MOI	12	hour	2
ECL001_EMC_12h_3	ECL001-R	Homo sapiens	NCBITAXON	NCBITaxon:9606				lung adenocarcinoma cell line	BTO	BTO:0001911	Calu-3 cell	BTO	BTO:0002750	Human Cell Lines, Infections, and Extractions	MERS-CoV	The viruses used in host infections are described in the 'Viruses' subsection of the Methods and listed in Table 9	ECL001_EMC_12h_3_array	ECL001_EMC_12h_3_array	in vitro assay	cell line	Longitudinal	N/A	Betacoronavirus	MERS-CoV (Hu CoV EMC virus)		5	MOI	12	hour	3
ECL001_EMC_18h_1	ECL001-R	Homo sapiens	NCBITAXON	NCBITaxon:9606				lung adenocarcinoma cell line	BTO	BTO:0001911	Calu-3 cell	BTO	BTO:0002750	Human Cell Lines, Infections, and Extractions	MERS-CoV	The viruses used in host infections are described in the 'Viruses' subsection of the Methods and listed in Table 10	ECL001_EMC_18h_1_array	ECL001_EMC_18h_1_array	in vitro assay	cell line	Longitudinal	N/A	Betacoronavirus	MERS-CoV (Hu CoV EMC virus)		5	MOI	18	hour	1
ECL001_EMC_18h_2	ECL001-R	Homo sapiens	NCBITAXON	NCBITaxon:9606				lung adenocarcinoma cell line	BTO	BTO:0001911	Calu-3 cell	BTO	BTO:0002750	Human Cell Lines, Infections, and Extractions	MERS-CoV	The viruses used in host infections are described in the 'Viruses' subsection of the Methods and listed in Table 11	ECL001_EMC_18h_2_array	ECL001_EMC_18h_2_array	in vitro assay	cell line	Longitudinal	N/A	Betacoronavirus	MERS-CoV (Hu CoV EMC virus)		5	MOI	18	hour	2
ECL001_EMC_18h_3	ECL001-R	Homo sapiens	NCBITAXON	NCBITaxon:9606				lung adenocarcinoma cell line	BTO	BTO:0001911	Calu-3 cell	BTO	BTO:0002750	Human Cell Lines, Infections, and Extractions	MERS-CoV	The viruses used in host infections are described in the 'Viruses' subsection of the Methods and listed in Table 12	ECL001_EMC_18h_3_array	ECL001_EMC_18h_3_array	in vitro assay	cell line	Longitudinal	N/A	Betacoronavirus	MERS-CoV (Hu CoV EMC virus)		5	MOI	18	hour	3
ECL001_EMC_24h_1	ECL001-R	Homo sapiens	NCBITAXON	NCBITaxon:9606				lung adenocarcinoma cell line	BTO	BTO:0001911	Calu-3 cell	BTO	BTO:0002750	Human Cell Lines, Infections, and Extractions	MERS-CoV	The viruses used in host infections are described in the 'Viruses' subsection of the Methods and listed in Table 13	ECL001_EMC_24h_1_array	ECL001_EMC_24h_1_array	in vitro assay	cell line	Longitudinal	N/A	Betacoronavirus	MERS-CoV (Hu CoV EMC virus)		5	MOI	24	hour	1
ECL001_EMC_24h_2	ECL001-R	Homo sapiens	NCBITAXON	NCBITaxon:9606				lung adenocarcinoma cell line	BTO	BTO:0001911	Calu-3 cell	BTO	BTO:0002750	Human Cell Lines, Infections, and Extractions	MERS-CoV	The viruses used in host infections are described in the 'Viruses' subsection of the Methods and listed in Table 14	ECL001_EMC_24h_2_array	ECL001_EMC_24h_2_array	in vitro assay	cell line	Longitudinal	N/A	Betacoronavirus	MERS-CoV (Hu CoV EMC virus)		5	MOI	24	hour	2
ECL001_EMC_24h_3	ECL001-R	Homo sapiens	NCBITAXON	NCBITaxon:9606				lung adenocarcinoma cell line	BTO	BTO:0001911	Calu-3 cell	BTO	BTO:0002750	Human Cell Lines, Infections, and Extractions	MERS-CoV	The viruses used in host infections are described in the 'Viruses' subsection of the Methods and listed in Table 15	ECL001_EMC_24h_3_array	ECL001_EMC_24h_3_array	in vitro assay	cell line	Longitudinal	N/A	Betacoronavirus	MERS-CoV (Hu CoV EMC virus)		5	MOI	24	hour	3
ECL001_EMC_3h_1	ECL001-R	Homo sapiens	NCBITAXON	NCBITaxon:9606				lung adenocarcinoma cell line	BTO	BTO:0001911	Calu-3 cell	BTO	BTO:0002750	Human Cell Lines, Infections, and Extractions	MERS-CoV	The viruses used in host infections are described in the 'Viruses' subsection of the Methods and listed in Table 16	ECL001_EMC_3h_1_array	ECL001_EMC_3h_1_array	in vitro assay	cell line	Longitudinal	N/A	Betacoronavirus	MERS-CoV (Hu CoV EMC virus)		5	MOI	3	hour	1
ECL001_EMC_3h_2	ECL001-R	Homo sapiens	NCBITAXON	NCBITaxon:9606				lung adenocarcinoma cell line	BTO	BTO:0001911	Calu-3 cell	BTO	BTO:0002750	Human Cell Lines, Infections, and Extractions	MERS-CoV	The viruses used in host infections are described in the 'Viruses' subsection of the Methods and listed in Table 17	ECL001_EMC_3h_2_array	ECL001_EMC_3h_2_array	in vitro assay	cell line	Longitudinal	N/A	Betacoronavirus	MERS-CoV (Hu CoV EMC virus)		5	MOI	3	hour	2
ECL001_EMC_3h_3	ECL001-R	Homo sapiens	NCBITAXON	NCBITaxon:9606				lung adenocarcinoma cell line	BTO	BTO:0001911	Calu-3 cell	BTO	BTO:0002750	Human Cell Lines, Infections, and Extractions	MERS-CoV	The viruses used in host infections are described in the 'Viruses' subsection of the Methods and listed in Table 18	ECL001_EMC_3h_3_array	ECL001_EMC_3h_3_array	in vitro assay	cell line	Longitudinal	N/A	Betacoronavirus	MERS-CoV (Hu CoV EMC virus)		5	MOI	3	hour	3
ECL001_EMC_7h_1	ECL001-R	Homo sapiens	NCBITAXON	NCBITaxon:9606				lung adenocarcinoma cell line	BTO	BTO:0001911	Calu-3 cell	BTO	BTO:0002750	Human Cell Lines, Infections, and Extractions	MERS-CoV	The viruses used in host infections are described in the 'Viruses' subsection of the Methods and listed in Table 19	ECL001_EMC_7h_1_array	ECL001_EMC_7h_1_array	in vitro assay	cell line	Longitudinal	N/A	Betacoronavirus	MERS-CoV (Hu CoV EMC virus)		5	MOI	7	hour	1
ECL001_EMC_7h_2	ECL001-R	Homo sapiens	NCBITAXON	NCBITaxon:9606				lung adenocarcinoma cell line	BTO	BTO:0001911	Calu-3 cell	BTO	BTO:0002750	Human Cell Lines, Infections, and Extractions	MERS-CoV	The viruses used in host infections are described in the 'Viruses' subsection of the Methods and listed in Table 20	ECL001_EMC_7h_2_array	ECL001_EMC_7h_2_array	in vitro assay	cell line	Longitudinal	N/A	Betacoronavirus	MERS-CoV (Hu CoV EMC virus)		5	MOI	7	hour	2
ECL001_EMC_7h_3	ECL001-R	Homo sapiens	NCBITAXON	NCBITaxon:9606				lung adenocarcinoma cell line	BTO	BTO:0001911	Calu-3 cell	BTO	BTO:0002750	Human Cell Lines, Infections, and Extractions	MERS-CoV	The viruses used in host infections are described in the 'Viruses' subsection of the Methods and listed in Table 21	ECL001_EMC_7h_3_array	ECL001_EMC_7h_3_array	in vitro assay	cell line	Longitudinal	N/A	Betacoronavirus	MERS-CoV (Hu CoV EMC virus)		5	MOI	7	hour	3
ECL001_Mock_0h_1	ECL001-R	Homo sapiens	NCBITAXON	NCBITaxon:9606				lung adenocarcinoma cell line	BTO	BTO:0001911	Calu-3 cell	BTO	BTO:0002750	Human Cell Lines, Infections, and Extractions	MERS-CoV	The viruses used in host infections are described in the 'Viruses' subsection of the Methods and listed in Table 22	ECL001_Mock_0h_1_array	ECL001_Mock_0h_1_array	in vitro assay	cell line	Longitudinal	N/A		Mock				0	hour	1
ECL001_Mock_0h_2	ECL001-R	Homo sapiens	NCBITAXON	NCBITaxon:9606				lung adenocarcinoma cell line	BTO	BTO:0001911	Calu-3 cell	BTO	BTO:0002750	Human Cell Lines, Infections, and Extractions	MERS-CoV	The viruses used in host infections are described in the 'Viruses' subsection of the Methods and listed in Table 23	ECL001_Mock_0h_2_array	ECL001_Mock_0h_2_array	in vitro assay	cell line	Longitudinal	N/A		Mock				0	hour	2
ECL001_Mock_0h_3	ECL001-R	Homo sapiens	NCBITAXON	NCBITaxon:9606				lung adenocarcinoma cell line	BTO	BTO:0001911	Calu-3 cell	BTO	BTO:0002750	Human Cell Lines, Infections, and Extractions	MERS-CoV	The viruses used in host infections are described in the 'Viruses' subsection of the Methods and listed in Table 24	ECL001_Mock_0h_3_array	ECL001_Mock_0h_3_array	in vitro assay	cell line	Longitudinal	N/A		Mock				0	hour	3
ECL001_Mock_12h_1	ECL001-R	Homo sapiens	NCBITAXON	NCBITaxon:9606				lung adenocarcinoma cell line	BTO	BTO:0001911	Calu-3 cell	BTO	BTO:0002750	Human Cell Lines, Infections, and Extractions	MERS-CoV	The viruses used in host infections are described in the 'Viruses' subsection of the Methods and listed in Table 25	ECL001_Mock_12h_1_array	ECL001_Mock_12h_1_array	in vitro assay	cell line	Longitudinal	N/A		Mock				12	hour	1
ECL001_Mock_12h_2	ECL001-R	Homo sapiens	NCBITAXON	NCBITaxon:9606				lung adenocarcinoma cell line	BTO	BTO:0001911	Calu-3 cell	BTO	BTO:0002750	Human Cell Lines, Infections, and Extractions	MERS-CoV	The viruses used in host infections are described in the 'Viruses' subsection of the Methods and listed in Table 26	ECL001_Mock_12h_2_array	ECL001_Mock_12h_2_array	in vitro assay	cell line	Longitudinal	N/A		Mock				12	hour	2
ECL001_Mock_12h_3	ECL001-R	Homo sapiens	NCBITAXON	NCBITaxon:9606				lung adenocarcinoma cell line	BTO	BTO:0001911	Calu-3 cell	BTO	BTO:0002750	Human Cell Lines, Infections, and Extractions	MERS-CoV	The viruses used in host infections are described in the 'Viruses' subsection of the Methods and listed in Table 27	ECL001_Mock_12h_3_array	ECL001_Mock_12h_3_array	in vitro assay	cell line	Longitudinal	N/A		Mock				12	hour	3
ECL001_Mock_24h_1	ECL001-R	Homo sapiens	NCBITAXON	NCBITaxon:9606				lung adenocarcinoma cell line	BTO	BTO:0001911	Calu-3 cell	BTO	BTO:0002750	Human Cell Lines, Infections, and Extractions	MERS-CoV	The viruses used in host infections are described in the 'Viruses' subsection of the Methods and listed in Table 28	ECL001_Mock_24h_1_array	ECL001_Mock_24h_1_array	in vitro assay	cell line	Longitudinal	N/A		Mock				24	hour	1
ECL001_Mock_24h_2	ECL001-R	Homo sapiens	NCBITAXON	NCBITaxon:9606				lung adenocarcinoma cell line	BTO	BTO:0001911	Calu-3 cell	BTO	BTO:0002750	Human Cell Lines, Infections, and Extractions	MERS-CoV	The viruses used in host infections are described in the 'Viruses' subsection of the Methods and listed in Table 29	ECL001_Mock_24h_2_array	ECL001_Mock_24h_2_array	in vitro assay	cell line	Longitudinal	N/A		Mock				24	hour	2
ECL001_Mock_24h_3	ECL001-R	Homo sapiens	NCBITAXON	NCBITaxon:9606				lung adenocarcinoma cell line	BTO	BTO:0001911	Calu-3 cell	BTO	BTO:0002750	Human Cell Lines, Infections, and Extractions	MERS-CoV	The viruses used in host infections are described in the 'Viruses' subsection of the Methods and listed in Table 30	ECL001_Mock_24h_3_array	ECL001_Mock_24h_3_array	in vitro assay	cell line	Longitudinal	N/A		Mock				24	hour	3
ECL001_Mock_3h_1	ECL001-R	Homo sapiens	NCBITAXON	NCBITaxon:9606				lung adenocarcinoma cell line	BTO	BTO:0001911	Calu-3 cell	BTO	BTO:0002750	Human Cell Lines, Infections, and Extractions	MERS-CoV	The viruses used in host infections are described in the 'Viruses' subsection of the Methods and listed in Table 31	ECL001_Mock_3h_1_array	ECL001_Mock_3h_1_array	in vitro assay	cell line	Longitudinal	N/A		Mock				3	hour	1
ECL001_Mock_3h_2	ECL001-R	Homo sapiens	NCBITAXON	NCBITaxon:9606				lung adenocarcinoma cell line	BTO	BTO:0001911	Calu-3 cell	BTO	BTO:0002750	Human Cell Lines, Infections, and Extractions	MERS-CoV	The viruses used in host infections are described in the 'Viruses' subsection of the Methods and listed in Table 32	ECL001_Mock_3h_2_array	ECL001_Mock_3h_2_array	in vitro assay	cell line	Longitudinal	N/A		Mock				3	hour	2
ECL001_Mock_3h_3	ECL001-R	Homo sapiens	NCBITAXON	NCBITaxon:9606				lung adenocarcinoma cell line	BTO	BTO:0001911	Calu-3 cell	BTO	BTO:0002750	Human Cell Lines, Infections, and Extractions	MERS-CoV	The viruses used in host infections are described in the 'Viruses' subsection of the Methods and listed in Table 33	ECL001_Mock_3h_3_array	ECL001_Mock_3h_3_array	in vitro assay	cell line	Longitudinal	N/A		Mock				3	hour	3
ECL001_Mock_7h_1	ECL001-R	Homo sapiens	NCBITAXON	NCBITaxon:9606				lung adenocarcinoma cell line	BTO	BTO:0001911	Calu-3 cell	BTO	BTO:0002750	Human Cell Lines, Infections, and Extractions	MERS-CoV	The viruses used in host infections are described in the 'Viruses' subsection of the Methods and listed in Table 34	ECL001_Mock_7h_1_array	ECL001_Mock_7h_1_array	in vitro assay	cell line	Longitudinal	N/A		Mock				7	hour	1
ECL001_Mock_7h_2	ECL001-R	Homo sapiens	NCBITAXON	NCBITaxon:9606				lung adenocarcinoma cell line	BTO	BTO:0001911	Calu-3 cell	BTO	BTO:0002750	Human Cell Lines, Infections, and Extractions	MERS-CoV	The viruses used in host infections are described in the 'Viruses' subsection of the Methods and listed in Table 35	ECL001_Mock_7h_2_array	ECL001_Mock_7h_2_array	in vitro assay	cell line	Longitudinal	N/A		Mock				7	hour	2
ECL001_Mock_7h_3	ECL001-R	Homo sapiens	NCBITAXON	NCBITaxon:9606				lung adenocarcinoma cell line	BTO	BTO:0001911	Calu-3 cell	BTO	BTO:0002750	Human Cell Lines, Infections, and Extractions	MERS-CoV	The viruses used in host infections are described in the 'Viruses' subsection of the Methods and listed in Table 36	ECL001_Mock_7h_3_array	ECL001_Mock_7h_3_array	in vitro assay	cell line	Longitudinal	N/A		Mock				7	hour	3
ICL004_Mock_0H_1	ICL004-R	Homo sapiens	NCBITAXON	NCBITaxon:9606				lung adenocarcinoma cell line	BTO	BTO:0001911	Calu-3 cell	BTO	BTO:0002750	Human Cell Lines, Infections, and Extractions	A/Vietnam/1203/2004 (H5N1)	The viruses used in host infections are described in the 'Viruses' subsection of the Methods and listed in Table 37	ICL004_Mock_0H_1_RNA_ExpSam	ICL004_Mock_0H_1_RNA_ExpSam	in vitro assay	cell line	Longitudinal	N/A		Mock				0	hour	1
ICL004_Mock_0H_2	ICL004-R	Homo sapiens	NCBITAXON	NCBITaxon:9606				lung adenocarcinoma cell line	BTO	BTO:0001911	Calu-3 cell	BTO	BTO:0002750	Human Cell Lines, Infections, and Extractions	A/Vietnam/1203/2004 (H5N1)	The viruses used in host infections are described in the 'Viruses' subsection of the Methods and listed in Table 38	ICL004_Mock_0H_2_RNA_ExpSam	ICL004_Mock_0H_2_RNA_ExpSam	in vitro assay	cell line	Longitudinal	N/A		Mock				0	hour	2
ICL004_Mock_0H_3	ICL004-R	Homo sapiens	NCBITAXON	NCBITaxon:9606				lung adenocarcinoma cell line	BTO	BTO:0001911	Calu-3 cell	BTO	BTO:0002750	Human Cell Lines, Infections, and Extractions	A/Vietnam/1203/2004 (H5N1)	The viruses used in host infections are described in the 'Viruses' subsection of the Methods and listed in Table 39	ICL004_Mock_0H_3_RNA_ExpSam	ICL004_Mock_0H_3_RNA_ExpSam	in vitro assay	cell line	Longitudinal	N/A		Mock				0	hour	3
ICL004_Mock_12H_1	ICL004-R	Homo sapiens	NCBITAXON	NCBITaxon:9606				lung adenocarcinoma cell line	BTO	BTO:0001911	Calu-3 cell	BTO	BTO:0002750	Human Cell Lines, Infections, and Extractions	A/Vietnam/1203/2004 (H5N1)	The viruses used in host infections are described in the 'Viruses' subsection of the Methods and listed in Table 40	ICL004_Mock_12H_1_RNA_ExpSam	ICL004_Mock_12H_1_RNA_ExpSam	in vitro assay	cell line	Longitudinal	N/A		Mock				12	hour	1
ICL004_Mock_12H_2	ICL004-R	Homo sapiens	NCBITAXON	NCBITaxon:9606				lung adenocarcinoma cell line	BTO	BTO:0001911	Calu-3 cell	BTO	BTO:0002750	Human Cell Lines, Infections, and Extractions	A/Vietnam/1203/2004 (H5N1)	The viruses used in host infections are described in the 'Viruses' subsection of the Methods and listed in Table 41	ICL004_Mock_12H_2_RNA_ExpSam	ICL004_Mock_12H_2_RNA_ExpSam	in vitro assay	cell line	Longitudinal	N/A		Mock				12	hour	2
ICL004_Mock_12H_3	ICL004-R	Homo sapiens	NCBITAXON	NCBITaxon:9606				lung adenocarcinoma cell line	BTO	BTO:0001911	Calu-3 cell	BTO	BTO:0002750	Human Cell Lines, Infections, and Extractions	A/Vietnam/1203/2004 (H5N1)	The viruses used in host infections are described in the 'Viruses' subsection of the Methods and listed in Table 42	ICL004_Mock_12H_3_RNA_ExpSam	ICL004_Mock_12H_3_RNA_ExpSam	in vitro assay	cell line	Longitudinal	N/A		Mock				12	hour	3
ICL004_Mock_18H_1	ICL004-R	Homo sapiens	NCBITAXON	NCBITaxon:9606				lung adenocarcinoma cell line	BTO	BTO:0001911	Calu-3 cell	BTO	BTO:0002750	Human Cell Lines, Infections, and Extractions	A/Vietnam/1203/2004 (H5N1)	The viruses used in host infections are described in the 'Viruses' subsection of the Methods and listed in Table 43	ICL004_Mock_18H_1_RNA_ExpSam	ICL004_Mock_18H_1_RNA_ExpSam	in vitro assay	cell line	Longitudinal	N/A		Mock				18	hour	1
ICL004_Mock_18H_2	ICL004-R	Homo sapiens	NCBITAXON	NCBITaxon:9606				lung adenocarcinoma cell line	BTO	BTO:0001911	Calu-3 cell	BTO	BTO:0002750	Human Cell Lines, Infections, and Extractions	A/Vietnam/1203/2004 (H5N1)	The viruses used in host infections are described in the 'Viruses' subsection of the Methods and listed in Table 44	ICL004_Mock_18H_2_RNA_ExpSam	ICL004_Mock_18H_2_RNA_ExpSam	in vitro assay	cell line	Longitudinal	N/A		Mock				18	hour	2
ICL004_Mock_18H_3	ICL004-R	Homo sapiens	NCBITAXON	NCBITaxon:9606				lung adenocarcinoma cell line	BTO	BTO:0001911	Calu-3 cell	BTO	BTO:0002750	Human Cell Lines, Infections, and Extractions	A/Vietnam/1203/2004 (H5N1)	The viruses used in host infections are described in the 'Viruses' subsection of the Methods and listed in Table 45	ICL004_Mock_18H_3_RNA_ExpSam	ICL004_Mock_18H_3_RNA_ExpSam	in vitro assay	cell line	Longitudinal	N/A		Mock				18	hour	3
ICL004_Mock_24H_1	ICL004-R	Homo sapiens	NCBITAXON	NCBITaxon:9606				lung adenocarcinoma cell line	BTO	BTO:0001911	Calu-3 cell	BTO	BTO:0002750	Human Cell Lines, Infections, and Extractions	A/Vietnam/1203/2004 (H5N1)	The viruses used in host infections are described in the 'Viruses' subsection of the Methods and listed in Table 46	ICL004_Mock_24H_1_RNA_ExpSam	ICL004_Mock_24H_1_RNA_ExpSam	in vitro assay	cell line	Longitudinal	N/A		Mock				24	hour	1
ICL004_Mock_24H_2	ICL004-R	Homo sapiens	NCBITAXON	NCBITaxon:9606				lung adenocarcinoma cell line	BTO	BTO:0001911	Calu-3 cell	BTO	BTO:0002750	Human Cell Lines, Infections, and Extractions	A/Vietnam/1203/2004 (H5N1)	The viruses used in host infections are described in the 'Viruses' subsection of the Methods and listed in Table 47	ICL004_Mock_24H_2_RNA_ExpSam	ICL004_Mock_24H_2_RNA_ExpSam	in vitro assay	cell line	Longitudinal	N/A		Mock				24	hour	2
ICL004_Mock_24H_3	ICL004-R	Homo sapiens	NCBITAXON	NCBITaxon:9606				lung adenocarcinoma cell line	BTO	BTO:0001911	Calu-3 cell	BTO	BTO:0002750	Human Cell Lines, Infections, and Extractions	A/Vietnam/1203/2004 (H5N1)	The viruses used in host infections are described in the 'Viruses' subsection of the Methods and listed in Table 48	ICL004_Mock_24H_3_RNA_ExpSam	ICL004_Mock_24H_3_RNA_ExpSam	in vitro assay	cell line	Longitudinal	N/A		Mock				24	hour	3
ICL004_Mock_3H_1	ICL004-R	Homo sapiens	NCBITAXON	NCBITaxon:9606				lung adenocarcinoma cell line	BTO	BTO:0001911	Calu-3 cell	BTO	BTO:0002750	Human Cell Lines, Infections, and Extractions	A/Vietnam/1203/2004 (H5N1)	The viruses used in host infections are described in the 'Viruses' subsection of the Methods and listed in Table 49	ICL004_Mock_3H_1_RNA_ExpSam	ICL004_Mock_3H_1_RNA_ExpSam	in vitro assay	cell line	Longitudinal	N/A		Mock				3	hour	1
ICL004_Mock_3H_2	ICL004-R	Homo sapiens	NCBITAXON	NCBITaxon:9606				lung adenocarcinoma cell line	BTO	BTO:0001911	Calu-3 cell	BTO	BTO:0002750	Human Cell Lines, Infections, and Extractions	A/Vietnam/1203/2004 (H5N1)	The viruses used in host infections are described in the 'Viruses' subsection of the Methods and listed in Table 50	ICL004_Mock_3H_2_RNA_ExpSam	ICL004_Mock_3H_2_RNA_ExpSam	in vitro assay	cell line	Longitudinal	N/A		Mock				3	hour	2
ICL004_Mock_3H_3	ICL004-R	Homo sapiens	NCBITAXON	NCBITaxon:9606				lung adenocarcinoma cell line	BTO	BTO:0001911	Calu-3 cell	BTO	BTO:0002750	Human Cell Lines, Infections, and Extractions	A/Vietnam/1203/2004 (H5N1)	The viruses used in host infections are described in the 'Viruses' subsection of the Methods and listed in Table 51	ICL004_Mock_3H_3_RNA_ExpSam	ICL004_Mock_3H_3_RNA_ExpSam	in vitro assay	cell line	Longitudinal	N/A		Mock				3	hour	3
ICL004_Mock_7H_1	ICL004-R	Homo sapiens	NCBITAXON	NCBITaxon:9606				lung adenocarcinoma cell line	BTO	BTO:0001911	Calu-3 cell	BTO	BTO:0002750	Human Cell Lines, Infections, and Extractions	A/Vietnam/1203/2004 (H5N1)	The viruses used in host infections are described in the 'Viruses' subsection of the Methods and listed in Table 52	ICL004_Mock_7H_1_RNA_ExpSam	ICL004_Mock_7H_1_RNA_ExpSam	in vitro assay	cell line	Longitudinal	N/A		Mock				7	hour	1
ICL004_Mock_7H_2	ICL004-R	Homo sapiens	NCBITAXON	NCBITaxon:9606				lung adenocarcinoma cell line	BTO	BTO:0001911	Calu-3 cell	BTO	BTO:0002750	Human Cell Lines, Infections, and Extractions	A/Vietnam/1203/2004 (H5N1)	The viruses used in host infections are described in the 'Viruses' subsection of the Methods and listed in Table 53	ICL004_Mock_7H_2_RNA_ExpSam	ICL004_Mock_7H_2_RNA_ExpSam	in vitro assay	cell line	Longitudinal	N/A		Mock				7	hour	2
ICL004_Mock_7H_3	ICL004-R	Homo sapiens	NCBITAXON	NCBITaxon:9606				lung adenocarcinoma cell line	BTO	BTO:0001911	Calu-3 cell	BTO	BTO:0002750	Human Cell Lines, Infections, and Extractions	A/Vietnam/1203/2004 (H5N1)	The viruses used in host infections are described in the 'Viruses' subsection of the Methods and listed in Table 54	ICL004_Mock_7H_3_RNA_ExpSam	ICL004_Mock_7H_3_RNA_ExpSam	in vitro assay	cell line	Longitudinal	N/A		Mock				7	hour	3
ICL004_VN1203_0H_1	ICL004-R	Homo sapiens	NCBITAXON	NCBITaxon:9606				lung adenocarcinoma cell line	BTO	BTO:0001911	Calu-3 cell	BTO	BTO:0002750	Human Cell Lines, Infections, and Extractions	A/Vietnam/1203/2004 (H5N1)	The viruses used in host infections are described in the 'Viruses' subsection of the Methods and listed in Table 55	ICL004_VN1203_0H_1_RNA_ExpSam	ICL004_VN1203_0H_1_RNA_ExpSam	in vitro assay	cell line	Longitudinal	N/A	Influenzavirus A	VN1203 (H5N1 virus)		1	MOI	0	hour	1
ICL004_VN1203_0H_2	ICL004-R	Homo sapiens	NCBITAXON	NCBITaxon:9606				lung adenocarcinoma cell line	BTO	BTO:0001911	Calu-3 cell	BTO	BTO:0002750	Human Cell Lines, Infections, and Extractions	A/Vietnam/1203/2004 (H5N1)	The viruses used in host infections are described in the 'Viruses' subsection of the Methods and listed in Table 56	ICL004_VN1203_0H_2_RNA_ExpSam	ICL004_VN1203_0H_2_RNA_ExpSam	in vitro assay	cell line	Longitudinal	N/A	Influenzavirus A	VN1203 (H5N1 virus)		1	MOI	0	hour	2
ICL004_VN1203_0H_3	ICL004-R	Homo sapiens	NCBITAXON	NCBITaxon:9606				lung adenocarcinoma cell line	BTO	BTO:0001911	Calu-3 cell	BTO	BTO:0002750	Human Cell Lines, Infections, and Extractions	A/Vietnam/1203/2004 (H5N1)	The viruses used in host infections are described in the 'Viruses' subsection of the Methods and listed in Table 57	ICL004_VN1203_0H_3_RNA_ExpSam	ICL004_VN1203_0H_3_RNA_ExpSam	in vitro assay	cell line	Longitudinal	N/A	Influenzavirus A	VN1203 (H5N1 virus)		1	MOI	0	hour	3
ICL004_VN1203_12H_1	ICL004-R	Homo sapiens	NCBITAXON	NCBITaxon:9606				lung adenocarcinoma cell line	BTO	BTO:0001911	Calu-3 cell	BTO	BTO:0002750	Human Cell Lines, Infections, and Extractions	A/Vietnam/1203/2004 (H5N1)	The viruses used in host infections are described in the 'Viruses' subsection of the Methods and listed in Table 58	ICL004_VN1203_12H_1_RNA_ExpSam	ICL004_VN1203_12H_1_RNA_ExpSam	in vitro assay	cell line	Longitudinal	N/A	Influenzavirus A	VN1203 (H5N1 virus)		1	MOI	12	hour	1
ICL004_VN1203_12H_2	ICL004-R	Homo sapiens	NCBITAXON	NCBITaxon:9606				lung adenocarcinoma cell line	BTO	BTO:0001911	Calu-3 cell	BTO	BTO:0002750	Human Cell Lines, Infections, and Extractions	A/Vietnam/1203/2004 (H5N1)	The viruses used in host infections are described in the 'Viruses' subsection of the Methods and listed in Table 59	ICL004_VN1203_12H_2_RNA_ExpSam	ICL004_VN1203_12H_2_RNA_ExpSam	in vitro assay	cell line	Longitudinal	N/A	Influenzavirus A	VN1203 (H5N1 virus)		1	MOI	12	hour	2
ICL004_VN1203_12H_3	ICL004-R	Homo sapiens	NCBITAXON	NCBITaxon:9606				lung adenocarcinoma cell line	BTO	BTO:0001911	Calu-3 cell	BTO	BTO:0002750	Human Cell Lines, Infections, and Extractions	A/Vietnam/1203/2004 (H5N1)	The viruses used in host infections are described in the 'Viruses' subsection of the Methods and listed in Table 60	ICL004_VN1203_12H_3_RNA_ExpSam	ICL004_VN1203_12H_3_RNA_ExpSam	in vitro assay	cell line	Longitudinal	N/A	Influenzavirus A	VN1203 (H5N1 virus)		1	MOI	12	hour	3
ICL004_VN1203_18H_1	ICL004-R	Homo sapiens	NCBITAXON	NCBITaxon:9606				lung adenocarcinoma cell line	BTO	BTO:0001911	Calu-3 cell	BTO	BTO:0002750	Human Cell Lines, Infections, and Extractions	A/Vietnam/1203/2004 (H5N1)	The viruses used in host infections are described in the 'Viruses' subsection of the Methods and listed in Table 61	ICL004_VN1203_18H_1_RNA_ExpSam	ICL004_VN1203_18H_1_RNA_ExpSam	in vitro assay	cell line	Longitudinal	N/A	Influenzavirus A	VN1203 (H5N1 virus)		1	MOI	18	hour	1
ICL004_VN1203_18H_2	ICL004-R	Homo sapiens	NCBITAXON	NCBITaxon:9606				lung adenocarcinoma cell line	BTO	BTO:0001911	Calu-3 cell	BTO	BTO:0002750	Human Cell Lines, Infections, and Extractions	A/Vietnam/1203/2004 (H5N1)	The viruses used in host infections are described in the 'Viruses' subsection of the Methods and listed in Table 62	ICL004_VN1203_18H_2_RNA_ExpSam	ICL004_VN1203_18H_2_RNA_ExpSam	in vitro assay	cell line	Longitudinal	N/A	Influenzavirus A	VN1203 (H5N1 virus)		1	MOI	18	hour	2
ICL004_VN1203_18H_3	ICL004-R	Homo sapiens	NCBITAXON	NCBITaxon:9606				lung adenocarcinoma cell line	BTO	BTO:0001911	Calu-3 cell	BTO	BTO:0002750	Human Cell Lines, Infections, and Extractions	A/Vietnam/1203/2004 (H5N1)	The viruses used in host infections are described in the 'Viruses' subsection of the Methods and listed in Table 63	ICL004_VN1203_18H_3_RNA_ExpSam	ICL004_VN1203_18H_3_RNA_ExpSam	in vitro assay	cell line	Longitudinal	N/A	Influenzavirus A	VN1203 (H5N1 virus)		1	MOI	18	hour	3
ICL004_VN1203_24H_1	ICL004-R	Homo sapiens	NCBITAXON	NCBITaxon:9606				lung adenocarcinoma cell line	BTO	BTO:0001911	Calu-3 cell	BTO	BTO:0002750	Human Cell Lines, Infections, and Extractions	A/Vietnam/1203/2004 (H5N1)	The viruses used in host infections are described in the 'Viruses' subsection of the Methods and listed in Table 64	ICL004_VN1203_24H_1_RNA_ExpSam	ICL004_VN1203_24H_1_RNA_ExpSam	in vitro assay	cell line	Longitudinal	N/A	Influenzavirus A	VN1203 (H5N1 virus)		1	MOI	24	hour	1
ICL004_VN1203_24H_2	ICL004-R	Homo sapiens	NCBITAXON	NCBITaxon:9606				lung adenocarcinoma cell line	BTO	BTO:0001911	Calu-3 cell	BTO	BTO:0002750	Human Cell Lines, Infections, and Extractions	A/Vietnam/1203/2004 (H5N1)	The viruses used in host infections are described in the 'Viruses' subsection of the Methods and listed in Table 65	ICL004_VN1203_24H_2_RNA_ExpSam	ICL004_VN1203_24H_2_RNA_ExpSam	in vitro assay	cell line	Longitudinal	N/A	Influenzavirus A	VN1203 (H5N1 virus)		1	MOI	24	hour	2
ICL004_VN1203_24H_3	ICL004-R	Homo sapiens	NCBITAXON	NCBITaxon:9606				lung adenocarcinoma cell line	BTO	BTO:0001911	Calu-3 cell	BTO	BTO:0002750	Human Cell Lines, Infections, and Extractions	A/Vietnam/1203/2004 (H5N1)	The viruses used in host infections are described in the 'Viruses' subsection of the Methods and listed in Table 66	ICL004_VN1203_24H_3_RNA_ExpSam	ICL004_VN1203_24H_3_RNA_ExpSam	in vitro assay	cell line	Longitudinal	N/A	Influenzavirus A	VN1203 (H5N1 virus)		1	MOI	24	hour	3
ICL004_VN1203_3H_1	ICL004-R	Homo sapiens	NCBITAXON	NCBITaxon:9606				lung adenocarcinoma cell line	BTO	BTO:0001911	Calu-3 cell	BTO	BTO:0002750	Human Cell Lines, Infections, and Extractions	A/Vietnam/1203/2004 (H5N1)	The viruses used in host infections are described in the 'Viruses' subsection of the Methods and listed in Table 67	ICL004_VN1203_3H_1_RNA_ExpSam	ICL004_VN1203_3H_1_RNA_ExpSam	in vitro assay	cell line	Longitudinal	N/A	Influenzavirus A	VN1203 (H5N1 virus)		1	MOI	3	hour	1
ICL004_VN1203_3H_2	ICL004-R	Homo sapiens	NCBITAXON	NCBITaxon:9606				lung adenocarcinoma cell line	BTO	BTO:0001911	Calu-3 cell	BTO	BTO:0002750	Human Cell Lines, Infections, and Extractions	A/Vietnam/1203/2004 (H5N1)	The viruses used in host infections are described in the 'Viruses' subsection of the Methods and listed in Table 68	ICL004_VN1203_3H_2_RNA_ExpSam	ICL004_VN1203_3H_2_RNA_ExpSam	in vitro assay	cell line	Longitudinal	N/A	Influenzavirus A	VN1203 (H5N1 virus)		1	MOI	3	hour	2
ICL004_VN1203_3H_3	ICL004-R	Homo sapiens	NCBITAXON	NCBITaxon:9606				lung adenocarcinoma cell line	BTO	BTO:0001911	Calu-3 cell	BTO	BTO:0002750	Human Cell Lines, Infections, and Extractions	A/Vietnam/1203/2004 (H5N1)	The viruses used in host infections are described in the 'Viruses' subsection of the Methods and listed in Table 69	ICL004_VN1203_3H_3_RNA_ExpSam	ICL004_VN1203_3H_3_RNA_ExpSam	in vitro assay	cell line	Longitudinal	N/A	Influenzavirus A	VN1203 (H5N1 virus)		1	MOI	3	hour	3
ICL004_VN1203_7H_1	ICL004-R	Homo sapiens	NCBITAXON	NCBITaxon:9606				lung adenocarcinoma cell line	BTO	BTO:0001911	Calu-3 cell	BTO	BTO:0002750	Human Cell Lines, Infections, and Extractions	A/Vietnam/1203/2004 (H5N1)	The viruses used in host infections are described in the 'Viruses' subsection of the Methods and listed in Table 70	ICL004_VN1203_7H_1_RNA_ExpSam	ICL004_VN1203_7H_1_RNA_ExpSam	in vitro assay	cell line	Longitudinal	N/A	Influenzavirus A	VN1203 (H5N1 virus)		1	MOI	7	hour	1
ICL004_VN1203_7H_2	ICL004-R	Homo sapiens	NCBITAXON	NCBITaxon:9606				lung adenocarcinoma cell line	BTO	BTO:0001911	Calu-3 cell	BTO	BTO:0002750	Human Cell Lines, Infections, and Extractions	A/Vietnam/1203/2004 (H5N1)	The viruses used in host infections are described in the 'Viruses' subsection of the Methods and listed in Table 71	ICL004_VN1203_7H_2_RNA_ExpSam	ICL004_VN1203_7H_2_RNA_ExpSam	in vitro assay	cell line	Longitudinal	N/A	Influenzavirus A	VN1203 (H5N1 virus)		1	MOI	7	hour	2
ICL004_VN1203_7H_3	ICL004-R	Homo sapiens	NCBITAXON	NCBITaxon:9606				lung adenocarcinoma cell line	BTO	BTO:0001911	Calu-3 cell	BTO	BTO:0002750	Human Cell Lines, Infections, and Extractions	A/Vietnam/1203/2004 (H5N1)	The viruses used in host infections are described in the 'Viruses' subsection of the Methods and listed in Table 72	ICL004_VN1203_7H_3_RNA_ExpSam	ICL004_VN1203_7H_3_RNA_ExpSam	in vitro assay	cell line	Longitudinal	N/A	Influenzavirus A	VN1203 (H5N1 virus)		1	MOI	7	hour	3
ICL006_CA04_0h_1	ICL006-R	Homo sapiens	NCBITAXON	NCBITaxon:9606				lung adenocarcinoma cell line	BTO	BTO:0001911	Calu-3 cell	BTO	BTO:0002750	Human Cell Lines, Infections, and Extractions	A/California/04/2009 (H1N1)	The viruses used in host infections are described in the 'Viruses' subsection of the Methods and listed in Table 73	ICL006_CA04_0h_1_RNA_ExpSam	ICL006_CA04_0h_1_RNA_ExpSam	in vitro assay	cell line	Longitudinal	N/A	Influenzavirus A	CA04 (H1N1 virus)		3	MOI	0	hour	1
ICL006_CA04_0h_2	ICL006-R	Homo sapiens	NCBITAXON	NCBITaxon:9606				lung adenocarcinoma cell line	BTO	BTO:0001911	Calu-3 cell	BTO	BTO:0002750	Human Cell Lines, Infections, and Extractions	A/California/04/2009 (H1N1)	The viruses used in host infections are described in the 'Viruses' subsection of the Methods and listed in Table 74	ICL006_CA04_0h_2_RNA_ExpSam	ICL006_CA04_0h_2_RNA_ExpSam	in vitro assay	cell line	Longitudinal	N/A	Influenzavirus A	CA04 (H1N1 virus)		3	MOI	0	hour	2
ICL006_CA04_0h_3	ICL006-R	Homo sapiens	NCBITAXON	NCBITaxon:9606				lung adenocarcinoma cell line	BTO	BTO:0001911	Calu-3 cell	BTO	BTO:0002750	Human Cell Lines, Infections, and Extractions	A/California/04/2009 (H1N1)	The viruses used in host infections are described in the 'Viruses' subsection of the Methods and listed in Table 75	ICL006_CA04_0h_3_RNA_ExpSam	ICL006_CA04_0h_3_RNA_ExpSam	in vitro assay	cell line	Longitudinal	N/A	Influenzavirus A	CA04 (H1N1 virus)		3	MOI	0	hour	3
ICL006_CA04_12h_1	ICL006-R	Homo sapiens	NCBITAXON	NCBITaxon:9606				lung adenocarcinoma cell line	BTO	BTO:0001911	Calu-3 cell	BTO	BTO:0002750	Human Cell Lines, Infections, and Extractions	A/California/04/2009 (H1N1)	The viruses used in host infections are described in the 'Viruses' subsection of the Methods and listed in Table 76	ICL006_CA04_12h_1_RNA_ExpSam	ICL006_CA04_12h_1_RNA_ExpSam	in vitro assay	cell line	Longitudinal	N/A	Influenzavirus A	CA04 (H1N1 virus)		3	MOI	12	hour	1
ICL006_CA04_12h_2	ICL006-R	Homo sapiens	NCBITAXON	NCBITaxon:9606				lung adenocarcinoma cell line	BTO	BTO:0001911	Calu-3 cell	BTO	BTO:0002750	Human Cell Lines, Infections, and Extractions	A/California/04/2009 (H1N1)	The viruses used in host infections are described in the 'Viruses' subsection of the Methods and listed in Table 77	ICL006_CA04_12h_2_RNA_ExpSam	ICL006_CA04_12h_2_RNA_ExpSam	in vitro assay	cell line	Longitudinal	N/A	Influenzavirus A	CA04 (H1N1 virus)		3	MOI	12	hour	2
ICL006_CA04_12h_3	ICL006-R	Homo sapiens	NCBITAXON	NCBITaxon:9606				lung adenocarcinoma cell line	BTO	BTO:0001911	Calu-3 cell	BTO	BTO:0002750	Human Cell Lines, Infections, and Extractions	A/California/04/2009 (H1N1)	The viruses used in host infections are described in the 'Viruses' subsection of the Methods and listed in Table 78	ICL006_CA04_12h_3_RNA_ExpSam	ICL006_CA04_12h_3_RNA_ExpSam	in vitro assay	cell line	Longitudinal	N/A	Influenzavirus A	CA04 (H1N1 virus)		3	MOI	12	hour	3
ICL006_CA04_18h_1	ICL006-R	Homo sapiens	NCBITAXON	NCBITaxon:9606				lung adenocarcinoma cell line	BTO	BTO:0001911	Calu-3 cell	BTO	BTO:0002750	Human Cell Lines, Infections, and Extractions	A/California/04/2009 (H1N1)	The viruses used in host infections are described in the 'Viruses' subsection of the Methods and listed in Table 79	ICL006_CA04_18h_1_RNA_ExpSam	ICL006_CA04_18h_1_RNA_ExpSam	in vitro assay	cell line	Longitudinal	N/A	Influenzavirus A	CA04 (H1N1 virus)		3	MOI	18	hour	1
ICL006_CA04_18h_2	ICL006-R	Homo sapiens	NCBITAXON	NCBITaxon:9606				lung adenocarcinoma cell line	BTO	BTO:0001911	Calu-3 cell	BTO	BTO:0002750	Human Cell Lines, Infections, and Extractions	A/California/04/2009 (H1N1)	The viruses used in host infections are described in the 'Viruses' subsection of the Methods and listed in Table 80	ICL006_CA04_18h_2_RNA_ExpSam	ICL006_CA04_18h_2_RNA_ExpSam	in vitro assay	cell line	Longitudinal	N/A	Influenzavirus A	CA04 (H1N1 virus)		3	MOI	18	hour	2
ICL006_CA04_18h_3	ICL006-R	Homo sapiens	NCBITAXON	NCBITaxon:9606				lung adenocarcinoma cell line	BTO	BTO:0001911	Calu-3 cell	BTO	BTO:0002750	Human Cell Lines, Infections, and Extractions	A/California/04/2009 (H1N1)	The viruses used in host infections are described in the 'Viruses' subsection of the Methods and listed in Table 81	ICL006_CA04_18h_3_RNA_ExpSam	ICL006_CA04_18h_3_RNA_ExpSam	in vitro assay	cell line	Longitudinal	N/A	Influenzavirus A	CA04 (H1N1 virus)		3	MOI	18	hour	3
ICL006_CA04_24h_1	ICL006-R	Homo sapiens	NCBITAXON	NCBITaxon:9606				lung adenocarcinoma cell line	BTO	BTO:0001911	Calu-3 cell	BTO	BTO:0002750	Human Cell Lines, Infections, and Extractions	A/California/04/2009 (H1N1)	The viruses used in host infections are described in the 'Viruses' subsection of the Methods and listed in Table 82	ICL006_CA04_24h_1_RNA_ExpSam	ICL006_CA04_24h_1_RNA_ExpSam	in vitro assay	cell line	Longitudinal	N/A	Influenzavirus A	CA04 (H1N1 virus)		3	MOI	24	hour	1
ICL006_CA04_24h_2	ICL006-R	Homo sapiens	NCBITAXON	NCBITaxon:9606				lung adenocarcinoma cell line	BTO	BTO:0001911	Calu-3 cell	BTO	BTO:0002750	Human Cell Lines, Infections, and Extractions	A/California/04/2009 (H1N1)	The viruses used in host infections are described in the 'Viruses' subsection of the Methods and listed in Table 83	ICL006_CA04_24h_2_RNA_ExpSam	ICL006_CA04_24h_2_RNA_ExpSam	in vitro assay	cell line	Longitudinal	N/A	Influenzavirus A	CA04 (H1N1 virus)		3	MOI	24	hour	2
ICL006_CA04_24h_3	ICL006-R	Homo sapiens	NCBITAXON	NCBITaxon:9606				lung adenocarcinoma cell line	BTO	BTO:0001911	Calu-3 cell	BTO	BTO:0002750	Human Cell Lines, Infections, and Extractions	A/California/04/2009 (H1N1)	The viruses used in host infections are described in the 'Viruses' subsection of the Methods and listed in Table 84	ICL006_CA04_24h_3_RNA_ExpSam	ICL006_CA04_24h_3_RNA_ExpSam	in vitro assay	cell line	Longitudinal	N/A	Influenzavirus A	CA04 (H1N1 virus)		3	MOI	24	hour	3
ICL006_CA04_30h_1	ICL006-R	Homo sapiens	NCBITAXON	NCBITaxon:9606				lung adenocarcinoma cell line	BTO	BTO:0001911	Calu-3 cell	BTO	BTO:0002750	Human Cell Lines, Infections, and Extractions	A/California/04/2009 (H1N1)	The viruses used in host infections are described in the 'Viruses' subsection of the Methods and listed in Table 85	ICL006_CA04_30h_1_RNA_ExpSam	ICL006_CA04_30h_1_RNA_ExpSam	in vitro assay	cell line	Longitudinal	N/A	Influenzavirus A	CA04 (H1N1 virus)		3	MOI	30	hour	1
ICL006_CA04_30h_2	ICL006-R	Homo sapiens	NCBITAXON	NCBITaxon:9606				lung adenocarcinoma cell line	BTO	BTO:0001911	Calu-3 cell	BTO	BTO:0002750	Human Cell Lines, Infections, and Extractions	A/California/04/2009 (H1N1)	The viruses used in host infections are described in the 'Viruses' subsection of the Methods and listed in Table 86	ICL006_CA04_30h_2_RNA_ExpSam	ICL006_CA04_30h_2_RNA_ExpSam	in vitro assay	cell line	Longitudinal	N/A	Influenzavirus A	CA04 (H1N1 virus)		3	MOI	30	hour	2
ICL006_CA04_30h_3	ICL006-R	Homo sapiens	NCBITAXON	NCBITaxon:9606				lung adenocarcinoma cell line	BTO	BTO:0001911	Calu-3 cell	BTO	BTO:0002750	Human Cell Lines, Infections, and Extractions	A/California/04/2009 (H1N1)	The viruses used in host infections are described in the 'Viruses' subsection of the Methods and listed in Table 87	ICL006_CA04_30h_3_RNA_ExpSam	ICL006_CA04_30h_3_RNA_ExpSam	in vitro assay	cell line	Longitudinal	N/A	Influenzavirus A	CA04 (H1N1 virus)		3	MOI	30	hour	3
ICL006_CA04_36h_1	ICL006-R	Homo sapiens	NCBITAXON	NCBITaxon:9606				lung adenocarcinoma cell line	BTO	BTO:0001911	Calu-3 cell	BTO	BTO:0002750	Human Cell Lines, Infections, and Extractions	A/California/04/2009 (H1N1)	The viruses used in host infections are described in the 'Viruses' subsection of the Methods and listed in Table 88	ICL006_CA04_36h_1_RNA_ExpSam	ICL006_CA04_36h_1_RNA_ExpSam	in vitro assay	cell line	Longitudinal	N/A	Influenzavirus A	CA04 (H1N1 virus)		3	MOI	36	hour	1
ICL006_CA04_36h_2	ICL006-R	Homo sapiens	NCBITAXON	NCBITaxon:9606				lung adenocarcinoma cell line	BTO	BTO:0001911	Calu-3 cell	BTO	BTO:0002750	Human Cell Lines, Infections, and Extractions	A/California/04/2009 (H1N1)	The viruses used in host infections are described in the 'Viruses' subsection of the Methods and listed in Table 89	ICL006_CA04_36h_2_RNA_ExpSam	ICL006_CA04_36h_2_RNA_ExpSam	in vitro assay	cell line	Longitudinal	N/A	Influenzavirus A	CA04 (H1N1 virus)		3	MOI	36	hour	2
ICL006_CA04_36h_3	ICL006-R	Homo sapiens	NCBITAXON	NCBITaxon:9606				lung adenocarcinoma cell line	BTO	BTO:0001911	Calu-3 cell	BTO	BTO:0002750	Human Cell Lines, Infections, and Extractions	A/California/04/2009 (H1N1)	The viruses used in host infections are described in the 'Viruses' subsection of the Methods and listed in Table 90	ICL006_CA04_36h_3_RNA_ExpSam	ICL006_CA04_36h_3_RNA_ExpSam	in vitro assay	cell line	Longitudinal	N/A	Influenzavirus A	CA04 (H1N1 virus)		3	MOI	36	hour	3
ICL006_CA04_3h_1	ICL006-R	Homo sapiens	NCBITAXON	NCBITaxon:9606				lung adenocarcinoma cell line	BTO	BTO:0001911	Calu-3 cell	BTO	BTO:0002750	Human Cell Lines, Infections, and Extractions	A/California/04/2009 (H1N1)	The viruses used in host infections are described in the 'Viruses' subsection of the Methods and listed in Table 91	ICL006_CA04_3h_1_RNA_ExpSam	ICL006_CA04_3h_1_RNA_ExpSam	in vitro assay	cell line	Longitudinal	N/A	Influenzavirus A	CA04 (H1N1 virus)		3	MOI	3	hour	1
ICL006_CA04_3h_2	ICL006-R	Homo sapiens	NCBITAXON	NCBITaxon:9606				lung adenocarcinoma cell line	BTO	BTO:0001911	Calu-3 cell	BTO	BTO:0002750	Human Cell Lines, Infections, and Extractions	A/California/04/2009 (H1N1)	The viruses used in host infections are described in the 'Viruses' subsection of the Methods and listed in Table 92	ICL006_CA04_3h_2_RNA_ExpSam	ICL006_CA04_3h_2_RNA_ExpSam	in vitro assay	cell line	Longitudinal	N/A	Influenzavirus A	CA04 (H1N1 virus)		3	MOI	3	hour	2
ICL006_CA04_3h_3	ICL006-R	Homo sapiens	NCBITAXON	NCBITaxon:9606				lung adenocarcinoma cell line	BTO	BTO:0001911	Calu-3 cell	BTO	BTO:0002750	Human Cell Lines, Infections, and Extractions	A/California/04/2009 (H1N1)	The viruses used in host infections are described in the 'Viruses' subsection of the Methods and listed in Table 93	ICL006_CA04_3h_3_RNA_ExpSam	ICL006_CA04_3h_3_RNA_ExpSam	in vitro assay	cell line	Longitudinal	N/A	Influenzavirus A	CA04 (H1N1 virus)		3	MOI	3	hour	3
ICL006_CA04_48h_1	ICL006-R	Homo sapiens	NCBITAXON	NCBITaxon:9606				lung adenocarcinoma cell line	BTO	BTO:0001911	Calu-3 cell	BTO	BTO:0002750	Human Cell Lines, Infections, and Extractions	A/California/04/2009 (H1N1)	The viruses used in host infections are described in the 'Viruses' subsection of the Methods and listed in Table 94	ICL006_CA04_48h_1_RNA_ExpSam	ICL006_CA04_48h_1_RNA_ExpSam	in vitro assay	cell line	Longitudinal	N/A	Influenzavirus A	CA04 (H1N1 virus)		3	MOI	48	hour	1
ICL006_CA04_48h_2	ICL006-R	Homo sapiens	NCBITAXON	NCBITaxon:9606				lung adenocarcinoma cell line	BTO	BTO:0001911	Calu-3 cell	BTO	BTO:0002750	Human Cell Lines, Infections, and Extractions	A/California/04/2009 (H1N1)	The viruses used in host infections are described in the 'Viruses' subsection of the Methods and listed in Table 95	ICL006_CA04_48h_2_RNA_ExpSam	ICL006_CA04_48h_2_RNA_ExpSam	in vitro assay	cell line	Longitudinal	N/A	Influenzavirus A	CA04 (H1N1 virus)		3	MOI	48	hour	2
ICL006_CA04_48h_3	ICL006-R	Homo sapiens	NCBITAXON	NCBITaxon:9606				lung adenocarcinoma cell line	BTO	BTO:0001911	Calu-3 cell	BTO	BTO:0002750	Human Cell Lines, Infections, and Extractions	A/California/04/2009 (H1N1)	The viruses used in host infections are described in the 'Viruses' subsection of the Methods and listed in Table 96	ICL006_CA04_48h_3_RNA_ExpSam	ICL006_CA04_48h_3_RNA_ExpSam	in vitro assay	cell line	Longitudinal	N/A	Influenzavirus A	CA04 (H1N1 virus)		3	MOI	48	hour	3
ICL006_CA04_7h_1	ICL006-R	Homo sapiens	NCBITAXON	NCBITaxon:9606				lung adenocarcinoma cell line	BTO	BTO:0001911	Calu-3 cell	BTO	BTO:0002750	Human Cell Lines, Infections, and Extractions	A/California/04/2009 (H1N1)	The viruses used in host infections are described in the 'Viruses' subsection of the Methods and listed in Table 97	ICL006_CA04_7h_1_RNA_ExpSam	ICL006_CA04_7h_1_RNA_ExpSam	in vitro assay	cell line	Longitudinal	N/A	Influenzavirus A	CA04 (H1N1 virus)		3	MOI	7	hour	1
ICL006_CA04_7h_2	ICL006-R	Homo sapiens	NCBITAXON	NCBITaxon:9606				lung adenocarcinoma cell line	BTO	BTO:0001911	Calu-3 cell	BTO	BTO:0002750	Human Cell Lines, Infections, and Extractions	A/California/04/2009 (H1N1)	The viruses used in host infections are described in the 'Viruses' subsection of the Methods and listed in Table 98	ICL006_CA04_7h_2_RNA_ExpSam	ICL006_CA04_7h_2_RNA_ExpSam	in vitro assay	cell line	Longitudinal	N/A	Influenzavirus A	CA04 (H1N1 virus)		3	MOI	7	hour	2
ICL006_CA04_7h_3	ICL006-R	Homo sapiens	NCBITAXON	NCBITaxon:9606				lung adenocarcinoma cell line	BTO	BTO:0001911	Calu-3 cell	BTO	BTO:0002750	Human Cell Lines, Infections, and Extractions	A/California/04/2009 (H1N1)	The viruses used in host infections are described in the 'Viruses' subsection of the Methods and listed in Table 99	ICL006_CA04_7h_3_RNA_ExpSam	ICL006_CA04_7h_3_RNA_ExpSam	in vitro assay	cell line	Longitudinal	N/A	Influenzavirus A	CA04 (H1N1 virus)		3	MOI	7	hour	3
ICL006_mock_0h_1	ICL006-R	Homo sapiens	NCBITAXON	NCBITaxon:9606				lung adenocarcinoma cell line	BTO	BTO:0001911	Calu-3 cell	BTO	BTO:0002750	Human Cell Lines, Infections, and Extractions	A/California/04/2009 (H1N1)	The viruses used in host infections are described in the 'Viruses' subsection of the Methods and listed in Table 100	ICL006_mock_0h_1_RNA_ExpSam	ICL006_mock_0h_1_RNA_ExpSam	in vitro assay	cell line	Longitudinal	N/A		Mock				0	hour	1
ICL006_mock_0h_2	ICL006-R	Homo sapiens	NCBITAXON	NCBITaxon:9606				lung adenocarcinoma cell line	BTO	BTO:0001911	Calu-3 cell	BTO	BTO:0002750	Human Cell Lines, Infections, and Extractions	A/California/04/2009 (H1N1)	The viruses used in host infections are described in the 'Viruses' subsection of the Methods and listed in Table 101	ICL006_mock_0h_2_RNA_ExpSam	ICL006_mock_0h_2_RNA_ExpSam	in vitro assay	cell line	Longitudinal	N/A		Mock				0	hour	2
ICL006_mock_0h_3	ICL006-R	Homo sapiens	NCBITAXON	NCBITaxon:9606				lung adenocarcinoma cell line	BTO	BTO:0001911	Calu-3 cell	BTO	BTO:0002750	Human Cell Lines, Infections, and Extractions	A/California/04/2009 (H1N1)	The viruses used in host infections are described in the 'Viruses' subsection of the Methods and listed in Table 102	ICL006_mock_0h_3_RNA_ExpSam	ICL006_mock_0h_3_RNA_ExpSam	in vitro assay	cell line	Longitudinal	N/A		Mock				0	hour	3
ICL006_mock_12h_1	ICL006-R	Homo sapiens	NCBITAXON	NCBITaxon:9606				lung adenocarcinoma cell line	BTO	BTO:0001911	Calu-3 cell	BTO	BTO:0002750	Human Cell Lines, Infections, and Extractions	A/California/04/2009 (H1N1)	The viruses used in host infections are described in the 'Viruses' subsection of the Methods and listed in Table 103	ICL006_mock_12h_1_RNA_ExpSam	ICL006_mock_12h_1_RNA_ExpSam	in vitro assay	cell line	Longitudinal	N/A		Mock				12	hour	1
ICL006_mock_12h_2	ICL006-R	Homo sapiens	NCBITAXON	NCBITaxon:9606				lung adenocarcinoma cell line	BTO	BTO:0001911	Calu-3 cell	BTO	BTO:0002750	Human Cell Lines, Infections, and Extractions	A/California/04/2009 (H1N1)	The viruses used in host infections are described in the 'Viruses' subsection of the Methods and listed in Table 104	ICL006_mock_12h_2_RNA_ExpSam	ICL006_mock_12h_2_RNA_ExpSam	in vitro assay	cell line	Longitudinal	N/A		Mock				12	hour	2
ICL006_mock_12h_3	ICL006-R	Homo sapiens	NCBITAXON	NCBITaxon:9606				lung adenocarcinoma cell line	BTO	BTO:0001911	Calu-3 cell	BTO	BTO:0002750	Human Cell Lines, Infections, and Extractions	A/California/04/2009 (H1N1)	The viruses used in host infections are described in the 'Viruses' subsection of the Methods and listed in Table 105	ICL006_mock_12h_3_RNA_ExpSam	ICL006_mock_12h_3_RNA_ExpSam	in vitro assay	cell line	Longitudinal	N/A		Mock				12	hour	3
ICL006_mock_18h_1	ICL006-R	Homo sapiens	NCBITAXON	NCBITaxon:9606				lung adenocarcinoma cell line	BTO	BTO:0001911	Calu-3 cell	BTO	BTO:0002750	Human Cell Lines, Infections, and Extractions	A/California/04/2009 (H1N1)	The viruses used in host infections are described in the 'Viruses' subsection of the Methods and listed in Table 106	ICL006_mock_18h_1_RNA_ExpSam	ICL006_mock_18h_1_RNA_ExpSam	in vitro assay	cell line	Longitudinal	N/A		Mock				18	hour	1
ICL006_mock_18h_2	ICL006-R	Homo sapiens	NCBITAXON	NCBITaxon:9606				lung adenocarcinoma cell line	BTO	BTO:0001911	Calu-3 cell	BTO	BTO:0002750	Human Cell Lines, Infections, and Extractions	A/California/04/2009 (H1N1)	The viruses used in host infections are described in the 'Viruses' subsection of the Methods and listed in Table 107	ICL006_mock_18h_2_RNA_ExpSam	ICL006_mock_18h_2_RNA_ExpSam	in vitro assay	cell line	Longitudinal	N/A		Mock				18	hour	2
ICL006_mock_18h_3	ICL006-R	Homo sapiens	NCBITAXON	NCBITaxon:9606				lung adenocarcinoma cell line	BTO	BTO:0001911	Calu-3 cell	BTO	BTO:0002750	Human Cell Lines, Infections, and Extractions	A/California/04/2009 (H1N1)	The viruses used in host infections are described in the 'Viruses' subsection of the Methods and listed in Table 108	ICL006_mock_18h_3_RNA_ExpSam	ICL006_mock_18h_3_RNA_ExpSam	in vitro assay	cell line	Longitudinal	N/A		Mock				18	hour	3
ICL006_mock_24h_1	ICL006-R	Homo sapiens	NCBITAXON	NCBITaxon:9606				lung adenocarcinoma cell line	BTO	BTO:0001911	Calu-3 cell	BTO	BTO:0002750	Human Cell Lines, Infections, and Extractions	A/California/04/2009 (H1N1)	The viruses used in host infections are described in the 'Viruses' subsection of the Methods and listed in Table 109	ICL006_mock_24h_1_RNA_ExpSam	ICL006_mock_24h_1_RNA_ExpSam	in vitro assay	cell line	Longitudinal	N/A		Mock				24	hour	1
ICL006_mock_24h_2	ICL006-R	Homo sapiens	NCBITAXON	NCBITaxon:9606				lung adenocarcinoma cell line	BTO	BTO:0001911	Calu-3 cell	BTO	BTO:0002750	Human Cell Lines, Infections, and Extractions	A/California/04/2009 (H1N1)	The viruses used in host infections are described in the 'Viruses' subsection of the Methods and listed in Table 110	ICL006_mock_24h_2_RNA_ExpSam	ICL006_mock_24h_2_RNA_ExpSam	in vitro assay	cell line	Longitudinal	N/A		Mock				24	hour	2
ICL006_mock_24h_3	ICL006-R	Homo sapiens	NCBITAXON	NCBITaxon:9606				lung adenocarcinoma cell line	BTO	BTO:0001911	Calu-3 cell	BTO	BTO:0002750	Human Cell Lines, Infections, and Extractions	A/California/04/2009 (H1N1)	The viruses used in host infections are described in the 'Viruses' subsection of the Methods and listed in Table 111	ICL006_mock_24h_3_RNA_ExpSam	ICL006_mock_24h_3_RNA_ExpSam	in vitro assay	cell line	Longitudinal	N/A		Mock				24	hour	3
ICL006_mock_30h_1	ICL006-R	Homo sapiens	NCBITAXON	NCBITaxon:9606				lung adenocarcinoma cell line	BTO	BTO:0001911	Calu-3 cell	BTO	BTO:0002750	Human Cell Lines, Infections, and Extractions	A/California/04/2009 (H1N1)	The viruses used in host infections are described in the 'Viruses' subsection of the Methods and listed in Table 112	ICL006_mock_30h_1_RNA_ExpSam	ICL006_mock_30h_1_RNA_ExpSam	in vitro assay	cell line	Longitudinal	N/A		Mock				30	hour	1
ICL006_mock_30h_2	ICL006-R	Homo sapiens	NCBITAXON	NCBITaxon:9606				lung adenocarcinoma cell line	BTO	BTO:0001911	Calu-3 cell	BTO	BTO:0002750	Human Cell Lines, Infections, and Extractions	A/California/04/2009 (H1N1)	The viruses used in host infections are described in the 'Viruses' subsection of the Methods and listed in Table 113	ICL006_mock_30h_2_RNA_ExpSam	ICL006_mock_30h_2_RNA_ExpSam	in vitro assay	cell line	Longitudinal	N/A		Mock				30	hour	2
ICL006_mock_30h_3	ICL006-R	Homo sapiens	NCBITAXON	NCBITaxon:9606				lung adenocarcinoma cell line	BTO	BTO:0001911	Calu-3 cell	BTO	BTO:0002750	Human Cell Lines, Infections, and Extractions	A/California/04/2009 (H1N1)	The viruses used in host infections are described in the 'Viruses' subsection of the Methods and listed in Table 114	ICL006_mock_30h_3_RNA_ExpSam	ICL006_mock_30h_3_RNA_ExpSam	in vitro assay	cell line	Longitudinal	N/A		Mock				30	hour	3
ICL006_mock_36h_1	ICL006-R	Homo sapiens	NCBITAXON	NCBITaxon:9606				lung adenocarcinoma cell line	BTO	BTO:0001911	Calu-3 cell	BTO	BTO:0002750	Human Cell Lines, Infections, and Extractions	A/California/04/2009 (H1N1)	The viruses used in host infections are described in the 'Viruses' subsection of the Methods and listed in Table 115	ICL006_mock_36h_1_RNA_ExpSam	ICL006_mock_36h_1_RNA_ExpSam	in vitro assay	cell line	Longitudinal	N/A		Mock				36	hour	1
ICL006_mock_36h_2	ICL006-R	Homo sapiens	NCBITAXON	NCBITaxon:9606				lung adenocarcinoma cell line	BTO	BTO:0001911	Calu-3 cell	BTO	BTO:0002750	Human Cell Lines, Infections, and Extractions	A/California/04/2009 (H1N1)	The viruses used in host infections are described in the 'Viruses' subsection of the Methods and listed in Table 116	ICL006_mock_36h_2_RNA_ExpSam	ICL006_mock_36h_2_RNA_ExpSam	in vitro assay	cell line	Longitudinal	N/A		Mock				36	hour	2
ICL006_mock_36h_3	ICL006-R	Homo sapiens	NCBITAXON	NCBITaxon:9606				lung adenocarcinoma cell line	BTO	BTO:0001911	Calu-3 cell	BTO	BTO:0002750	Human Cell Lines, Infections, and Extractions	A/California/04/2009 (H1N1)	The viruses used in host infections are described in the 'Viruses' subsection of the Methods and listed in Table 117	ICL006_mock_36h_3_RNA_ExpSam	ICL006_mock_36h_3_RNA_ExpSam	in vitro assay	cell line	Longitudinal	N/A		Mock				36	hour	3
ICL006_mock_3h_1	ICL006-R	Homo sapiens	NCBITAXON	NCBITaxon:9606				lung adenocarcinoma cell line	BTO	BTO:0001911	Calu-3 cell	BTO	BTO:0002750	Human Cell Lines, Infections, and Extractions	A/California/04/2009 (H1N1)	The viruses used in host infections are described in the 'Viruses' subsection of the Methods and listed in Table 118	ICL006_mock_3h_1_RNA_ExpSam	ICL006_mock_3h_1_RNA_ExpSam	in vitro assay	cell line	Longitudinal	N/A		Mock				3	hour	1
ICL006_mock_3h_2	ICL006-R	Homo sapiens	NCBITAXON	NCBITaxon:9606				lung adenocarcinoma cell line	BTO	BTO:0001911	Calu-3 cell	BTO	BTO:0002750	Human Cell Lines, Infections, and Extractions	A/California/04/2009 (H1N1)	The viruses used in host infections are described in the 'Viruses' subsection of the Methods and listed in Table 119	ICL006_mock_3h_2_RNA_ExpSam	ICL006_mock_3h_2_RNA_ExpSam	in vitro assay	cell line	Longitudinal	N/A		Mock				3	hour	2
ICL006_mock_3h_3	ICL006-R	Homo sapiens	NCBITAXON	NCBITaxon:9606				lung adenocarcinoma cell line	BTO	BTO:0001911	Calu-3 cell	BTO	BTO:0002750	Human Cell Lines, Infections, and Extractions	A/California/04/2009 (H1N1)	The viruses used in host infections are described in the 'Viruses' subsection of the Methods and listed in Table 120	ICL006_mock_3h_3_RNA_ExpSam	ICL006_mock_3h_3_RNA_ExpSam	in vitro assay	cell line	Longitudinal	N/A		Mock				3	hour	3
ICL006_mock_48h_1	ICL006-R	Homo sapiens	NCBITAXON	NCBITaxon:9606				lung adenocarcinoma cell line	BTO	BTO:0001911	Calu-3 cell	BTO	BTO:0002750	Human Cell Lines, Infections, and Extractions	A/California/04/2009 (H1N1)	The viruses used in host infections are described in the 'Viruses' subsection of the Methods and listed in Table 121	ICL006_mock_48h_1_RNA_ExpSam	ICL006_mock_48h_1_RNA_ExpSam	in vitro assay	cell line	Longitudinal	N/A		Mock				48	hour	1
ICL006_mock_48h_2	ICL006-R	Homo sapiens	NCBITAXON	NCBITaxon:9606				lung adenocarcinoma cell line	BTO	BTO:0001911	Calu-3 cell	BTO	BTO:0002750	Human Cell Lines, Infections, and Extractions	A/California/04/2009 (H1N1)	The viruses used in host infections are described in the 'Viruses' subsection of the Methods and listed in Table 122	ICL006_mock_48h_2_RNA_ExpSam	ICL006_mock_48h_2_RNA_ExpSam	in vitro assay	cell line	Longitudinal	N/A		Mock				48	hour	2
ICL006_mock_48h_3	ICL006-R	Homo sapiens	NCBITAXON	NCBITaxon:9606				lung adenocarcinoma cell line	BTO	BTO:0001911	Calu-3 cell	BTO	BTO:0002750	Human Cell Lines, Infections, and Extractions	A/California/04/2009 (H1N1)	The viruses used in host infections are described in the 'Viruses' subsection of the Methods and listed in Table 123	ICL006_mock_48h_3_RNA_ExpSam	ICL006_mock_48h_3_RNA_ExpSam	in vitro assay	cell line	Longitudinal	N/A		Mock				48	hour	3
ICL006_mock_7h_1	ICL006-R	Homo sapiens	NCBITAXON	NCBITaxon:9606				lung adenocarcinoma cell line	BTO	BTO:0001911	Calu-3 cell	BTO	BTO:0002750	Human Cell Lines, Infections, and Extractions	A/California/04/2009 (H1N1)	The viruses used in host infections are described in the 'Viruses' subsection of the Methods and listed in Table 124	ICL006_mock_7h_1_RNA_ExpSam	ICL006_mock_7h_1_RNA_ExpSam	in vitro assay	cell line	Longitudinal	N/A		Mock				7	hour	1
ICL006_mock_7h_2	ICL006-R	Homo sapiens	NCBITAXON	NCBITaxon:9606				lung adenocarcinoma cell line	BTO	BTO:0001911	Calu-3 cell	BTO	BTO:0002750	Human Cell Lines, Infections, and Extractions	A/California/04/2009 (H1N1)	The viruses used in host infections are described in the 'Viruses' subsection of the Methods and listed in Table 125	ICL006_mock_7h_2_RNA_ExpSam	ICL006_mock_7h_2_RNA_ExpSam	in vitro assay	cell line	Longitudinal	N/A		Mock				7	hour	2
ICL006_mock_7h_3	ICL006-R	Homo sapiens	NCBITAXON	NCBITaxon:9606				lung adenocarcinoma cell line	BTO	BTO:0001911	Calu-3 cell	BTO	BTO:0002750	Human Cell Lines, Infections, and Extractions	A/California/04/2009 (H1N1)	The viruses used in host infections are described in the 'Viruses' subsection of the Methods and listed in Table 126	ICL006_mock_7h_3_RNA_ExpSam	ICL006_mock_7h_3_RNA_ExpSam	in vitro assay	cell line	Longitudinal	N/A		Mock				7	hour	3
ICL010_Cal_0h_1	ICL010-R	Homo sapiens	NCBITAXON	NCBITaxon:9606				lung adenocarcinoma cell line	BTO	BTO:0001911	Calu-3 cell	BTO	BTO:0002750	Human Cell Lines, Infections, and Extractions	A/California/04/2009 (H1N1),NL602 (H1N1)	The viruses used in host infections are described in the 'Viruses' subsection of the Methods and listed in Table 127	ICL010_Cal_0h_1_array	ICL010_Cal_0h_1_array	in vitro assay	cell line	Longitudinal	N/A	Influenzavirus A	CA04 (H1N1 virus)		3	MOI	0	hour	1
ICL010_Cal_0h_2	ICL010-R	Homo sapiens	NCBITAXON	NCBITaxon:9606				lung adenocarcinoma cell line	BTO	BTO:0001911	Calu-3 cell	BTO	BTO:0002750	Human Cell Lines, Infections, and Extractions	A/California/04/2009 (H1N1),NL602 (H1N1)	The viruses used in host infections are described in the 'Viruses' subsection of the Methods and listed in Table 128	ICL010_Cal_0h_2_array	ICL010_Cal_0h_2_array	in vitro assay	cell line	Longitudinal	N/A	Influenzavirus A	CA04 (H1N1 virus)		3	MOI	0	hour	2
ICL010_Cal_0h_3	ICL010-R	Homo sapiens	NCBITAXON	NCBITaxon:9606				lung adenocarcinoma cell line	BTO	BTO:0001911	Calu-3 cell	BTO	BTO:0002750	Human Cell Lines, Infections, and Extractions	A/California/04/2009 (H1N1),NL602 (H1N1)	The viruses used in host infections are described in the 'Viruses' subsection of the Methods and listed in Table 129	ICL010_Cal_0h_3_array	ICL010_Cal_0h_3_array	in vitro assay	cell line	Longitudinal	N/A	Influenzavirus A	CA04 (H1N1 virus)		3	MOI	0	hour	3
ICL010_Cal_12h_1	ICL010-R	Homo sapiens	NCBITAXON	NCBITaxon:9606				lung adenocarcinoma cell line	BTO	BTO:0001911	Calu-3 cell	BTO	BTO:0002750	Human Cell Lines, Infections, and Extractions	A/California/04/2009 (H1N1),NL602 (H1N1)	The viruses used in host infections are described in the 'Viruses' subsection of the Methods and listed in Table 130	ICL010_Cal_12h_1_array	ICL010_Cal_12h_1_array	in vitro assay	cell line	Longitudinal	N/A	Influenzavirus A	CA04 (H1N1 virus)		3	MOI	12	hour	1
ICL010_Cal_12h_2	ICL010-R	Homo sapiens	NCBITAXON	NCBITaxon:9606				lung adenocarcinoma cell line	BTO	BTO:0001911	Calu-3 cell	BTO	BTO:0002750	Human Cell Lines, Infections, and Extractions	A/California/04/2009 (H1N1),NL602 (H1N1)	The viruses used in host infections are described in the 'Viruses' subsection of the Methods and listed in Table 131	ICL010_Cal_12h_2_array	ICL010_Cal_12h_2_array	in vitro assay	cell line	Longitudinal	N/A	Influenzavirus A	CA04 (H1N1 virus)		3	MOI	12	hour	2
ICL010_Cal_12h_3	ICL010-R	Homo sapiens	NCBITAXON	NCBITaxon:9606				lung adenocarcinoma cell line	BTO	BTO:0001911	Calu-3 cell	BTO	BTO:0002750	Human Cell Lines, Infections, and Extractions	A/California/04/2009 (H1N1),NL602 (H1N1)	The viruses used in host infections are described in the 'Viruses' subsection of the Methods and listed in Table 132	ICL010_Cal_12h_3_array	ICL010_Cal_12h_3_array	in vitro assay	cell line	Longitudinal	N/A	Influenzavirus A	CA04 (H1N1 virus)		3	MOI	12	hour	3
ICL010_Cal_24h_1	ICL010-R	Homo sapiens	NCBITAXON	NCBITaxon:9606				lung adenocarcinoma cell line	BTO	BTO:0001911	Calu-3 cell	BTO	BTO:0002750	Human Cell Lines, Infections, and Extractions	A/California/04/2009 (H1N1),NL602 (H1N1)	The viruses used in host infections are described in the 'Viruses' subsection of the Methods and listed in Table 133	ICL010_Cal_24h_1_array	ICL010_Cal_24h_1_array	in vitro assay	cell line	Longitudinal	N/A	Influenzavirus A	CA04 (H1N1 virus)		3	MOI	24	hour	1
ICL010_Cal_24h_2	ICL010-R	Homo sapiens	NCBITAXON	NCBITaxon:9606				lung adenocarcinoma cell line	BTO	BTO:0001911	Calu-3 cell	BTO	BTO:0002750	Human Cell Lines, Infections, and Extractions	A/California/04/2009 (H1N1),NL602 (H1N1)	The viruses used in host infections are described in the 'Viruses' subsection of the Methods and listed in Table 134	ICL010_Cal_24h_2_array	ICL010_Cal_24h_2_array	in vitro assay	cell line	Longitudinal	N/A	Influenzavirus A	CA04 (H1N1 virus)		3	MOI	24	hour	2
ICL010_Cal_24h_3	ICL010-R	Homo sapiens	NCBITAXON	NCBITaxon:9606				lung adenocarcinoma cell line	BTO	BTO:0001911	Calu-3 cell	BTO	BTO:0002750	Human Cell Lines, Infections, and Extractions	A/California/04/2009 (H1N1),NL602 (H1N1)	The viruses used in host infections are described in the 'Viruses' subsection of the Methods and listed in Table 135	ICL010_Cal_24h_3_array	ICL010_Cal_24h_3_array	in vitro assay	cell line	Longitudinal	N/A	Influenzavirus A	CA04 (H1N1 virus)		3	MOI	24	hour	3
ICL010_Cal_48h_1	ICL010-R	Homo sapiens	NCBITAXON	NCBITaxon:9606				lung adenocarcinoma cell line	BTO	BTO:0001911	Calu-3 cell	BTO	BTO:0002750	Human Cell Lines, Infections, and Extractions	A/California/04/2009 (H1N1),NL602 (H1N1)	The viruses used in host infections are described in the 'Viruses' subsection of the Methods and listed in Table 136	ICL010_Cal_48h_1_array	ICL010_Cal_48h_1_array	in vitro assay	cell line	Longitudinal	N/A	Influenzavirus A	CA04 (H1N1 virus)		3	MOI	48	hour	1
ICL010_Cal_48h_2	ICL010-R	Homo sapiens	NCBITAXON	NCBITaxon:9606				lung adenocarcinoma cell line	BTO	BTO:0001911	Calu-3 cell	BTO	BTO:0002750	Human Cell Lines, Infections, and Extractions	A/California/04/2009 (H1N1),NL602 (H1N1)	The viruses used in host infections are described in the 'Viruses' subsection of the Methods and listed in Table 137	ICL010_Cal_48h_2_array	ICL010_Cal_48h_2_array	in vitro assay	cell line	Longitudinal	N/A	Influenzavirus A	CA04 (H1N1 virus)		3	MOI	48	hour	2
ICL010_Cal_48h_3	ICL010-R	Homo sapiens	NCBITAXON	NCBITaxon:9606				lung adenocarcinoma cell line	BTO	BTO:0001911	Calu-3 cell	BTO	BTO:0002750	Human Cell Lines, Infections, and Extractions	A/California/04/2009 (H1N1),NL602 (H1N1)	The viruses used in host infections are described in the 'Viruses' subsection of the Methods and listed in Table 138	ICL010_Cal_48h_3_array	ICL010_Cal_48h_3_array	in vitro assay	cell line	Longitudinal	N/A	Influenzavirus A	CA04 (H1N1 virus)		3	MOI	48	hour	3
ICL010_mock_0h_1	ICL010-R	Homo sapiens	NCBITAXON	NCBITaxon:9606				lung adenocarcinoma cell line	BTO	BTO:0001911	Calu-3 cell	BTO	BTO:0002750	Human Cell Lines, Infections, and Extractions	A/California/04/2009 (H1N1),NL602 (H1N1)	The viruses used in host infections are described in the 'Viruses' subsection of the Methods and listed in Table 139	ICL010_mock_0h_1_array	ICL010_mock_0h_1_array	in vitro assay	cell line	Longitudinal	N/A		Mock				0	hour	1
ICL010_mock_0h_2	ICL010-R	Homo sapiens	NCBITAXON	NCBITaxon:9606				lung adenocarcinoma cell line	BTO	BTO:0001911	Calu-3 cell	BTO	BTO:0002750	Human Cell Lines, Infections, and Extractions	A/California/04/2009 (H1N1),NL602 (H1N1)	The viruses used in host infections are described in the 'Viruses' subsection of the Methods and listed in Table 140	ICL010_mock_0h_2_array	ICL010_mock_0h_2_array	in vitro assay	cell line	Longitudinal	N/A		Mock				0	hour	2
ICL010_mock_0h_3	ICL010-R	Homo sapiens	NCBITAXON	NCBITaxon:9606				lung adenocarcinoma cell line	BTO	BTO:0001911	Calu-3 cell	BTO	BTO:0002750	Human Cell Lines, Infections, and Extractions	A/California/04/2009 (H1N1),NL602 (H1N1)	The viruses used in host infections are described in the 'Viruses' subsection of the Methods and listed in Table 141	ICL010_mock_0h_3_array	ICL010_mock_0h_3_array	in vitro assay	cell line	Longitudinal	N/A		Mock				0	hour	3
ICL010_mock_12h_1	ICL010-R	Homo sapiens	NCBITAXON	NCBITaxon:9606				lung adenocarcinoma cell line	BTO	BTO:0001911	Calu-3 cell	BTO	BTO:0002750	Human Cell Lines, Infections, and Extractions	A/California/04/2009 (H1N1),NL602 (H1N1)	The viruses used in host infections are described in the 'Viruses' subsection of the Methods and listed in Table 142	ICL010_mock_12h_1_array	ICL010_mock_12h_1_array	in vitro assay	cell line	Longitudinal	N/A		Mock				12	hour	1
ICL010_mock_12h_2	ICL010-R	Homo sapiens	NCBITAXON	NCBITaxon:9606				lung adenocarcinoma cell line	BTO	BTO:0001911	Calu-3 cell	BTO	BTO:0002750	Human Cell Lines, Infections, and Extractions	A/California/04/2009 (H1N1),NL602 (H1N1)	The viruses used in host infections are described in the 'Viruses' subsection of the Methods and listed in Table 143	ICL010_mock_12h_2_array	ICL010_mock_12h_2_array	in vitro assay	cell line	Longitudinal	N/A		Mock				12	hour	2
ICL010_mock_12h_3	ICL010-R	Homo sapiens	NCBITAXON	NCBITaxon:9606				lung adenocarcinoma cell line	BTO	BTO:0001911	Calu-3 cell	BTO	BTO:0002750	Human Cell Lines, Infections, and Extractions	A/California/04/2009 (H1N1),NL602 (H1N1)	The viruses used in host infections are described in the 'Viruses' subsection of the Methods and listed in Table 144	ICL010_mock_12h_3_array	ICL010_mock_12h_3_array	in vitro assay	cell line	Longitudinal	N/A		Mock				12	hour	3
ICL010_mock_18h_1	ICL010-R	Homo sapiens	NCBITAXON	NCBITaxon:9606				lung adenocarcinoma cell line	BTO	BTO:0001911	Calu-3 cell	BTO	BTO:0002750	Human Cell Lines, Infections, and Extractions	A/California/04/2009 (H1N1),NL602 (H1N1)	The viruses used in host infections are described in the 'Viruses' subsection of the Methods and listed in Table 145	ICL010_mock_18h_1_array	ICL010_mock_18h_1_array	in vitro assay	cell line	Longitudinal	N/A		Mock				18	hour	1
ICL010_mock_18h_2	ICL010-R	Homo sapiens	NCBITAXON	NCBITaxon:9606				lung adenocarcinoma cell line	BTO	BTO:0001911	Calu-3 cell	BTO	BTO:0002750	Human Cell Lines, Infections, and Extractions	A/California/04/2009 (H1N1),NL602 (H1N1)	The viruses used in host infections are described in the 'Viruses' subsection of the Methods and listed in Table 146	ICL010_mock_18h_2_array	ICL010_mock_18h_2_array	in vitro assay	cell line	Longitudinal	N/A		Mock				18	hour	2
ICL010_mock_18h_3	ICL010-R	Homo sapiens	NCBITAXON	NCBITaxon:9606				lung adenocarcinoma cell line	BTO	BTO:0001911	Calu-3 cell	BTO	BTO:0002750	Human Cell Lines, Infections, and Extractions	A/California/04/2009 (H1N1),NL602 (H1N1)	The viruses used in host infections are described in the 'Viruses' subsection of the Methods and listed in Table 147	ICL010_mock_18h_3_array	ICL010_mock_18h_3_array	in vitro assay	cell line	Longitudinal	N/A		Mock				18	hour	3
ICL010_mock_24h_1	ICL010-R	Homo sapiens	NCBITAXON	NCBITaxon:9606				lung adenocarcinoma cell line	BTO	BTO:0001911	Calu-3 cell	BTO	BTO:0002750	Human Cell Lines, Infections, and Extractions	A/California/04/2009 (H1N1),NL602 (H1N1)	The viruses used in host infections are described in the 'Viruses' subsection of the Methods and listed in Table 148	ICL010_mock_24h_1_array	ICL010_mock_24h_1_array	in vitro assay	cell line	Longitudinal	N/A		Mock				24	hour	1
ICL010_mock_24h_2	ICL010-R	Homo sapiens	NCBITAXON	NCBITaxon:9606				lung adenocarcinoma cell line	BTO	BTO:0001911	Calu-3 cell	BTO	BTO:0002750	Human Cell Lines, Infections, and Extractions	A/California/04/2009 (H1N1),NL602 (H1N1)	The viruses used in host infections are described in the 'Viruses' subsection of the Methods and listed in Table 149	ICL010_mock_24h_2_array	ICL010_mock_24h_2_array	in vitro assay	cell line	Longitudinal	N/A		Mock				24	hour	2
ICL010_mock_24h_3	ICL010-R	Homo sapiens	NCBITAXON	NCBITaxon:9606				lung adenocarcinoma cell line	BTO	BTO:0001911	Calu-3 cell	BTO	BTO:0002750	Human Cell Lines, Infections, and Extractions	A/California/04/2009 (H1N1),NL602 (H1N1)	The viruses used in host infections are described in the 'Viruses' subsection of the Methods and listed in Table 150	ICL010_mock_24h_3_array	ICL010_mock_24h_3_array	in vitro assay	cell line	Longitudinal	N/A		Mock				24	hour	3
ICL010_mock_30h_1	ICL010-R	Homo sapiens	NCBITAXON	NCBITaxon:9606				lung adenocarcinoma cell line	BTO	BTO:0001911	Calu-3 cell	BTO	BTO:0002750	Human Cell Lines, Infections, and Extractions	A/California/04/2009 (H1N1),NL602 (H1N1)	The viruses used in host infections are described in the 'Viruses' subsection of the Methods and listed in Table 151	ICL010_mock_30h_1_array	ICL010_mock_30h_1_array	in vitro assay	cell line	Longitudinal	N/A		Mock				30	hour	1
ICL010_mock_30h_2	ICL010-R	Homo sapiens	NCBITAXON	NCBITaxon:9606				lung adenocarcinoma cell line	BTO	BTO:0001911	Calu-3 cell	BTO	BTO:0002750	Human Cell Lines, Infections, and Extractions	A/California/04/2009 (H1N1),NL602 (H1N1)	The viruses used in host infections are described in the 'Viruses' subsection of the Methods and listed in Table 152	ICL010_mock_30h_2_array	ICL010_mock_30h_2_array	in vitro assay	cell line	Longitudinal	N/A		Mock				30	hour	2
ICL010_mock_30h_3	ICL010-R	Homo sapiens	NCBITAXON	NCBITaxon:9606				lung adenocarcinoma cell line	BTO	BTO:0001911	Calu-3 cell	BTO	BTO:0002750	Human Cell Lines, Infections, and Extractions	A/California/04/2009 (H1N1),NL602 (H1N1)	The viruses used in host infections are described in the 'Viruses' subsection of the Methods and listed in Table 153	ICL010_mock_30h_3_array	ICL010_mock_30h_3_array	in vitro assay	cell line	Longitudinal	N/A		Mock				30	hour	3
ICL010_mock_36h_1	ICL010-R	Homo sapiens	NCBITAXON	NCBITaxon:9606				lung adenocarcinoma cell line	BTO	BTO:0001911	Calu-3 cell	BTO	BTO:0002750	Human Cell Lines, Infections, and Extractions	A/California/04/2009 (H1N1),NL602 (H1N1)	The viruses used in host infections are described in the 'Viruses' subsection of the Methods and listed in Table 154	ICL010_mock_36h_1_array	ICL010_mock_36h_1_array	in vitro assay	cell line	Longitudinal	N/A		Mock				36	hour	1
ICL010_mock_36h_2	ICL010-R	Homo sapiens	NCBITAXON	NCBITaxon:9606				lung adenocarcinoma cell line	BTO	BTO:0001911	Calu-3 cell	BTO	BTO:0002750	Human Cell Lines, Infections, and Extractions	A/California/04/2009 (H1N1),NL602 (H1N1)	The viruses used in host infections are described in the 'Viruses' subsection of the Methods and listed in Table 155	ICL010_mock_36h_2_array	ICL010_mock_36h_2_array	in vitro assay	cell line	Longitudinal	N/A		Mock				36	hour	2
ICL010_mock_36h_3	ICL010-R	Homo sapiens	NCBITAXON	NCBITaxon:9606				lung adenocarcinoma cell line	BTO	BTO:0001911	Calu-3 cell	BTO	BTO:0002750	Human Cell Lines, Infections, and Extractions	A/California/04/2009 (H1N1),NL602 (H1N1)	The viruses used in host infections are described in the 'Viruses' subsection of the Methods and listed in Table 156	ICL010_mock_36h_3_array	ICL010_mock_36h_3_array	in vitro assay	cell line	Longitudinal	N/A		Mock				36	hour	3
ICL010_mock_3h_1	ICL010-R	Homo sapiens	NCBITAXON	NCBITaxon:9606				lung adenocarcinoma cell line	BTO	BTO:0001911	Calu-3 cell	BTO	BTO:0002750	Human Cell Lines, Infections, and Extractions	A/California/04/2009 (H1N1),NL602 (H1N1)	The viruses used in host infections are described in the 'Viruses' subsection of the Methods and listed in Table 157	ICL010_mock_3h_1_array	ICL010_mock_3h_1_array	in vitro assay	cell line	Longitudinal	N/A		Mock				3	hour	1
ICL010_mock_3h_2	ICL010-R	Homo sapiens	NCBITAXON	NCBITaxon:9606				lung adenocarcinoma cell line	BTO	BTO:0001911	Calu-3 cell	BTO	BTO:0002750	Human Cell Lines, Infections, and Extractions	A/California/04/2009 (H1N1),NL602 (H1N1)	The viruses used in host infections are described in the 'Viruses' subsection of the Methods and listed in Table 158	ICL010_mock_3h_2_array	ICL010_mock_3h_2_array	in vitro assay	cell line	Longitudinal	N/A		Mock				3	hour	2
ICL010_mock_3h_3	ICL010-R	Homo sapiens	NCBITAXON	NCBITaxon:9606				lung adenocarcinoma cell line	BTO	BTO:0001911	Calu-3 cell	BTO	BTO:0002750	Human Cell Lines, Infections, and Extractions	A/California/04/2009 (H1N1),NL602 (H1N1)	The viruses used in host infections are described in the 'Viruses' subsection of the Methods and listed in Table 159	ICL010_mock_3h_3_array	ICL010_mock_3h_3_array	in vitro assay	cell line	Longitudinal	N/A		Mock				3	hour	3
ICL010_mock_48h_1	ICL010-R	Homo sapiens	NCBITAXON	NCBITaxon:9606				lung adenocarcinoma cell line	BTO	BTO:0001911	Calu-3 cell	BTO	BTO:0002750	Human Cell Lines, Infections, and Extractions	A/California/04/2009 (H1N1),NL602 (H1N1)	The viruses used in host infections are described in the 'Viruses' subsection of the Methods and listed in Table 160	ICL010_mock_48h_1_array	ICL010_mock_48h_1_array	in vitro assay	cell line	Longitudinal	N/A		Mock				48	hour	1
ICL010_mock_48h_2	ICL010-R	Homo sapiens	NCBITAXON	NCBITaxon:9606				lung adenocarcinoma cell line	BTO	BTO:0001911	Calu-3 cell	BTO	BTO:0002750	Human Cell Lines, Infections, and Extractions	A/California/04/2009 (H1N1),NL602 (H1N1)	The viruses used in host infections are described in the 'Viruses' subsection of the Methods and listed in Table 161	ICL010_mock_48h_2_array	ICL010_mock_48h_2_array	in vitro assay	cell line	Longitudinal	N/A		Mock				48	hour	2
ICL010_mock_48h_3	ICL010-R	Homo sapiens	NCBITAXON	NCBITaxon:9606				lung adenocarcinoma cell line	BTO	BTO:0001911	Calu-3 cell	BTO	BTO:0002750	Human Cell Lines, Infections, and Extractions	A/California/04/2009 (H1N1),NL602 (H1N1)	The viruses used in host infections are described in the 'Viruses' subsection of the Methods and listed in Table 162	ICL010_mock_48h_3_array	ICL010_mock_48h_3_array	in vitro assay	cell line	Longitudinal	N/A		Mock				48	hour	3
ICL010_mock_7h_1	ICL010-R	Homo sapiens	NCBITAXON	NCBITaxon:9606				lung adenocarcinoma cell line	BTO	BTO:0001911	Calu-3 cell	BTO	BTO:0002750	Human Cell Lines, Infections, and Extractions	A/California/04/2009 (H1N1),NL602 (H1N1)	The viruses used in host infections are described in the 'Viruses' subsection of the Methods and listed in Table 163	ICL010_mock_7h_1_array	ICL010_mock_7h_1_array	in vitro assay	cell line	Longitudinal	N/A		Mock				7	hour	1
ICL010_mock_7h_2	ICL010-R	Homo sapiens	NCBITAXON	NCBITaxon:9606				lung adenocarcinoma cell line	BTO	BTO:0001911	Calu-3 cell	BTO	BTO:0002750	Human Cell Lines, Infections, and Extractions	A/California/04/2009 (H1N1),NL602 (H1N1)	The viruses used in host infections are described in the 'Viruses' subsection of the Methods and listed in Table 164	ICL010_mock_7h_2_array	ICL010_mock_7h_2_array	in vitro assay	cell line	Longitudinal	N/A		Mock				7	hour	2
ICL010_mock_7h_3	ICL010-R	Homo sapiens	NCBITAXON	NCBITaxon:9606				lung adenocarcinoma cell line	BTO	BTO:0001911	Calu-3 cell	BTO	BTO:0002750	Human Cell Lines, Infections, and Extractions	A/California/04/2009 (H1N1),NL602 (H1N1)	The viruses used in host infections are described in the 'Viruses' subsection of the Methods and listed in Table 165	ICL010_mock_7h_3_array	ICL010_mock_7h_3_array	in vitro assay	cell line	Longitudinal	N/A		Mock				7	hour	3
ICL010_NL_0h_1	ICL010-R	Homo sapiens	NCBITAXON	NCBITaxon:9606				lung adenocarcinoma cell line	BTO	BTO:0001911	Calu-3 cell	BTO	BTO:0002750	Human Cell Lines, Infections, and Extractions	A/California/04/2009 (H1N1),NL602 (H1N1)	The viruses used in host infections are described in the 'Viruses' subsection of the Methods and listed in Table 166	ICL010_NL_0h_1_array	ICL010_NL_0h_1_array	in vitro assay	cell line	Longitudinal	N/A	Influenzavirus A	NL602 (H1N1 virus)		3	MOI	0	hour	1
ICL010_NL_0h_2	ICL010-R	Homo sapiens	NCBITAXON	NCBITaxon:9606				lung adenocarcinoma cell line	BTO	BTO:0001911	Calu-3 cell	BTO	BTO:0002750	Human Cell Lines, Infections, and Extractions	A/California/04/2009 (H1N1),NL602 (H1N1)	The viruses used in host infections are described in the 'Viruses' subsection of the Methods and listed in Table 167	ICL010_NL_0h_2_array	ICL010_NL_0h_2_array	in vitro assay	cell line	Longitudinal	N/A	Influenzavirus A	NL602 (H1N1 virus)		3	MOI	0	hour	2
ICL010_NL_0h_3	ICL010-R	Homo sapiens	NCBITAXON	NCBITaxon:9606				lung adenocarcinoma cell line	BTO	BTO:0001911	Calu-3 cell	BTO	BTO:0002750	Human Cell Lines, Infections, and Extractions	A/California/04/2009 (H1N1),NL602 (H1N1)	The viruses used in host infections are described in the 'Viruses' subsection of the Methods and listed in Table 168	ICL010_NL_0h_3_array	ICL010_NL_0h_3_array	in vitro assay	cell line	Longitudinal	N/A	Influenzavirus A	NL602 (H1N1 virus)		3	MOI	0	hour	3
ICL010_NL_12h_1	ICL010-R	Homo sapiens	NCBITAXON	NCBITaxon:9606				lung adenocarcinoma cell line	BTO	BTO:0001911	Calu-3 cell	BTO	BTO:0002750	Human Cell Lines, Infections, and Extractions	A/California/04/2009 (H1N1),NL602 (H1N1)	The viruses used in host infections are described in the 'Viruses' subsection of the Methods and listed in Table 169	ICL010_NL_12h_1_array	ICL010_NL_12h_1_array	in vitro assay	cell line	Longitudinal	N/A	Influenzavirus A	NL602 (H1N1 virus)		3	MOI	12	hour	1
ICL010_NL_12h_2	ICL010-R	Homo sapiens	NCBITAXON	NCBITaxon:9606				lung adenocarcinoma cell line	BTO	BTO:0001911	Calu-3 cell	BTO	BTO:0002750	Human Cell Lines, Infections, and Extractions	A/California/04/2009 (H1N1),NL602 (H1N1)	The viruses used in host infections are described in the 'Viruses' subsection of the Methods and listed in Table 170	ICL010_NL_12h_2_array	ICL010_NL_12h_2_array	in vitro assay	cell line	Longitudinal	N/A	Influenzavirus A	NL602 (H1N1 virus)		3	MOI	12	hour	2
ICL010_NL_12h_3	ICL010-R	Homo sapiens	NCBITAXON	NCBITaxon:9606				lung adenocarcinoma cell line	BTO	BTO:0001911	Calu-3 cell	BTO	BTO:0002750	Human Cell Lines, Infections, and Extractions	A/California/04/2009 (H1N1),NL602 (H1N1)	The viruses used in host infections are described in the 'Viruses' subsection of the Methods and listed in Table 171	ICL010_NL_12h_3_array	ICL010_NL_12h_3_array	in vitro assay	cell line	Longitudinal	N/A	Influenzavirus A	NL602 (H1N1 virus)		3	MOI	12	hour	3
ICL010_NL_18h_1	ICL010-R	Homo sapiens	NCBITAXON	NCBITaxon:9606				lung adenocarcinoma cell line	BTO	BTO:0001911	Calu-3 cell	BTO	BTO:0002750	Human Cell Lines, Infections, and Extractions	A/California/04/2009 (H1N1),NL602 (H1N1)	The viruses used in host infections are described in the 'Viruses' subsection of the Methods and listed in Table 172	ICL010_NL_18h_1_array	ICL010_NL_18h_1_array	in vitro assay	cell line	Longitudinal	N/A	Influenzavirus A	NL602 (H1N1 virus)		3	MOI	18	hour	1
ICL010_NL_18h_2	ICL010-R	Homo sapiens	NCBITAXON	NCBITaxon:9606				lung adenocarcinoma cell line	BTO	BTO:0001911	Calu-3 cell	BTO	BTO:0002750	Human Cell Lines, Infections, and Extractions	A/California/04/2009 (H1N1),NL602 (H1N1)	The viruses used in host infections are described in the 'Viruses' subsection of the Methods and listed in Table 173	ICL010_NL_18h_2_array	ICL010_NL_18h_2_array	in vitro assay	cell line	Longitudinal	N/A	Influenzavirus A	NL602 (H1N1 virus)		3	MOI	18	hour	2
ICL010_NL_18h_3	ICL010-R	Homo sapiens	NCBITAXON	NCBITaxon:9606				lung adenocarcinoma cell line	BTO	BTO:0001911	Calu-3 cell	BTO	BTO:0002750	Human Cell Lines, Infections, and Extractions	A/California/04/2009 (H1N1),NL602 (H1N1)	The viruses used in host infections are described in the 'Viruses' subsection of the Methods and listed in Table 174	ICL010_NL_18h_3_array	ICL010_NL_18h_3_array	in vitro assay	cell line	Longitudinal	N/A	Influenzavirus A	NL602 (H1N1 virus)		3	MOI	18	hour	3
ICL010_NL_24h_1	ICL010-R	Homo sapiens	NCBITAXON	NCBITaxon:9606				lung adenocarcinoma cell line	BTO	BTO:0001911	Calu-3 cell	BTO	BTO:0002750	Human Cell Lines, Infections, and Extractions	A/California/04/2009 (H1N1),NL602 (H1N1)	The viruses used in host infections are described in the 'Viruses' subsection of the Methods and listed in Table 175	ICL010_NL_24h_1_array	ICL010_NL_24h_1_array	in vitro assay	cell line	Longitudinal	N/A	Influenzavirus A	NL602 (H1N1 virus)		3	MOI	24	hour	1
ICL010_NL_24h_2	ICL010-R	Homo sapiens	NCBITAXON	NCBITaxon:9606				lung adenocarcinoma cell line	BTO	BTO:0001911	Calu-3 cell	BTO	BTO:0002750	Human Cell Lines, Infections, and Extractions	A/California/04/2009 (H1N1),NL602 (H1N1)	The viruses used in host infections are described in the 'Viruses' subsection of the Methods and listed in Table 176	ICL010_NL_24h_2_array	ICL010_NL_24h_2_array	in vitro assay	cell line	Longitudinal	N/A	Influenzavirus A	NL602 (H1N1 virus)		3	MOI	24	hour	2
ICL010_NL_24h_3	ICL010-R	Homo sapiens	NCBITAXON	NCBITaxon:9606				lung adenocarcinoma cell line	BTO	BTO:0001911	Calu-3 cell	BTO	BTO:0002750	Human Cell Lines, Infections, and Extractions	A/California/04/2009 (H1N1),NL602 (H1N1)	The viruses used in host infections are described in the 'Viruses' subsection of the Methods and listed in Table 177	ICL010_NL_24h_3_array	ICL010_NL_24h_3_array	in vitro assay	cell line	Longitudinal	N/A	Influenzavirus A	NL602 (H1N1 virus)		3	MOI	24	hour	3
ICL010_NL_30h_1	ICL010-R	Homo sapiens	NCBITAXON	NCBITaxon:9606				lung adenocarcinoma cell line	BTO	BTO:0001911	Calu-3 cell	BTO	BTO:0002750	Human Cell Lines, Infections, and Extractions	A/California/04/2009 (H1N1),NL602 (H1N1)	The viruses used in host infections are described in the 'Viruses' subsection of the Methods and listed in Table 178	ICL010_NL_30h_1_array	ICL010_NL_30h_1_array	in vitro assay	cell line	Longitudinal	N/A	Influenzavirus A	NL602 (H1N1 virus)		3	MOI	30	hour	1
ICL010_NL_30h_2	ICL010-R	Homo sapiens	NCBITAXON	NCBITaxon:9606				lung adenocarcinoma cell line	BTO	BTO:0001911	Calu-3 cell	BTO	BTO:0002750	Human Cell Lines, Infections, and Extractions	A/California/04/2009 (H1N1),NL602 (H1N1)	The viruses used in host infections are described in the 'Viruses' subsection of the Methods and listed in Table 179	ICL010_NL_30h_2_array	ICL010_NL_30h_2_array	in vitro assay	cell line	Longitudinal	N/A	Influenzavirus A	NL602 (H1N1 virus)		3	MOI	30	hour	2
ICL010_NL_30h_3	ICL010-R	Homo sapiens	NCBITAXON	NCBITaxon:9606				lung adenocarcinoma cell line	BTO	BTO:0001911	Calu-3 cell	BTO	BTO:0002750	Human Cell Lines, Infections, and Extractions	A/California/04/2009 (H1N1),NL602 (H1N1)	The viruses used in host infections are described in the 'Viruses' subsection of the Methods and listed in Table 180	ICL010_NL_30h_3_array	ICL010_NL_30h_3_array	in vitro assay	cell line	Longitudinal	N/A	Influenzavirus A	NL602 (H1N1 virus)		3	MOI	30	hour	3
ICL010_NL_36h_1	ICL010-R	Homo sapiens	NCBITAXON	NCBITaxon:9606				lung adenocarcinoma cell line	BTO	BTO:0001911	Calu-3 cell	BTO	BTO:0002750	Human Cell Lines, Infections, and Extractions	A/California/04/2009 (H1N1),NL602 (H1N1)	The viruses used in host infections are described in the 'Viruses' subsection of the Methods and listed in Table 181	ICL010_NL_36h_1_array	ICL010_NL_36h_1_array	in vitro assay	cell line	Longitudinal	N/A	Influenzavirus A	NL602 (H1N1 virus)		3	MOI	36	hour	1
ICL010_NL_36h_2	ICL010-R	Homo sapiens	NCBITAXON	NCBITaxon:9606				lung adenocarcinoma cell line	BTO	BTO:0001911	Calu-3 cell	BTO	BTO:0002750	Human Cell Lines, Infections, and Extractions	A/California/04/2009 (H1N1),NL602 (H1N1)	The viruses used in host infections are described in the 'Viruses' subsection of the Methods and listed in Table 182	ICL010_NL_36h_2_array	ICL010_NL_36h_2_array	in vitro assay	cell line	Longitudinal	N/A	Influenzavirus A	NL602 (H1N1 virus)		3	MOI	36	hour	2
ICL010_NL_36h_3	ICL010-R	Homo sapiens	NCBITAXON	NCBITaxon:9606				lung adenocarcinoma cell line	BTO	BTO:0001911	Calu-3 cell	BTO	BTO:0002750	Human Cell Lines, Infections, and Extractions	A/California/04/2009 (H1N1),NL602 (H1N1)	The viruses used in host infections are described in the 'Viruses' subsection of the Methods and listed in Table 183	ICL010_NL_36h_3_array	ICL010_NL_36h_3_array	in vitro assay	cell line	Longitudinal	N/A	Influenzavirus A	NL602 (H1N1 virus)		3	MOI	36	hour	3
ICL010_NL_3h_1	ICL010-R	Homo sapiens	NCBITAXON	NCBITaxon:9606				lung adenocarcinoma cell line	BTO	BTO:0001911	Calu-3 cell	BTO	BTO:0002750	Human Cell Lines, Infections, and Extractions	A/California/04/2009 (H1N1),NL602 (H1N1)	The viruses used in host infections are described in the 'Viruses' subsection of the Methods and listed in Table 184	ICL010_NL_3h_1_array	ICL010_NL_3h_1_array	in vitro assay	cell line	Longitudinal	N/A	Influenzavirus A	NL602 (H1N1 virus)		3	MOI	3	hour	1
ICL010_NL_3h_2	ICL010-R	Homo sapiens	NCBITAXON	NCBITaxon:9606				lung adenocarcinoma cell line	BTO	BTO:0001911	Calu-3 cell	BTO	BTO:0002750	Human Cell Lines, Infections, and Extractions	A/California/04/2009 (H1N1),NL602 (H1N1)	The viruses used in host infections are described in the 'Viruses' subsection of the Methods and listed in Table 185	ICL010_NL_3h_2_array	ICL010_NL_3h_2_array	in vitro assay	cell line	Longitudinal	N/A	Influenzavirus A	NL602 (H1N1 virus)		3	MOI	3	hour	2
ICL010_NL_3h_3	ICL010-R	Homo sapiens	NCBITAXON	NCBITaxon:9606				lung adenocarcinoma cell line	BTO	BTO:0001911	Calu-3 cell	BTO	BTO:0002750	Human Cell Lines, Infections, and Extractions	A/California/04/2009 (H1N1),NL602 (H1N1)	The viruses used in host infections are described in the 'Viruses' subsection of the Methods and listed in Table 186	ICL010_NL_3h_3_array	ICL010_NL_3h_3_array	in vitro assay	cell line	Longitudinal	N/A	Influenzavirus A	NL602 (H1N1 virus)		3	MOI	3	hour	3
ICL010_NL_48h_1	ICL010-R	Homo sapiens	NCBITAXON	NCBITaxon:9606				lung adenocarcinoma cell line	BTO	BTO:0001911	Calu-3 cell	BTO	BTO:0002750	Human Cell Lines, Infections, and Extractions	A/California/04/2009 (H1N1),NL602 (H1N1)	The viruses used in host infections are described in the 'Viruses' subsection of the Methods and listed in Table 187	ICL010_NL_48h_1_array	ICL010_NL_48h_1_array	in vitro assay	cell line	Longitudinal	N/A	Influenzavirus A	NL602 (H1N1 virus)		3	MOI	48	hour	1
ICL010_NL_48h_2	ICL010-R	Homo sapiens	NCBITAXON	NCBITaxon:9606				lung adenocarcinoma cell line	BTO	BTO:0001911	Calu-3 cell	BTO	BTO:0002750	Human Cell Lines, Infections, and Extractions	A/California/04/2009 (H1N1),NL602 (H1N1)	The viruses used in host infections are described in the 'Viruses' subsection of the Methods and listed in Table 188	ICL010_NL_48h_2_array	ICL010_NL_48h_2_array	in vitro assay	cell line	Longitudinal	N/A	Influenzavirus A	NL602 (H1N1 virus)		3	MOI	48	hour	2
ICL010_NL_48h_3	ICL010-R	Homo sapiens	NCBITAXON	NCBITaxon:9606				lung adenocarcinoma cell line	BTO	BTO:0001911	Calu-3 cell	BTO	BTO:0002750	Human Cell Lines, Infections, and Extractions	A/California/04/2009 (H1N1),NL602 (H1N1)	The viruses used in host infections are described in the 'Viruses' subsection of the Methods and listed in Table 189	ICL010_NL_48h_3_array	ICL010_NL_48h_3_array	in vitro assay	cell line	Longitudinal	N/A	Influenzavirus A	NL602 (H1N1 virus)		3	MOI	48	hour	3
ICL010_NL_7h_1	ICL010-R	Homo sapiens	NCBITAXON	NCBITaxon:9606				lung adenocarcinoma cell line	BTO	BTO:0001911	Calu-3 cell	BTO	BTO:0002750	Human Cell Lines, Infections, and Extractions	A/California/04/2009 (H1N1),NL602 (H1N1)	The viruses used in host infections are described in the 'Viruses' subsection of the Methods and listed in Table 190	ICL010_NL_7h_1_array	ICL010_NL_7h_1_array	in vitro assay	cell line	Longitudinal	N/A	Influenzavirus A	NL602 (H1N1 virus)		3	MOI	7	hour	1
ICL010_NL_7h_2	ICL010-R	Homo sapiens	NCBITAXON	NCBITaxon:9606				lung adenocarcinoma cell line	BTO	BTO:0001911	Calu-3 cell	BTO	BTO:0002750	Human Cell Lines, Infections, and Extractions	A/California/04/2009 (H1N1),NL602 (H1N1)	The viruses used in host infections are described in the 'Viruses' subsection of the Methods and listed in Table 191	ICL010_NL_7h_2_array	ICL010_NL_7h_2_array	in vitro assay	cell line	Longitudinal	N/A	Influenzavirus A	NL602 (H1N1 virus)		3	MOI	7	hour	2
ICL010_NL_7h_3	ICL010-R	Homo sapiens	NCBITAXON	NCBITaxon:9606				lung adenocarcinoma cell line	BTO	BTO:0001911	Calu-3 cell	BTO	BTO:0002750	Human Cell Lines, Infections, and Extractions	A/California/04/2009 (H1N1),NL602 (H1N1)	The viruses used in host infections are described in the 'Viruses' subsection of the Methods and listed in Table 192	ICL010_NL_7h_3_array	ICL010_NL_7h_3_array	in vitro assay	cell line	Longitudinal	N/A	Influenzavirus A	NL602 (H1N1 virus)		3	MOI	7	hour	3
ICL011_mock_0h_1	ICL011-R	Homo sapiens	NCBITAXON	NCBITaxon:9606				lung adenocarcinoma cell line	BTO	BTO:0001911	Calu-3 cell	BTO	BTO:0002750	Human Cell Lines, Infections, and Extractions	A/Vietnam/1203/2004 (H5N1), A/Vietnam/1203-CIP048_RG2 (H5N1), A/Vietnam/1203-CIP048_RG3 (H5N1)	The viruses used in host infections are described in the 'Viruses' subsection of the Methods and listed in Table 193	ICL011_mock_0h_1_array	ICL011_mock_0h_1_array	in vitro assay	cell line	Genetic, Longitudinal	N/A		Mock				0	hour	1
ICL011_mock_0h_2	ICL011-R	Homo sapiens	NCBITAXON	NCBITaxon:9606				lung adenocarcinoma cell line	BTO	BTO:0001911	Calu-3 cell	BTO	BTO:0002750	Human Cell Lines, Infections, and Extractions	A/Vietnam/1203/2004 (H5N1), A/Vietnam/1203-CIP048_RG2 (H5N1), A/Vietnam/1203-CIP048_RG3 (H5N1)	The viruses used in host infections are described in the 'Viruses' subsection of the Methods and listed in Table 194	ICL011_mock_0h_2_array	ICL011_mock_0h_2_array	in vitro assay	cell line	Genetic, Longitudinal	N/A		Mock				0	hour	2
ICL011_mock_0h_3	ICL011-R	Homo sapiens	NCBITAXON	NCBITaxon:9606				lung adenocarcinoma cell line	BTO	BTO:0001911	Calu-3 cell	BTO	BTO:0002750	Human Cell Lines, Infections, and Extractions	A/Vietnam/1203/2004 (H5N1), A/Vietnam/1203-CIP048_RG2 (H5N1), A/Vietnam/1203-CIP048_RG3 (H5N1)	The viruses used in host infections are described in the 'Viruses' subsection of the Methods and listed in Table 195	ICL011_mock_0h_3_array	ICL011_mock_0h_3_array	in vitro assay	cell line	Genetic, Longitudinal	N/A		Mock				0	hour	3
ICL011_mock_12h_1	ICL011-R	Homo sapiens	NCBITAXON	NCBITaxon:9606				lung adenocarcinoma cell line	BTO	BTO:0001911	Calu-3 cell	BTO	BTO:0002750	Human Cell Lines, Infections, and Extractions	A/Vietnam/1203/2004 (H5N1), A/Vietnam/1203-CIP048_RG2 (H5N1), A/Vietnam/1203-CIP048_RG3 (H5N1)	The viruses used in host infections are described in the 'Viruses' subsection of the Methods and listed in Table 196	ICL011_mock_12h_1_array	ICL011_mock_12h_1_array	in vitro assay	cell line	Genetic, Longitudinal	N/A		Mock				12	hour	1
ICL011_mock_12h_2	ICL011-R	Homo sapiens	NCBITAXON	NCBITaxon:9606				lung adenocarcinoma cell line	BTO	BTO:0001911	Calu-3 cell	BTO	BTO:0002750	Human Cell Lines, Infections, and Extractions	A/Vietnam/1203/2004 (H5N1), A/Vietnam/1203-CIP048_RG2 (H5N1), A/Vietnam/1203-CIP048_RG3 (H5N1)	The viruses used in host infections are described in the 'Viruses' subsection of the Methods and listed in Table 197	ICL011_mock_12h_2_array	ICL011_mock_12h_2_array	in vitro assay	cell line	Genetic, Longitudinal	N/A		Mock				12	hour	2
ICL011_mock_12h_3	ICL011-R	Homo sapiens	NCBITAXON	NCBITaxon:9606				lung adenocarcinoma cell line	BTO	BTO:0001911	Calu-3 cell	BTO	BTO:0002750	Human Cell Lines, Infections, and Extractions	A/Vietnam/1203/2004 (H5N1), A/Vietnam/1203-CIP048_RG2 (H5N1), A/Vietnam/1203-CIP048_RG3 (H5N1)	The viruses used in host infections are described in the 'Viruses' subsection of the Methods and listed in Table 198	ICL011_mock_12h_3_array	ICL011_mock_12h_3_array	in vitro assay	cell line	Genetic, Longitudinal	N/A		Mock				12	hour	3
ICL011_mock_18h_1	ICL011-R	Homo sapiens	NCBITAXON	NCBITaxon:9606				lung adenocarcinoma cell line	BTO	BTO:0001911	Calu-3 cell	BTO	BTO:0002750	Human Cell Lines, Infections, and Extractions	A/Vietnam/1203/2004 (H5N1), A/Vietnam/1203-CIP048_RG2 (H5N1), A/Vietnam/1203-CIP048_RG3 (H5N1)	The viruses used in host infections are described in the 'Viruses' subsection of the Methods and listed in Table 199	ICL011_mock_18h_1_array	ICL011_mock_18h_1_array	in vitro assay	cell line	Genetic, Longitudinal	N/A		Mock				18	hour	1
ICL011_mock_18h_2	ICL011-R	Homo sapiens	NCBITAXON	NCBITaxon:9606				lung adenocarcinoma cell line	BTO	BTO:0001911	Calu-3 cell	BTO	BTO:0002750	Human Cell Lines, Infections, and Extractions	A/Vietnam/1203/2004 (H5N1), A/Vietnam/1203-CIP048_RG2 (H5N1), A/Vietnam/1203-CIP048_RG3 (H5N1)	The viruses used in host infections are described in the 'Viruses' subsection of the Methods and listed in Table 200	ICL011_mock_18h_2_array	ICL011_mock_18h_2_array	in vitro assay	cell line	Genetic, Longitudinal	N/A		Mock				18	hour	2
ICL011_mock_18h_3	ICL011-R	Homo sapiens	NCBITAXON	NCBITaxon:9606				lung adenocarcinoma cell line	BTO	BTO:0001911	Calu-3 cell	BTO	BTO:0002750	Human Cell Lines, Infections, and Extractions	A/Vietnam/1203/2004 (H5N1), A/Vietnam/1203-CIP048_RG2 (H5N1), A/Vietnam/1203-CIP048_RG3 (H5N1)	The viruses used in host infections are described in the 'Viruses' subsection of the Methods and listed in Table 201	ICL011_mock_18h_3_array	ICL011_mock_18h_3_array	in vitro assay	cell line	Genetic, Longitudinal	N/A		Mock				18	hour	3
ICL011_mock_24h_1	ICL011-R	Homo sapiens	NCBITAXON	NCBITaxon:9606				lung adenocarcinoma cell line	BTO	BTO:0001911	Calu-3 cell	BTO	BTO:0002750	Human Cell Lines, Infections, and Extractions	A/Vietnam/1203/2004 (H5N1), A/Vietnam/1203-CIP048_RG2 (H5N1), A/Vietnam/1203-CIP048_RG3 (H5N1)	The viruses used in host infections are described in the 'Viruses' subsection of the Methods and listed in Table 202	ICL011_mock_24h_1_array	ICL011_mock_24h_1_array	in vitro assay	cell line	Genetic, Longitudinal	N/A		Mock				24	hour	1
ICL011_mock_24h_2	ICL011-R	Homo sapiens	NCBITAXON	NCBITaxon:9606				lung adenocarcinoma cell line	BTO	BTO:0001911	Calu-3 cell	BTO	BTO:0002750	Human Cell Lines, Infections, and Extractions	A/Vietnam/1203/2004 (H5N1), A/Vietnam/1203-CIP048_RG2 (H5N1), A/Vietnam/1203-CIP048_RG3 (H5N1)	The viruses used in host infections are described in the 'Viruses' subsection of the Methods and listed in Table 203	ICL011_mock_24h_2_array	ICL011_mock_24h_2_array	in vitro assay	cell line	Genetic, Longitudinal	N/A		Mock				24	hour	2
ICL011_mock_24h_3	ICL011-R	Homo sapiens	NCBITAXON	NCBITaxon:9606				lung adenocarcinoma cell line	BTO	BTO:0001911	Calu-3 cell	BTO	BTO:0002750	Human Cell Lines, Infections, and Extractions	A/Vietnam/1203/2004 (H5N1), A/Vietnam/1203-CIP048_RG2 (H5N1), A/Vietnam/1203-CIP048_RG3 (H5N1)	The viruses used in host infections are described in the 'Viruses' subsection of the Methods and listed in Table 204	ICL011_mock_24h_3_array	ICL011_mock_24h_3_array	in vitro assay	cell line	Genetic, Longitudinal	N/A		Mock				24	hour	3
ICL011_mock_3h_1	ICL011-R	Homo sapiens	NCBITAXON	NCBITaxon:9606				lung adenocarcinoma cell line	BTO	BTO:0001911	Calu-3 cell	BTO	BTO:0002750	Human Cell Lines, Infections, and Extractions	A/Vietnam/1203/2004 (H5N1), A/Vietnam/1203-CIP048_RG2 (H5N1), A/Vietnam/1203-CIP048_RG3 (H5N1)	The viruses used in host infections are described in the 'Viruses' subsection of the Methods and listed in Table 205	ICL011_mock_3h_1_array	ICL011_mock_3h_1_array	in vitro assay	cell line	Genetic, Longitudinal	N/A		Mock				3	hour	1
ICL011_mock_3h_2	ICL011-R	Homo sapiens	NCBITAXON	NCBITaxon:9606				lung adenocarcinoma cell line	BTO	BTO:0001911	Calu-3 cell	BTO	BTO:0002750	Human Cell Lines, Infections, and Extractions	A/Vietnam/1203/2004 (H5N1), A/Vietnam/1203-CIP048_RG2 (H5N1), A/Vietnam/1203-CIP048_RG3 (H5N1)	The viruses used in host infections are described in the 'Viruses' subsection of the Methods and listed in Table 206	ICL011_mock_3h_2_array	ICL011_mock_3h_2_array	in vitro assay	cell line	Genetic, Longitudinal	N/A		Mock				3	hour	2
ICL011_mock_3h_3	ICL011-R	Homo sapiens	NCBITAXON	NCBITaxon:9606				lung adenocarcinoma cell line	BTO	BTO:0001911	Calu-3 cell	BTO	BTO:0002750	Human Cell Lines, Infections, and Extractions	A/Vietnam/1203/2004 (H5N1), A/Vietnam/1203-CIP048_RG2 (H5N1), A/Vietnam/1203-CIP048_RG3 (H5N1)	The viruses used in host infections are described in the 'Viruses' subsection of the Methods and listed in Table 207	ICL011_mock_3h_3_array	ICL011_mock_3h_3_array	in vitro assay	cell line	Genetic, Longitudinal	N/A		Mock				3	hour	3
ICL011_mock_7h_1	ICL011-R	Homo sapiens	NCBITAXON	NCBITaxon:9606				lung adenocarcinoma cell line	BTO	BTO:0001911	Calu-3 cell	BTO	BTO:0002750	Human Cell Lines, Infections, and Extractions	A/Vietnam/1203/2004 (H5N1), A/Vietnam/1203-CIP048_RG2 (H5N1), A/Vietnam/1203-CIP048_RG3 (H5N1)	The viruses used in host infections are described in the 'Viruses' subsection of the Methods and listed in Table 208	ICL011_mock_7h_1_array	ICL011_mock_7h_1_array	in vitro assay	cell line	Genetic, Longitudinal	N/A		Mock				7	hour	1
ICL011_mock_7h_2	ICL011-R	Homo sapiens	NCBITAXON	NCBITaxon:9606				lung adenocarcinoma cell line	BTO	BTO:0001911	Calu-3 cell	BTO	BTO:0002750	Human Cell Lines, Infections, and Extractions	A/Vietnam/1203/2004 (H5N1), A/Vietnam/1203-CIP048_RG2 (H5N1), A/Vietnam/1203-CIP048_RG3 (H5N1)	The viruses used in host infections are described in the 'Viruses' subsection of the Methods and listed in Table 209	ICL011_mock_7h_2_array	ICL011_mock_7h_2_array	in vitro assay	cell line	Genetic, Longitudinal	N/A		Mock				7	hour	2
ICL011_mock_7h_3	ICL011-R	Homo sapiens	NCBITAXON	NCBITaxon:9606				lung adenocarcinoma cell line	BTO	BTO:0001911	Calu-3 cell	BTO	BTO:0002750	Human Cell Lines, Infections, and Extractions	A/Vietnam/1203/2004 (H5N1), A/Vietnam/1203-CIP048_RG2 (H5N1), A/Vietnam/1203-CIP048_RG3 (H5N1)	The viruses used in host infections are described in the 'Viruses' subsection of the Methods and listed in Table 210	ICL011_mock_7h_3_array	ICL011_mock_7h_3_array	in vitro assay	cell line	Genetic, Longitudinal	N/A		Mock				7	hour	3
ICL011_VN-PB1-F2-del_0h_1	ICL011-R	Homo sapiens	NCBITAXON	NCBITaxon:9606				lung adenocarcinoma cell line	BTO	BTO:0001911	Calu-3 cell	BTO	BTO:0002750	Human Cell Lines, Infections, and Extractions	A/Vietnam/1203/2004 (H5N1), A/Vietnam/1203-CIP048_RG2 (H5N1), A/Vietnam/1203-CIP048_RG3 (H5N1)	The viruses used in host infections are described in the 'Viruses' subsection of the Methods and listed in Table 211	ICL011_VN-PB1-F2-del_0h_1_array	ICL011_VN-PB1-F2-del_0h_1_array	in vitro assay	cell line	Genetic, Longitudinal	N/A	Influenzavirus A	VN-PB1-F2-del (1203-CIP048_RG3 (H5N1 virus))	PB1-F2-del has the mutations T120C, C153G, G291A (all stops)	1	MOI	0	hour	1
ICL011_VN-PB1-F2-del_0h_2	ICL011-R	Homo sapiens	NCBITAXON	NCBITaxon:9606				lung adenocarcinoma cell line	BTO	BTO:0001911	Calu-3 cell	BTO	BTO:0002750	Human Cell Lines, Infections, and Extractions	A/Vietnam/1203/2004 (H5N1), A/Vietnam/1203-CIP048_RG2 (H5N1), A/Vietnam/1203-CIP048_RG3 (H5N1)	The viruses used in host infections are described in the 'Viruses' subsection of the Methods and listed in Table 212	ICL011_VN-PB1-F2-del_0h_2_array	ICL011_VN-PB1-F2-del_0h_2_array	in vitro assay	cell line	Genetic, Longitudinal	N/A	Influenzavirus A	VN-PB1-F2-del (1203-CIP048_RG3 (H5N1 virus))	PB1-F2-del has the mutations T120C, C153G, G291A (all stops)	1	MOI	0	hour	2
ICL011_VN-PB1-F2-del_0h_3	ICL011-R	Homo sapiens	NCBITAXON	NCBITaxon:9606				lung adenocarcinoma cell line	BTO	BTO:0001911	Calu-3 cell	BTO	BTO:0002750	Human Cell Lines, Infections, and Extractions	A/Vietnam/1203/2004 (H5N1), A/Vietnam/1203-CIP048_RG2 (H5N1), A/Vietnam/1203-CIP048_RG3 (H5N1)	The viruses used in host infections are described in the 'Viruses' subsection of the Methods and listed in Table 213	ICL011_VN-PB1-F2-del_0h_3_array	ICL011_VN-PB1-F2-del_0h_3_array	in vitro assay	cell line	Genetic, Longitudinal	N/A	Influenzavirus A	VN-PB1-F2-del (1203-CIP048_RG3 (H5N1 virus))	PB1-F2-del has the mutations T120C, C153G, G291A (all stops)	1	MOI	0	hour	3
ICL011_VN-PB1-F2-del_12h_1	ICL011-R	Homo sapiens	NCBITAXON	NCBITaxon:9606				lung adenocarcinoma cell line	BTO	BTO:0001911	Calu-3 cell	BTO	BTO:0002750	Human Cell Lines, Infections, and Extractions	A/Vietnam/1203/2004 (H5N1), A/Vietnam/1203-CIP048_RG2 (H5N1), A/Vietnam/1203-CIP048_RG3 (H5N1)	The viruses used in host infections are described in the 'Viruses' subsection of the Methods and listed in Table 214	ICL011_VN-PB1-F2-del_12h_1_array	ICL011_VN-PB1-F2-del_12h_1_array	in vitro assay	cell line	Genetic, Longitudinal	N/A	Influenzavirus A	VN-PB1-F2-del (1203-CIP048_RG3 (H5N1 virus))	PB1-F2-del has the mutations T120C, C153G, G291A (all stops)	1	MOI	12	hour	1
ICL011_VN-PB1-F2-del_12h_2	ICL011-R	Homo sapiens	NCBITAXON	NCBITaxon:9606				lung adenocarcinoma cell line	BTO	BTO:0001911	Calu-3 cell	BTO	BTO:0002750	Human Cell Lines, Infections, and Extractions	A/Vietnam/1203/2004 (H5N1), A/Vietnam/1203-CIP048_RG2 (H5N1), A/Vietnam/1203-CIP048_RG3 (H5N1)	The viruses used in host infections are described in the 'Viruses' subsection of the Methods and listed in Table 215	ICL011_VN-PB1-F2-del_12h_2_array	ICL011_VN-PB1-F2-del_12h_2_array	in vitro assay	cell line	Genetic, Longitudinal	N/A	Influenzavirus A	VN-PB1-F2-del (1203-CIP048_RG3 (H5N1 virus))	PB1-F2-del has the mutations T120C, C153G, G291A (all stops)	1	MOI	12	hour	2
ICL011_VN-PB1-F2-del_12h_3	ICL011-R	Homo sapiens	NCBITAXON	NCBITaxon:9606				lung adenocarcinoma cell line	BTO	BTO:0001911	Calu-3 cell	BTO	BTO:0002750	Human Cell Lines, Infections, and Extractions	A/Vietnam/1203/2004 (H5N1), A/Vietnam/1203-CIP048_RG2 (H5N1), A/Vietnam/1203-CIP048_RG3 (H5N1)	The viruses used in host infections are described in the 'Viruses' subsection of the Methods and listed in Table 216	ICL011_VN-PB1-F2-del_12h_3_array	ICL011_VN-PB1-F2-del_12h_3_array	in vitro assay	cell line	Genetic, Longitudinal	N/A	Influenzavirus A	VN-PB1-F2-del (1203-CIP048_RG3 (H5N1 virus))	PB1-F2-del has the mutations T120C, C153G, G291A (all stops)	1	MOI	12	hour	3
ICL011_VN-PB1-F2-del_18h_1	ICL011-R	Homo sapiens	NCBITAXON	NCBITaxon:9606				lung adenocarcinoma cell line	BTO	BTO:0001911	Calu-3 cell	BTO	BTO:0002750	Human Cell Lines, Infections, and Extractions	A/Vietnam/1203/2004 (H5N1), A/Vietnam/1203-CIP048_RG2 (H5N1), A/Vietnam/1203-CIP048_RG3 (H5N1)	The viruses used in host infections are described in the 'Viruses' subsection of the Methods and listed in Table 217	ICL011_VN-PB1-F2-del_18h_1_array	ICL011_VN-PB1-F2-del_18h_1_array	in vitro assay	cell line	Genetic, Longitudinal	N/A	Influenzavirus A	VN-PB1-F2-del (1203-CIP048_RG3 (H5N1 virus))	PB1-F2-del has the mutations T120C, C153G, G291A (all stops)	1	MOI	18	hour	1
ICL011_VN-PB1-F2-del_18h_2	ICL011-R	Homo sapiens	NCBITAXON	NCBITaxon:9606				lung adenocarcinoma cell line	BTO	BTO:0001911	Calu-3 cell	BTO	BTO:0002750	Human Cell Lines, Infections, and Extractions	A/Vietnam/1203/2004 (H5N1), A/Vietnam/1203-CIP048_RG2 (H5N1), A/Vietnam/1203-CIP048_RG3 (H5N1)	The viruses used in host infections are described in the 'Viruses' subsection of the Methods and listed in Table 218	ICL011_VN-PB1-F2-del_18h_2_array	ICL011_VN-PB1-F2-del_18h_2_array	in vitro assay	cell line	Genetic, Longitudinal	N/A	Influenzavirus A	VN-PB1-F2-del (1203-CIP048_RG3 (H5N1 virus))	PB1-F2-del has the mutations T120C, C153G, G291A (all stops)	1	MOI	18	hour	2
ICL011_VN-PB1-F2-del_18h_3	ICL011-R	Homo sapiens	NCBITAXON	NCBITaxon:9606				lung adenocarcinoma cell line	BTO	BTO:0001911	Calu-3 cell	BTO	BTO:0002750	Human Cell Lines, Infections, and Extractions	A/Vietnam/1203/2004 (H5N1), A/Vietnam/1203-CIP048_RG2 (H5N1), A/Vietnam/1203-CIP048_RG3 (H5N1)	The viruses used in host infections are described in the 'Viruses' subsection of the Methods and listed in Table 219	ICL011_VN-PB1-F2-del_18h_3_array	ICL011_VN-PB1-F2-del_18h_3_array	in vitro assay	cell line	Genetic, Longitudinal	N/A	Influenzavirus A	VN-PB1-F2-del (1203-CIP048_RG3 (H5N1 virus))	PB1-F2-del has the mutations T120C, C153G, G291A (all stops)	1	MOI	18	hour	3
ICL011_VN-PB1-F2-del_24h_1	ICL011-R	Homo sapiens	NCBITAXON	NCBITaxon:9606				lung adenocarcinoma cell line	BTO	BTO:0001911	Calu-3 cell	BTO	BTO:0002750	Human Cell Lines, Infections, and Extractions	A/Vietnam/1203/2004 (H5N1), A/Vietnam/1203-CIP048_RG2 (H5N1), A/Vietnam/1203-CIP048_RG3 (H5N1)	The viruses used in host infections are described in the 'Viruses' subsection of the Methods and listed in Table 220	ICL011_VN-PB1-F2-del_24h_1_array	ICL011_VN-PB1-F2-del_24h_1_array	in vitro assay	cell line	Genetic, Longitudinal	N/A	Influenzavirus A	VN-PB1-F2-del (1203-CIP048_RG3 (H5N1 virus))	PB1-F2-del has the mutations T120C, C153G, G291A (all stops)	1	MOI	24	hour	1
ICL011_VN-PB1-F2-del_24h_2	ICL011-R	Homo sapiens	NCBITAXON	NCBITaxon:9606				lung adenocarcinoma cell line	BTO	BTO:0001911	Calu-3 cell	BTO	BTO:0002750	Human Cell Lines, Infections, and Extractions	A/Vietnam/1203/2004 (H5N1), A/Vietnam/1203-CIP048_RG2 (H5N1), A/Vietnam/1203-CIP048_RG3 (H5N1)	The viruses used in host infections are described in the 'Viruses' subsection of the Methods and listed in Table 221	ICL011_VN-PB1-F2-del_24h_2_array	ICL011_VN-PB1-F2-del_24h_2_array	in vitro assay	cell line	Genetic, Longitudinal	N/A	Influenzavirus A	VN-PB1-F2-del (1203-CIP048_RG3 (H5N1 virus))	PB1-F2-del has the mutations T120C, C153G, G291A (all stops)	1	MOI	24	hour	2
ICL011_VN-PB1-F2-del_24h_3	ICL011-R	Homo sapiens	NCBITAXON	NCBITaxon:9606				lung adenocarcinoma cell line	BTO	BTO:0001911	Calu-3 cell	BTO	BTO:0002750	Human Cell Lines, Infections, and Extractions	A/Vietnam/1203/2004 (H5N1), A/Vietnam/1203-CIP048_RG2 (H5N1), A/Vietnam/1203-CIP048_RG3 (H5N1)	The viruses used in host infections are described in the 'Viruses' subsection of the Methods and listed in Table 222	ICL011_VN-PB1-F2-del_24h_3_array	ICL011_VN-PB1-F2-del_24h_3_array	in vitro assay	cell line	Genetic, Longitudinal	N/A	Influenzavirus A	VN-PB1-F2-del (1203-CIP048_RG3 (H5N1 virus))	PB1-F2-del has the mutations T120C, C153G, G291A (all stops)	1	MOI	24	hour	3
ICL011_VN-PB1-F2-del_3h_1	ICL011-R	Homo sapiens	NCBITAXON	NCBITaxon:9606				lung adenocarcinoma cell line	BTO	BTO:0001911	Calu-3 cell	BTO	BTO:0002750	Human Cell Lines, Infections, and Extractions	A/Vietnam/1203/2004 (H5N1), A/Vietnam/1203-CIP048_RG2 (H5N1), A/Vietnam/1203-CIP048_RG3 (H5N1)	The viruses used in host infections are described in the 'Viruses' subsection of the Methods and listed in Table 223	ICL011_VN-PB1-F2-del_3h_1_array	ICL011_VN-PB1-F2-del_3h_1_array	in vitro assay	cell line	Genetic, Longitudinal	N/A	Influenzavirus A	VN-PB1-F2-del (1203-CIP048_RG3 (H5N1 virus))	PB1-F2-del has the mutations T120C, C153G, G291A (all stops)	1	MOI	3	hour	1
ICL011_VN-PB1-F2-del_3h_2	ICL011-R	Homo sapiens	NCBITAXON	NCBITaxon:9606				lung adenocarcinoma cell line	BTO	BTO:0001911	Calu-3 cell	BTO	BTO:0002750	Human Cell Lines, Infections, and Extractions	A/Vietnam/1203/2004 (H5N1), A/Vietnam/1203-CIP048_RG2 (H5N1), A/Vietnam/1203-CIP048_RG3 (H5N1)	The viruses used in host infections are described in the 'Viruses' subsection of the Methods and listed in Table 224	ICL011_VN-PB1-F2-del_3h_2_array	ICL011_VN-PB1-F2-del_3h_2_array	in vitro assay	cell line	Genetic, Longitudinal	N/A	Influenzavirus A	VN-PB1-F2-del (1203-CIP048_RG3 (H5N1 virus))	PB1-F2-del has the mutations T120C, C153G, G291A (all stops)	1	MOI	3	hour	2
ICL011_VN-PB1-F2-del_3h_3	ICL011-R	Homo sapiens	NCBITAXON	NCBITaxon:9606				lung adenocarcinoma cell line	BTO	BTO:0001911	Calu-3 cell	BTO	BTO:0002750	Human Cell Lines, Infections, and Extractions	A/Vietnam/1203/2004 (H5N1), A/Vietnam/1203-CIP048_RG2 (H5N1), A/Vietnam/1203-CIP048_RG3 (H5N1)	The viruses used in host infections are described in the 'Viruses' subsection of the Methods and listed in Table 225	ICL011_VN-PB1-F2-del_3h_3_array	ICL011_VN-PB1-F2-del_3h_3_array	in vitro assay	cell line	Genetic, Longitudinal	N/A	Influenzavirus A	VN-PB1-F2-del (1203-CIP048_RG3 (H5N1 virus))	PB1-F2-del has the mutations T120C, C153G, G291A (all stops)	1	MOI	3	hour	3
ICL011_VN-PB1-F2-del_7h_1	ICL011-R	Homo sapiens	NCBITAXON	NCBITaxon:9606				lung adenocarcinoma cell line	BTO	BTO:0001911	Calu-3 cell	BTO	BTO:0002750	Human Cell Lines, Infections, and Extractions	A/Vietnam/1203/2004 (H5N1), A/Vietnam/1203-CIP048_RG2 (H5N1), A/Vietnam/1203-CIP048_RG3 (H5N1)	The viruses used in host infections are described in the 'Viruses' subsection of the Methods and listed in Table 226	ICL011_VN-PB1-F2-del_7h_1_array	ICL011_VN-PB1-F2-del_7h_1_array	in vitro assay	cell line	Genetic, Longitudinal	N/A	Influenzavirus A	VN-PB1-F2-del (1203-CIP048_RG3 (H5N1 virus))	PB1-F2-del has the mutations T120C, C153G, G291A (all stops)	1	MOI	7	hour	1
ICL011_VN-PB1-F2-del_7h_2	ICL011-R	Homo sapiens	NCBITAXON	NCBITaxon:9606				lung adenocarcinoma cell line	BTO	BTO:0001911	Calu-3 cell	BTO	BTO:0002750	Human Cell Lines, Infections, and Extractions	A/Vietnam/1203/2004 (H5N1), A/Vietnam/1203-CIP048_RG2 (H5N1), A/Vietnam/1203-CIP048_RG3 (H5N1)	The viruses used in host infections are described in the 'Viruses' subsection of the Methods and listed in Table 227	ICL011_VN-PB1-F2-del_7h_2_array	ICL011_VN-PB1-F2-del_7h_2_array	in vitro assay	cell line	Genetic, Longitudinal	N/A	Influenzavirus A	VN-PB1-F2-del (1203-CIP048_RG3 (H5N1 virus))	PB1-F2-del has the mutations T120C, C153G, G291A (all stops)	1	MOI	7	hour	2
ICL011_VN-PB1-F2-del_7h_3	ICL011-R	Homo sapiens	NCBITAXON	NCBITaxon:9606				lung adenocarcinoma cell line	BTO	BTO:0001911	Calu-3 cell	BTO	BTO:0002750	Human Cell Lines, Infections, and Extractions	A/Vietnam/1203/2004 (H5N1), A/Vietnam/1203-CIP048_RG2 (H5N1), A/Vietnam/1203-CIP048_RG3 (H5N1)	The viruses used in host infections are described in the 'Viruses' subsection of the Methods and listed in Table 228	ICL011_VN-PB1-F2-del_7h_3_array	ICL011_VN-PB1-F2-del_7h_3_array	in vitro assay	cell line	Genetic, Longitudinal	N/A	Influenzavirus A	VN-PB1-F2-del (1203-CIP048_RG3 (H5N1 virus))	PB1-F2-del has the mutations T120C, C153G, G291A (all stops)	1	MOI	7	hour	3
ICL011_VN-PB2-627E_0h_1	ICL011-R	Homo sapiens	NCBITAXON	NCBITaxon:9606				lung adenocarcinoma cell line	BTO	BTO:0001911	Calu-3 cell	BTO	BTO:0002750	Human Cell Lines, Infections, and Extractions	A/Vietnam/1203/2004 (H5N1), A/Vietnam/1203-CIP048_RG2 (H5N1), A/Vietnam/1203-CIP048_RG3 (H5N1)	The viruses used in host infections are described in the 'Viruses' subsection of the Methods and listed in Table 229	ICL011_VN-PB2-627E_0h_1_array	ICL011_VN-PB2-627E_0h_1_array	in vitro assay	cell line	Genetic, Longitudinal	N/A	Influenzavirus A	VN-PB2-627E (VN1203-CIP048_RG2 (H5N1 virus))	PB2-K627E	1	MOI	0	hour	1
ICL011_VN-PB2-627E_0h_2	ICL011-R	Homo sapiens	NCBITAXON	NCBITaxon:9606				lung adenocarcinoma cell line	BTO	BTO:0001911	Calu-3 cell	BTO	BTO:0002750	Human Cell Lines, Infections, and Extractions	A/Vietnam/1203/2004 (H5N1), A/Vietnam/1203-CIP048_RG2 (H5N1), A/Vietnam/1203-CIP048_RG3 (H5N1)	The viruses used in host infections are described in the 'Viruses' subsection of the Methods and listed in Table 230	ICL011_VN-PB2-627E_0h_2_array	ICL011_VN-PB2-627E_0h_2_array	in vitro assay	cell line	Genetic, Longitudinal	N/A	Influenzavirus A	VN-PB2-627E (VN1203-CIP048_RG2 (H5N1 virus))	PB2-K627E	1	MOI	0	hour	2
ICL011_VN-PB2-627E_0h_3	ICL011-R	Homo sapiens	NCBITAXON	NCBITaxon:9606				lung adenocarcinoma cell line	BTO	BTO:0001911	Calu-3 cell	BTO	BTO:0002750	Human Cell Lines, Infections, and Extractions	A/Vietnam/1203/2004 (H5N1), A/Vietnam/1203-CIP048_RG2 (H5N1), A/Vietnam/1203-CIP048_RG3 (H5N1)	The viruses used in host infections are described in the 'Viruses' subsection of the Methods and listed in Table 231	ICL011_VN-PB2-627E_0h_3_array	ICL011_VN-PB2-627E_0h_3_array	in vitro assay	cell line	Genetic, Longitudinal	N/A	Influenzavirus A	VN-PB2-627E (VN1203-CIP048_RG2 (H5N1 virus))	PB2-K627E	1	MOI	0	hour	3
ICL011_VN-PB2-627E_12h_1	ICL011-R	Homo sapiens	NCBITAXON	NCBITaxon:9606				lung adenocarcinoma cell line	BTO	BTO:0001911	Calu-3 cell	BTO	BTO:0002750	Human Cell Lines, Infections, and Extractions	A/Vietnam/1203/2004 (H5N1), A/Vietnam/1203-CIP048_RG2 (H5N1), A/Vietnam/1203-CIP048_RG3 (H5N1)	The viruses used in host infections are described in the 'Viruses' subsection of the Methods and listed in Table 232	ICL011_VN-PB2-627E_12h_1_array	ICL011_VN-PB2-627E_12h_1_array	in vitro assay	cell line	Genetic, Longitudinal	N/A	Influenzavirus A	VN-PB2-627E (VN1203-CIP048_RG2 (H5N1 virus))	PB2-K627E	1	MOI	12	hour	1
ICL011_VN-PB2-627E_12h_2	ICL011-R	Homo sapiens	NCBITAXON	NCBITaxon:9606				lung adenocarcinoma cell line	BTO	BTO:0001911	Calu-3 cell	BTO	BTO:0002750	Human Cell Lines, Infections, and Extractions	A/Vietnam/1203/2004 (H5N1), A/Vietnam/1203-CIP048_RG2 (H5N1), A/Vietnam/1203-CIP048_RG3 (H5N1)	The viruses used in host infections are described in the 'Viruses' subsection of the Methods and listed in Table 233	ICL011_VN-PB2-627E_12h_2_array	ICL011_VN-PB2-627E_12h_2_array	in vitro assay	cell line	Genetic, Longitudinal	N/A	Influenzavirus A	VN-PB2-627E (VN1203-CIP048_RG2 (H5N1 virus))	PB2-K627E	1	MOI	12	hour	2
ICL011_VN-PB2-627E_12h_3	ICL011-R	Homo sapiens	NCBITAXON	NCBITaxon:9606				lung adenocarcinoma cell line	BTO	BTO:0001911	Calu-3 cell	BTO	BTO:0002750	Human Cell Lines, Infections, and Extractions	A/Vietnam/1203/2004 (H5N1), A/Vietnam/1203-CIP048_RG2 (H5N1), A/Vietnam/1203-CIP048_RG3 (H5N1)	The viruses used in host infections are described in the 'Viruses' subsection of the Methods and listed in Table 234	ICL011_VN-PB2-627E_12h_3_array	ICL011_VN-PB2-627E_12h_3_array	in vitro assay	cell line	Genetic, Longitudinal	N/A	Influenzavirus A	VN-PB2-627E (VN1203-CIP048_RG2 (H5N1 virus))	PB2-K627E	1	MOI	12	hour	3
ICL011_VN-PB2-627E_18h_1	ICL011-R	Homo sapiens	NCBITAXON	NCBITaxon:9606				lung adenocarcinoma cell line	BTO	BTO:0001911	Calu-3 cell	BTO	BTO:0002750	Human Cell Lines, Infections, and Extractions	A/Vietnam/1203/2004 (H5N1), A/Vietnam/1203-CIP048_RG2 (H5N1), A/Vietnam/1203-CIP048_RG3 (H5N1)	The viruses used in host infections are described in the 'Viruses' subsection of the Methods and listed in Table 235	ICL011_VN-PB2-627E_18h_1_array	ICL011_VN-PB2-627E_18h_1_array	in vitro assay	cell line	Genetic, Longitudinal	N/A	Influenzavirus A	VN-PB2-627E (VN1203-CIP048_RG2 (H5N1 virus))	PB2-K627E	1	MOI	18	hour	1
ICL011_VN-PB2-627E_18h_2	ICL011-R	Homo sapiens	NCBITAXON	NCBITaxon:9606				lung adenocarcinoma cell line	BTO	BTO:0001911	Calu-3 cell	BTO	BTO:0002750	Human Cell Lines, Infections, and Extractions	A/Vietnam/1203/2004 (H5N1), A/Vietnam/1203-CIP048_RG2 (H5N1), A/Vietnam/1203-CIP048_RG3 (H5N1)	The viruses used in host infections are described in the 'Viruses' subsection of the Methods and listed in Table 236	ICL011_VN-PB2-627E_18h_2_array	ICL011_VN-PB2-627E_18h_2_array	in vitro assay	cell line	Genetic, Longitudinal	N/A	Influenzavirus A	VN-PB2-627E (VN1203-CIP048_RG2 (H5N1 virus))	PB2-K627E	1	MOI	18	hour	2
ICL011_VN-PB2-627E_18h_3	ICL011-R	Homo sapiens	NCBITAXON	NCBITaxon:9606				lung adenocarcinoma cell line	BTO	BTO:0001911	Calu-3 cell	BTO	BTO:0002750	Human Cell Lines, Infections, and Extractions	A/Vietnam/1203/2004 (H5N1), A/Vietnam/1203-CIP048_RG2 (H5N1), A/Vietnam/1203-CIP048_RG3 (H5N1)	The viruses used in host infections are described in the 'Viruses' subsection of the Methods and listed in Table 237	ICL011_VN-PB2-627E_18h_3_array	ICL011_VN-PB2-627E_18h_3_array	in vitro assay	cell line	Genetic, Longitudinal	N/A	Influenzavirus A	VN-PB2-627E (VN1203-CIP048_RG2 (H5N1 virus))	PB2-K627E	1	MOI	18	hour	3
ICL011_VN-PB2-627E_24h_1	ICL011-R	Homo sapiens	NCBITAXON	NCBITaxon:9606				lung adenocarcinoma cell line	BTO	BTO:0001911	Calu-3 cell	BTO	BTO:0002750	Human Cell Lines, Infections, and Extractions	A/Vietnam/1203/2004 (H5N1), A/Vietnam/1203-CIP048_RG2 (H5N1), A/Vietnam/1203-CIP048_RG3 (H5N1)	The viruses used in host infections are described in the 'Viruses' subsection of the Methods and listed in Table 238	ICL011_VN-PB2-627E_24h_1_array	ICL011_VN-PB2-627E_24h_1_array	in vitro assay	cell line	Genetic, Longitudinal	N/A	Influenzavirus A	VN-PB2-627E (VN1203-CIP048_RG2 (H5N1 virus))	PB2-K627E	1	MOI	24	hour	1
ICL011_VN-PB2-627E_24h_2	ICL011-R	Homo sapiens	NCBITAXON	NCBITaxon:9606				lung adenocarcinoma cell line	BTO	BTO:0001911	Calu-3 cell	BTO	BTO:0002750	Human Cell Lines, Infections, and Extractions	A/Vietnam/1203/2004 (H5N1), A/Vietnam/1203-CIP048_RG2 (H5N1), A/Vietnam/1203-CIP048_RG3 (H5N1)	The viruses used in host infections are described in the 'Viruses' subsection of the Methods and listed in Table 239	ICL011_VN-PB2-627E_24h_2_array	ICL011_VN-PB2-627E_24h_2_array	in vitro assay	cell line	Genetic, Longitudinal	N/A	Influenzavirus A	VN-PB2-627E (VN1203-CIP048_RG2 (H5N1 virus))	PB2-K627E	1	MOI	24	hour	2
ICL011_VN-PB2-627E_24h_3	ICL011-R	Homo sapiens	NCBITAXON	NCBITaxon:9606				lung adenocarcinoma cell line	BTO	BTO:0001911	Calu-3 cell	BTO	BTO:0002750	Human Cell Lines, Infections, and Extractions	A/Vietnam/1203/2004 (H5N1), A/Vietnam/1203-CIP048_RG2 (H5N1), A/Vietnam/1203-CIP048_RG3 (H5N1)	The viruses used in host infections are described in the 'Viruses' subsection of the Methods and listed in Table 240	ICL011_VN-PB2-627E_24h_3_array	ICL011_VN-PB2-627E_24h_3_array	in vitro assay	cell line	Genetic, Longitudinal	N/A	Influenzavirus A	VN-PB2-627E (VN1203-CIP048_RG2 (H5N1 virus))	PB2-K627E	1	MOI	24	hour	3
ICL011_VN-PB2-627E_3h_1	ICL011-R	Homo sapiens	NCBITAXON	NCBITaxon:9606				lung adenocarcinoma cell line	BTO	BTO:0001911	Calu-3 cell	BTO	BTO:0002750	Human Cell Lines, Infections, and Extractions	A/Vietnam/1203/2004 (H5N1), A/Vietnam/1203-CIP048_RG2 (H5N1), A/Vietnam/1203-CIP048_RG3 (H5N1)	The viruses used in host infections are described in the 'Viruses' subsection of the Methods and listed in Table 241	ICL011_VN-PB2-627E_3h_1_array	ICL011_VN-PB2-627E_3h_1_array	in vitro assay	cell line	Genetic, Longitudinal	N/A	Influenzavirus A	VN-PB2-627E (VN1203-CIP048_RG2 (H5N1 virus))	PB2-K627E	1	MOI	3	hour	1
ICL011_VN-PB2-627E_3h_2	ICL011-R	Homo sapiens	NCBITAXON	NCBITaxon:9606				lung adenocarcinoma cell line	BTO	BTO:0001911	Calu-3 cell	BTO	BTO:0002750	Human Cell Lines, Infections, and Extractions	A/Vietnam/1203/2004 (H5N1), A/Vietnam/1203-CIP048_RG2 (H5N1), A/Vietnam/1203-CIP048_RG3 (H5N1)	The viruses used in host infections are described in the 'Viruses' subsection of the Methods and listed in Table 242	ICL011_VN-PB2-627E_3h_2_array	ICL011_VN-PB2-627E_3h_2_array	in vitro assay	cell line	Genetic, Longitudinal	N/A	Influenzavirus A	VN-PB2-627E (VN1203-CIP048_RG2 (H5N1 virus))	PB2-K627E	1	MOI	3	hour	2
ICL011_VN-PB2-627E_3h_3	ICL011-R	Homo sapiens	NCBITAXON	NCBITaxon:9606				lung adenocarcinoma cell line	BTO	BTO:0001911	Calu-3 cell	BTO	BTO:0002750	Human Cell Lines, Infections, and Extractions	A/Vietnam/1203/2004 (H5N1), A/Vietnam/1203-CIP048_RG2 (H5N1), A/Vietnam/1203-CIP048_RG3 (H5N1)	The viruses used in host infections are described in the 'Viruses' subsection of the Methods and listed in Table 243	ICL011_VN-PB2-627E_3h_3_array	ICL011_VN-PB2-627E_3h_3_array	in vitro assay	cell line	Genetic, Longitudinal	N/A	Influenzavirus A	VN-PB2-627E (VN1203-CIP048_RG2 (H5N1 virus))	PB2-K627E	1	MOI	3	hour	3
ICL011_VN-PB2-627E_7h_1	ICL011-R	Homo sapiens	NCBITAXON	NCBITaxon:9606				lung adenocarcinoma cell line	BTO	BTO:0001911	Calu-3 cell	BTO	BTO:0002750	Human Cell Lines, Infections, and Extractions	A/Vietnam/1203/2004 (H5N1), A/Vietnam/1203-CIP048_RG2 (H5N1), A/Vietnam/1203-CIP048_RG3 (H5N1)	The viruses used in host infections are described in the 'Viruses' subsection of the Methods and listed in Table 244	ICL011_VN-PB2-627E_7h_1_array	ICL011_VN-PB2-627E_7h_1_array	in vitro assay	cell line	Genetic, Longitudinal	N/A	Influenzavirus A	VN-PB2-627E (VN1203-CIP048_RG2 (H5N1 virus))	PB2-K627E	1	MOI	7	hour	1
ICL011_VN-PB2-627E_7h_2	ICL011-R	Homo sapiens	NCBITAXON	NCBITaxon:9606				lung adenocarcinoma cell line	BTO	BTO:0001911	Calu-3 cell	BTO	BTO:0002750	Human Cell Lines, Infections, and Extractions	A/Vietnam/1203/2004 (H5N1), A/Vietnam/1203-CIP048_RG2 (H5N1), A/Vietnam/1203-CIP048_RG3 (H5N1)	The viruses used in host infections are described in the 'Viruses' subsection of the Methods and listed in Table 245	ICL011_VN-PB2-627E_7h_2_array	ICL011_VN-PB2-627E_7h_2_array	in vitro assay	cell line	Genetic, Longitudinal	N/A	Influenzavirus A	VN-PB2-627E (VN1203-CIP048_RG2 (H5N1 virus))	PB2-K627E	1	MOI	7	hour	2
ICL011_VN-PB2-627E_7h_3	ICL011-R	Homo sapiens	NCBITAXON	NCBITaxon:9606				lung adenocarcinoma cell line	BTO	BTO:0001911	Calu-3 cell	BTO	BTO:0002750	Human Cell Lines, Infections, and Extractions	A/Vietnam/1203/2004 (H5N1), A/Vietnam/1203-CIP048_RG2 (H5N1), A/Vietnam/1203-CIP048_RG3 (H5N1)	The viruses used in host infections are described in the 'Viruses' subsection of the Methods and listed in Table 246	ICL011_VN-PB2-627E_7h_3_array	ICL011_VN-PB2-627E_7h_3_array	in vitro assay	cell line	Genetic, Longitudinal	N/A	Influenzavirus A	VN-PB2-627E (VN1203-CIP048_RG2 (H5N1 virus))	PB2-K627E	1	MOI	7	hour	3
ICL011_VN1203_24h_1	ICL011-R	Homo sapiens	NCBITAXON	NCBITaxon:9606				lung adenocarcinoma cell line	BTO	BTO:0001911	Calu-3 cell	BTO	BTO:0002750	Human Cell Lines, Infections, and Extractions	A/Vietnam/1203/2004 (H5N1), A/Vietnam/1203-CIP048_RG2 (H5N1), A/Vietnam/1203-CIP048_RG3 (H5N1)	The viruses used in host infections are described in the 'Viruses' subsection of the Methods and listed in Table 247	ICL011_VN1203_24h_1_array	ICL011_VN1203_24h_1_array	in vitro assay	cell line	Genetic, Longitudinal	N/A	Influenzavirus A	VN1203 (H5N1 virus)		1	MOI	24	hour	1
ICL011_VN1203_24h_2	ICL011-R	Homo sapiens	NCBITAXON	NCBITaxon:9606				lung adenocarcinoma cell line	BTO	BTO:0001911	Calu-3 cell	BTO	BTO:0002750	Human Cell Lines, Infections, and Extractions	A/Vietnam/1203/2004 (H5N1), A/Vietnam/1203-CIP048_RG2 (H5N1), A/Vietnam/1203-CIP048_RG3 (H5N1)	The viruses used in host infections are described in the 'Viruses' subsection of the Methods and listed in Table 248	ICL011_VN1203_24h_2_array	ICL011_VN1203_24h_2_array	in vitro assay	cell line	Genetic, Longitudinal	N/A	Influenzavirus A	VN1203 (H5N1 virus)		1	MOI	24	hour	2
ICL011_VN1203_24h_3	ICL011-R	Homo sapiens	NCBITAXON	NCBITaxon:9606				lung adenocarcinoma cell line	BTO	BTO:0001911	Calu-3 cell	BTO	BTO:0002750	Human Cell Lines, Infections, and Extractions	A/Vietnam/1203/2004 (H5N1), A/Vietnam/1203-CIP048_RG2 (H5N1), A/Vietnam/1203-CIP048_RG3 (H5N1)	The viruses used in host infections are described in the 'Viruses' subsection of the Methods and listed in Table 249	ICL011_VN1203_24h_3_array	ICL011_VN1203_24h_3_array	in vitro assay	cell line	Genetic, Longitudinal	N/A	Influenzavirus A	VN1203 (H5N1 virus)		1	MOI	24	hour	3
ICL011_VN1203_7h_1	ICL011-R	Homo sapiens	NCBITAXON	NCBITaxon:9606				lung adenocarcinoma cell line	BTO	BTO:0001911	Calu-3 cell	BTO	BTO:0002750	Human Cell Lines, Infections, and Extractions	A/Vietnam/1203/2004 (H5N1), A/Vietnam/1203-CIP048_RG2 (H5N1), A/Vietnam/1203-CIP048_RG3 (H5N1)	The viruses used in host infections are described in the 'Viruses' subsection of the Methods and listed in Table 250	ICL011_VN1203_7h_1_array	ICL011_VN1203_7h_1_array	in vitro assay	cell line	Genetic, Longitudinal	N/A	Influenzavirus A	VN1203 (H5N1 virus)		1	MOI	7	hour	1
ICL011_VN1203_7h_2	ICL011-R	Homo sapiens	NCBITAXON	NCBITaxon:9606				lung adenocarcinoma cell line	BTO	BTO:0001911	Calu-3 cell	BTO	BTO:0002750	Human Cell Lines, Infections, and Extractions	A/Vietnam/1203/2004 (H5N1), A/Vietnam/1203-CIP048_RG2 (H5N1), A/Vietnam/1203-CIP048_RG3 (H5N1)	The viruses used in host infections are described in the 'Viruses' subsection of the Methods and listed in Table 251	ICL011_VN1203_7h_2_array	ICL011_VN1203_7h_2_array	in vitro assay	cell line	Genetic, Longitudinal	N/A	Influenzavirus A	VN1203 (H5N1 virus)		1	MOI	7	hour	2
ICL011_VN1203_7h_3	ICL011-R	Homo sapiens	NCBITAXON	NCBITaxon:9606				lung adenocarcinoma cell line	BTO	BTO:0001911	Calu-3 cell	BTO	BTO:0002750	Human Cell Lines, Infections, and Extractions	A/Vietnam/1203/2004 (H5N1), A/Vietnam/1203-CIP048_RG2 (H5N1), A/Vietnam/1203-CIP048_RG3 (H5N1)	The viruses used in host infections are described in the 'Viruses' subsection of the Methods and listed in Table 252	ICL011_VN1203_7h_3_array	ICL011_VN1203_7h_3_array	in vitro assay	cell line	Genetic, Longitudinal	N/A	Influenzavirus A	VN1203 (H5N1 virus)		1	MOI	7	hour	3
ICL012_mock_0h_2	ICL012-R	Homo sapiens	NCBITAXON	NCBITaxon:9606				lung adenocarcinoma cell line	BTO	BTO:0001911	Calu-3 cell	BTO	BTO:0002750	Human Cell Lines, Infections, and Extractions	A/Vietnam/1203/2004 (H5N1), A/Vietnam/1203-CIP048_RG4 (H5N1)	The viruses used in host infections are described in the 'Viruses' subsection of the Methods and listed in Table 253	ICL012_mock_0h_2_array	ICL012_mock_0h_2_array	in vitro assay	cell line	Genetic, Longitudinal	N/A		Mock				0	hour	2
ICL012_mock_0h_3	ICL012-R	Homo sapiens	NCBITAXON	NCBITaxon:9606				lung adenocarcinoma cell line	BTO	BTO:0001911	Calu-3 cell	BTO	BTO:0002750	Human Cell Lines, Infections, and Extractions	A/Vietnam/1203/2004 (H5N1), A/Vietnam/1203-CIP048_RG4 (H5N1)	The viruses used in host infections are described in the 'Viruses' subsection of the Methods and listed in Table 254	ICL012_mock_0h_3_array	ICL012_mock_0h_3_array	in vitro assay	cell line	Genetic, Longitudinal	N/A		Mock				0	hour	3
ICL012_mock_12h_1	ICL012-R	Homo sapiens	NCBITAXON	NCBITaxon:9606				lung adenocarcinoma cell line	BTO	BTO:0001911	Calu-3 cell	BTO	BTO:0002750	Human Cell Lines, Infections, and Extractions	A/Vietnam/1203/2004 (H5N1), A/Vietnam/1203-CIP048_RG4 (H5N1)	The viruses used in host infections are described in the 'Viruses' subsection of the Methods and listed in Table 255	ICL012_mock_12h_1_array	ICL012_mock_12h_1_array	in vitro assay	cell line	Genetic, Longitudinal	N/A		Mock				12	hour	1
ICL012_mock_12h_2	ICL012-R	Homo sapiens	NCBITAXON	NCBITaxon:9606				lung adenocarcinoma cell line	BTO	BTO:0001911	Calu-3 cell	BTO	BTO:0002750	Human Cell Lines, Infections, and Extractions	A/Vietnam/1203/2004 (H5N1), A/Vietnam/1203-CIP048_RG4 (H5N1)	The viruses used in host infections are described in the 'Viruses' subsection of the Methods and listed in Table 256	ICL012_mock_12h_2_array	ICL012_mock_12h_2_array	in vitro assay	cell line	Genetic, Longitudinal	N/A		Mock				12	hour	2
ICL012_mock_12h_3	ICL012-R	Homo sapiens	NCBITAXON	NCBITaxon:9606				lung adenocarcinoma cell line	BTO	BTO:0001911	Calu-3 cell	BTO	BTO:0002750	Human Cell Lines, Infections, and Extractions	A/Vietnam/1203/2004 (H5N1), A/Vietnam/1203-CIP048_RG4 (H5N1)	The viruses used in host infections are described in the 'Viruses' subsection of the Methods and listed in Table 257	ICL012_mock_12h_3_array	ICL012_mock_12h_3_array	in vitro assay	cell line	Genetic, Longitudinal	N/A		Mock				12	hour	3
ICL012_mock_18h_1	ICL012-R	Homo sapiens	NCBITAXON	NCBITaxon:9606				lung adenocarcinoma cell line	BTO	BTO:0001911	Calu-3 cell	BTO	BTO:0002750	Human Cell Lines, Infections, and Extractions	A/Vietnam/1203/2004 (H5N1), A/Vietnam/1203-CIP048_RG4 (H5N1)	The viruses used in host infections are described in the 'Viruses' subsection of the Methods and listed in Table 258	ICL012_mock_18h_1_array	ICL012_mock_18h_1_array	in vitro assay	cell line	Genetic, Longitudinal	N/A		Mock				18	hour	1
ICL012_mock_18h_2	ICL012-R	Homo sapiens	NCBITAXON	NCBITaxon:9606				lung adenocarcinoma cell line	BTO	BTO:0001911	Calu-3 cell	BTO	BTO:0002750	Human Cell Lines, Infections, and Extractions	A/Vietnam/1203/2004 (H5N1), A/Vietnam/1203-CIP048_RG4 (H5N1)	The viruses used in host infections are described in the 'Viruses' subsection of the Methods and listed in Table 259	ICL012_mock_18h_2_array	ICL012_mock_18h_2_array	in vitro assay	cell line	Genetic, Longitudinal	N/A		Mock				18	hour	2
ICL012_mock_18h_3	ICL012-R	Homo sapiens	NCBITAXON	NCBITaxon:9606				lung adenocarcinoma cell line	BTO	BTO:0001911	Calu-3 cell	BTO	BTO:0002750	Human Cell Lines, Infections, and Extractions	A/Vietnam/1203/2004 (H5N1), A/Vietnam/1203-CIP048_RG4 (H5N1)	The viruses used in host infections are described in the 'Viruses' subsection of the Methods and listed in Table 260	ICL012_mock_18h_3_array	ICL012_mock_18h_3_array	in vitro assay	cell line	Genetic, Longitudinal	N/A		Mock				18	hour	3
ICL012_mock_24h_1	ICL012-R	Homo sapiens	NCBITAXON	NCBITaxon:9606				lung adenocarcinoma cell line	BTO	BTO:0001911	Calu-3 cell	BTO	BTO:0002750	Human Cell Lines, Infections, and Extractions	A/Vietnam/1203/2004 (H5N1), A/Vietnam/1203-CIP048_RG4 (H5N1)	The viruses used in host infections are described in the 'Viruses' subsection of the Methods and listed in Table 261	ICL012_mock_24h_1_array	ICL012_mock_24h_1_array	in vitro assay	cell line	Genetic, Longitudinal	N/A		Mock				24	hour	1
ICL012_mock_24h_2	ICL012-R	Homo sapiens	NCBITAXON	NCBITaxon:9606				lung adenocarcinoma cell line	BTO	BTO:0001911	Calu-3 cell	BTO	BTO:0002750	Human Cell Lines, Infections, and Extractions	A/Vietnam/1203/2004 (H5N1), A/Vietnam/1203-CIP048_RG4 (H5N1)	The viruses used in host infections are described in the 'Viruses' subsection of the Methods and listed in Table 262	ICL012_mock_24h_2_array	ICL012_mock_24h_2_array	in vitro assay	cell line	Genetic, Longitudinal	N/A		Mock				24	hour	2
ICL012_mock_24h_3	ICL012-R	Homo sapiens	NCBITAXON	NCBITaxon:9606				lung adenocarcinoma cell line	BTO	BTO:0001911	Calu-3 cell	BTO	BTO:0002750	Human Cell Lines, Infections, and Extractions	A/Vietnam/1203/2004 (H5N1), A/Vietnam/1203-CIP048_RG4 (H5N1)	The viruses used in host infections are described in the 'Viruses' subsection of the Methods and listed in Table 263	ICL012_mock_24h_3_array	ICL012_mock_24h_3_array	in vitro assay	cell line	Genetic, Longitudinal	N/A		Mock				24	hour	3
ICL012_mock_3h_1	ICL012-R	Homo sapiens	NCBITAXON	NCBITaxon:9606				lung adenocarcinoma cell line	BTO	BTO:0001911	Calu-3 cell	BTO	BTO:0002750	Human Cell Lines, Infections, and Extractions	A/Vietnam/1203/2004 (H5N1), A/Vietnam/1203-CIP048_RG4 (H5N1)	The viruses used in host infections are described in the 'Viruses' subsection of the Methods and listed in Table 264	ICL012_mock_3h_1_array	ICL012_mock_3h_1_array	in vitro assay	cell line	Genetic, Longitudinal	N/A		Mock				3	hour	1
ICL012_mock_3h_2	ICL012-R	Homo sapiens	NCBITAXON	NCBITaxon:9606				lung adenocarcinoma cell line	BTO	BTO:0001911	Calu-3 cell	BTO	BTO:0002750	Human Cell Lines, Infections, and Extractions	A/Vietnam/1203/2004 (H5N1), A/Vietnam/1203-CIP048_RG4 (H5N1)	The viruses used in host infections are described in the 'Viruses' subsection of the Methods and listed in Table 265	ICL012_mock_3h_2_array	ICL012_mock_3h_2_array	in vitro assay	cell line	Genetic, Longitudinal	N/A		Mock				3	hour	2
ICL012_mock_3h_3	ICL012-R	Homo sapiens	NCBITAXON	NCBITaxon:9606				lung adenocarcinoma cell line	BTO	BTO:0001911	Calu-3 cell	BTO	BTO:0002750	Human Cell Lines, Infections, and Extractions	A/Vietnam/1203/2004 (H5N1), A/Vietnam/1203-CIP048_RG4 (H5N1)	The viruses used in host infections are described in the 'Viruses' subsection of the Methods and listed in Table 266	ICL012_mock_3h_3_array	ICL012_mock_3h_3_array	in vitro assay	cell line	Genetic, Longitudinal	N/A		Mock				3	hour	3
ICL012_mock_7h_1	ICL012-R	Homo sapiens	NCBITAXON	NCBITaxon:9606				lung adenocarcinoma cell line	BTO	BTO:0001911	Calu-3 cell	BTO	BTO:0002750	Human Cell Lines, Infections, and Extractions	A/Vietnam/1203/2004 (H5N1), A/Vietnam/1203-CIP048_RG4 (H5N1)	The viruses used in host infections are described in the 'Viruses' subsection of the Methods and listed in Table 267	ICL012_mock_7h_1_array	ICL012_mock_7h_1_array	in vitro assay	cell line	Genetic, Longitudinal	N/A		Mock				7	hour	1
ICL012_mock_7h_2	ICL012-R	Homo sapiens	NCBITAXON	NCBITaxon:9606				lung adenocarcinoma cell line	BTO	BTO:0001911	Calu-3 cell	BTO	BTO:0002750	Human Cell Lines, Infections, and Extractions	A/Vietnam/1203/2004 (H5N1), A/Vietnam/1203-CIP048_RG4 (H5N1)	The viruses used in host infections are described in the 'Viruses' subsection of the Methods and listed in Table 268	ICL012_mock_7h_2_array	ICL012_mock_7h_2_array	in vitro assay	cell line	Genetic, Longitudinal	N/A		Mock				7	hour	2
ICL012_mock_7h_3	ICL012-R	Homo sapiens	NCBITAXON	NCBITaxon:9606				lung adenocarcinoma cell line	BTO	BTO:0001911	Calu-3 cell	BTO	BTO:0002750	Human Cell Lines, Infections, and Extractions	A/Vietnam/1203/2004 (H5N1), A/Vietnam/1203-CIP048_RG4 (H5N1)	The viruses used in host infections are described in the 'Viruses' subsection of the Methods and listed in Table 269	ICL012_mock_7h_3_array	ICL012_mock_7h_3_array	in vitro assay	cell line	Genetic, Longitudinal	N/A		Mock				7	hour	3
ICL012_NS1trunc_0h_1	ICL012-R	Homo sapiens	NCBITAXON	NCBITaxon:9606				lung adenocarcinoma cell line	BTO	BTO:0001911	Calu-3 cell	BTO	BTO:0002750	Human Cell Lines, Infections, and Extractions	A/Vietnam/1203/2004 (H5N1), A/Vietnam/1203-CIP048_RG4 (H5N1)	The viruses used in host infections are described in the 'Viruses' subsection of the Methods and listed in Table 270	ICL012_NS1trunc_0h_1_array	ICL012_NS1trunc_0h_1_array	in vitro assay	cell line	Genetic, Longitudinal	N/A	Influenzavirus A	NS1trunc VN1203-CIP048_RG4 (H5N1 virus)	NS1trunc124	1	MOI	0	hour	1
ICL012_NS1trunc_0h_2	ICL012-R	Homo sapiens	NCBITAXON	NCBITaxon:9606				lung adenocarcinoma cell line	BTO	BTO:0001911	Calu-3 cell	BTO	BTO:0002750	Human Cell Lines, Infections, and Extractions	A/Vietnam/1203/2004 (H5N1), A/Vietnam/1203-CIP048_RG4 (H5N1)	The viruses used in host infections are described in the 'Viruses' subsection of the Methods and listed in Table 271	ICL012_NS1trunc_0h_2_array	ICL012_NS1trunc_0h_2_array	in vitro assay	cell line	Genetic, Longitudinal	N/A	Influenzavirus A	NS1trunc VN1203-CIP048_RG4 (H5N1 virus)	NS1trunc124	1	MOI	0	hour	2
ICL012_NS1trunc_0h_3	ICL012-R	Homo sapiens	NCBITAXON	NCBITaxon:9606				lung adenocarcinoma cell line	BTO	BTO:0001911	Calu-3 cell	BTO	BTO:0002750	Human Cell Lines, Infections, and Extractions	A/Vietnam/1203/2004 (H5N1), A/Vietnam/1203-CIP048_RG4 (H5N1)	The viruses used in host infections are described in the 'Viruses' subsection of the Methods and listed in Table 272	ICL012_NS1trunc_0h_3_array	ICL012_NS1trunc_0h_3_array	in vitro assay	cell line	Genetic, Longitudinal	N/A	Influenzavirus A	NS1trunc VN1203-CIP048_RG4 (H5N1 virus)	NS1trunc124	1	MOI	0	hour	3
ICL012_NS1trunc_12h_1	ICL012-R	Homo sapiens	NCBITAXON	NCBITaxon:9606				lung adenocarcinoma cell line	BTO	BTO:0001911	Calu-3 cell	BTO	BTO:0002750	Human Cell Lines, Infections, and Extractions	A/Vietnam/1203/2004 (H5N1), A/Vietnam/1203-CIP048_RG4 (H5N1)	The viruses used in host infections are described in the 'Viruses' subsection of the Methods and listed in Table 273	ICL012_NS1trunc_12h_1_array	ICL012_NS1trunc_12h_1_array	in vitro assay	cell line	Genetic, Longitudinal	N/A	Influenzavirus A	NS1trunc VN1203-CIP048_RG4 (H5N1 virus)	NS1trunc124	1	MOI	12	hour	1
ICL012_NS1trunc_12h_2	ICL012-R	Homo sapiens	NCBITAXON	NCBITaxon:9606				lung adenocarcinoma cell line	BTO	BTO:0001911	Calu-3 cell	BTO	BTO:0002750	Human Cell Lines, Infections, and Extractions	A/Vietnam/1203/2004 (H5N1), A/Vietnam/1203-CIP048_RG4 (H5N1)	The viruses used in host infections are described in the 'Viruses' subsection of the Methods and listed in Table 274	ICL012_NS1trunc_12h_2_array	ICL012_NS1trunc_12h_2_array	in vitro assay	cell line	Genetic, Longitudinal	N/A	Influenzavirus A	NS1trunc VN1203-CIP048_RG4 (H5N1 virus)	NS1trunc124	1	MOI	12	hour	2
ICL012_NS1trunc_12h_3	ICL012-R	Homo sapiens	NCBITAXON	NCBITaxon:9606				lung adenocarcinoma cell line	BTO	BTO:0001911	Calu-3 cell	BTO	BTO:0002750	Human Cell Lines, Infections, and Extractions	A/Vietnam/1203/2004 (H5N1), A/Vietnam/1203-CIP048_RG4 (H5N1)	The viruses used in host infections are described in the 'Viruses' subsection of the Methods and listed in Table 275	ICL012_NS1trunc_12h_3_array	ICL012_NS1trunc_12h_3_array	in vitro assay	cell line	Genetic, Longitudinal	N/A	Influenzavirus A	NS1trunc VN1203-CIP048_RG4 (H5N1 virus)	NS1trunc124	1	MOI	12	hour	3
ICL012_NS1trunc_18h_1	ICL012-R	Homo sapiens	NCBITAXON	NCBITaxon:9606				lung adenocarcinoma cell line	BTO	BTO:0001911	Calu-3 cell	BTO	BTO:0002750	Human Cell Lines, Infections, and Extractions	A/Vietnam/1203/2004 (H5N1), A/Vietnam/1203-CIP048_RG4 (H5N1)	The viruses used in host infections are described in the 'Viruses' subsection of the Methods and listed in Table 276	ICL012_NS1trunc_18h_1_array	ICL012_NS1trunc_18h_1_array	in vitro assay	cell line	Genetic, Longitudinal	N/A	Influenzavirus A	NS1trunc VN1203-CIP048_RG4 (H5N1 virus)	NS1trunc124	1	MOI	18	hour	1
ICL012_NS1trunc_18h_2	ICL012-R	Homo sapiens	NCBITAXON	NCBITaxon:9606				lung adenocarcinoma cell line	BTO	BTO:0001911	Calu-3 cell	BTO	BTO:0002750	Human Cell Lines, Infections, and Extractions	A/Vietnam/1203/2004 (H5N1), A/Vietnam/1203-CIP048_RG4 (H5N1)	The viruses used in host infections are described in the 'Viruses' subsection of the Methods and listed in Table 277	ICL012_NS1trunc_18h_2_array	ICL012_NS1trunc_18h_2_array	in vitro assay	cell line	Genetic, Longitudinal	N/A	Influenzavirus A	NS1trunc VN1203-CIP048_RG4 (H5N1 virus)	NS1trunc124	1	MOI	18	hour	2
ICL012_NS1trunc_18h_3	ICL012-R	Homo sapiens	NCBITAXON	NCBITaxon:9606				lung adenocarcinoma cell line	BTO	BTO:0001911	Calu-3 cell	BTO	BTO:0002750	Human Cell Lines, Infections, and Extractions	A/Vietnam/1203/2004 (H5N1), A/Vietnam/1203-CIP048_RG4 (H5N1)	The viruses used in host infections are described in the 'Viruses' subsection of the Methods and listed in Table 278	ICL012_NS1trunc_18h_3_array	ICL012_NS1trunc_18h_3_array	in vitro assay	cell line	Genetic, Longitudinal	N/A	Influenzavirus A	NS1trunc VN1203-CIP048_RG4 (H5N1 virus)	NS1trunc124	1	MOI	18	hour	3
ICL012_NS1trunc_24h_1	ICL012-R	Homo sapiens	NCBITAXON	NCBITaxon:9606				lung adenocarcinoma cell line	BTO	BTO:0001911	Calu-3 cell	BTO	BTO:0002750	Human Cell Lines, Infections, and Extractions	A/Vietnam/1203/2004 (H5N1), A/Vietnam/1203-CIP048_RG4 (H5N1)	The viruses used in host infections are described in the 'Viruses' subsection of the Methods and listed in Table 279	ICL012_NS1trunc_24h_1_array	ICL012_NS1trunc_24h_1_array	in vitro assay	cell line	Genetic, Longitudinal	N/A	Influenzavirus A	NS1trunc VN1203-CIP048_RG4 (H5N1 virus)	NS1trunc124	1	MOI	24	hour	1
ICL012_NS1trunc_24h_2	ICL012-R	Homo sapiens	NCBITAXON	NCBITaxon:9606				lung adenocarcinoma cell line	BTO	BTO:0001911	Calu-3 cell	BTO	BTO:0002750	Human Cell Lines, Infections, and Extractions	A/Vietnam/1203/2004 (H5N1), A/Vietnam/1203-CIP048_RG4 (H5N1)	The viruses used in host infections are described in the 'Viruses' subsection of the Methods and listed in Table 280	ICL012_NS1trunc_24h_2_array	ICL012_NS1trunc_24h_2_array	in vitro assay	cell line	Genetic, Longitudinal	N/A	Influenzavirus A	NS1trunc VN1203-CIP048_RG4 (H5N1 virus)	NS1trunc124	1	MOI	24	hour	2
ICL012_NS1trunc_24h_3	ICL012-R	Homo sapiens	NCBITAXON	NCBITaxon:9606				lung adenocarcinoma cell line	BTO	BTO:0001911	Calu-3 cell	BTO	BTO:0002750	Human Cell Lines, Infections, and Extractions	A/Vietnam/1203/2004 (H5N1), A/Vietnam/1203-CIP048_RG4 (H5N1)	The viruses used in host infections are described in the 'Viruses' subsection of the Methods and listed in Table 281	ICL012_NS1trunc_24h_3_array	ICL012_NS1trunc_24h_3_array	in vitro assay	cell line	Genetic, Longitudinal	N/A	Influenzavirus A	NS1trunc VN1203-CIP048_RG4 (H5N1 virus)	NS1trunc124	1	MOI	24	hour	3
ICL012_NS1trunc_3h_1	ICL012-R	Homo sapiens	NCBITAXON	NCBITaxon:9606				lung adenocarcinoma cell line	BTO	BTO:0001911	Calu-3 cell	BTO	BTO:0002750	Human Cell Lines, Infections, and Extractions	A/Vietnam/1203/2004 (H5N1), A/Vietnam/1203-CIP048_RG4 (H5N1)	The viruses used in host infections are described in the 'Viruses' subsection of the Methods and listed in Table 282	ICL012_NS1trunc_3h_1_array	ICL012_NS1trunc_3h_1_array	in vitro assay	cell line	Genetic, Longitudinal	N/A	Influenzavirus A	NS1trunc VN1203-CIP048_RG4 (H5N1 virus)	NS1trunc124	1	MOI	3	hour	1
ICL012_NS1trunc_3h_2	ICL012-R	Homo sapiens	NCBITAXON	NCBITaxon:9606				lung adenocarcinoma cell line	BTO	BTO:0001911	Calu-3 cell	BTO	BTO:0002750	Human Cell Lines, Infections, and Extractions	A/Vietnam/1203/2004 (H5N1), A/Vietnam/1203-CIP048_RG4 (H5N1)	The viruses used in host infections are described in the 'Viruses' subsection of the Methods and listed in Table 283	ICL012_NS1trunc_3h_2_array	ICL012_NS1trunc_3h_2_array	in vitro assay	cell line	Genetic, Longitudinal	N/A	Influenzavirus A	NS1trunc VN1203-CIP048_RG4 (H5N1 virus)	NS1trunc124	1	MOI	3	hour	2
ICL012_NS1trunc_3h_3	ICL012-R	Homo sapiens	NCBITAXON	NCBITaxon:9606				lung adenocarcinoma cell line	BTO	BTO:0001911	Calu-3 cell	BTO	BTO:0002750	Human Cell Lines, Infections, and Extractions	A/Vietnam/1203/2004 (H5N1), A/Vietnam/1203-CIP048_RG4 (H5N1)	The viruses used in host infections are described in the 'Viruses' subsection of the Methods and listed in Table 284	ICL012_NS1trunc_3h_3_array	ICL012_NS1trunc_3h_3_array	in vitro assay	cell line	Genetic, Longitudinal	N/A	Influenzavirus A	NS1trunc VN1203-CIP048_RG4 (H5N1 virus)	NS1trunc124	1	MOI	3	hour	3
ICL012_NS1trunc_7h_1	ICL012-R	Homo sapiens	NCBITAXON	NCBITaxon:9606				lung adenocarcinoma cell line	BTO	BTO:0001911	Calu-3 cell	BTO	BTO:0002750	Human Cell Lines, Infections, and Extractions	A/Vietnam/1203/2004 (H5N1), A/Vietnam/1203-CIP048_RG4 (H5N1)	The viruses used in host infections are described in the 'Viruses' subsection of the Methods and listed in Table 285	ICL012_NS1trunc_7h_1_array	ICL012_NS1trunc_7h_1_array	in vitro assay	cell line	Genetic, Longitudinal	N/A	Influenzavirus A	NS1trunc VN1203-CIP048_RG4 (H5N1 virus)	NS1trunc124	1	MOI	7	hour	1
ICL012_NS1trunc_7h_2	ICL012-R	Homo sapiens	NCBITAXON	NCBITaxon:9606				lung adenocarcinoma cell line	BTO	BTO:0001911	Calu-3 cell	BTO	BTO:0002750	Human Cell Lines, Infections, and Extractions	A/Vietnam/1203/2004 (H5N1), A/Vietnam/1203-CIP048_RG4 (H5N1)	The viruses used in host infections are described in the 'Viruses' subsection of the Methods and listed in Table 286	ICL012_NS1trunc_7h_2_array	ICL012_NS1trunc_7h_2_array	in vitro assay	cell line	Genetic, Longitudinal	N/A	Influenzavirus A	NS1trunc VN1203-CIP048_RG4 (H5N1 virus)	NS1trunc124	1	MOI	7	hour	2
ICL012_NS1trunc_7h_3	ICL012-R	Homo sapiens	NCBITAXON	NCBITaxon:9606				lung adenocarcinoma cell line	BTO	BTO:0001911	Calu-3 cell	BTO	BTO:0002750	Human Cell Lines, Infections, and Extractions	A/Vietnam/1203/2004 (H5N1), A/Vietnam/1203-CIP048_RG4 (H5N1)	The viruses used in host infections are described in the 'Viruses' subsection of the Methods and listed in Table 287	ICL012_NS1trunc_7h_3_array	ICL012_NS1trunc_7h_3_array	in vitro assay	cell line	Genetic, Longitudinal	N/A	Influenzavirus A	NS1trunc VN1203-CIP048_RG4 (H5N1 virus)	NS1trunc124	1	MOI	7	hour	3
ICL012_VN1203_24h_1	ICL012-R	Homo sapiens	NCBITAXON	NCBITaxon:9606				lung adenocarcinoma cell line	BTO	BTO:0001911	Calu-3 cell	BTO	BTO:0002750	Human Cell Lines, Infections, and Extractions	A/Vietnam/1203/2004 (H5N1), A/Vietnam/1203-CIP048_RG4 (H5N1)	The viruses used in host infections are described in the 'Viruses' subsection of the Methods and listed in Table 288	ICL012_VN1203_24h_1_array	ICL012_VN1203_24h_1_array	in vitro assay	cell line	Genetic, Longitudinal	N/A	Influenzavirus A	VN1203 (H5N1 virus)		1	MOI	24	hour	1
ICL012_VN1203_24h_2	ICL012-R	Homo sapiens	NCBITAXON	NCBITaxon:9606				lung adenocarcinoma cell line	BTO	BTO:0001911	Calu-3 cell	BTO	BTO:0002750	Human Cell Lines, Infections, and Extractions	A/Vietnam/1203/2004 (H5N1), A/Vietnam/1203-CIP048_RG4 (H5N1)	The viruses used in host infections are described in the 'Viruses' subsection of the Methods and listed in Table 289	ICL012_VN1203_24h_2_array	ICL012_VN1203_24h_2_array	in vitro assay	cell line	Genetic, Longitudinal	N/A	Influenzavirus A	VN1203 (H5N1 virus)		1	MOI	24	hour	2
ICL012_VN1203_24h_3	ICL012-R	Homo sapiens	NCBITAXON	NCBITaxon:9606				lung adenocarcinoma cell line	BTO	BTO:0001911	Calu-3 cell	BTO	BTO:0002750	Human Cell Lines, Infections, and Extractions	A/Vietnam/1203/2004 (H5N1), A/Vietnam/1203-CIP048_RG4 (H5N1)	The viruses used in host infections are described in the 'Viruses' subsection of the Methods and listed in Table 290	ICL012_VN1203_24h_3_array	ICL012_VN1203_24h_3_array	in vitro assay	cell line	Genetic, Longitudinal	N/A	Influenzavirus A	VN1203 (H5N1 virus)		1	MOI	24	hour	3
ICL012_VN1203_7h_1	ICL012-R	Homo sapiens	NCBITAXON	NCBITaxon:9606				lung adenocarcinoma cell line	BTO	BTO:0001911	Calu-3 cell	BTO	BTO:0002750	Human Cell Lines, Infections, and Extractions	A/Vietnam/1203/2004 (H5N1), A/Vietnam/1203-CIP048_RG4 (H5N1)	The viruses used in host infections are described in the 'Viruses' subsection of the Methods and listed in Table 291	ICL012_VN1203_7h_1_array	ICL012_VN1203_7h_1_array	in vitro assay	cell line	Genetic, Longitudinal	N/A	Influenzavirus A	VN1203 (H5N1 virus)		1	MOI	7	hour	1
ICL012_VN1203_7h_2	ICL012-R	Homo sapiens	NCBITAXON	NCBITaxon:9606				lung adenocarcinoma cell line	BTO	BTO:0001911	Calu-3 cell	BTO	BTO:0002750	Human Cell Lines, Infections, and Extractions	A/Vietnam/1203/2004 (H5N1), A/Vietnam/1203-CIP048_RG4 (H5N1)	The viruses used in host infections are described in the 'Viruses' subsection of the Methods and listed in Table 292	ICL012_VN1203_7h_2_array	ICL012_VN1203_7h_2_array	in vitro assay	cell line	Genetic, Longitudinal	N/A	Influenzavirus A	VN1203 (H5N1 virus)		1	MOI	7	hour	2
ICL012_VN1203_7h_3	ICL012-R	Homo sapiens	NCBITAXON	NCBITaxon:9606				lung adenocarcinoma cell line	BTO	BTO:0001911	Calu-3 cell	BTO	BTO:0002750	Human Cell Lines, Infections, and Extractions	A/Vietnam/1203/2004 (H5N1), A/Vietnam/1203-CIP048_RG4 (H5N1)	The viruses used in host infections are described in the 'Viruses' subsection of the Methods and listed in Table 293	ICL012_VN1203_7h_3_array	ICL012_VN1203_7h_3_array	in vitro assay	cell line	Genetic, Longitudinal	N/A	Influenzavirus A	VN1203 (H5N1 virus)		1	MOI	7	hour	3
SCL005_DORF6_0H_1	SCL005-R	Homo sapiens	NCBITAXON	NCBITaxon:9606				lung adenocarcinoma cell line	BTO	BTO:0001911	Calu3 cell (2B4 clonal line)			Human Cell Lines, Infections, and Extractions	icSARS CoV Urbani,icSARS dORF6	The viruses used in host infections are described in the 'Viruses' subsection of the Methods and listed in Table 294	SCL005_DORF6_0H_1_RNA_ExpSam	SCL005_DORF6_0H_1_RNA_ExpSam	in vitro assay	cell line	Genetic, Longitudinal	N/A	Betacoronavirus	dORF6 icSARS virus	Entire ORF6 deleted (nucleotides 27,074-27265)	5	MOI	0	hour	1
SCL005_DORF6_0H_2	SCL005-R	Homo sapiens	NCBITAXON	NCBITaxon:9606				lung adenocarcinoma cell line	BTO	BTO:0001911	Calu3 cell (2B4 clonal line)			Human Cell Lines, Infections, and Extractions	icSARS CoV Urbani,icSARS dORF6	The viruses used in host infections are described in the 'Viruses' subsection of the Methods and listed in Table 295	SCL005_DORF6_0H_2_RNA_ExpSam	SCL005_DORF6_0H_2_RNA_ExpSam	in vitro assay	cell line	Genetic, Longitudinal	N/A	Betacoronavirus	dORF6 icSARS virus	Entire ORF6 deleted (nucleotides 27,074-27265)	5	MOI	0	hour	2
SCL005_DORF6_0H_3	SCL005-R	Homo sapiens	NCBITAXON	NCBITaxon:9606				lung adenocarcinoma cell line	BTO	BTO:0001911	Calu3 cell (2B4 clonal line)			Human Cell Lines, Infections, and Extractions	icSARS CoV Urbani,icSARS dORF6	The viruses used in host infections are described in the 'Viruses' subsection of the Methods and listed in Table 296	SCL005_DORF6_0H_3_RNA_ExpSam	SCL005_DORF6_0H_3_RNA_ExpSam	in vitro assay	cell line	Genetic, Longitudinal	N/A	Betacoronavirus	dORF6 icSARS virus	Entire ORF6 deleted (nucleotides 27,074-27265)	5	MOI	0	hour	3
SCL005_DORF6_12H_1	SCL005-R	Homo sapiens	NCBITAXON	NCBITaxon:9606				lung adenocarcinoma cell line	BTO	BTO:0001911	Calu3 cell (2B4 clonal line)			Human Cell Lines, Infections, and Extractions	icSARS CoV Urbani,icSARS dORF6	The viruses used in host infections are described in the 'Viruses' subsection of the Methods and listed in Table 297	SCL005_DORF6_12H_1_RNA_ExpSam	SCL005_DORF6_12H_1_RNA_ExpSam	in vitro assay	cell line	Genetic, Longitudinal	N/A	Betacoronavirus	dORF6 icSARS virus	Entire ORF6 deleted (nucleotides 27,074-27265)	5	MOI	12	hour	1
SCL005_DORF6_12H_2	SCL005-R	Homo sapiens	NCBITAXON	NCBITaxon:9606				lung adenocarcinoma cell line	BTO	BTO:0001911	Calu3 cell (2B4 clonal line)			Human Cell Lines, Infections, and Extractions	icSARS CoV Urbani,icSARS dORF6	The viruses used in host infections are described in the 'Viruses' subsection of the Methods and listed in Table 298	SCL005_DORF6_12H_2_RNA_ExpSam	SCL005_DORF6_12H_2_RNA_ExpSam	in vitro assay	cell line	Genetic, Longitudinal	N/A	Betacoronavirus	dORF6 icSARS virus	Entire ORF6 deleted (nucleotides 27,074-27265)	5	MOI	12	hour	2
SCL005_DORF6_12H_3	SCL005-R	Homo sapiens	NCBITAXON	NCBITaxon:9606				lung adenocarcinoma cell line	BTO	BTO:0001911	Calu3 cell (2B4 clonal line)			Human Cell Lines, Infections, and Extractions	icSARS CoV Urbani,icSARS dORF6	The viruses used in host infections are described in the 'Viruses' subsection of the Methods and listed in Table 299	SCL005_DORF6_12H_3_RNA_ExpSam	SCL005_DORF6_12H_3_RNA_ExpSam	in vitro assay	cell line	Genetic, Longitudinal	N/A	Betacoronavirus	dORF6 icSARS virus	Entire ORF6 deleted (nucleotides 27,074-27265)	5	MOI	12	hour	3
SCL005_DORF6_24H_1	SCL005-R	Homo sapiens	NCBITAXON	NCBITaxon:9606				lung adenocarcinoma cell line	BTO	BTO:0001911	Calu3 cell (2B4 clonal line)			Human Cell Lines, Infections, and Extractions	icSARS CoV Urbani,icSARS dORF6	The viruses used in host infections are described in the 'Viruses' subsection of the Methods and listed in Table 300	SCL005_DORF6_24H_1_RNA_ExpSam	SCL005_DORF6_24H_1_RNA_ExpSam	in vitro assay	cell line	Genetic, Longitudinal	N/A	Betacoronavirus	dORF6 icSARS virus	Entire ORF6 deleted (nucleotides 27,074-27265)	5	MOI	24	hour	1
SCL005_DORF6_24H_2	SCL005-R	Homo sapiens	NCBITAXON	NCBITaxon:9606				lung adenocarcinoma cell line	BTO	BTO:0001911	Calu3 cell (2B4 clonal line)			Human Cell Lines, Infections, and Extractions	icSARS CoV Urbani,icSARS dORF6	The viruses used in host infections are described in the 'Viruses' subsection of the Methods and listed in Table 301	SCL005_DORF6_24H_2_RNA_ExpSam	SCL005_DORF6_24H_2_RNA_ExpSam	in vitro assay	cell line	Genetic, Longitudinal	N/A	Betacoronavirus	dORF6 icSARS virus	Entire ORF6 deleted (nucleotides 27,074-27265)	5	MOI	24	hour	2
SCL005_DORF6_24H_3	SCL005-R	Homo sapiens	NCBITAXON	NCBITaxon:9606				lung adenocarcinoma cell line	BTO	BTO:0001911	Calu3 cell (2B4 clonal line)			Human Cell Lines, Infections, and Extractions	icSARS CoV Urbani,icSARS dORF6	The viruses used in host infections are described in the 'Viruses' subsection of the Methods and listed in Table 302	SCL005_DORF6_24H_3_RNA_ExpSam	SCL005_DORF6_24H_3_RNA_ExpSam	in vitro assay	cell line	Genetic, Longitudinal	N/A	Betacoronavirus	dORF6 icSARS virus	Entire ORF6 deleted (nucleotides 27,074-27265)	5	MOI	24	hour	3
SCL005_DORF6_30H_1	SCL005-R	Homo sapiens	NCBITAXON	NCBITaxon:9606				lung adenocarcinoma cell line	BTO	BTO:0001911	Calu3 cell (2B4 clonal line)			Human Cell Lines, Infections, and Extractions	icSARS CoV Urbani,icSARS dORF6	The viruses used in host infections are described in the 'Viruses' subsection of the Methods and listed in Table 303	SCL005_DORF6_30H_1_RNA_ExpSam	SCL005_DORF6_30H_1_RNA_ExpSam	in vitro assay	cell line	Genetic, Longitudinal	N/A	Betacoronavirus	dORF6 icSARS virus	Entire ORF6 deleted (nucleotides 27,074-27265)	5	MOI	30	hour	1
SCL005_DORF6_30H_2	SCL005-R	Homo sapiens	NCBITAXON	NCBITaxon:9606				lung adenocarcinoma cell line	BTO	BTO:0001911	Calu3 cell (2B4 clonal line)			Human Cell Lines, Infections, and Extractions	icSARS CoV Urbani,icSARS dORF6	The viruses used in host infections are described in the 'Viruses' subsection of the Methods and listed in Table 304	SCL005_DORF6_30H_2_RNA_ExpSam	SCL005_DORF6_30H_2_RNA_ExpSam	in vitro assay	cell line	Genetic, Longitudinal	N/A	Betacoronavirus	dORF6 icSARS virus	Entire ORF6 deleted (nucleotides 27,074-27265)	5	MOI	30	hour	2
SCL005_DORF6_30H_3	SCL005-R	Homo sapiens	NCBITAXON	NCBITaxon:9606				lung adenocarcinoma cell line	BTO	BTO:0001911	Calu3 cell (2B4 clonal line)			Human Cell Lines, Infections, and Extractions	icSARS CoV Urbani,icSARS dORF6	The viruses used in host infections are described in the 'Viruses' subsection of the Methods and listed in Table 305	SCL005_DORF6_30H_3_RNA_ExpSam	SCL005_DORF6_30H_3_RNA_ExpSam	in vitro assay	cell line	Genetic, Longitudinal	N/A	Betacoronavirus	dORF6 icSARS virus	Entire ORF6 deleted (nucleotides 27,074-27265)	5	MOI	30	hour	3
SCL005_DORF6_36H_1	SCL005-R	Homo sapiens	NCBITAXON	NCBITaxon:9606				lung adenocarcinoma cell line	BTO	BTO:0001911	Calu3 cell (2B4 clonal line)			Human Cell Lines, Infections, and Extractions	icSARS CoV Urbani,icSARS dORF6	The viruses used in host infections are described in the 'Viruses' subsection of the Methods and listed in Table 306	SCL005_DORF6_36H_1_RNA_ExpSam	SCL005_DORF6_36H_1_RNA_ExpSam	in vitro assay	cell line	Genetic, Longitudinal	N/A	Betacoronavirus	dORF6 icSARS virus	Entire ORF6 deleted (nucleotides 27,074-27265)	5	MOI	36	hour	1
SCL005_DORF6_36H_2	SCL005-R	Homo sapiens	NCBITAXON	NCBITaxon:9606				lung adenocarcinoma cell line	BTO	BTO:0001911	Calu3 cell (2B4 clonal line)			Human Cell Lines, Infections, and Extractions	icSARS CoV Urbani,icSARS dORF6	The viruses used in host infections are described in the 'Viruses' subsection of the Methods and listed in Table 307	SCL005_DORF6_36H_2_RNA_ExpSam	SCL005_DORF6_36H_2_RNA_ExpSam	in vitro assay	cell line	Genetic, Longitudinal	N/A	Betacoronavirus	dORF6 icSARS virus	Entire ORF6 deleted (nucleotides 27,074-27265)	5	MOI	36	hour	2
SCL005_DORF6_36H_3	SCL005-R	Homo sapiens	NCBITAXON	NCBITaxon:9606				lung adenocarcinoma cell line	BTO	BTO:0001911	Calu3 cell (2B4 clonal line)			Human Cell Lines, Infections, and Extractions	icSARS CoV Urbani,icSARS dORF6	The viruses used in host infections are described in the 'Viruses' subsection of the Methods and listed in Table 308	SCL005_DORF6_36H_3_RNA_ExpSam	SCL005_DORF6_36H_3_RNA_ExpSam	in vitro assay	cell line	Genetic, Longitudinal	N/A	Betacoronavirus	dORF6 icSARS virus	Entire ORF6 deleted (nucleotides 27,074-27265)	5	MOI	36	hour	3
SCL005_DORF6_3H_1	SCL005-R	Homo sapiens	NCBITAXON	NCBITaxon:9606				lung adenocarcinoma cell line	BTO	BTO:0001911	Calu3 cell (2B4 clonal line)			Human Cell Lines, Infections, and Extractions	icSARS CoV Urbani,icSARS dORF6	The viruses used in host infections are described in the 'Viruses' subsection of the Methods and listed in Table 309	SCL005_DORF6_3H_1_RNA_ExpSam	SCL005_DORF6_3H_1_RNA_ExpSam	in vitro assay	cell line	Genetic, Longitudinal	N/A	Betacoronavirus	dORF6 icSARS virus	Entire ORF6 deleted (nucleotides 27,074-27265)	5	MOI	3	hour	1
SCL005_DORF6_3H_2	SCL005-R	Homo sapiens	NCBITAXON	NCBITaxon:9606				lung adenocarcinoma cell line	BTO	BTO:0001911	Calu3 cell (2B4 clonal line)			Human Cell Lines, Infections, and Extractions	icSARS CoV Urbani,icSARS dORF6	The viruses used in host infections are described in the 'Viruses' subsection of the Methods and listed in Table 310	SCL005_DORF6_3H_2_RNA_ExpSam	SCL005_DORF6_3H_2_RNA_ExpSam	in vitro assay	cell line	Genetic, Longitudinal	N/A	Betacoronavirus	dORF6 icSARS virus	Entire ORF6 deleted (nucleotides 27,074-27265)	5	MOI	3	hour	2
SCL005_DORF6_3H_3	SCL005-R	Homo sapiens	NCBITAXON	NCBITaxon:9606				lung adenocarcinoma cell line	BTO	BTO:0001911	Calu3 cell (2B4 clonal line)			Human Cell Lines, Infections, and Extractions	icSARS CoV Urbani,icSARS dORF6	The viruses used in host infections are described in the 'Viruses' subsection of the Methods and listed in Table 311	SCL005_DORF6_3H_3_RNA_ExpSam	SCL005_DORF6_3H_3_RNA_ExpSam	in vitro assay	cell line	Genetic, Longitudinal	N/A	Betacoronavirus	dORF6 icSARS virus	Entire ORF6 deleted (nucleotides 27,074-27265)	5	MOI	3	hour	3
SCL005_DORF6_48H_1	SCL005-R	Homo sapiens	NCBITAXON	NCBITaxon:9606				lung adenocarcinoma cell line	BTO	BTO:0001911	Calu3 cell (2B4 clonal line)			Human Cell Lines, Infections, and Extractions	icSARS CoV Urbani,icSARS dORF6	The viruses used in host infections are described in the 'Viruses' subsection of the Methods and listed in Table 312	SCL005_DORF6_48H_1_RNA_ExpSam	SCL005_DORF6_48H_1_RNA_ExpSam	in vitro assay	cell line	Genetic, Longitudinal	N/A	Betacoronavirus	dORF6 icSARS virus	Entire ORF6 deleted (nucleotides 27,074-27265)	5	MOI	48	hour	1
SCL005_DORF6_48H_2	SCL005-R	Homo sapiens	NCBITAXON	NCBITaxon:9606				lung adenocarcinoma cell line	BTO	BTO:0001911	Calu3 cell (2B4 clonal line)			Human Cell Lines, Infections, and Extractions	icSARS CoV Urbani,icSARS dORF6	The viruses used in host infections are described in the 'Viruses' subsection of the Methods and listed in Table 313	SCL005_DORF6_48H_2_RNA_ExpSam	SCL005_DORF6_48H_2_RNA_ExpSam	in vitro assay	cell line	Genetic, Longitudinal	N/A	Betacoronavirus	dORF6 icSARS virus	Entire ORF6 deleted (nucleotides 27,074-27265)	5	MOI	48	hour	2
SCL005_DORF6_48H_3	SCL005-R	Homo sapiens	NCBITAXON	NCBITaxon:9606				lung adenocarcinoma cell line	BTO	BTO:0001911	Calu3 cell (2B4 clonal line)			Human Cell Lines, Infections, and Extractions	icSARS CoV Urbani,icSARS dORF6	The viruses used in host infections are described in the 'Viruses' subsection of the Methods and listed in Table 314	SCL005_DORF6_48H_3_RNA_ExpSam	SCL005_DORF6_48H_3_RNA_ExpSam	in vitro assay	cell line	Genetic, Longitudinal	N/A	Betacoronavirus	dORF6 icSARS virus	Entire ORF6 deleted (nucleotides 27,074-27265)	5	MOI	48	hour	3
SCL005_DORF6_54H_1	SCL005-R	Homo sapiens	NCBITAXON	NCBITaxon:9606				lung adenocarcinoma cell line	BTO	BTO:0001911	Calu3 cell (2B4 clonal line)			Human Cell Lines, Infections, and Extractions	icSARS CoV Urbani,icSARS dORF6	The viruses used in host infections are described in the 'Viruses' subsection of the Methods and listed in Table 315	SCL005_DORF6_54H_1_RNA_ExpSam	SCL005_DORF6_54H_1_RNA_ExpSam	in vitro assay	cell line	Genetic, Longitudinal	N/A	Betacoronavirus	dORF6 icSARS virus	Entire ORF6 deleted (nucleotides 27,074-27265)	5	MOI	54	hour	1
SCL005_DORF6_54H_2	SCL005-R	Homo sapiens	NCBITAXON	NCBITaxon:9606				lung adenocarcinoma cell line	BTO	BTO:0001911	Calu3 cell (2B4 clonal line)			Human Cell Lines, Infections, and Extractions	icSARS CoV Urbani,icSARS dORF6	The viruses used in host infections are described in the 'Viruses' subsection of the Methods and listed in Table 316	SCL005_DORF6_54H_2_RNA_ExpSam	SCL005_DORF6_54H_2_RNA_ExpSam	in vitro assay	cell line	Genetic, Longitudinal	N/A	Betacoronavirus	dORF6 icSARS virus	Entire ORF6 deleted (nucleotides 27,074-27265)	5	MOI	54	hour	2
SCL005_DORF6_54H_3	SCL005-R	Homo sapiens	NCBITAXON	NCBITaxon:9606				lung adenocarcinoma cell line	BTO	BTO:0001911	Calu3 cell (2B4 clonal line)			Human Cell Lines, Infections, and Extractions	icSARS CoV Urbani,icSARS dORF6	The viruses used in host infections are described in the 'Viruses' subsection of the Methods and listed in Table 317	SCL005_DORF6_54H_3_RNA_ExpSam	SCL005_DORF6_54H_3_RNA_ExpSam	in vitro assay	cell line	Genetic, Longitudinal	N/A	Betacoronavirus	dORF6 icSARS virus	Entire ORF6 deleted (nucleotides 27,074-27265)	5	MOI	54	hour	3
SCL005_DORF6_60H_1	SCL005-R	Homo sapiens	NCBITAXON	NCBITaxon:9606				lung adenocarcinoma cell line	BTO	BTO:0001911	Calu3 cell (2B4 clonal line)			Human Cell Lines, Infections, and Extractions	icSARS CoV Urbani,icSARS dORF6	The viruses used in host infections are described in the 'Viruses' subsection of the Methods and listed in Table 318	SCL005_DORF6_60H_1_RNA_ExpSam	SCL005_DORF6_60H_1_RNA_ExpSam	in vitro assay	cell line	Genetic, Longitudinal	N/A	Betacoronavirus	dORF6 icSARS virus	Entire ORF6 deleted (nucleotides 27,074-27265)	5	MOI	60	hour	1
SCL005_DORF6_60H_2	SCL005-R	Homo sapiens	NCBITAXON	NCBITaxon:9606				lung adenocarcinoma cell line	BTO	BTO:0001911	Calu3 cell (2B4 clonal line)			Human Cell Lines, Infections, and Extractions	icSARS CoV Urbani,icSARS dORF6	The viruses used in host infections are described in the 'Viruses' subsection of the Methods and listed in Table 319	SCL005_DORF6_60H_2_RNA_ExpSam	SCL005_DORF6_60H_2_RNA_ExpSam	in vitro assay	cell line	Genetic, Longitudinal	N/A	Betacoronavirus	dORF6 icSARS virus	Entire ORF6 deleted (nucleotides 27,074-27265)	5	MOI	60	hour	2
SCL005_DORF6_60H_3	SCL005-R	Homo sapiens	NCBITAXON	NCBITaxon:9606				lung adenocarcinoma cell line	BTO	BTO:0001911	Calu3 cell (2B4 clonal line)			Human Cell Lines, Infections, and Extractions	icSARS CoV Urbani,icSARS dORF6	The viruses used in host infections are described in the 'Viruses' subsection of the Methods and listed in Table 320	SCL005_DORF6_60H_3_RNA_ExpSam	SCL005_DORF6_60H_3_RNA_ExpSam	in vitro assay	cell line	Genetic, Longitudinal	N/A	Betacoronavirus	dORF6 icSARS virus	Entire ORF6 deleted (nucleotides 27,074-27265)	5	MOI	60	hour	3
SCL005_DORF6_72H_1	SCL005-R	Homo sapiens	NCBITAXON	NCBITaxon:9606				lung adenocarcinoma cell line	BTO	BTO:0001911	Calu3 cell (2B4 clonal line)			Human Cell Lines, Infections, and Extractions	icSARS CoV Urbani,icSARS dORF6	The viruses used in host infections are described in the 'Viruses' subsection of the Methods and listed in Table 321	SCL005_DORF6_72H_1_RNA_ExpSam	SCL005_DORF6_72H_1_RNA_ExpSam	in vitro assay	cell line	Genetic, Longitudinal	N/A	Betacoronavirus	dORF6 icSARS virus	Entire ORF6 deleted (nucleotides 27,074-27265)	5	MOI	72	hour	1
SCL005_DORF6_72H_2	SCL005-R	Homo sapiens	NCBITAXON	NCBITaxon:9606				lung adenocarcinoma cell line	BTO	BTO:0001911	Calu3 cell (2B4 clonal line)			Human Cell Lines, Infections, and Extractions	icSARS CoV Urbani,icSARS dORF6	The viruses used in host infections are described in the 'Viruses' subsection of the Methods and listed in Table 322	SCL005_DORF6_72H_2_RNA_ExpSam	SCL005_DORF6_72H_2_RNA_ExpSam	in vitro assay	cell line	Genetic, Longitudinal	N/A	Betacoronavirus	dORF6 icSARS virus	Entire ORF6 deleted (nucleotides 27,074-27265)	5	MOI	72	hour	2
SCL005_DORF6_72H_3	SCL005-R	Homo sapiens	NCBITAXON	NCBITaxon:9606				lung adenocarcinoma cell line	BTO	BTO:0001911	Calu3 cell (2B4 clonal line)			Human Cell Lines, Infections, and Extractions	icSARS CoV Urbani,icSARS dORF6	The viruses used in host infections are described in the 'Viruses' subsection of the Methods and listed in Table 323	SCL005_DORF6_72H_3_RNA_ExpSam	SCL005_DORF6_72H_3_RNA_ExpSam	in vitro assay	cell line	Genetic, Longitudinal	N/A	Betacoronavirus	dORF6 icSARS virus	Entire ORF6 deleted (nucleotides 27,074-27265)	5	MOI	72	hour	3
SCL005_DORF6_7H_1	SCL005-R	Homo sapiens	NCBITAXON	NCBITaxon:9606				lung adenocarcinoma cell line	BTO	BTO:0001911	Calu3 cell (2B4 clonal line)			Human Cell Lines, Infections, and Extractions	icSARS CoV Urbani,icSARS dORF6	The viruses used in host infections are described in the 'Viruses' subsection of the Methods and listed in Table 324	SCL005_DORF6_7H_1_RNA_ExpSam	SCL005_DORF6_7H_1_RNA_ExpSam	in vitro assay	cell line	Genetic, Longitudinal	N/A	Betacoronavirus	dORF6 icSARS virus	Entire ORF6 deleted (nucleotides 27,074-27265)	5	MOI	7	hour	1
SCL005_DORF6_7H_2	SCL005-R	Homo sapiens	NCBITAXON	NCBITaxon:9606				lung adenocarcinoma cell line	BTO	BTO:0001911	Calu3 cell (2B4 clonal line)			Human Cell Lines, Infections, and Extractions	icSARS CoV Urbani,icSARS dORF6	The viruses used in host infections are described in the 'Viruses' subsection of the Methods and listed in Table 325	SCL005_DORF6_7H_2_RNA_ExpSam	SCL005_DORF6_7H_2_RNA_ExpSam	in vitro assay	cell line	Genetic, Longitudinal	N/A	Betacoronavirus	dORF6 icSARS virus	Entire ORF6 deleted (nucleotides 27,074-27265)	5	MOI	7	hour	2
SCL005_DORF6_7H_3	SCL005-R	Homo sapiens	NCBITAXON	NCBITaxon:9606				lung adenocarcinoma cell line	BTO	BTO:0001911	Calu3 cell (2B4 clonal line)			Human Cell Lines, Infections, and Extractions	icSARS CoV Urbani,icSARS dORF6	The viruses used in host infections are described in the 'Viruses' subsection of the Methods and listed in Table 326	SCL005_DORF6_7H_3_RNA_ExpSam	SCL005_DORF6_7H_3_RNA_ExpSam	in vitro assay	cell line	Genetic, Longitudinal	N/A	Betacoronavirus	dORF6 icSARS virus	Entire ORF6 deleted (nucleotides 27,074-27265)	5	MOI	7	hour	3
SCL005_mock_0H_1	SCL005-R	Homo sapiens	NCBITAXON	NCBITaxon:9606				lung adenocarcinoma cell line	BTO	BTO:0001911	Calu3 cell (2B4 clonal line)			Human Cell Lines, Infections, and Extractions	icSARS CoV Urbani,icSARS dORF6	The viruses used in host infections are described in the 'Viruses' subsection of the Methods and listed in Table 327	SCL005_mock_0H_1_RNA_ExpSam	SCL005_mock_0H_1_RNA_ExpSam	in vitro assay	cell line	Genetic, Longitudinal	N/A		mock				0	hour	1
SCL005_mock_0H_2	SCL005-R	Homo sapiens	NCBITAXON	NCBITaxon:9606				lung adenocarcinoma cell line	BTO	BTO:0001911	Calu3 cell (2B4 clonal line)			Human Cell Lines, Infections, and Extractions	icSARS CoV Urbani,icSARS dORF6	The viruses used in host infections are described in the 'Viruses' subsection of the Methods and listed in Table 328	SCL005_mock_0H_2_RNA_ExpSam	SCL005_mock_0H_2_RNA_ExpSam	in vitro assay	cell line	Genetic, Longitudinal	N/A		mock				0	hour	2
SCL005_mock_0H_3	SCL005-R	Homo sapiens	NCBITAXON	NCBITaxon:9606				lung adenocarcinoma cell line	BTO	BTO:0001911	Calu3 cell (2B4 clonal line)			Human Cell Lines, Infections, and Extractions	icSARS CoV Urbani,icSARS dORF6	The viruses used in host infections are described in the 'Viruses' subsection of the Methods and listed in Table 329	SCL005_mock_0H_3_RNA_ExpSam	SCL005_mock_0H_3_RNA_ExpSam	in vitro assay	cell line	Genetic, Longitudinal	N/A		mock				0	hour	3
SCL005_mock_12H_1	SCL005-R	Homo sapiens	NCBITAXON	NCBITaxon:9606				lung adenocarcinoma cell line	BTO	BTO:0001911	Calu3 cell (2B4 clonal line)			Human Cell Lines, Infections, and Extractions	icSARS CoV Urbani,icSARS dORF6	The viruses used in host infections are described in the 'Viruses' subsection of the Methods and listed in Table 330	SCL005_mock_12H_1_RNA_ExpSam	SCL005_mock_12H_1_RNA_ExpSam	in vitro assay	cell line	Genetic, Longitudinal	N/A		mock				12	hour	1
SCL005_mock_12H_2	SCL005-R	Homo sapiens	NCBITAXON	NCBITaxon:9606				lung adenocarcinoma cell line	BTO	BTO:0001911	Calu3 cell (2B4 clonal line)			Human Cell Lines, Infections, and Extractions	icSARS CoV Urbani,icSARS dORF6	The viruses used in host infections are described in the 'Viruses' subsection of the Methods and listed in Table 331	SCL005_mock_12H_2_RNA_ExpSam	SCL005_mock_12H_2_RNA_ExpSam	in vitro assay	cell line	Genetic, Longitudinal	N/A		mock				12	hour	2
SCL005_mock_12H_3	SCL005-R	Homo sapiens	NCBITAXON	NCBITaxon:9606				lung adenocarcinoma cell line	BTO	BTO:0001911	Calu3 cell (2B4 clonal line)			Human Cell Lines, Infections, and Extractions	icSARS CoV Urbani,icSARS dORF6	The viruses used in host infections are described in the 'Viruses' subsection of the Methods and listed in Table 332	SCL005_mock_12H_3_RNA_ExpSam	SCL005_mock_12H_3_RNA_ExpSam	in vitro assay	cell line	Genetic, Longitudinal	N/A		mock				12	hour	3
SCL005_mock_24H_1	SCL005-R	Homo sapiens	NCBITAXON	NCBITaxon:9606				lung adenocarcinoma cell line	BTO	BTO:0001911	Calu3 cell (2B4 clonal line)			Human Cell Lines, Infections, and Extractions	icSARS CoV Urbani,icSARS dORF6	The viruses used in host infections are described in the 'Viruses' subsection of the Methods and listed in Table 333	SCL005_mock_24H_1_RNA_ExpSam	SCL005_mock_24H_1_RNA_ExpSam	in vitro assay	cell line	Genetic, Longitudinal	N/A		mock				24	hour	1
SCL005_mock_24H_2	SCL005-R	Homo sapiens	NCBITAXON	NCBITaxon:9606				lung adenocarcinoma cell line	BTO	BTO:0001911	Calu3 cell (2B4 clonal line)			Human Cell Lines, Infections, and Extractions	icSARS CoV Urbani,icSARS dORF6	The viruses used in host infections are described in the 'Viruses' subsection of the Methods and listed in Table 334	SCL005_mock_24H_2_RNA_ExpSam	SCL005_mock_24H_2_RNA_ExpSam	in vitro assay	cell line	Genetic, Longitudinal	N/A		mock				24	hour	2
SCL005_mock_24H_3	SCL005-R	Homo sapiens	NCBITAXON	NCBITaxon:9606				lung adenocarcinoma cell line	BTO	BTO:0001911	Calu3 cell (2B4 clonal line)			Human Cell Lines, Infections, and Extractions	icSARS CoV Urbani,icSARS dORF6	The viruses used in host infections are described in the 'Viruses' subsection of the Methods and listed in Table 335	SCL005_mock_24H_3_RNA_ExpSam	SCL005_mock_24H_3_RNA_ExpSam	in vitro assay	cell line	Genetic, Longitudinal	N/A		mock				24	hour	3
SCL005_mock_30H_1	SCL005-R	Homo sapiens	NCBITAXON	NCBITaxon:9606				lung adenocarcinoma cell line	BTO	BTO:0001911	Calu3 cell (2B4 clonal line)			Human Cell Lines, Infections, and Extractions	icSARS CoV Urbani,icSARS dORF6	The viruses used in host infections are described in the 'Viruses' subsection of the Methods and listed in Table 336	SCL005_mock_30H_1_RNA_ExpSam	SCL005_mock_30H_1_RNA_ExpSam	in vitro assay	cell line	Genetic, Longitudinal	N/A		mock				30	hour	1
SCL005_mock_30H_2	SCL005-R	Homo sapiens	NCBITAXON	NCBITaxon:9606				lung adenocarcinoma cell line	BTO	BTO:0001911	Calu3 cell (2B4 clonal line)			Human Cell Lines, Infections, and Extractions	icSARS CoV Urbani,icSARS dORF6	The viruses used in host infections are described in the 'Viruses' subsection of the Methods and listed in Table 337	SCL005_mock_30H_2_RNA_ExpSam	SCL005_mock_30H_2_RNA_ExpSam	in vitro assay	cell line	Genetic, Longitudinal	N/A		mock				30	hour	2
SCL005_mock_30H_3	SCL005-R	Homo sapiens	NCBITAXON	NCBITaxon:9606				lung adenocarcinoma cell line	BTO	BTO:0001911	Calu3 cell (2B4 clonal line)			Human Cell Lines, Infections, and Extractions	icSARS CoV Urbani,icSARS dORF6	The viruses used in host infections are described in the 'Viruses' subsection of the Methods and listed in Table 338	SCL005_mock_30H_3_RNA_ExpSam	SCL005_mock_30H_3_RNA_ExpSam	in vitro assay	cell line	Genetic, Longitudinal	N/A		mock				30	hour	3
SCL005_mock_36H_1	SCL005-R	Homo sapiens	NCBITAXON	NCBITaxon:9606				lung adenocarcinoma cell line	BTO	BTO:0001911	Calu3 cell (2B4 clonal line)			Human Cell Lines, Infections, and Extractions	icSARS CoV Urbani,icSARS dORF6	The viruses used in host infections are described in the 'Viruses' subsection of the Methods and listed in Table 339	SCL005_mock_36H_1_RNA_ExpSam	SCL005_mock_36H_1_RNA_ExpSam	in vitro assay	cell line	Genetic, Longitudinal	N/A		mock				36	hour	1
SCL005_mock_36H_2	SCL005-R	Homo sapiens	NCBITAXON	NCBITaxon:9606				lung adenocarcinoma cell line	BTO	BTO:0001911	Calu3 cell (2B4 clonal line)			Human Cell Lines, Infections, and Extractions	icSARS CoV Urbani,icSARS dORF6	The viruses used in host infections are described in the 'Viruses' subsection of the Methods and listed in Table 340	SCL005_mock_36H_2_RNA_ExpSam	SCL005_mock_36H_2_RNA_ExpSam	in vitro assay	cell line	Genetic, Longitudinal	N/A		mock				36	hour	2
SCL005_mock_36H_3	SCL005-R	Homo sapiens	NCBITAXON	NCBITaxon:9606				lung adenocarcinoma cell line	BTO	BTO:0001911	Calu3 cell (2B4 clonal line)			Human Cell Lines, Infections, and Extractions	icSARS CoV Urbani,icSARS dORF6	The viruses used in host infections are described in the 'Viruses' subsection of the Methods and listed in Table 341	SCL005_mock_36H_3_RNA_ExpSam	SCL005_mock_36H_3_RNA_ExpSam	in vitro assay	cell line	Genetic, Longitudinal	N/A		mock				36	hour	3
SCL005_mock_3H_1	SCL005-R	Homo sapiens	NCBITAXON	NCBITaxon:9606				lung adenocarcinoma cell line	BTO	BTO:0001911	Calu3 cell (2B4 clonal line)			Human Cell Lines, Infections, and Extractions	icSARS CoV Urbani,icSARS dORF6	The viruses used in host infections are described in the 'Viruses' subsection of the Methods and listed in Table 342	SCL005_mock_3H_1_RNA_ExpSam	SCL005_mock_3H_1_RNA_ExpSam	in vitro assay	cell line	Genetic, Longitudinal	N/A		mock				3	hour	1
SCL005_mock_3H_2	SCL005-R	Homo sapiens	NCBITAXON	NCBITaxon:9606				lung adenocarcinoma cell line	BTO	BTO:0001911	Calu3 cell (2B4 clonal line)			Human Cell Lines, Infections, and Extractions	icSARS CoV Urbani,icSARS dORF6	The viruses used in host infections are described in the 'Viruses' subsection of the Methods and listed in Table 343	SCL005_mock_3H_2_RNA_ExpSam	SCL005_mock_3H_2_RNA_ExpSam	in vitro assay	cell line	Genetic, Longitudinal	N/A		mock				3	hour	2
SCL005_mock_3H_3	SCL005-R	Homo sapiens	NCBITAXON	NCBITaxon:9606				lung adenocarcinoma cell line	BTO	BTO:0001911	Calu3 cell (2B4 clonal line)			Human Cell Lines, Infections, and Extractions	icSARS CoV Urbani,icSARS dORF6	The viruses used in host infections are described in the 'Viruses' subsection of the Methods and listed in Table 344	SCL005_mock_3H_3_RNA_ExpSam	SCL005_mock_3H_3_RNA_ExpSam	in vitro assay	cell line	Genetic, Longitudinal	N/A		mock				3	hour	3
SCL005_mock_48H_1	SCL005-R	Homo sapiens	NCBITAXON	NCBITaxon:9606				lung adenocarcinoma cell line	BTO	BTO:0001911	Calu3 cell (2B4 clonal line)			Human Cell Lines, Infections, and Extractions	icSARS CoV Urbani,icSARS dORF6	The viruses used in host infections are described in the 'Viruses' subsection of the Methods and listed in Table 345	SCL005_mock_48H_1_RNA_ExpSam	SCL005_mock_48H_1_RNA_ExpSam	in vitro assay	cell line	Genetic, Longitudinal	N/A		mock				48	hour	1
SCL005_mock_48H_2	SCL005-R	Homo sapiens	NCBITAXON	NCBITaxon:9606				lung adenocarcinoma cell line	BTO	BTO:0001911	Calu3 cell (2B4 clonal line)			Human Cell Lines, Infections, and Extractions	icSARS CoV Urbani,icSARS dORF6	The viruses used in host infections are described in the 'Viruses' subsection of the Methods and listed in Table 346	SCL005_mock_48H_2_RNA_ExpSam	SCL005_mock_48H_2_RNA_ExpSam	in vitro assay	cell line	Genetic, Longitudinal	N/A		mock				48	hour	2
SCL005_mock_48H_3	SCL005-R	Homo sapiens	NCBITAXON	NCBITaxon:9606				lung adenocarcinoma cell line	BTO	BTO:0001911	Calu3 cell (2B4 clonal line)			Human Cell Lines, Infections, and Extractions	icSARS CoV Urbani,icSARS dORF6	The viruses used in host infections are described in the 'Viruses' subsection of the Methods and listed in Table 347	SCL005_mock_48H_3_RNA_ExpSam	SCL005_mock_48H_3_RNA_ExpSam	in vitro assay	cell line	Genetic, Longitudinal	N/A		mock				48	hour	3
SCL005_mock_54H_1	SCL005-R	Homo sapiens	NCBITAXON	NCBITaxon:9606				lung adenocarcinoma cell line	BTO	BTO:0001911	Calu3 cell (2B4 clonal line)			Human Cell Lines, Infections, and Extractions	icSARS CoV Urbani,icSARS dORF6	The viruses used in host infections are described in the 'Viruses' subsection of the Methods and listed in Table 348	SCL005_mock_54H_1_RNA_ExpSam	SCL005_mock_54H_1_RNA_ExpSam	in vitro assay	cell line	Genetic, Longitudinal	N/A		mock				54	hour	1
SCL005_mock_54H_2	SCL005-R	Homo sapiens	NCBITAXON	NCBITaxon:9606				lung adenocarcinoma cell line	BTO	BTO:0001911	Calu3 cell (2B4 clonal line)			Human Cell Lines, Infections, and Extractions	icSARS CoV Urbani,icSARS dORF6	The viruses used in host infections are described in the 'Viruses' subsection of the Methods and listed in Table 349	SCL005_mock_54H_2_RNA_ExpSam	SCL005_mock_54H_2_RNA_ExpSam	in vitro assay	cell line	Genetic, Longitudinal	N/A		mock				54	hour	2
SCL005_mock_54H_3	SCL005-R	Homo sapiens	NCBITAXON	NCBITaxon:9606				lung adenocarcinoma cell line	BTO	BTO:0001911	Calu3 cell (2B4 clonal line)			Human Cell Lines, Infections, and Extractions	icSARS CoV Urbani,icSARS dORF6	The viruses used in host infections are described in the 'Viruses' subsection of the Methods and listed in Table 350	SCL005_mock_54H_3_RNA_ExpSam	SCL005_mock_54H_3_RNA_ExpSam	in vitro assay	cell line	Genetic, Longitudinal	N/A		mock				54	hour	3
SCL005_mock_60H_1	SCL005-R	Homo sapiens	NCBITAXON	NCBITaxon:9606				lung adenocarcinoma cell line	BTO	BTO:0001911	Calu3 cell (2B4 clonal line)			Human Cell Lines, Infections, and Extractions	icSARS CoV Urbani,icSARS dORF6	The viruses used in host infections are described in the 'Viruses' subsection of the Methods and listed in Table 351	SCL005_mock_60H_1_RNA_ExpSam	SCL005_mock_60H_1_RNA_ExpSam	in vitro assay	cell line	Genetic, Longitudinal	N/A		mock				60	hour	1
SCL005_mock_60H_2	SCL005-R	Homo sapiens	NCBITAXON	NCBITaxon:9606				lung adenocarcinoma cell line	BTO	BTO:0001911	Calu3 cell (2B4 clonal line)			Human Cell Lines, Infections, and Extractions	icSARS CoV Urbani,icSARS dORF6	The viruses used in host infections are described in the 'Viruses' subsection of the Methods and listed in Table 352	SCL005_mock_60H_2_RNA_ExpSam	SCL005_mock_60H_2_RNA_ExpSam	in vitro assay	cell line	Genetic, Longitudinal	N/A		mock				60	hour	2
SCL005_mock_60H_3	SCL005-R	Homo sapiens	NCBITAXON	NCBITaxon:9606				lung adenocarcinoma cell line	BTO	BTO:0001911	Calu3 cell (2B4 clonal line)			Human Cell Lines, Infections, and Extractions	icSARS CoV Urbani,icSARS dORF6	The viruses used in host infections are described in the 'Viruses' subsection of the Methods and listed in Table 353	SCL005_mock_60H_3_RNA_ExpSam	SCL005_mock_60H_3_RNA_ExpSam	in vitro assay	cell line	Genetic, Longitudinal	N/A		mock				60	hour	3
SCL005_mock_72H_1	SCL005-R	Homo sapiens	NCBITAXON	NCBITaxon:9606				lung adenocarcinoma cell line	BTO	BTO:0001911	Calu3 cell (2B4 clonal line)			Human Cell Lines, Infections, and Extractions	icSARS CoV Urbani,icSARS dORF6	The viruses used in host infections are described in the 'Viruses' subsection of the Methods and listed in Table 354	SCL005_mock_72H_1_RNA_ExpSam	SCL005_mock_72H_1_RNA_ExpSam	in vitro assay	cell line	Genetic, Longitudinal	N/A		mock				72	hour	1
SCL005_mock_72H_2	SCL005-R	Homo sapiens	NCBITAXON	NCBITaxon:9606				lung adenocarcinoma cell line	BTO	BTO:0001911	Calu3 cell (2B4 clonal line)			Human Cell Lines, Infections, and Extractions	icSARS CoV Urbani,icSARS dORF6	The viruses used in host infections are described in the 'Viruses' subsection of the Methods and listed in Table 355	SCL005_mock_72H_2_RNA_ExpSam	SCL005_mock_72H_2_RNA_ExpSam	in vitro assay	cell line	Genetic, Longitudinal	N/A		mock				72	hour	2
SCL005_mock_72H_3	SCL005-R	Homo sapiens	NCBITAXON	NCBITaxon:9606				lung adenocarcinoma cell line	BTO	BTO:0001911	Calu3 cell (2B4 clonal line)			Human Cell Lines, Infections, and Extractions	icSARS CoV Urbani,icSARS dORF6	The viruses used in host infections are described in the 'Viruses' subsection of the Methods and listed in Table 356	SCL005_mock_72H_3_RNA_ExpSam	SCL005_mock_72H_3_RNA_ExpSam	in vitro assay	cell line	Genetic, Longitudinal	N/A		mock				72	hour	3
SCL005_mock_7H_1	SCL005-R	Homo sapiens	NCBITAXON	NCBITaxon:9606				lung adenocarcinoma cell line	BTO	BTO:0001911	Calu3 cell (2B4 clonal line)			Human Cell Lines, Infections, and Extractions	icSARS CoV Urbani,icSARS dORF6	The viruses used in host infections are described in the 'Viruses' subsection of the Methods and listed in Table 357	SCL005_mock_7H_1_RNA_ExpSam	SCL005_mock_7H_1_RNA_ExpSam	in vitro assay	cell line	Genetic, Longitudinal	N/A		mock				7	hour	1
SCL005_mock_7H_2	SCL005-R	Homo sapiens	NCBITAXON	NCBITaxon:9606				lung adenocarcinoma cell line	BTO	BTO:0001911	Calu3 cell (2B4 clonal line)			Human Cell Lines, Infections, and Extractions	icSARS CoV Urbani,icSARS dORF6	The viruses used in host infections are described in the 'Viruses' subsection of the Methods and listed in Table 358	SCL005_mock_7H_2_RNA_ExpSam	SCL005_mock_7H_2_RNA_ExpSam	in vitro assay	cell line	Genetic, Longitudinal	N/A		mock				7	hour	2
SCL005_mock_7H_3	SCL005-R	Homo sapiens	NCBITAXON	NCBITaxon:9606				lung adenocarcinoma cell line	BTO	BTO:0001911	Calu3 cell (2B4 clonal line)			Human Cell Lines, Infections, and Extractions	icSARS CoV Urbani,icSARS dORF6	The viruses used in host infections are described in the 'Viruses' subsection of the Methods and listed in Table 359	SCL005_mock_7H_3_RNA_ExpSam	SCL005_mock_7H_3_RNA_ExpSam	in vitro assay	cell line	Genetic, Longitudinal	N/A		mock				7	hour	3
SCL005_WT_0H_1	SCL005-R	Homo sapiens	NCBITAXON	NCBITaxon:9606				lung adenocarcinoma cell line	BTO	BTO:0001911	Calu3 cell (2B4 clonal line)			Human Cell Lines, Infections, and Extractions	icSARS CoV Urbani,icSARS dORF6	The viruses used in host infections are described in the 'Viruses' subsection of the Methods and listed in Table 360	SCL005_WT_0H_1_RNA_ExpSam	SCL005_WT_0H_1_RNA_ExpSam	in vitro assay	cell line	Genetic, Longitudinal	N/A	Betacoronavirus	COV Urbani SARS virus		5	MOI	0	hour	1
SCL005_WT_0H_2	SCL005-R	Homo sapiens	NCBITAXON	NCBITaxon:9606				lung adenocarcinoma cell line	BTO	BTO:0001911	Calu3 cell (2B4 clonal line)			Human Cell Lines, Infections, and Extractions	icSARS CoV Urbani,icSARS dORF6	The viruses used in host infections are described in the 'Viruses' subsection of the Methods and listed in Table 361	SCL005_WT_0H_2_RNA_ExpSam	SCL005_WT_0H_2_RNA_ExpSam	in vitro assay	cell line	Genetic, Longitudinal	N/A	Betacoronavirus	COV Urbani SARS virus		5	MOI	0	hour	2
SCL005_WT_0H_3	SCL005-R	Homo sapiens	NCBITAXON	NCBITaxon:9606				lung adenocarcinoma cell line	BTO	BTO:0001911	Calu3 cell (2B4 clonal line)			Human Cell Lines, Infections, and Extractions	icSARS CoV Urbani,icSARS dORF6	The viruses used in host infections are described in the 'Viruses' subsection of the Methods and listed in Table 362	SCL005_WT_0H_3_RNA_ExpSam	SCL005_WT_0H_3_RNA_ExpSam	in vitro assay	cell line	Genetic, Longitudinal	N/A	Betacoronavirus	COV Urbani SARS virus		5	MOI	0	hour	3
SCL005_WT_12H_1	SCL005-R	Homo sapiens	NCBITAXON	NCBITaxon:9606				lung adenocarcinoma cell line	BTO	BTO:0001911	Calu3 cell (2B4 clonal line)			Human Cell Lines, Infections, and Extractions	icSARS CoV Urbani,icSARS dORF6	The viruses used in host infections are described in the 'Viruses' subsection of the Methods and listed in Table 363	SCL005_WT_12H_1_RNA_ExpSam	SCL005_WT_12H_1_RNA_ExpSam	in vitro assay	cell line	Genetic, Longitudinal	N/A	Betacoronavirus	COV Urbani SARS virus		5	MOI	12	hour	1
SCL005_WT_12H_2	SCL005-R	Homo sapiens	NCBITAXON	NCBITaxon:9606				lung adenocarcinoma cell line	BTO	BTO:0001911	Calu3 cell (2B4 clonal line)			Human Cell Lines, Infections, and Extractions	icSARS CoV Urbani,icSARS dORF6	The viruses used in host infections are described in the 'Viruses' subsection of the Methods and listed in Table 364	SCL005_WT_12H_2_RNA_ExpSam	SCL005_WT_12H_2_RNA_ExpSam	in vitro assay	cell line	Genetic, Longitudinal	N/A	Betacoronavirus	COV Urbani SARS virus		5	MOI	12	hour	2
SCL005_WT_12H_3	SCL005-R	Homo sapiens	NCBITAXON	NCBITaxon:9606				lung adenocarcinoma cell line	BTO	BTO:0001911	Calu3 cell (2B4 clonal line)			Human Cell Lines, Infections, and Extractions	icSARS CoV Urbani,icSARS dORF6	The viruses used in host infections are described in the 'Viruses' subsection of the Methods and listed in Table 365	SCL005_WT_12H_3_RNA_ExpSam	SCL005_WT_12H_3_RNA_ExpSam	in vitro assay	cell line	Genetic, Longitudinal	N/A	Betacoronavirus	COV Urbani SARS virus		5	MOI	12	hour	3
SCL005_WT_24H_1	SCL005-R	Homo sapiens	NCBITAXON	NCBITaxon:9606				lung adenocarcinoma cell line	BTO	BTO:0001911	Calu3 cell (2B4 clonal line)			Human Cell Lines, Infections, and Extractions	icSARS CoV Urbani,icSARS dORF6	The viruses used in host infections are described in the 'Viruses' subsection of the Methods and listed in Table 366	SCL005_WT_24H_1_RNA_ExpSam	SCL005_WT_24H_1_RNA_ExpSam	in vitro assay	cell line	Genetic, Longitudinal	N/A	Betacoronavirus	COV Urbani SARS virus		5	MOI	24	hour	1
SCL005_WT_24H_2	SCL005-R	Homo sapiens	NCBITAXON	NCBITaxon:9606				lung adenocarcinoma cell line	BTO	BTO:0001911	Calu3 cell (2B4 clonal line)			Human Cell Lines, Infections, and Extractions	icSARS CoV Urbani,icSARS dORF6	The viruses used in host infections are described in the 'Viruses' subsection of the Methods and listed in Table 367	SCL005_WT_24H_2_RNA_ExpSam	SCL005_WT_24H_2_RNA_ExpSam	in vitro assay	cell line	Genetic, Longitudinal	N/A	Betacoronavirus	COV Urbani SARS virus		5	MOI	24	hour	2
SCL005_WT_24H_3	SCL005-R	Homo sapiens	NCBITAXON	NCBITaxon:9606				lung adenocarcinoma cell line	BTO	BTO:0001911	Calu3 cell (2B4 clonal line)			Human Cell Lines, Infections, and Extractions	icSARS CoV Urbani,icSARS dORF6	The viruses used in host infections are described in the 'Viruses' subsection of the Methods and listed in Table 368	SCL005_WT_24H_3_RNA_ExpSam	SCL005_WT_24H_3_RNA_ExpSam	in vitro assay	cell line	Genetic, Longitudinal	N/A	Betacoronavirus	COV Urbani SARS virus		5	MOI	24	hour	3
SCL005_WT_30H_1	SCL005-R	Homo sapiens	NCBITAXON	NCBITaxon:9606				lung adenocarcinoma cell line	BTO	BTO:0001911	Calu3 cell (2B4 clonal line)			Human Cell Lines, Infections, and Extractions	icSARS CoV Urbani,icSARS dORF6	The viruses used in host infections are described in the 'Viruses' subsection of the Methods and listed in Table 369	SCL005_WT_30H_1_RNA_ExpSam	SCL005_WT_30H_1_RNA_ExpSam	in vitro assay	cell line	Genetic, Longitudinal	N/A	Betacoronavirus	COV Urbani SARS virus		5	MOI	30	hour	1
SCL005_WT_30H_2	SCL005-R	Homo sapiens	NCBITAXON	NCBITaxon:9606				lung adenocarcinoma cell line	BTO	BTO:0001911	Calu3 cell (2B4 clonal line)			Human Cell Lines, Infections, and Extractions	icSARS CoV Urbani,icSARS dORF6	The viruses used in host infections are described in the 'Viruses' subsection of the Methods and listed in Table 370	SCL005_WT_30H_2_RNA_ExpSam	SCL005_WT_30H_2_RNA_ExpSam	in vitro assay	cell line	Genetic, Longitudinal	N/A	Betacoronavirus	COV Urbani SARS virus		5	MOI	30	hour	2
SCL005_WT_30H_3	SCL005-R	Homo sapiens	NCBITAXON	NCBITaxon:9606				lung adenocarcinoma cell line	BTO	BTO:0001911	Calu3 cell (2B4 clonal line)			Human Cell Lines, Infections, and Extractions	icSARS CoV Urbani,icSARS dORF6	The viruses used in host infections are described in the 'Viruses' subsection of the Methods and listed in Table 371	SCL005_WT_30H_3_RNA_ExpSam	SCL005_WT_30H_3_RNA_ExpSam	in vitro assay	cell line	Genetic, Longitudinal	N/A	Betacoronavirus	COV Urbani SARS virus		5	MOI	30	hour	3
SCL005_WT_36H_1	SCL005-R	Homo sapiens	NCBITAXON	NCBITaxon:9606				lung adenocarcinoma cell line	BTO	BTO:0001911	Calu3 cell (2B4 clonal line)			Human Cell Lines, Infections, and Extractions	icSARS CoV Urbani,icSARS dORF6	The viruses used in host infections are described in the 'Viruses' subsection of the Methods and listed in Table 372	SCL005_WT_36H_1_RNA_ExpSam	SCL005_WT_36H_1_RNA_ExpSam	in vitro assay	cell line	Genetic, Longitudinal	N/A	Betacoronavirus	COV Urbani SARS virus		5	MOI	36	hour	1
SCL005_WT_36H_2	SCL005-R	Homo sapiens	NCBITAXON	NCBITaxon:9606				lung adenocarcinoma cell line	BTO	BTO:0001911	Calu3 cell (2B4 clonal line)			Human Cell Lines, Infections, and Extractions	icSARS CoV Urbani,icSARS dORF6	The viruses used in host infections are described in the 'Viruses' subsection of the Methods and listed in Table 373	SCL005_WT_36H_2_RNA_ExpSam	SCL005_WT_36H_2_RNA_ExpSam	in vitro assay	cell line	Genetic, Longitudinal	N/A	Betacoronavirus	COV Urbani SARS virus		5	MOI	36	hour	2
SCL005_WT_36H_3	SCL005-R	Homo sapiens	NCBITAXON	NCBITaxon:9606				lung adenocarcinoma cell line	BTO	BTO:0001911	Calu3 cell (2B4 clonal line)			Human Cell Lines, Infections, and Extractions	icSARS CoV Urbani,icSARS dORF6	The viruses used in host infections are described in the 'Viruses' subsection of the Methods and listed in Table 374	SCL005_WT_36H_3_RNA_ExpSam	SCL005_WT_36H_3_RNA_ExpSam	in vitro assay	cell line	Genetic, Longitudinal	N/A	Betacoronavirus	COV Urbani SARS virus		5	MOI	36	hour	3
SCL005_WT_3H_1	SCL005-R	Homo sapiens	NCBITAXON	NCBITaxon:9606				lung adenocarcinoma cell line	BTO	BTO:0001911	Calu3 cell (2B4 clonal line)			Human Cell Lines, Infections, and Extractions	icSARS CoV Urbani,icSARS dORF6	The viruses used in host infections are described in the 'Viruses' subsection of the Methods and listed in Table 375	SCL005_WT_3H_1_RNA_ExpSam	SCL005_WT_3H_1_RNA_ExpSam	in vitro assay	cell line	Genetic, Longitudinal	N/A	Betacoronavirus	COV Urbani SARS virus		5	MOI	3	hour	1
SCL005_WT_3H_2	SCL005-R	Homo sapiens	NCBITAXON	NCBITaxon:9606				lung adenocarcinoma cell line	BTO	BTO:0001911	Calu3 cell (2B4 clonal line)			Human Cell Lines, Infections, and Extractions	icSARS CoV Urbani,icSARS dORF6	The viruses used in host infections are described in the 'Viruses' subsection of the Methods and listed in Table 376	SCL005_WT_3H_2_RNA_ExpSam	SCL005_WT_3H_2_RNA_ExpSam	in vitro assay	cell line	Genetic, Longitudinal	N/A	Betacoronavirus	COV Urbani SARS virus		5	MOI	3	hour	2
SCL005_WT_3H_3	SCL005-R	Homo sapiens	NCBITAXON	NCBITaxon:9606				lung adenocarcinoma cell line	BTO	BTO:0001911	Calu3 cell (2B4 clonal line)			Human Cell Lines, Infections, and Extractions	icSARS CoV Urbani,icSARS dORF6	The viruses used in host infections are described in the 'Viruses' subsection of the Methods and listed in Table 377	SCL005_WT_3H_3_RNA_ExpSam	SCL005_WT_3H_3_RNA_ExpSam	in vitro assay	cell line	Genetic, Longitudinal	N/A	Betacoronavirus	COV Urbani SARS virus		5	MOI	3	hour	3
SCL005_WT_48H_1	SCL005-R	Homo sapiens	NCBITAXON	NCBITaxon:9606				lung adenocarcinoma cell line	BTO	BTO:0001911	Calu3 cell (2B4 clonal line)			Human Cell Lines, Infections, and Extractions	icSARS CoV Urbani,icSARS dORF6	The viruses used in host infections are described in the 'Viruses' subsection of the Methods and listed in Table 378	SCL005_WT_48H_1_RNA_ExpSam	SCL005_WT_48H_1_RNA_ExpSam	in vitro assay	cell line	Genetic, Longitudinal	N/A	Betacoronavirus	COV Urbani SARS virus		5	MOI	48	hour	1
SCL005_WT_48H_2	SCL005-R	Homo sapiens	NCBITAXON	NCBITaxon:9606				lung adenocarcinoma cell line	BTO	BTO:0001911	Calu3 cell (2B4 clonal line)			Human Cell Lines, Infections, and Extractions	icSARS CoV Urbani,icSARS dORF6	The viruses used in host infections are described in the 'Viruses' subsection of the Methods and listed in Table 379	SCL005_WT_48H_2_RNA_ExpSam	SCL005_WT_48H_2_RNA_ExpSam	in vitro assay	cell line	Genetic, Longitudinal	N/A	Betacoronavirus	COV Urbani SARS virus		5	MOI	48	hour	2
SCL005_WT_48H_3	SCL005-R	Homo sapiens	NCBITAXON	NCBITaxon:9606				lung adenocarcinoma cell line	BTO	BTO:0001911	Calu3 cell (2B4 clonal line)			Human Cell Lines, Infections, and Extractions	icSARS CoV Urbani,icSARS dORF6	The viruses used in host infections are described in the 'Viruses' subsection of the Methods and listed in Table 380	SCL005_WT_48H_3_RNA_ExpSam	SCL005_WT_48H_3_RNA_ExpSam	in vitro assay	cell line	Genetic, Longitudinal	N/A	Betacoronavirus	COV Urbani SARS virus		5	MOI	48	hour	3
SCL005_WT_54H_1	SCL005-R	Homo sapiens	NCBITAXON	NCBITaxon:9606				lung adenocarcinoma cell line	BTO	BTO:0001911	Calu3 cell (2B4 clonal line)			Human Cell Lines, Infections, and Extractions	icSARS CoV Urbani,icSARS dORF6	The viruses used in host infections are described in the 'Viruses' subsection of the Methods and listed in Table 381	SCL005_WT_54H_1_RNA_ExpSam	SCL005_WT_54H_1_RNA_ExpSam	in vitro assay	cell line	Genetic, Longitudinal	N/A	Betacoronavirus	COV Urbani SARS virus		5	MOI	54	hour	1
SCL005_WT_54H_2	SCL005-R	Homo sapiens	NCBITAXON	NCBITaxon:9606				lung adenocarcinoma cell line	BTO	BTO:0001911	Calu3 cell (2B4 clonal line)			Human Cell Lines, Infections, and Extractions	icSARS CoV Urbani,icSARS dORF6	The viruses used in host infections are described in the 'Viruses' subsection of the Methods and listed in Table 382	SCL005_WT_54H_2_RNA_ExpSam	SCL005_WT_54H_2_RNA_ExpSam	in vitro assay	cell line	Genetic, Longitudinal	N/A	Betacoronavirus	COV Urbani SARS virus		5	MOI	54	hour	2
SCL005_WT_54H_3	SCL005-R	Homo sapiens	NCBITAXON	NCBITaxon:9606				lung adenocarcinoma cell line	BTO	BTO:0001911	Calu3 cell (2B4 clonal line)			Human Cell Lines, Infections, and Extractions	icSARS CoV Urbani,icSARS dORF6	The viruses used in host infections are described in the 'Viruses' subsection of the Methods and listed in Table 383	SCL005_WT_54H_3_RNA_ExpSam	SCL005_WT_54H_3_RNA_ExpSam	in vitro assay	cell line	Genetic, Longitudinal	N/A	Betacoronavirus	COV Urbani SARS virus		5	MOI	54	hour	3
SCL005_WT_60H_1	SCL005-R	Homo sapiens	NCBITAXON	NCBITaxon:9606				lung adenocarcinoma cell line	BTO	BTO:0001911	Calu3 cell (2B4 clonal line)			Human Cell Lines, Infections, and Extractions	icSARS CoV Urbani,icSARS dORF6	The viruses used in host infections are described in the 'Viruses' subsection of the Methods and listed in Table 384	SCL005_WT_60H_1_RNA_ExpSam	SCL005_WT_60H_1_RNA_ExpSam	in vitro assay	cell line	Genetic, Longitudinal	N/A	Betacoronavirus	COV Urbani SARS virus		5	MOI	60	hour	1
SCL005_WT_60H_2	SCL005-R	Homo sapiens	NCBITAXON	NCBITaxon:9606				lung adenocarcinoma cell line	BTO	BTO:0001911	Calu3 cell (2B4 clonal line)			Human Cell Lines, Infections, and Extractions	icSARS CoV Urbani,icSARS dORF6	The viruses used in host infections are described in the 'Viruses' subsection of the Methods and listed in Table 385	SCL005_WT_60H_2_RNA_ExpSam	SCL005_WT_60H_2_RNA_ExpSam	in vitro assay	cell line	Genetic, Longitudinal	N/A	Betacoronavirus	COV Urbani SARS virus		5	MOI	60	hour	2
SCL005_WT_60H_3	SCL005-R	Homo sapiens	NCBITAXON	NCBITaxon:9606				lung adenocarcinoma cell line	BTO	BTO:0001911	Calu3 cell (2B4 clonal line)			Human Cell Lines, Infections, and Extractions	icSARS CoV Urbani,icSARS dORF6	The viruses used in host infections are described in the 'Viruses' subsection of the Methods and listed in Table 386	SCL005_WT_60H_3_RNA_ExpSam	SCL005_WT_60H_3_RNA_ExpSam	in vitro assay	cell line	Genetic, Longitudinal	N/A	Betacoronavirus	COV Urbani SARS virus		5	MOI	60	hour	3
SCL005_WT_72H_1	SCL005-R	Homo sapiens	NCBITAXON	NCBITaxon:9606				lung adenocarcinoma cell line	BTO	BTO:0001911	Calu3 cell (2B4 clonal line)			Human Cell Lines, Infections, and Extractions	icSARS CoV Urbani,icSARS dORF6	The viruses used in host infections are described in the 'Viruses' subsection of the Methods and listed in Table 387	SCL005_WT_72H_1_RNA_ExpSam	SCL005_WT_72H_1_RNA_ExpSam	in vitro assay	cell line	Genetic, Longitudinal	N/A	Betacoronavirus	COV Urbani SARS virus		5	MOI	72	hour	1
SCL005_WT_72H_2	SCL005-R	Homo sapiens	NCBITAXON	NCBITaxon:9606				lung adenocarcinoma cell line	BTO	BTO:0001911	Calu3 cell (2B4 clonal line)			Human Cell Lines, Infections, and Extractions	icSARS CoV Urbani,icSARS dORF6	The viruses used in host infections are described in the 'Viruses' subsection of the Methods and listed in Table 388	SCL005_WT_72H_2_RNA_ExpSam	SCL005_WT_72H_2_RNA_ExpSam	in vitro assay	cell line	Genetic, Longitudinal	N/A	Betacoronavirus	COV Urbani SARS virus		5	MOI	72	hour	2
SCL005_WT_72H_3	SCL005-R	Homo sapiens	NCBITAXON	NCBITaxon:9606				lung adenocarcinoma cell line	BTO	BTO:0001911	Calu3 cell (2B4 clonal line)			Human Cell Lines, Infections, and Extractions	icSARS CoV Urbani,icSARS dORF6	The viruses used in host infections are described in the 'Viruses' subsection of the Methods and listed in Table 389	SCL005_WT_72H_3_RNA_ExpSam	SCL005_WT_72H_3_RNA_ExpSam	in vitro assay	cell line	Genetic, Longitudinal	N/A	Betacoronavirus	COV Urbani SARS virus		5	MOI	72	hour	3
SCL005_WT_7H_1	SCL005-R	Homo sapiens	NCBITAXON	NCBITaxon:9606				lung adenocarcinoma cell line	BTO	BTO:0001911	Calu3 cell (2B4 clonal line)			Human Cell Lines, Infections, and Extractions	icSARS CoV Urbani,icSARS dORF6	The viruses used in host infections are described in the 'Viruses' subsection of the Methods and listed in Table 390	SCL005_WT_7H_1_RNA_ExpSam	SCL005_WT_7H_1_RNA_ExpSam	in vitro assay	cell line	Genetic, Longitudinal	N/A	Betacoronavirus	COV Urbani SARS virus		5	MOI	7	hour	1
SCL005_WT_7H_2	SCL005-R	Homo sapiens	NCBITAXON	NCBITaxon:9606				lung adenocarcinoma cell line	BTO	BTO:0001911	Calu3 cell (2B4 clonal line)			Human Cell Lines, Infections, and Extractions	icSARS CoV Urbani,icSARS dORF6	The viruses used in host infections are described in the 'Viruses' subsection of the Methods and listed in Table 391	SCL005_WT_7H_2_RNA_ExpSam	SCL005_WT_7H_2_RNA_ExpSam	in vitro assay	cell line	Genetic, Longitudinal	N/A	Betacoronavirus	COV Urbani SARS virus		5	MOI	7	hour	2
SCL005_WT_7H_3	SCL005-R	Homo sapiens	NCBITAXON	NCBITaxon:9606				lung adenocarcinoma cell line	BTO	BTO:0001911	Calu3 cell (2B4 clonal line)			Human Cell Lines, Infections, and Extractions	icSARS CoV Urbani,icSARS dORF6	The viruses used in host infections are described in the 'Viruses' subsection of the Methods and listed in Table 392	SCL005_WT_7H_3_RNA_ExpSam	SCL005_WT_7H_3_RNA_ExpSam	in vitro assay	cell line	Genetic, Longitudinal	N/A	Betacoronavirus	COV Urbani SARS virus		5	MOI	7	hour	3
SCL006_BatSRBD_0h_1	SCL006-R	Homo sapiens	NCBITAXON	NCBITaxon:9606				lung adenocarcinoma cell line	BTO	BTO:0001911	Calu3 cell (2B4 clonal line)			Human Cell Lines, Infections, and Extractions	icSARS Bat SRBD,icSARS CoV Urbani	The viruses used in host infections are described in the 'Viruses' subsection of the Methods and listed in Table 393	SCL006_BatSRBD_0h_1_RNA_ExpSam	SCL006_BatSRBD_0h_1_RNA_ExpSam	in vitro assay	cell line	Genetic, Longitudinal	N/A	Betacoronavirus	Bat SRBD icSARS virus	Bat-SCoV RBD (amino acid 323_505) replaced with the SARS-CoV RBD (amino acid 319_518)	1	MOI	0	hour	1
SCL006_BatSRBD_0h_2	SCL006-R	Homo sapiens	NCBITAXON	NCBITaxon:9606				lung adenocarcinoma cell line	BTO	BTO:0001911	Calu3 cell (2B4 clonal line)			Human Cell Lines, Infections, and Extractions	icSARS Bat SRBD,icSARS CoV Urbani	The viruses used in host infections are described in the 'Viruses' subsection of the Methods and listed in Table 394	SCL006_BatSRBD_0h_2_RNA_ExpSam	SCL006_BatSRBD_0h_2_RNA_ExpSam	in vitro assay	cell line	Genetic, Longitudinal	N/A	Betacoronavirus	Bat SRBD icSARS virus	Bat-SCoV RBD (amino acid 323_505) replaced with the SARS-CoV RBD (amino acid 319_518)	1	MOI	0	hour	2
SCL006_BatSRBD_0h_3	SCL006-R	Homo sapiens	NCBITAXON	NCBITaxon:9606				lung adenocarcinoma cell line	BTO	BTO:0001911	Calu3 cell (2B4 clonal line)			Human Cell Lines, Infections, and Extractions	icSARS Bat SRBD,icSARS CoV Urbani	The viruses used in host infections are described in the 'Viruses' subsection of the Methods and listed in Table 395	SCL006_BatSRBD_0h_3_RNA_ExpSam	SCL006_BatSRBD_0h_3_RNA_ExpSam	in vitro assay	cell line	Genetic, Longitudinal	N/A	Betacoronavirus	Bat SRBD icSARS virus	Bat-SCoV RBD (amino acid 323_505) replaced with the SARS-CoV RBD (amino acid 319_518)	1	MOI	0	hour	3
SCL006_BatSRBD_12h_1	SCL006-R	Homo sapiens	NCBITAXON	NCBITaxon:9606				lung adenocarcinoma cell line	BTO	BTO:0001911	Calu3 cell (2B4 clonal line)			Human Cell Lines, Infections, and Extractions	icSARS Bat SRBD,icSARS CoV Urbani	The viruses used in host infections are described in the 'Viruses' subsection of the Methods and listed in Table 396	SCL006_BatSRBD_12h_1_RNA_ExpSam	SCL006_BatSRBD_12h_1_RNA_ExpSam	in vitro assay	cell line	Genetic, Longitudinal	N/A	Betacoronavirus	Bat SRBD icSARS virus	Bat-SCoV RBD (amino acid 323_505) replaced with the SARS-CoV RBD (amino acid 319_518)	1	MOI	12	hour	1
SCL006_BatSRBD_12h_2	SCL006-R	Homo sapiens	NCBITAXON	NCBITaxon:9606				lung adenocarcinoma cell line	BTO	BTO:0001911	Calu3 cell (2B4 clonal line)			Human Cell Lines, Infections, and Extractions	icSARS Bat SRBD,icSARS CoV Urbani	The viruses used in host infections are described in the 'Viruses' subsection of the Methods and listed in Table 397	SCL006_BatSRBD_12h_2_RNA_ExpSam	SCL006_BatSRBD_12h_2_RNA_ExpSam	in vitro assay	cell line	Genetic, Longitudinal	N/A	Betacoronavirus	Bat SRBD icSARS virus	Bat-SCoV RBD (amino acid 323_505) replaced with the SARS-CoV RBD (amino acid 319_518)	1	MOI	12	hour	2
SCL006_BatSRBD_12h_3	SCL006-R	Homo sapiens	NCBITAXON	NCBITaxon:9606				lung adenocarcinoma cell line	BTO	BTO:0001911	Calu3 cell (2B4 clonal line)			Human Cell Lines, Infections, and Extractions	icSARS Bat SRBD,icSARS CoV Urbani	The viruses used in host infections are described in the 'Viruses' subsection of the Methods and listed in Table 398	SCL006_BatSRBD_12h_3_RNA_ExpSam	SCL006_BatSRBD_12h_3_RNA_ExpSam	in vitro assay	cell line	Genetic, Longitudinal	N/A	Betacoronavirus	Bat SRBD icSARS virus	Bat-SCoV RBD (amino acid 323_505) replaced with the SARS-CoV RBD (amino acid 319_518)	1	MOI	12	hour	3
SCL006_BatSRBD_24h_1	SCL006-R	Homo sapiens	NCBITAXON	NCBITaxon:9606				lung adenocarcinoma cell line	BTO	BTO:0001911	Calu3 cell (2B4 clonal line)			Human Cell Lines, Infections, and Extractions	icSARS Bat SRBD,icSARS CoV Urbani	The viruses used in host infections are described in the 'Viruses' subsection of the Methods and listed in Table 399	SCL006_BatSRBD_24h_1_RNA_ExpSam	SCL006_BatSRBD_24h_1_RNA_ExpSam	in vitro assay	cell line	Genetic, Longitudinal	N/A	Betacoronavirus	Bat SRBD icSARS virus	Bat-SCoV RBD (amino acid 323_505) replaced with the SARS-CoV RBD (amino acid 319_518)	1	MOI	24	hour	1
SCL006_BatSRBD_24h_2	SCL006-R	Homo sapiens	NCBITAXON	NCBITaxon:9606				lung adenocarcinoma cell line	BTO	BTO:0001911	Calu3 cell (2B4 clonal line)			Human Cell Lines, Infections, and Extractions	icSARS Bat SRBD,icSARS CoV Urbani	The viruses used in host infections are described in the 'Viruses' subsection of the Methods and listed in Table 400	SCL006_BatSRBD_24h_2_RNA_ExpSam	SCL006_BatSRBD_24h_2_RNA_ExpSam	in vitro assay	cell line	Genetic, Longitudinal	N/A	Betacoronavirus	Bat SRBD icSARS virus	Bat-SCoV RBD (amino acid 323_505) replaced with the SARS-CoV RBD (amino acid 319_518)	1	MOI	24	hour	2
SCL006_BatSRBD_24h_3	SCL006-R	Homo sapiens	NCBITAXON	NCBITaxon:9606				lung adenocarcinoma cell line	BTO	BTO:0001911	Calu3 cell (2B4 clonal line)			Human Cell Lines, Infections, and Extractions	icSARS Bat SRBD,icSARS CoV Urbani	The viruses used in host infections are described in the 'Viruses' subsection of the Methods and listed in Table 401	SCL006_BatSRBD_24h_3_RNA_ExpSam	SCL006_BatSRBD_24h_3_RNA_ExpSam	in vitro assay	cell line	Genetic, Longitudinal	N/A	Betacoronavirus	Bat SRBD icSARS virus	Bat-SCoV RBD (amino acid 323_505) replaced with the SARS-CoV RBD (amino acid 319_518)	1	MOI	24	hour	3
SCL006_BatSRBD_30h_1	SCL006-R	Homo sapiens	NCBITAXON	NCBITaxon:9606				lung adenocarcinoma cell line	BTO	BTO:0001911	Calu3 cell (2B4 clonal line)			Human Cell Lines, Infections, and Extractions	icSARS Bat SRBD,icSARS CoV Urbani	The viruses used in host infections are described in the 'Viruses' subsection of the Methods and listed in Table 402	SCL006_BatSRBD_30h_1_RNA_ExpSam	SCL006_BatSRBD_30h_1_RNA_ExpSam	in vitro assay	cell line	Genetic, Longitudinal	N/A	Betacoronavirus	Bat SRBD icSARS virus	Bat-SCoV RBD (amino acid 323_505) replaced with the SARS-CoV RBD (amino acid 319_518)	1	MOI	30	hour	1
SCL006_BatSRBD_30h_2	SCL006-R	Homo sapiens	NCBITAXON	NCBITaxon:9606				lung adenocarcinoma cell line	BTO	BTO:0001911	Calu3 cell (2B4 clonal line)			Human Cell Lines, Infections, and Extractions	icSARS Bat SRBD,icSARS CoV Urbani	The viruses used in host infections are described in the 'Viruses' subsection of the Methods and listed in Table 403	SCL006_BatSRBD_30h_2_RNA_ExpSam	SCL006_BatSRBD_30h_2_RNA_ExpSam	in vitro assay	cell line	Genetic, Longitudinal	N/A	Betacoronavirus	Bat SRBD icSARS virus	Bat-SCoV RBD (amino acid 323_505) replaced with the SARS-CoV RBD (amino acid 319_518)	1	MOI	30	hour	2
SCL006_BatSRBD_30h_3	SCL006-R	Homo sapiens	NCBITAXON	NCBITaxon:9606				lung adenocarcinoma cell line	BTO	BTO:0001911	Calu3 cell (2B4 clonal line)			Human Cell Lines, Infections, and Extractions	icSARS Bat SRBD,icSARS CoV Urbani	The viruses used in host infections are described in the 'Viruses' subsection of the Methods and listed in Table 404	SCL006_BatSRBD_30h_3_RNA_ExpSam	SCL006_BatSRBD_30h_3_RNA_ExpSam	in vitro assay	cell line	Genetic, Longitudinal	N/A	Betacoronavirus	Bat SRBD icSARS virus	Bat-SCoV RBD (amino acid 323_505) replaced with the SARS-CoV RBD (amino acid 319_518)	1	MOI	30	hour	3
SCL006_BatSRBD_36h_1	SCL006-R	Homo sapiens	NCBITAXON	NCBITaxon:9606				lung adenocarcinoma cell line	BTO	BTO:0001911	Calu3 cell (2B4 clonal line)			Human Cell Lines, Infections, and Extractions	icSARS Bat SRBD,icSARS CoV Urbani	The viruses used in host infections are described in the 'Viruses' subsection of the Methods and listed in Table 405	SCL006_BatSRBD_36h_1_RNA_ExpSam	SCL006_BatSRBD_36h_1_RNA_ExpSam	in vitro assay	cell line	Genetic, Longitudinal	N/A	Betacoronavirus	Bat SRBD icSARS virus	Bat-SCoV RBD (amino acid 323_505) replaced with the SARS-CoV RBD (amino acid 319_518)	1	MOI	36	hour	1
SCL006_BatSRBD_36h_2	SCL006-R	Homo sapiens	NCBITAXON	NCBITaxon:9606				lung adenocarcinoma cell line	BTO	BTO:0001911	Calu3 cell (2B4 clonal line)			Human Cell Lines, Infections, and Extractions	icSARS Bat SRBD,icSARS CoV Urbani	The viruses used in host infections are described in the 'Viruses' subsection of the Methods and listed in Table 406	SCL006_BatSRBD_36h_2_RNA_ExpSam	SCL006_BatSRBD_36h_2_RNA_ExpSam	in vitro assay	cell line	Genetic, Longitudinal	N/A	Betacoronavirus	Bat SRBD icSARS virus	Bat-SCoV RBD (amino acid 323_505) replaced with the SARS-CoV RBD (amino acid 319_518)	1	MOI	36	hour	2
SCL006_BatSRBD_36h_3	SCL006-R	Homo sapiens	NCBITAXON	NCBITaxon:9606				lung adenocarcinoma cell line	BTO	BTO:0001911	Calu3 cell (2B4 clonal line)			Human Cell Lines, Infections, and Extractions	icSARS Bat SRBD,icSARS CoV Urbani	The viruses used in host infections are described in the 'Viruses' subsection of the Methods and listed in Table 407	SCL006_BatSRBD_36h_3_RNA_ExpSam	SCL006_BatSRBD_36h_3_RNA_ExpSam	in vitro assay	cell line	Genetic, Longitudinal	N/A	Betacoronavirus	Bat SRBD icSARS virus	Bat-SCoV RBD (amino acid 323_505) replaced with the SARS-CoV RBD (amino acid 319_518)	1	MOI	36	hour	3
SCL006_BatSRBD_48h_1_B	SCL006-R	Homo sapiens	NCBITAXON	NCBITaxon:9606				lung adenocarcinoma cell line	BTO	BTO:0001911	Calu3 cell (2B4 clonal line)			Human Cell Lines, Infections, and Extractions	icSARS Bat SRBD,icSARS CoV Urbani	The viruses used in host infections are described in the 'Viruses' subsection of the Methods and listed in Table 408	SCL006_BatSRBD_48h_1_B_RNA_ExpSam	SCL006_BatSRBD_48h_1_B_RNA_ExpSam	in vitro assay	cell line	Genetic, Longitudinal	N/A	Betacoronavirus	Bat SRBD icSARS virus	Bat-SCoV RBD (amino acid 323_505) replaced with the SARS-CoV RBD (amino acid 319_518)	1	MOI	48	hour	1
SCL006_BatSRBD_48h_2	SCL006-R	Homo sapiens	NCBITAXON	NCBITaxon:9606				lung adenocarcinoma cell line	BTO	BTO:0001911	Calu3 cell (2B4 clonal line)			Human Cell Lines, Infections, and Extractions	icSARS Bat SRBD,icSARS CoV Urbani	The viruses used in host infections are described in the 'Viruses' subsection of the Methods and listed in Table 409	SCL006_BatSRBD_48h_2_RNA_ExpSam	SCL006_BatSRBD_48h_2_RNA_ExpSam	in vitro assay	cell line	Genetic, Longitudinal	N/A	Betacoronavirus	Bat SRBD icSARS virus	Bat-SCoV RBD (amino acid 323_505) replaced with the SARS-CoV RBD (amino acid 319_518)	1	MOI	48	hour	2
SCL006_BatSRBD_48h_3	SCL006-R	Homo sapiens	NCBITAXON	NCBITaxon:9606				lung adenocarcinoma cell line	BTO	BTO:0001911	Calu3 cell (2B4 clonal line)			Human Cell Lines, Infections, and Extractions	icSARS Bat SRBD,icSARS CoV Urbani	The viruses used in host infections are described in the 'Viruses' subsection of the Methods and listed in Table 410	SCL006_BatSRBD_48h_3_RNA_ExpSam	SCL006_BatSRBD_48h_3_RNA_ExpSam	in vitro assay	cell line	Genetic, Longitudinal	N/A	Betacoronavirus	Bat SRBD icSARS virus	Bat-SCoV RBD (amino acid 323_505) replaced with the SARS-CoV RBD (amino acid 319_518)	1	MOI	48	hour	3
SCL006_BatSRBD_54h_1_B	SCL006-R	Homo sapiens	NCBITAXON	NCBITaxon:9606				lung adenocarcinoma cell line	BTO	BTO:0001911	Calu3 cell (2B4 clonal line)			Human Cell Lines, Infections, and Extractions	icSARS Bat SRBD,icSARS CoV Urbani	The viruses used in host infections are described in the 'Viruses' subsection of the Methods and listed in Table 411	SCL006_BatSRBD_54h_1_B_RNA_ExpSam	SCL006_BatSRBD_54h_1_B_RNA_ExpSam	in vitro assay	cell line	Genetic, Longitudinal	N/A	Betacoronavirus	Bat SRBD icSARS virus	Bat-SCoV RBD (amino acid 323_505) replaced with the SARS-CoV RBD (amino acid 319_518)	1	MOI	54	hour	1
SCL006_BatSRBD_54h_2	SCL006-R	Homo sapiens	NCBITAXON	NCBITaxon:9606				lung adenocarcinoma cell line	BTO	BTO:0001911	Calu3 cell (2B4 clonal line)			Human Cell Lines, Infections, and Extractions	icSARS Bat SRBD,icSARS CoV Urbani	The viruses used in host infections are described in the 'Viruses' subsection of the Methods and listed in Table 412	SCL006_BatSRBD_54h_2_RNA_ExpSam	SCL006_BatSRBD_54h_2_RNA_ExpSam	in vitro assay	cell line	Genetic, Longitudinal	N/A	Betacoronavirus	Bat SRBD icSARS virus	Bat-SCoV RBD (amino acid 323_505) replaced with the SARS-CoV RBD (amino acid 319_518)	1	MOI	54	hour	2
SCL006_BatSRBD_54h_3	SCL006-R	Homo sapiens	NCBITAXON	NCBITaxon:9606				lung adenocarcinoma cell line	BTO	BTO:0001911	Calu3 cell (2B4 clonal line)			Human Cell Lines, Infections, and Extractions	icSARS Bat SRBD,icSARS CoV Urbani	The viruses used in host infections are described in the 'Viruses' subsection of the Methods and listed in Table 413	SCL006_BatSRBD_54h_3_RNA_ExpSam	SCL006_BatSRBD_54h_3_RNA_ExpSam	in vitro assay	cell line	Genetic, Longitudinal	N/A	Betacoronavirus	Bat SRBD icSARS virus	Bat-SCoV RBD (amino acid 323_505) replaced with the SARS-CoV RBD (amino acid 319_518)	1	MOI	54	hour	3
SCL006_BatSRBD_60h_1	SCL006-R	Homo sapiens	NCBITAXON	NCBITaxon:9606				lung adenocarcinoma cell line	BTO	BTO:0001911	Calu3 cell (2B4 clonal line)			Human Cell Lines, Infections, and Extractions	icSARS Bat SRBD,icSARS CoV Urbani	The viruses used in host infections are described in the 'Viruses' subsection of the Methods and listed in Table 414	SCL006_BatSRBD_60h_1_RNA_ExpSam	SCL006_BatSRBD_60h_1_RNA_ExpSam	in vitro assay	cell line	Genetic, Longitudinal	N/A	Betacoronavirus	Bat SRBD icSARS virus	Bat-SCoV RBD (amino acid 323_505) replaced with the SARS-CoV RBD (amino acid 319_518)	1	MOI	60	hour	1
SCL006_BatSRBD_60h_2	SCL006-R	Homo sapiens	NCBITAXON	NCBITaxon:9606				lung adenocarcinoma cell line	BTO	BTO:0001911	Calu3 cell (2B4 clonal line)			Human Cell Lines, Infections, and Extractions	icSARS Bat SRBD,icSARS CoV Urbani	The viruses used in host infections are described in the 'Viruses' subsection of the Methods and listed in Table 415	SCL006_BatSRBD_60h_2_RNA_ExpSam	SCL006_BatSRBD_60h_2_RNA_ExpSam	in vitro assay	cell line	Genetic, Longitudinal	N/A	Betacoronavirus	Bat SRBD icSARS virus	Bat-SCoV RBD (amino acid 323_505) replaced with the SARS-CoV RBD (amino acid 319_518)	1	MOI	60	hour	2
SCL006_BatSRBD_60h_3	SCL006-R	Homo sapiens	NCBITAXON	NCBITaxon:9606				lung adenocarcinoma cell line	BTO	BTO:0001911	Calu3 cell (2B4 clonal line)			Human Cell Lines, Infections, and Extractions	icSARS Bat SRBD,icSARS CoV Urbani	The viruses used in host infections are described in the 'Viruses' subsection of the Methods and listed in Table 416	SCL006_BatSRBD_60h_3_RNA_ExpSam	SCL006_BatSRBD_60h_3_RNA_ExpSam	in vitro assay	cell line	Genetic, Longitudinal	N/A	Betacoronavirus	Bat SRBD icSARS virus	Bat-SCoV RBD (amino acid 323_505) replaced with the SARS-CoV RBD (amino acid 319_518)	1	MOI	60	hour	3
SCL006_BatSRBD_72h_1	SCL006-R	Homo sapiens	NCBITAXON	NCBITaxon:9606				lung adenocarcinoma cell line	BTO	BTO:0001911	Calu3 cell (2B4 clonal line)			Human Cell Lines, Infections, and Extractions	icSARS Bat SRBD,icSARS CoV Urbani	The viruses used in host infections are described in the 'Viruses' subsection of the Methods and listed in Table 417	SCL006_BatSRBD_72h_1_RNA_ExpSam	SCL006_BatSRBD_72h_1_RNA_ExpSam	in vitro assay	cell line	Genetic, Longitudinal	N/A	Betacoronavirus	Bat SRBD icSARS virus	Bat-SCoV RBD (amino acid 323_505) replaced with the SARS-CoV RBD (amino acid 319_518)	1	MOI	72	hour	1
SCL006_BatSRBD_72h_2	SCL006-R	Homo sapiens	NCBITAXON	NCBITaxon:9606				lung adenocarcinoma cell line	BTO	BTO:0001911	Calu3 cell (2B4 clonal line)			Human Cell Lines, Infections, and Extractions	icSARS Bat SRBD,icSARS CoV Urbani	The viruses used in host infections are described in the 'Viruses' subsection of the Methods and listed in Table 418	SCL006_BatSRBD_72h_2_RNA_ExpSam	SCL006_BatSRBD_72h_2_RNA_ExpSam	in vitro assay	cell line	Genetic, Longitudinal	N/A	Betacoronavirus	Bat SRBD icSARS virus	Bat-SCoV RBD (amino acid 323_505) replaced with the SARS-CoV RBD (amino acid 319_518)	1	MOI	72	hour	2
SCL006_BatSRBD_72h_3	SCL006-R	Homo sapiens	NCBITAXON	NCBITaxon:9606				lung adenocarcinoma cell line	BTO	BTO:0001911	Calu3 cell (2B4 clonal line)			Human Cell Lines, Infections, and Extractions	icSARS Bat SRBD,icSARS CoV Urbani	The viruses used in host infections are described in the 'Viruses' subsection of the Methods and listed in Table 419	SCL006_BatSRBD_72h_3_RNA_ExpSam	SCL006_BatSRBD_72h_3_RNA_ExpSam	in vitro assay	cell line	Genetic, Longitudinal	N/A	Betacoronavirus	Bat SRBD icSARS virus	Bat-SCoV RBD (amino acid 323_505) replaced with the SARS-CoV RBD (amino acid 319_518)	1	MOI	72	hour	3
SCL006_icSARSCoV_0h_1	SCL006-R	Homo sapiens	NCBITAXON	NCBITaxon:9606				lung adenocarcinoma cell line	BTO	BTO:0001911	Calu3 cell (2B4 clonal line)			Human Cell Lines, Infections, and Extractions	icSARS Bat SRBD,icSARS CoV Urbani	The viruses used in host infections are described in the 'Viruses' subsection of the Methods and listed in Table 420	SCL006_icSARSCoV_0h_1_RNA_ExpSam	SCL006_icSARSCoV_0h_1_RNA_ExpSam	in vitro assay	cell line	Genetic, Longitudinal	N/A	Betacoronavirus	COV Urbani SARS virus		1	MOI	0	hour	1
SCL006_icSARSCoV_0h_2	SCL006-R	Homo sapiens	NCBITAXON	NCBITaxon:9606				lung adenocarcinoma cell line	BTO	BTO:0001911	Calu3 cell (2B4 clonal line)			Human Cell Lines, Infections, and Extractions	icSARS Bat SRBD,icSARS CoV Urbani	The viruses used in host infections are described in the 'Viruses' subsection of the Methods and listed in Table 421	SCL006_icSARSCoV_0h_2_RNA_ExpSam	SCL006_icSARSCoV_0h_2_RNA_ExpSam	in vitro assay	cell line	Genetic, Longitudinal	N/A	Betacoronavirus	COV Urbani SARS virus		1	MOI	0	hour	2
SCL006_icSARSCoV_0h_3	SCL006-R	Homo sapiens	NCBITAXON	NCBITaxon:9606				lung adenocarcinoma cell line	BTO	BTO:0001911	Calu3 cell (2B4 clonal line)			Human Cell Lines, Infections, and Extractions	icSARS Bat SRBD,icSARS CoV Urbani	The viruses used in host infections are described in the 'Viruses' subsection of the Methods and listed in Table 422	SCL006_icSARSCoV_0h_3_RNA_ExpSam	SCL006_icSARSCoV_0h_3_RNA_ExpSam	in vitro assay	cell line	Genetic, Longitudinal	N/A	Betacoronavirus	COV Urbani SARS virus		1	MOI	0	hour	3
SCL006_icSARSCoV_12h_1	SCL006-R	Homo sapiens	NCBITAXON	NCBITaxon:9606				lung adenocarcinoma cell line	BTO	BTO:0001911	Calu3 cell (2B4 clonal line)			Human Cell Lines, Infections, and Extractions	icSARS Bat SRBD,icSARS CoV Urbani	The viruses used in host infections are described in the 'Viruses' subsection of the Methods and listed in Table 423	SCL006_icSARSCoV_12h_1_RNA_ExpSam	SCL006_icSARSCoV_12h_1_RNA_ExpSam	in vitro assay	cell line	Genetic, Longitudinal	N/A	Betacoronavirus	COV Urbani SARS virus		1	MOI	12	hour	1
SCL006_icSARSCoV_12h_2	SCL006-R	Homo sapiens	NCBITAXON	NCBITaxon:9606				lung adenocarcinoma cell line	BTO	BTO:0001911	Calu3 cell (2B4 clonal line)			Human Cell Lines, Infections, and Extractions	icSARS Bat SRBD,icSARS CoV Urbani	The viruses used in host infections are described in the 'Viruses' subsection of the Methods and listed in Table 424	SCL006_icSARSCoV_12h_2_RNA_ExpSam	SCL006_icSARSCoV_12h_2_RNA_ExpSam	in vitro assay	cell line	Genetic, Longitudinal	N/A	Betacoronavirus	COV Urbani SARS virus		1	MOI	12	hour	2
SCL006_icSARSCoV_12h_3_B	SCL006-R	Homo sapiens	NCBITAXON	NCBITaxon:9606				lung adenocarcinoma cell line	BTO	BTO:0001911	Calu3 cell (2B4 clonal line)			Human Cell Lines, Infections, and Extractions	icSARS Bat SRBD,icSARS CoV Urbani	The viruses used in host infections are described in the 'Viruses' subsection of the Methods and listed in Table 425	SCL006_icSARSCoV_12h_3_B_RNA_ExpSam	SCL006_icSARSCoV_12h_3_B_RNA_ExpSam	in vitro assay	cell line	Genetic, Longitudinal	N/A	Betacoronavirus	COV Urbani SARS virus		1	MOI	12	hour	3
SCL006_icSARSCoV_24h_1	SCL006-R	Homo sapiens	NCBITAXON	NCBITaxon:9606				lung adenocarcinoma cell line	BTO	BTO:0001911	Calu3 cell (2B4 clonal line)			Human Cell Lines, Infections, and Extractions	icSARS Bat SRBD,icSARS CoV Urbani	The viruses used in host infections are described in the 'Viruses' subsection of the Methods and listed in Table 426	SCL006_icSARSCoV_24h_1_RNA_ExpSam	SCL006_icSARSCoV_24h_1_RNA_ExpSam	in vitro assay	cell line	Genetic, Longitudinal	N/A	Betacoronavirus	COV Urbani SARS virus		1	MOI	24	hour	1
SCL006_icSARSCoV_24h_2	SCL006-R	Homo sapiens	NCBITAXON	NCBITaxon:9606				lung adenocarcinoma cell line	BTO	BTO:0001911	Calu3 cell (2B4 clonal line)			Human Cell Lines, Infections, and Extractions	icSARS Bat SRBD,icSARS CoV Urbani	The viruses used in host infections are described in the 'Viruses' subsection of the Methods and listed in Table 427	SCL006_icSARSCoV_24h_2_RNA_ExpSam	SCL006_icSARSCoV_24h_2_RNA_ExpSam	in vitro assay	cell line	Genetic, Longitudinal	N/A	Betacoronavirus	COV Urbani SARS virus		1	MOI	24	hour	2
SCL006_icSARSCoV_24h_3	SCL006-R	Homo sapiens	NCBITAXON	NCBITaxon:9606				lung adenocarcinoma cell line	BTO	BTO:0001911	Calu3 cell (2B4 clonal line)			Human Cell Lines, Infections, and Extractions	icSARS Bat SRBD,icSARS CoV Urbani	The viruses used in host infections are described in the 'Viruses' subsection of the Methods and listed in Table 428	SCL006_icSARSCoV_24h_3_RNA_ExpSam	SCL006_icSARSCoV_24h_3_RNA_ExpSam	in vitro assay	cell line	Genetic, Longitudinal	N/A	Betacoronavirus	COV Urbani SARS virus		1	MOI	24	hour	3
SCL006_icSARSCoV_30h_1	SCL006-R	Homo sapiens	NCBITAXON	NCBITaxon:9606				lung adenocarcinoma cell line	BTO	BTO:0001911	Calu3 cell (2B4 clonal line)			Human Cell Lines, Infections, and Extractions	icSARS Bat SRBD,icSARS CoV Urbani	The viruses used in host infections are described in the 'Viruses' subsection of the Methods and listed in Table 429	SCL006_icSARSCoV_30h_1_RNA_ExpSam	SCL006_icSARSCoV_30h_1_RNA_ExpSam	in vitro assay	cell line	Genetic, Longitudinal	N/A	Betacoronavirus	COV Urbani SARS virus		1	MOI	30	hour	1
SCL006_icSARSCoV_30h_2	SCL006-R	Homo sapiens	NCBITAXON	NCBITaxon:9606				lung adenocarcinoma cell line	BTO	BTO:0001911	Calu3 cell (2B4 clonal line)			Human Cell Lines, Infections, and Extractions	icSARS Bat SRBD,icSARS CoV Urbani	The viruses used in host infections are described in the 'Viruses' subsection of the Methods and listed in Table 430	SCL006_icSARSCoV_30h_2_RNA_ExpSam	SCL006_icSARSCoV_30h_2_RNA_ExpSam	in vitro assay	cell line	Genetic, Longitudinal	N/A	Betacoronavirus	COV Urbani SARS virus		1	MOI	30	hour	2
SCL006_icSARSCoV_30h_3	SCL006-R	Homo sapiens	NCBITAXON	NCBITaxon:9606				lung adenocarcinoma cell line	BTO	BTO:0001911	Calu3 cell (2B4 clonal line)			Human Cell Lines, Infections, and Extractions	icSARS Bat SRBD,icSARS CoV Urbani	The viruses used in host infections are described in the 'Viruses' subsection of the Methods and listed in Table 431	SCL006_icSARSCoV_30h_3_RNA_ExpSam	SCL006_icSARSCoV_30h_3_RNA_ExpSam	in vitro assay	cell line	Genetic, Longitudinal	N/A	Betacoronavirus	COV Urbani SARS virus		1	MOI	30	hour	3
SCL006_icSARSCoV_36h_1	SCL006-R	Homo sapiens	NCBITAXON	NCBITaxon:9606				lung adenocarcinoma cell line	BTO	BTO:0001911	Calu3 cell (2B4 clonal line)			Human Cell Lines, Infections, and Extractions	icSARS Bat SRBD,icSARS CoV Urbani	The viruses used in host infections are described in the 'Viruses' subsection of the Methods and listed in Table 432	SCL006_icSARSCoV_36h_1_RNA_ExpSam	SCL006_icSARSCoV_36h_1_RNA_ExpSam	in vitro assay	cell line	Genetic, Longitudinal	N/A	Betacoronavirus	COV Urbani SARS virus		1	MOI	36	hour	1
SCL006_icSARSCoV_36h_2	SCL006-R	Homo sapiens	NCBITAXON	NCBITaxon:9606				lung adenocarcinoma cell line	BTO	BTO:0001911	Calu3 cell (2B4 clonal line)			Human Cell Lines, Infections, and Extractions	icSARS Bat SRBD,icSARS CoV Urbani	The viruses used in host infections are described in the 'Viruses' subsection of the Methods and listed in Table 433	SCL006_icSARSCoV_36h_2_RNA_ExpSam	SCL006_icSARSCoV_36h_2_RNA_ExpSam	in vitro assay	cell line	Genetic, Longitudinal	N/A	Betacoronavirus	COV Urbani SARS virus		1	MOI	36	hour	2
SCL006_icSARSCoV_36h_3	SCL006-R	Homo sapiens	NCBITAXON	NCBITaxon:9606				lung adenocarcinoma cell line	BTO	BTO:0001911	Calu3 cell (2B4 clonal line)			Human Cell Lines, Infections, and Extractions	icSARS Bat SRBD,icSARS CoV Urbani	The viruses used in host infections are described in the 'Viruses' subsection of the Methods and listed in Table 434	SCL006_icSARSCoV_36h_3_RNA_ExpSam	SCL006_icSARSCoV_36h_3_RNA_ExpSam	in vitro assay	cell line	Genetic, Longitudinal	N/A	Betacoronavirus	COV Urbani SARS virus		1	MOI	36	hour	3
SCL006_icSARSCoV_48h_1	SCL006-R	Homo sapiens	NCBITAXON	NCBITaxon:9606				lung adenocarcinoma cell line	BTO	BTO:0001911	Calu3 cell (2B4 clonal line)			Human Cell Lines, Infections, and Extractions	icSARS Bat SRBD,icSARS CoV Urbani	The viruses used in host infections are described in the 'Viruses' subsection of the Methods and listed in Table 435	SCL006_icSARSCoV_48h_1_RNA_ExpSam	SCL006_icSARSCoV_48h_1_RNA_ExpSam	in vitro assay	cell line	Genetic, Longitudinal	N/A	Betacoronavirus	COV Urbani SARS virus		1	MOI	48	hour	1
SCL006_icSARSCoV_48h_2	SCL006-R	Homo sapiens	NCBITAXON	NCBITaxon:9606				lung adenocarcinoma cell line	BTO	BTO:0001911	Calu3 cell (2B4 clonal line)			Human Cell Lines, Infections, and Extractions	icSARS Bat SRBD,icSARS CoV Urbani	The viruses used in host infections are described in the 'Viruses' subsection of the Methods and listed in Table 436	SCL006_icSARSCoV_48h_2_RNA_ExpSam	SCL006_icSARSCoV_48h_2_RNA_ExpSam	in vitro assay	cell line	Genetic, Longitudinal	N/A	Betacoronavirus	COV Urbani SARS virus		1	MOI	48	hour	2
SCL006_icSARSCoV_48h_3	SCL006-R	Homo sapiens	NCBITAXON	NCBITaxon:9606				lung adenocarcinoma cell line	BTO	BTO:0001911	Calu3 cell (2B4 clonal line)			Human Cell Lines, Infections, and Extractions	icSARS Bat SRBD,icSARS CoV Urbani	The viruses used in host infections are described in the 'Viruses' subsection of the Methods and listed in Table 437	SCL006_icSARSCoV_48h_3_RNA_ExpSam	SCL006_icSARSCoV_48h_3_RNA_ExpSam	in vitro assay	cell line	Genetic, Longitudinal	N/A	Betacoronavirus	COV Urbani SARS virus		1	MOI	48	hour	3
SCL006_icSARSCoV_54h_1	SCL006-R	Homo sapiens	NCBITAXON	NCBITaxon:9606				lung adenocarcinoma cell line	BTO	BTO:0001911	Calu3 cell (2B4 clonal line)			Human Cell Lines, Infections, and Extractions	icSARS Bat SRBD,icSARS CoV Urbani	The viruses used in host infections are described in the 'Viruses' subsection of the Methods and listed in Table 438	SCL006_icSARSCoV_54h_1_RNA_ExpSam	SCL006_icSARSCoV_54h_1_RNA_ExpSam	in vitro assay	cell line	Genetic, Longitudinal	N/A	Betacoronavirus	COV Urbani SARS virus		1	MOI	54	hour	1
SCL006_icSARSCoV_54h_2	SCL006-R	Homo sapiens	NCBITAXON	NCBITaxon:9606				lung adenocarcinoma cell line	BTO	BTO:0001911	Calu3 cell (2B4 clonal line)			Human Cell Lines, Infections, and Extractions	icSARS Bat SRBD,icSARS CoV Urbani	The viruses used in host infections are described in the 'Viruses' subsection of the Methods and listed in Table 439	SCL006_icSARSCoV_54h_2_RNA_ExpSam	SCL006_icSARSCoV_54h_2_RNA_ExpSam	in vitro assay	cell line	Genetic, Longitudinal	N/A	Betacoronavirus	COV Urbani SARS virus		1	MOI	54	hour	2
SCL006_icSARSCoV_54h_3	SCL006-R	Homo sapiens	NCBITAXON	NCBITaxon:9606				lung adenocarcinoma cell line	BTO	BTO:0001911	Calu3 cell (2B4 clonal line)			Human Cell Lines, Infections, and Extractions	icSARS Bat SRBD,icSARS CoV Urbani	The viruses used in host infections are described in the 'Viruses' subsection of the Methods and listed in Table 440	SCL006_icSARSCoV_54h_3_RNA_ExpSam	SCL006_icSARSCoV_54h_3_RNA_ExpSam	in vitro assay	cell line	Genetic, Longitudinal	N/A	Betacoronavirus	COV Urbani SARS virus		1	MOI	54	hour	3
SCL006_icSARSCoV_60h_1	SCL006-R	Homo sapiens	NCBITAXON	NCBITaxon:9606				lung adenocarcinoma cell line	BTO	BTO:0001911	Calu3 cell (2B4 clonal line)			Human Cell Lines, Infections, and Extractions	icSARS Bat SRBD,icSARS CoV Urbani	The viruses used in host infections are described in the 'Viruses' subsection of the Methods and listed in Table 441	SCL006_icSARSCoV_60h_1_RNA_ExpSam	SCL006_icSARSCoV_60h_1_RNA_ExpSam	in vitro assay	cell line	Genetic, Longitudinal	N/A	Betacoronavirus	COV Urbani SARS virus		1	MOI	60	hour	1
SCL006_icSARSCoV_60h_2	SCL006-R	Homo sapiens	NCBITAXON	NCBITaxon:9606				lung adenocarcinoma cell line	BTO	BTO:0001911	Calu3 cell (2B4 clonal line)			Human Cell Lines, Infections, and Extractions	icSARS Bat SRBD,icSARS CoV Urbani	The viruses used in host infections are described in the 'Viruses' subsection of the Methods and listed in Table 442	SCL006_icSARSCoV_60h_2_RNA_ExpSam	SCL006_icSARSCoV_60h_2_RNA_ExpSam	in vitro assay	cell line	Genetic, Longitudinal	N/A	Betacoronavirus	COV Urbani SARS virus		1	MOI	60	hour	2
SCL006_icSARSCoV_60h_3_B	SCL006-R	Homo sapiens	NCBITAXON	NCBITaxon:9606				lung adenocarcinoma cell line	BTO	BTO:0001911	Calu3 cell (2B4 clonal line)			Human Cell Lines, Infections, and Extractions	icSARS Bat SRBD,icSARS CoV Urbani	The viruses used in host infections are described in the 'Viruses' subsection of the Methods and listed in Table 443	SCL006_icSARSCoV_60h_3_B_RNA_ExpSam	SCL006_icSARSCoV_60h_3_B_RNA_ExpSam	in vitro assay	cell line	Genetic, Longitudinal	N/A	Betacoronavirus	COV Urbani SARS virus		1	MOI	60	hour	3
SCL006_icSARSCoV_72h_1	SCL006-R	Homo sapiens	NCBITAXON	NCBITaxon:9606				lung adenocarcinoma cell line	BTO	BTO:0001911	Calu3 cell (2B4 clonal line)			Human Cell Lines, Infections, and Extractions	icSARS Bat SRBD,icSARS CoV Urbani	The viruses used in host infections are described in the 'Viruses' subsection of the Methods and listed in Table 444	SCL006_icSARSCoV_72h_1_RNA_ExpSam	SCL006_icSARSCoV_72h_1_RNA_ExpSam	in vitro assay	cell line	Genetic, Longitudinal	N/A	Betacoronavirus	COV Urbani SARS virus		1	MOI	72	hour	1
SCL006_icSARSCoV_72h_2	SCL006-R	Homo sapiens	NCBITAXON	NCBITaxon:9606				lung adenocarcinoma cell line	BTO	BTO:0001911	Calu3 cell (2B4 clonal line)			Human Cell Lines, Infections, and Extractions	icSARS Bat SRBD,icSARS CoV Urbani	The viruses used in host infections are described in the 'Viruses' subsection of the Methods and listed in Table 445	SCL006_icSARSCoV_72h_2_RNA_ExpSam	SCL006_icSARSCoV_72h_2_RNA_ExpSam	in vitro assay	cell line	Genetic, Longitudinal	N/A	Betacoronavirus	COV Urbani SARS virus		1	MOI	72	hour	2
SCL006_icSARSCoV_72h_3	SCL006-R	Homo sapiens	NCBITAXON	NCBITaxon:9606				lung adenocarcinoma cell line	BTO	BTO:0001911	Calu3 cell (2B4 clonal line)			Human Cell Lines, Infections, and Extractions	icSARS Bat SRBD,icSARS CoV Urbani	The viruses used in host infections are described in the 'Viruses' subsection of the Methods and listed in Table 446	SCL006_icSARSCoV_72h_3_RNA_ExpSam	SCL006_icSARSCoV_72h_3_RNA_ExpSam	in vitro assay	cell line	Genetic, Longitudinal	N/A	Betacoronavirus	COV Urbani SARS virus		1	MOI	72	hour	3
SCL006_icSARSCoV_7h_1	SCL006-R	Homo sapiens	NCBITAXON	NCBITaxon:9606				lung adenocarcinoma cell line	BTO	BTO:0001911	Calu3 cell (2B4 clonal line)			Human Cell Lines, Infections, and Extractions	icSARS Bat SRBD,icSARS CoV Urbani	The viruses used in host infections are described in the 'Viruses' subsection of the Methods and listed in Table 447	SCL006_icSARSCoV_7h_1_RNA_ExpSam	SCL006_icSARSCoV_7h_1_RNA_ExpSam	in vitro assay	cell line	Genetic, Longitudinal	N/A	Betacoronavirus	COV Urbani SARS virus		1	MOI	7	hour	1
SCL006_icSARSCoV_7h_2	SCL006-R	Homo sapiens	NCBITAXON	NCBITaxon:9606				lung adenocarcinoma cell line	BTO	BTO:0001911	Calu3 cell (2B4 clonal line)			Human Cell Lines, Infections, and Extractions	icSARS Bat SRBD,icSARS CoV Urbani	The viruses used in host infections are described in the 'Viruses' subsection of the Methods and listed in Table 448	SCL006_icSARSCoV_7h_2_RNA_ExpSam	SCL006_icSARSCoV_7h_2_RNA_ExpSam	in vitro assay	cell line	Genetic, Longitudinal	N/A	Betacoronavirus	COV Urbani SARS virus		1	MOI	7	hour	2
SCL006_icSARSCoV_7h_3	SCL006-R	Homo sapiens	NCBITAXON	NCBITaxon:9606				lung adenocarcinoma cell line	BTO	BTO:0001911	Calu3 cell (2B4 clonal line)			Human Cell Lines, Infections, and Extractions	icSARS Bat SRBD,icSARS CoV Urbani	The viruses used in host infections are described in the 'Viruses' subsection of the Methods and listed in Table 449	SCL006_icSARSCoV_7h_3_RNA_ExpSam	SCL006_icSARSCoV_7h_3_RNA_ExpSam	in vitro assay	cell line	Genetic, Longitudinal	N/A	Betacoronavirus	COV Urbani SARS virus		1	MOI	7	hour	3
SCL006_mock_0h_1	SCL006-R	Homo sapiens	NCBITAXON	NCBITaxon:9606				lung adenocarcinoma cell line	BTO	BTO:0001911	Calu3 cell (2B4 clonal line)			Human Cell Lines, Infections, and Extractions	icSARS Bat SRBD,icSARS CoV Urbani	The viruses used in host infections are described in the 'Viruses' subsection of the Methods and listed in Table 450	SCL006_mock_0h_1_RNA_ExpSam	SCL006_mock_0h_1_RNA_ExpSam	in vitro assay	cell line	Genetic, Longitudinal	N/A		mock				0	hour	1
SCL006_mock_0h_2	SCL006-R	Homo sapiens	NCBITAXON	NCBITaxon:9606				lung adenocarcinoma cell line	BTO	BTO:0001911	Calu3 cell (2B4 clonal line)			Human Cell Lines, Infections, and Extractions	icSARS Bat SRBD,icSARS CoV Urbani	The viruses used in host infections are described in the 'Viruses' subsection of the Methods and listed in Table 451	SCL006_mock_0h_2_RNA_ExpSam	SCL006_mock_0h_2_RNA_ExpSam	in vitro assay	cell line	Genetic, Longitudinal	N/A		mock				0	hour	2
SCL006_mock_0h_3	SCL006-R	Homo sapiens	NCBITAXON	NCBITaxon:9606				lung adenocarcinoma cell line	BTO	BTO:0001911	Calu3 cell (2B4 clonal line)			Human Cell Lines, Infections, and Extractions	icSARS Bat SRBD,icSARS CoV Urbani	The viruses used in host infections are described in the 'Viruses' subsection of the Methods and listed in Table 452	SCL006_mock_0h_3_RNA_ExpSam	SCL006_mock_0h_3_RNA_ExpSam	in vitro assay	cell line	Genetic, Longitudinal	N/A		mock				0	hour	3
SCL006_mock_12h_1	SCL006-R	Homo sapiens	NCBITAXON	NCBITaxon:9606				lung adenocarcinoma cell line	BTO	BTO:0001911	Calu3 cell (2B4 clonal line)			Human Cell Lines, Infections, and Extractions	icSARS Bat SRBD,icSARS CoV Urbani	The viruses used in host infections are described in the 'Viruses' subsection of the Methods and listed in Table 453	SCL006_mock_12h_1_RNA_ExpSam	SCL006_mock_12h_1_RNA_ExpSam	in vitro assay	cell line	Genetic, Longitudinal	N/A		mock				12	hour	1
SCL006_mock_12h_2	SCL006-R	Homo sapiens	NCBITAXON	NCBITaxon:9606				lung adenocarcinoma cell line	BTO	BTO:0001911	Calu3 cell (2B4 clonal line)			Human Cell Lines, Infections, and Extractions	icSARS Bat SRBD,icSARS CoV Urbani	The viruses used in host infections are described in the 'Viruses' subsection of the Methods and listed in Table 454	SCL006_mock_12h_2_RNA_ExpSam	SCL006_mock_12h_2_RNA_ExpSam	in vitro assay	cell line	Genetic, Longitudinal	N/A		mock				12	hour	2
SCL006_mock_12h_3	SCL006-R	Homo sapiens	NCBITAXON	NCBITaxon:9606				lung adenocarcinoma cell line	BTO	BTO:0001911	Calu3 cell (2B4 clonal line)			Human Cell Lines, Infections, and Extractions	icSARS Bat SRBD,icSARS CoV Urbani	The viruses used in host infections are described in the 'Viruses' subsection of the Methods and listed in Table 455	SCL006_mock_12h_3_RNA_ExpSam	SCL006_mock_12h_3_RNA_ExpSam	in vitro assay	cell line	Genetic, Longitudinal	N/A		mock				12	hour	3
SCL006_mock_24h_1	SCL006-R	Homo sapiens	NCBITAXON	NCBITaxon:9606				lung adenocarcinoma cell line	BTO	BTO:0001911	Calu3 cell (2B4 clonal line)			Human Cell Lines, Infections, and Extractions	icSARS Bat SRBD,icSARS CoV Urbani	The viruses used in host infections are described in the 'Viruses' subsection of the Methods and listed in Table 456	SCL006_mock_24h_1_RNA_ExpSam	SCL006_mock_24h_1_RNA_ExpSam	in vitro assay	cell line	Genetic, Longitudinal	N/A		mock				24	hour	1
SCL006_mock_24h_2	SCL006-R	Homo sapiens	NCBITAXON	NCBITaxon:9606				lung adenocarcinoma cell line	BTO	BTO:0001911	Calu3 cell (2B4 clonal line)			Human Cell Lines, Infections, and Extractions	icSARS Bat SRBD,icSARS CoV Urbani	The viruses used in host infections are described in the 'Viruses' subsection of the Methods and listed in Table 457	SCL006_mock_24h_2_RNA_ExpSam	SCL006_mock_24h_2_RNA_ExpSam	in vitro assay	cell line	Genetic, Longitudinal	N/A		mock				24	hour	2
SCL006_mock_24h_3	SCL006-R	Homo sapiens	NCBITAXON	NCBITaxon:9606				lung adenocarcinoma cell line	BTO	BTO:0001911	Calu3 cell (2B4 clonal line)			Human Cell Lines, Infections, and Extractions	icSARS Bat SRBD,icSARS CoV Urbani	The viruses used in host infections are described in the 'Viruses' subsection of the Methods and listed in Table 458	SCL006_mock_24h_3_RNA_ExpSam	SCL006_mock_24h_3_RNA_ExpSam	in vitro assay	cell line	Genetic, Longitudinal	N/A		mock				24	hour	3
SCL006_mock_30h_1	SCL006-R	Homo sapiens	NCBITAXON	NCBITaxon:9606				lung adenocarcinoma cell line	BTO	BTO:0001911	Calu3 cell (2B4 clonal line)			Human Cell Lines, Infections, and Extractions	icSARS Bat SRBD,icSARS CoV Urbani	The viruses used in host infections are described in the 'Viruses' subsection of the Methods and listed in Table 459	SCL006_mock_30h_1_RNA_ExpSam	SCL006_mock_30h_1_RNA_ExpSam	in vitro assay	cell line	Genetic, Longitudinal	N/A		mock				30	hour	1
SCL006_mock_30h_2	SCL006-R	Homo sapiens	NCBITAXON	NCBITaxon:9606				lung adenocarcinoma cell line	BTO	BTO:0001911	Calu3 cell (2B4 clonal line)			Human Cell Lines, Infections, and Extractions	icSARS Bat SRBD,icSARS CoV Urbani	The viruses used in host infections are described in the 'Viruses' subsection of the Methods and listed in Table 460	SCL006_mock_30h_2_RNA_ExpSam	SCL006_mock_30h_2_RNA_ExpSam	in vitro assay	cell line	Genetic, Longitudinal	N/A		mock				30	hour	2
SCL006_mock_30h_3	SCL006-R	Homo sapiens	NCBITAXON	NCBITaxon:9606				lung adenocarcinoma cell line	BTO	BTO:0001911	Calu3 cell (2B4 clonal line)			Human Cell Lines, Infections, and Extractions	icSARS Bat SRBD,icSARS CoV Urbani	The viruses used in host infections are described in the 'Viruses' subsection of the Methods and listed in Table 461	SCL006_mock_30h_3_RNA_ExpSam	SCL006_mock_30h_3_RNA_ExpSam	in vitro assay	cell line	Genetic, Longitudinal	N/A		mock				30	hour	3
SCL006_mock_36h_1	SCL006-R	Homo sapiens	NCBITAXON	NCBITaxon:9606				lung adenocarcinoma cell line	BTO	BTO:0001911	Calu3 cell (2B4 clonal line)			Human Cell Lines, Infections, and Extractions	icSARS Bat SRBD,icSARS CoV Urbani	The viruses used in host infections are described in the 'Viruses' subsection of the Methods and listed in Table 462	SCL006_mock_36h_1_RNA_ExpSam	SCL006_mock_36h_1_RNA_ExpSam	in vitro assay	cell line	Genetic, Longitudinal	N/A		mock				36	hour	1
SCL006_mock_36h_2	SCL006-R	Homo sapiens	NCBITAXON	NCBITaxon:9606				lung adenocarcinoma cell line	BTO	BTO:0001911	Calu3 cell (2B4 clonal line)			Human Cell Lines, Infections, and Extractions	icSARS Bat SRBD,icSARS CoV Urbani	The viruses used in host infections are described in the 'Viruses' subsection of the Methods and listed in Table 463	SCL006_mock_36h_2_RNA_ExpSam	SCL006_mock_36h_2_RNA_ExpSam	in vitro assay	cell line	Genetic, Longitudinal	N/A		mock				36	hour	2
SCL006_mock_36h_3	SCL006-R	Homo sapiens	NCBITAXON	NCBITaxon:9606				lung adenocarcinoma cell line	BTO	BTO:0001911	Calu3 cell (2B4 clonal line)			Human Cell Lines, Infections, and Extractions	icSARS Bat SRBD,icSARS CoV Urbani	The viruses used in host infections are described in the 'Viruses' subsection of the Methods and listed in Table 464	SCL006_mock_36h_3_RNA_ExpSam	SCL006_mock_36h_3_RNA_ExpSam	in vitro assay	cell line	Genetic, Longitudinal	N/A		mock				36	hour	3
SCL006_mock_48h_1	SCL006-R	Homo sapiens	NCBITAXON	NCBITaxon:9606				lung adenocarcinoma cell line	BTO	BTO:0001911	Calu3 cell (2B4 clonal line)			Human Cell Lines, Infections, and Extractions	icSARS Bat SRBD,icSARS CoV Urbani	The viruses used in host infections are described in the 'Viruses' subsection of the Methods and listed in Table 465	SCL006_mock_48h_1_RNA_ExpSam	SCL006_mock_48h_1_RNA_ExpSam	in vitro assay	cell line	Genetic, Longitudinal	N/A		mock				48	hour	1
SCL006_mock_48h_2	SCL006-R	Homo sapiens	NCBITAXON	NCBITaxon:9606				lung adenocarcinoma cell line	BTO	BTO:0001911	Calu3 cell (2B4 clonal line)			Human Cell Lines, Infections, and Extractions	icSARS Bat SRBD,icSARS CoV Urbani	The viruses used in host infections are described in the 'Viruses' subsection of the Methods and listed in Table 466	SCL006_mock_48h_2_RNA_ExpSam	SCL006_mock_48h_2_RNA_ExpSam	in vitro assay	cell line	Genetic, Longitudinal	N/A		mock				48	hour	2
SCL006_mock_48h_3	SCL006-R	Homo sapiens	NCBITAXON	NCBITaxon:9606				lung adenocarcinoma cell line	BTO	BTO:0001911	Calu3 cell (2B4 clonal line)			Human Cell Lines, Infections, and Extractions	icSARS Bat SRBD,icSARS CoV Urbani	The viruses used in host infections are described in the 'Viruses' subsection of the Methods and listed in Table 467	SCL006_mock_48h_3_RNA_ExpSam	SCL006_mock_48h_3_RNA_ExpSam	in vitro assay	cell line	Genetic, Longitudinal	N/A		mock				48	hour	3
SCL006_mock_54h_1	SCL006-R	Homo sapiens	NCBITAXON	NCBITaxon:9606				lung adenocarcinoma cell line	BTO	BTO:0001911	Calu3 cell (2B4 clonal line)			Human Cell Lines, Infections, and Extractions	icSARS Bat SRBD,icSARS CoV Urbani	The viruses used in host infections are described in the 'Viruses' subsection of the Methods and listed in Table 468	SCL006_mock_54h_1_RNA_ExpSam	SCL006_mock_54h_1_RNA_ExpSam	in vitro assay	cell line	Genetic, Longitudinal	N/A		mock				54	hour	1
SCL006_mock_54h_2	SCL006-R	Homo sapiens	NCBITAXON	NCBITaxon:9606				lung adenocarcinoma cell line	BTO	BTO:0001911	Calu3 cell (2B4 clonal line)			Human Cell Lines, Infections, and Extractions	icSARS Bat SRBD,icSARS CoV Urbani	The viruses used in host infections are described in the 'Viruses' subsection of the Methods and listed in Table 469	SCL006_mock_54h_2_RNA_ExpSam	SCL006_mock_54h_2_RNA_ExpSam	in vitro assay	cell line	Genetic, Longitudinal	N/A		mock				54	hour	2
SCL006_mock_54h_3	SCL006-R	Homo sapiens	NCBITAXON	NCBITaxon:9606				lung adenocarcinoma cell line	BTO	BTO:0001911	Calu3 cell (2B4 clonal line)			Human Cell Lines, Infections, and Extractions	icSARS Bat SRBD,icSARS CoV Urbani	The viruses used in host infections are described in the 'Viruses' subsection of the Methods and listed in Table 470	SCL006_mock_54h_3_RNA_ExpSam	SCL006_mock_54h_3_RNA_ExpSam	in vitro assay	cell line	Genetic, Longitudinal	N/A		mock				54	hour	3
SCL006_mock_60h_1	SCL006-R	Homo sapiens	NCBITAXON	NCBITaxon:9606				lung adenocarcinoma cell line	BTO	BTO:0001911	Calu3 cell (2B4 clonal line)			Human Cell Lines, Infections, and Extractions	icSARS Bat SRBD,icSARS CoV Urbani	The viruses used in host infections are described in the 'Viruses' subsection of the Methods and listed in Table 471	SCL006_mock_60h_1_RNA_ExpSam	SCL006_mock_60h_1_RNA_ExpSam	in vitro assay	cell line	Genetic, Longitudinal	N/A		mock				60	hour	1
SCL006_mock_60h_2	SCL006-R	Homo sapiens	NCBITAXON	NCBITaxon:9606				lung adenocarcinoma cell line	BTO	BTO:0001911	Calu3 cell (2B4 clonal line)			Human Cell Lines, Infections, and Extractions	icSARS Bat SRBD,icSARS CoV Urbani	The viruses used in host infections are described in the 'Viruses' subsection of the Methods and listed in Table 472	SCL006_mock_60h_2_RNA_ExpSam	SCL006_mock_60h_2_RNA_ExpSam	in vitro assay	cell line	Genetic, Longitudinal	N/A		mock				60	hour	2
SCL006_mock_60h_3	SCL006-R	Homo sapiens	NCBITAXON	NCBITaxon:9606				lung adenocarcinoma cell line	BTO	BTO:0001911	Calu3 cell (2B4 clonal line)			Human Cell Lines, Infections, and Extractions	icSARS Bat SRBD,icSARS CoV Urbani	The viruses used in host infections are described in the 'Viruses' subsection of the Methods and listed in Table 473	SCL006_mock_60h_3_RNA_ExpSam	SCL006_mock_60h_3_RNA_ExpSam	in vitro assay	cell line	Genetic, Longitudinal	N/A		mock				60	hour	3
SCL006_mock_72h_1	SCL006-R	Homo sapiens	NCBITAXON	NCBITaxon:9606				lung adenocarcinoma cell line	BTO	BTO:0001911	Calu3 cell (2B4 clonal line)			Human Cell Lines, Infections, and Extractions	icSARS Bat SRBD,icSARS CoV Urbani	The viruses used in host infections are described in the 'Viruses' subsection of the Methods and listed in Table 474	SCL006_mock_72h_1_RNA_ExpSam	SCL006_mock_72h_1_RNA_ExpSam	in vitro assay	cell line	Genetic, Longitudinal	N/A		mock				72	hour	1
SCL006_mock_72h_2	SCL006-R	Homo sapiens	NCBITAXON	NCBITaxon:9606				lung adenocarcinoma cell line	BTO	BTO:0001911	Calu3 cell (2B4 clonal line)			Human Cell Lines, Infections, and Extractions	icSARS Bat SRBD,icSARS CoV Urbani	The viruses used in host infections are described in the 'Viruses' subsection of the Methods and listed in Table 475	SCL006_mock_72h_2_RNA_ExpSam	SCL006_mock_72h_2_RNA_ExpSam	in vitro assay	cell line	Genetic, Longitudinal	N/A		mock				72	hour	2
SCL006_mock_72h_3	SCL006-R	Homo sapiens	NCBITAXON	NCBITaxon:9606				lung adenocarcinoma cell line	BTO	BTO:0001911	Calu3 cell (2B4 clonal line)			Human Cell Lines, Infections, and Extractions	icSARS Bat SRBD,icSARS CoV Urbani	The viruses used in host infections are described in the 'Viruses' subsection of the Methods and listed in Table 476	SCL006_mock_72h_3_RNA_ExpSam	SCL006_mock_72h_3_RNA_ExpSam	in vitro assay	cell line	Genetic, Longitudinal	N/A		mock				72	hour	3
SCL006_mock_7h_1	SCL006-R	Homo sapiens	NCBITAXON	NCBITaxon:9606				lung adenocarcinoma cell line	BTO	BTO:0001911	Calu3 cell (2B4 clonal line)			Human Cell Lines, Infections, and Extractions	icSARS Bat SRBD,icSARS CoV Urbani	The viruses used in host infections are described in the 'Viruses' subsection of the Methods and listed in Table 477	SCL006_mock_7h_1_RNA_ExpSam	SCL006_mock_7h_1_RNA_ExpSam	in vitro assay	cell line	Genetic, Longitudinal	N/A		mock				7	hour	1
SCL006_mock_7h_2	SCL006-R	Homo sapiens	NCBITAXON	NCBITaxon:9606				lung adenocarcinoma cell line	BTO	BTO:0001911	Calu3 cell (2B4 clonal line)			Human Cell Lines, Infections, and Extractions	icSARS Bat SRBD,icSARS CoV Urbani	The viruses used in host infections are described in the 'Viruses' subsection of the Methods and listed in Table 478	SCL006_mock_7h_2_RNA_ExpSam	SCL006_mock_7h_2_RNA_ExpSam	in vitro assay	cell line	Genetic, Longitudinal	N/A		mock				7	hour	2
SCL006_mock_7h_3	SCL006-R	Homo sapiens	NCBITAXON	NCBITaxon:9606				lung adenocarcinoma cell line	BTO	BTO:0001911	Calu3 cell (2B4 clonal line)			Human Cell Lines, Infections, and Extractions	icSARS Bat SRBD,icSARS CoV Urbani	The viruses used in host infections are described in the 'Viruses' subsection of the Methods and listed in Table 479	SCL006_mock_7h_3_RNA_ExpSam	SCL006_mock_7h_3_RNA_ExpSam	in vitro assay	cell line	Genetic, Longitudinal	N/A		mock				7	hour	3
SHAE002_BAT_0h_1	SHAE002-R	Homo sapiens	NCBITAXON	NCBITaxon:9606				lung	BTO	BTO:0000763	Human Airway Epithelial (HAE) cell			Human Cell Lines, Infections, and Extractions	A/California/04/2009 (H1N1),icSARS Bat SRBD,icSARS CoV Urbani,icSARS dORF6	The viruses used in host infections are described in the 'Viruses' subsection of the Methods and listed in Table 480	SHAE002_BAT_0h_1_array	SHAE002_BAT_0h_1_array	in vitro assay	primary cells	Genetic, Longitudinal	N/A	Betacoronavirus	Bat SRBD icSARS virus	Bat-SCoV RBD (amino acid 323_505) replaced with the SARS-CoV RBD (amino acid 319_518)	2	MOI	0	hour	1
SHAE002_BAT_0h_2	SHAE002-R	Homo sapiens	NCBITAXON	NCBITaxon:9606				lung	BTO	BTO:0000763	Human Airway Epithelial (HAE) cell			Human Cell Lines, Infections, and Extractions	A/California/04/2009 (H1N1),icSARS Bat SRBD,icSARS CoV Urbani,icSARS dORF6	The viruses used in host infections are described in the 'Viruses' subsection of the Methods and listed in Table 481	SHAE002_BAT_0h_2_array	SHAE002_BAT_0h_2_array	in vitro assay	primary cells	Genetic, Longitudinal	N/A	Betacoronavirus	Bat SRBD icSARS virus	Bat-SCoV RBD (amino acid 323_505) replaced with the SARS-CoV RBD (amino acid 319_518)	2	MOI	0	hour	2
SHAE002_BAT_0h_3	SHAE002-R	Homo sapiens	NCBITAXON	NCBITaxon:9606				lung	BTO	BTO:0000763	Human Airway Epithelial (HAE) cell			Human Cell Lines, Infections, and Extractions	A/California/04/2009 (H1N1),icSARS Bat SRBD,icSARS CoV Urbani,icSARS dORF6	The viruses used in host infections are described in the 'Viruses' subsection of the Methods and listed in Table 482	SHAE002_BAT_0h_3_array	SHAE002_BAT_0h_3_array	in vitro assay	primary cells	Genetic, Longitudinal	N/A	Betacoronavirus	Bat SRBD icSARS virus	Bat-SCoV RBD (amino acid 323_505) replaced with the SARS-CoV RBD (amino acid 319_518)	2	MOI	0	hour	3
SHAE002_BAT_0h_4	SHAE002-R	Homo sapiens	NCBITAXON	NCBITaxon:9606				lung	BTO	BTO:0000763	Human Airway Epithelial (HAE) cell			Human Cell Lines, Infections, and Extractions	A/California/04/2009 (H1N1),icSARS Bat SRBD,icSARS CoV Urbani,icSARS dORF6	The viruses used in host infections are described in the 'Viruses' subsection of the Methods and listed in Table 483	SHAE002_BAT_0h_4_array	SHAE002_BAT_0h_4_array	in vitro assay	primary cells	Genetic, Longitudinal	N/A	Betacoronavirus	Bat SRBD icSARS virus	Bat-SCoV RBD (amino acid 323_505) replaced with the SARS-CoV RBD (amino acid 319_518)	2	MOI	0	hour	4
SHAE002_BAT_12h_1	SHAE002-R	Homo sapiens	NCBITAXON	NCBITaxon:9606				lung	BTO	BTO:0000763	Human Airway Epithelial (HAE) cell			Human Cell Lines, Infections, and Extractions	A/California/04/2009 (H1N1),icSARS Bat SRBD,icSARS CoV Urbani,icSARS dORF6	The viruses used in host infections are described in the 'Viruses' subsection of the Methods and listed in Table 484	SHAE002_BAT_12h_1_array	SHAE002_BAT_12h_1_array	in vitro assay	primary cells	Genetic, Longitudinal	N/A	Betacoronavirus	Bat SRBD icSARS virus	Bat-SCoV RBD (amino acid 323_505) replaced with the SARS-CoV RBD (amino acid 319_518)	2	MOI	12	hour	1
SHAE002_BAT_12h_2	SHAE002-R	Homo sapiens	NCBITAXON	NCBITaxon:9606				lung	BTO	BTO:0000763	Human Airway Epithelial (HAE) cell			Human Cell Lines, Infections, and Extractions	A/California/04/2009 (H1N1),icSARS Bat SRBD,icSARS CoV Urbani,icSARS dORF6	The viruses used in host infections are described in the 'Viruses' subsection of the Methods and listed in Table 485	SHAE002_BAT_12h_2_array	SHAE002_BAT_12h_2_array	in vitro assay	primary cells	Genetic, Longitudinal	N/A	Betacoronavirus	Bat SRBD icSARS virus	Bat-SCoV RBD (amino acid 323_505) replaced with the SARS-CoV RBD (amino acid 319_518)	2	MOI	12	hour	2
SHAE002_BAT_12h_3	SHAE002-R	Homo sapiens	NCBITAXON	NCBITaxon:9606				lung	BTO	BTO:0000763	Human Airway Epithelial (HAE) cell			Human Cell Lines, Infections, and Extractions	A/California/04/2009 (H1N1),icSARS Bat SRBD,icSARS CoV Urbani,icSARS dORF6	The viruses used in host infections are described in the 'Viruses' subsection of the Methods and listed in Table 486	SHAE002_BAT_12h_3_array	SHAE002_BAT_12h_3_array	in vitro assay	primary cells	Genetic, Longitudinal	N/A	Betacoronavirus	Bat SRBD icSARS virus	Bat-SCoV RBD (amino acid 323_505) replaced with the SARS-CoV RBD (amino acid 319_518)	2	MOI	12	hour	3
SHAE002_BAT_12h_4	SHAE002-R	Homo sapiens	NCBITAXON	NCBITaxon:9606				lung	BTO	BTO:0000763	Human Airway Epithelial (HAE) cell			Human Cell Lines, Infections, and Extractions	A/California/04/2009 (H1N1),icSARS Bat SRBD,icSARS CoV Urbani,icSARS dORF6	The viruses used in host infections are described in the 'Viruses' subsection of the Methods and listed in Table 487	SHAE002_BAT_12h_4_array	SHAE002_BAT_12h_4_array	in vitro assay	primary cells	Genetic, Longitudinal	N/A	Betacoronavirus	Bat SRBD icSARS virus	Bat-SCoV RBD (amino acid 323_505) replaced with the SARS-CoV RBD (amino acid 319_518)	2	MOI	12	hour	4
SHAE002_BAT_24h_1	SHAE002-R	Homo sapiens	NCBITAXON	NCBITaxon:9606				lung	BTO	BTO:0000763	Human Airway Epithelial (HAE) cell			Human Cell Lines, Infections, and Extractions	A/California/04/2009 (H1N1),icSARS Bat SRBD,icSARS CoV Urbani,icSARS dORF6	The viruses used in host infections are described in the 'Viruses' subsection of the Methods and listed in Table 488	SHAE002_BAT_24h_1_array	SHAE002_BAT_24h_1_array	in vitro assay	primary cells	Genetic, Longitudinal	N/A	Betacoronavirus	Bat SRBD icSARS virus	Bat-SCoV RBD (amino acid 323_505) replaced with the SARS-CoV RBD (amino acid 319_518)	2	MOI	24	hour	1
SHAE002_BAT_24h_2	SHAE002-R	Homo sapiens	NCBITAXON	NCBITaxon:9606				lung	BTO	BTO:0000763	Human Airway Epithelial (HAE) cell			Human Cell Lines, Infections, and Extractions	A/California/04/2009 (H1N1),icSARS Bat SRBD,icSARS CoV Urbani,icSARS dORF6	The viruses used in host infections are described in the 'Viruses' subsection of the Methods and listed in Table 489	SHAE002_BAT_24h_2_array	SHAE002_BAT_24h_2_array	in vitro assay	primary cells	Genetic, Longitudinal	N/A	Betacoronavirus	Bat SRBD icSARS virus	Bat-SCoV RBD (amino acid 323_505) replaced with the SARS-CoV RBD (amino acid 319_518)	2	MOI	24	hour	2
SHAE002_BAT_24h_3	SHAE002-R	Homo sapiens	NCBITAXON	NCBITaxon:9606				lung	BTO	BTO:0000763	Human Airway Epithelial (HAE) cell			Human Cell Lines, Infections, and Extractions	A/California/04/2009 (H1N1),icSARS Bat SRBD,icSARS CoV Urbani,icSARS dORF6	The viruses used in host infections are described in the 'Viruses' subsection of the Methods and listed in Table 490	SHAE002_BAT_24h_3_array	SHAE002_BAT_24h_3_array	in vitro assay	primary cells	Genetic, Longitudinal	N/A	Betacoronavirus	Bat SRBD icSARS virus	Bat-SCoV RBD (amino acid 323_505) replaced with the SARS-CoV RBD (amino acid 319_518)	2	MOI	24	hour	3
SHAE002_BAT_24h_4	SHAE002-R	Homo sapiens	NCBITAXON	NCBITaxon:9606				lung	BTO	BTO:0000763	Human Airway Epithelial (HAE) cell			Human Cell Lines, Infections, and Extractions	A/California/04/2009 (H1N1),icSARS Bat SRBD,icSARS CoV Urbani,icSARS dORF6	The viruses used in host infections are described in the 'Viruses' subsection of the Methods and listed in Table 491	SHAE002_BAT_24h_4_array	SHAE002_BAT_24h_4_array	in vitro assay	primary cells	Genetic, Longitudinal	N/A	Betacoronavirus	Bat SRBD icSARS virus	Bat-SCoV RBD (amino acid 323_505) replaced with the SARS-CoV RBD (amino acid 319_518)	2	MOI	24	hour	4
SHAE002_BAT_36h_1	SHAE002-R	Homo sapiens	NCBITAXON	NCBITaxon:9606				lung	BTO	BTO:0000763	Human Airway Epithelial (HAE) cell			Human Cell Lines, Infections, and Extractions	A/California/04/2009 (H1N1),icSARS Bat SRBD,icSARS CoV Urbani,icSARS dORF6	The viruses used in host infections are described in the 'Viruses' subsection of the Methods and listed in Table 492	SHAE002_BAT_36h_1_array	SHAE002_BAT_36h_1_array	in vitro assay	primary cells	Genetic, Longitudinal	N/A	Betacoronavirus	Bat SRBD icSARS virus	Bat-SCoV RBD (amino acid 323_505) replaced with the SARS-CoV RBD (amino acid 319_518)	2	MOI	36	hour	1
SHAE002_BAT_36h_2	SHAE002-R	Homo sapiens	NCBITAXON	NCBITaxon:9606				lung	BTO	BTO:0000763	Human Airway Epithelial (HAE) cell			Human Cell Lines, Infections, and Extractions	A/California/04/2009 (H1N1),icSARS Bat SRBD,icSARS CoV Urbani,icSARS dORF6	The viruses used in host infections are described in the 'Viruses' subsection of the Methods and listed in Table 493	SHAE002_BAT_36h_2_array	SHAE002_BAT_36h_2_array	in vitro assay	primary cells	Genetic, Longitudinal	N/A	Betacoronavirus	Bat SRBD icSARS virus	Bat-SCoV RBD (amino acid 323_505) replaced with the SARS-CoV RBD (amino acid 319_518)	2	MOI	36	hour	2
SHAE002_BAT_36h_3	SHAE002-R	Homo sapiens	NCBITAXON	NCBITaxon:9606				lung	BTO	BTO:0000763	Human Airway Epithelial (HAE) cell			Human Cell Lines, Infections, and Extractions	A/California/04/2009 (H1N1),icSARS Bat SRBD,icSARS CoV Urbani,icSARS dORF6	The viruses used in host infections are described in the 'Viruses' subsection of the Methods and listed in Table 494	SHAE002_BAT_36h_3_array	SHAE002_BAT_36h_3_array	in vitro assay	primary cells	Genetic, Longitudinal	N/A	Betacoronavirus	Bat SRBD icSARS virus	Bat-SCoV RBD (amino acid 323_505) replaced with the SARS-CoV RBD (amino acid 319_518)	2	MOI	36	hour	3
SHAE002_BAT_36h_4	SHAE002-R	Homo sapiens	NCBITAXON	NCBITaxon:9606				lung	BTO	BTO:0000763	Human Airway Epithelial (HAE) cell			Human Cell Lines, Infections, and Extractions	A/California/04/2009 (H1N1),icSARS Bat SRBD,icSARS CoV Urbani,icSARS dORF6	The viruses used in host infections are described in the 'Viruses' subsection of the Methods and listed in Table 495	SHAE002_BAT_36h_4_array	SHAE002_BAT_36h_4_array	in vitro assay	primary cells	Genetic, Longitudinal	N/A	Betacoronavirus	Bat SRBD icSARS virus	Bat-SCoV RBD (amino acid 323_505) replaced with the SARS-CoV RBD (amino acid 319_518)	2	MOI	36	hour	4
SHAE002_BAT_48h_1	SHAE002-R	Homo sapiens	NCBITAXON	NCBITaxon:9606				lung	BTO	BTO:0000763	Human Airway Epithelial (HAE) cell			Human Cell Lines, Infections, and Extractions	A/California/04/2009 (H1N1),icSARS Bat SRBD,icSARS CoV Urbani,icSARS dORF6	The viruses used in host infections are described in the 'Viruses' subsection of the Methods and listed in Table 496	SHAE002_BAT_48h_1_array	SHAE002_BAT_48h_1_array	in vitro assay	primary cells	Genetic, Longitudinal	N/A	Betacoronavirus	Bat SRBD icSARS virus	Bat-SCoV RBD (amino acid 323_505) replaced with the SARS-CoV RBD (amino acid 319_518)	2	MOI	48	hour	1
SHAE002_BAT_48h_3	SHAE002-R	Homo sapiens	NCBITAXON	NCBITaxon:9606				lung	BTO	BTO:0000763	Human Airway Epithelial (HAE) cell			Human Cell Lines, Infections, and Extractions	A/California/04/2009 (H1N1),icSARS Bat SRBD,icSARS CoV Urbani,icSARS dORF6	The viruses used in host infections are described in the 'Viruses' subsection of the Methods and listed in Table 497	SHAE002_BAT_48h_3_array	SHAE002_BAT_48h_3_array	in vitro assay	primary cells	Genetic, Longitudinal	N/A	Betacoronavirus	Bat SRBD icSARS virus	Bat-SCoV RBD (amino acid 323_505) replaced with the SARS-CoV RBD (amino acid 319_518)	2	MOI	48	hour	3
SHAE002_BAT_48h_4	SHAE002-R	Homo sapiens	NCBITAXON	NCBITaxon:9606				lung	BTO	BTO:0000763	Human Airway Epithelial (HAE) cell			Human Cell Lines, Infections, and Extractions	A/California/04/2009 (H1N1),icSARS Bat SRBD,icSARS CoV Urbani,icSARS dORF6	The viruses used in host infections are described in the 'Viruses' subsection of the Methods and listed in Table 498	SHAE002_BAT_48h_4_array	SHAE002_BAT_48h_4_array	in vitro assay	primary cells	Genetic, Longitudinal	N/A	Betacoronavirus	Bat SRBD icSARS virus	Bat-SCoV RBD (amino acid 323_505) replaced with the SARS-CoV RBD (amino acid 319_518)	2	MOI	48	hour	4
SHAE002_BAT_60h_1	SHAE002-R	Homo sapiens	NCBITAXON	NCBITaxon:9606				lung	BTO	BTO:0000763	Human Airway Epithelial (HAE) cell			Human Cell Lines, Infections, and Extractions	A/California/04/2009 (H1N1),icSARS Bat SRBD,icSARS CoV Urbani,icSARS dORF6	The viruses used in host infections are described in the 'Viruses' subsection of the Methods and listed in Table 499	SHAE002_BAT_60h_1_array	SHAE002_BAT_60h_1_array	in vitro assay	primary cells	Genetic, Longitudinal	N/A	Betacoronavirus	Bat SRBD icSARS virus	Bat-SCoV RBD (amino acid 323_505) replaced with the SARS-CoV RBD (amino acid 319_518)	2	MOI	60	hour	1
SHAE002_BAT_60h_2	SHAE002-R	Homo sapiens	NCBITAXON	NCBITaxon:9606				lung	BTO	BTO:0000763	Human Airway Epithelial (HAE) cell			Human Cell Lines, Infections, and Extractions	A/California/04/2009 (H1N1),icSARS Bat SRBD,icSARS CoV Urbani,icSARS dORF6	The viruses used in host infections are described in the 'Viruses' subsection of the Methods and listed in Table 500	SHAE002_BAT_60h_2_array	SHAE002_BAT_60h_2_array	in vitro assay	primary cells	Genetic, Longitudinal	N/A	Betacoronavirus	Bat SRBD icSARS virus	Bat-SCoV RBD (amino acid 323_505) replaced with the SARS-CoV RBD (amino acid 319_518)	2	MOI	60	hour	2
SHAE002_BAT_60h_3	SHAE002-R	Homo sapiens	NCBITAXON	NCBITaxon:9606				lung	BTO	BTO:0000763	Human Airway Epithelial (HAE) cell			Human Cell Lines, Infections, and Extractions	A/California/04/2009 (H1N1),icSARS Bat SRBD,icSARS CoV Urbani,icSARS dORF6	The viruses used in host infections are described in the 'Viruses' subsection of the Methods and listed in Table 501	SHAE002_BAT_60h_3_array	SHAE002_BAT_60h_3_array	in vitro assay	primary cells	Genetic, Longitudinal	N/A	Betacoronavirus	Bat SRBD icSARS virus	Bat-SCoV RBD (amino acid 323_505) replaced with the SARS-CoV RBD (amino acid 319_518)	2	MOI	60	hour	3
SHAE002_BAT_60h_4	SHAE002-R	Homo sapiens	NCBITAXON	NCBITaxon:9606				lung	BTO	BTO:0000763	Human Airway Epithelial (HAE) cell			Human Cell Lines, Infections, and Extractions	A/California/04/2009 (H1N1),icSARS Bat SRBD,icSARS CoV Urbani,icSARS dORF6	The viruses used in host infections are described in the 'Viruses' subsection of the Methods and listed in Table 502	SHAE002_BAT_60h_4_array	SHAE002_BAT_60h_4_array	in vitro assay	primary cells	Genetic, Longitudinal	N/A	Betacoronavirus	Bat SRBD icSARS virus	Bat-SCoV RBD (amino acid 323_505) replaced with the SARS-CoV RBD (amino acid 319_518)	2	MOI	60	hour	4
SHAE002_BAT_72h_1	SHAE002-R	Homo sapiens	NCBITAXON	NCBITaxon:9606				lung	BTO	BTO:0000763	Human Airway Epithelial (HAE) cell			Human Cell Lines, Infections, and Extractions	A/California/04/2009 (H1N1),icSARS Bat SRBD,icSARS CoV Urbani,icSARS dORF6	The viruses used in host infections are described in the 'Viruses' subsection of the Methods and listed in Table 503	SHAE002_BAT_72h_1_array	SHAE002_BAT_72h_1_array	in vitro assay	primary cells	Genetic, Longitudinal	N/A	Betacoronavirus	Bat SRBD icSARS virus	Bat-SCoV RBD (amino acid 323_505) replaced with the SARS-CoV RBD (amino acid 319_518)	2	MOI	72	hour	1
SHAE002_BAT_72h_2	SHAE002-R	Homo sapiens	NCBITAXON	NCBITaxon:9606				lung	BTO	BTO:0000763	Human Airway Epithelial (HAE) cell			Human Cell Lines, Infections, and Extractions	A/California/04/2009 (H1N1),icSARS Bat SRBD,icSARS CoV Urbani,icSARS dORF6	The viruses used in host infections are described in the 'Viruses' subsection of the Methods and listed in Table 504	SHAE002_BAT_72h_2_array	SHAE002_BAT_72h_2_array	in vitro assay	primary cells	Genetic, Longitudinal	N/A	Betacoronavirus	Bat SRBD icSARS virus	Bat-SCoV RBD (amino acid 323_505) replaced with the SARS-CoV RBD (amino acid 319_518)	2	MOI	72	hour	2
SHAE002_BAT_72h_3	SHAE002-R	Homo sapiens	NCBITAXON	NCBITaxon:9606				lung	BTO	BTO:0000763	Human Airway Epithelial (HAE) cell			Human Cell Lines, Infections, and Extractions	A/California/04/2009 (H1N1),icSARS Bat SRBD,icSARS CoV Urbani,icSARS dORF6	The viruses used in host infections are described in the 'Viruses' subsection of the Methods and listed in Table 505	SHAE002_BAT_72h_3_array	SHAE002_BAT_72h_3_array	in vitro assay	primary cells	Genetic, Longitudinal	N/A	Betacoronavirus	Bat SRBD icSARS virus	Bat-SCoV RBD (amino acid 323_505) replaced with the SARS-CoV RBD (amino acid 319_518)	2	MOI	72	hour	3
SHAE002_BAT_72h_4	SHAE002-R	Homo sapiens	NCBITAXON	NCBITaxon:9606				lung	BTO	BTO:0000763	Human Airway Epithelial (HAE) cell			Human Cell Lines, Infections, and Extractions	A/California/04/2009 (H1N1),icSARS Bat SRBD,icSARS CoV Urbani,icSARS dORF6	The viruses used in host infections are described in the 'Viruses' subsection of the Methods and listed in Table 506	SHAE002_BAT_72h_4_array	SHAE002_BAT_72h_4_array	in vitro assay	primary cells	Genetic, Longitudinal	N/A	Betacoronavirus	Bat SRBD icSARS virus	Bat-SCoV RBD (amino acid 323_505) replaced with the SARS-CoV RBD (amino acid 319_518)	2	MOI	72	hour	4
SHAE002_BAT_84h_1	SHAE002-R	Homo sapiens	NCBITAXON	NCBITaxon:9606				lung	BTO	BTO:0000763	Human Airway Epithelial (HAE) cell			Human Cell Lines, Infections, and Extractions	A/California/04/2009 (H1N1),icSARS Bat SRBD,icSARS CoV Urbani,icSARS dORF6	The viruses used in host infections are described in the 'Viruses' subsection of the Methods and listed in Table 507	SHAE002_BAT_84h_1_array	SHAE002_BAT_84h_1_array	in vitro assay	primary cells	Genetic, Longitudinal	N/A	Betacoronavirus	Bat SRBD icSARS virus	Bat-SCoV RBD (amino acid 323_505) replaced with the SARS-CoV RBD (amino acid 319_518)	2	MOI	84	hour	1
SHAE002_BAT_84h_2	SHAE002-R	Homo sapiens	NCBITAXON	NCBITaxon:9606				lung	BTO	BTO:0000763	Human Airway Epithelial (HAE) cell			Human Cell Lines, Infections, and Extractions	A/California/04/2009 (H1N1),icSARS Bat SRBD,icSARS CoV Urbani,icSARS dORF6	The viruses used in host infections are described in the 'Viruses' subsection of the Methods and listed in Table 508	SHAE002_BAT_84h_2_array	SHAE002_BAT_84h_2_array	in vitro assay	primary cells	Genetic, Longitudinal	N/A	Betacoronavirus	Bat SRBD icSARS virus	Bat-SCoV RBD (amino acid 323_505) replaced with the SARS-CoV RBD (amino acid 319_518)	2	MOI	84	hour	2
SHAE002_BAT_84h_3	SHAE002-R	Homo sapiens	NCBITAXON	NCBITaxon:9606				lung	BTO	BTO:0000763	Human Airway Epithelial (HAE) cell			Human Cell Lines, Infections, and Extractions	A/California/04/2009 (H1N1),icSARS Bat SRBD,icSARS CoV Urbani,icSARS dORF6	The viruses used in host infections are described in the 'Viruses' subsection of the Methods and listed in Table 509	SHAE002_BAT_84h_3_array	SHAE002_BAT_84h_3_array	in vitro assay	primary cells	Genetic, Longitudinal	N/A	Betacoronavirus	Bat SRBD icSARS virus	Bat-SCoV RBD (amino acid 323_505) replaced with the SARS-CoV RBD (amino acid 319_518)	2	MOI	84	hour	3
SHAE002_BAT_84h_4	SHAE002-R	Homo sapiens	NCBITAXON	NCBITaxon:9606				lung	BTO	BTO:0000763	Human Airway Epithelial (HAE) cell			Human Cell Lines, Infections, and Extractions	A/California/04/2009 (H1N1),icSARS Bat SRBD,icSARS CoV Urbani,icSARS dORF6	The viruses used in host infections are described in the 'Viruses' subsection of the Methods and listed in Table 510	SHAE002_BAT_84h_4_array	SHAE002_BAT_84h_4_array	in vitro assay	primary cells	Genetic, Longitudinal	N/A	Betacoronavirus	Bat SRBD icSARS virus	Bat-SCoV RBD (amino acid 323_505) replaced with the SARS-CoV RBD (amino acid 319_518)	2	MOI	84	hour	4
SHAE002_BAT_96h_1	SHAE002-R	Homo sapiens	NCBITAXON	NCBITaxon:9606				lung	BTO	BTO:0000763	Human Airway Epithelial (HAE) cell			Human Cell Lines, Infections, and Extractions	A/California/04/2009 (H1N1),icSARS Bat SRBD,icSARS CoV Urbani,icSARS dORF6	The viruses used in host infections are described in the 'Viruses' subsection of the Methods and listed in Table 511	SHAE002_BAT_96h_1_array	SHAE002_BAT_96h_1_array	in vitro assay	primary cells	Genetic, Longitudinal	N/A	Betacoronavirus	Bat SRBD icSARS virus	Bat-SCoV RBD (amino acid 323_505) replaced with the SARS-CoV RBD (amino acid 319_518)	2	MOI	96	hour	1
SHAE002_BAT_96h_2	SHAE002-R	Homo sapiens	NCBITAXON	NCBITaxon:9606				lung	BTO	BTO:0000763	Human Airway Epithelial (HAE) cell			Human Cell Lines, Infections, and Extractions	A/California/04/2009 (H1N1),icSARS Bat SRBD,icSARS CoV Urbani,icSARS dORF6	The viruses used in host infections are described in the 'Viruses' subsection of the Methods and listed in Table 512	SHAE002_BAT_96h_2_array	SHAE002_BAT_96h_2_array	in vitro assay	primary cells	Genetic, Longitudinal	N/A	Betacoronavirus	Bat SRBD icSARS virus	Bat-SCoV RBD (amino acid 323_505) replaced with the SARS-CoV RBD (amino acid 319_518)	2	MOI	96	hour	2
SHAE002_BAT_96h_3	SHAE002-R	Homo sapiens	NCBITAXON	NCBITaxon:9606				lung	BTO	BTO:0000763	Human Airway Epithelial (HAE) cell			Human Cell Lines, Infections, and Extractions	A/California/04/2009 (H1N1),icSARS Bat SRBD,icSARS CoV Urbani,icSARS dORF6	The viruses used in host infections are described in the 'Viruses' subsection of the Methods and listed in Table 513	SHAE002_BAT_96h_3_array	SHAE002_BAT_96h_3_array	in vitro assay	primary cells	Genetic, Longitudinal	N/A	Betacoronavirus	Bat SRBD icSARS virus	Bat-SCoV RBD (amino acid 323_505) replaced with the SARS-CoV RBD (amino acid 319_518)	2	MOI	96	hour	3
SHAE002_BAT_96h_4	SHAE002-R	Homo sapiens	NCBITAXON	NCBITaxon:9606				lung	BTO	BTO:0000763	Human Airway Epithelial (HAE) cell			Human Cell Lines, Infections, and Extractions	A/California/04/2009 (H1N1),icSARS Bat SRBD,icSARS CoV Urbani,icSARS dORF6	The viruses used in host infections are described in the 'Viruses' subsection of the Methods and listed in Table 514	SHAE002_BAT_96h_4_array	SHAE002_BAT_96h_4_array	in vitro assay	primary cells	Genetic, Longitudinal	N/A	Betacoronavirus	Bat SRBD icSARS virus	Bat-SCoV RBD (amino acid 323_505) replaced with the SARS-CoV RBD (amino acid 319_518)	2	MOI	96	hour	4
SHAE002_dORF6_0h_1	SHAE002-R	Homo sapiens	NCBITAXON	NCBITaxon:9606				lung	BTO	BTO:0000763	Human Airway Epithelial (HAE) cell			Human Cell Lines, Infections, and Extractions	A/California/04/2009 (H1N1),icSARS Bat SRBD,icSARS CoV Urbani,icSARS dORF6	The viruses used in host infections are described in the 'Viruses' subsection of the Methods and listed in Table 515	SHAE002_dORF6_0h_1_array	SHAE002_dORF6_0h_1_array	in vitro assay	primary cells	Genetic, Longitudinal	N/A	Betacoronavirus	dORF6 icSARS virus	Entire ORF6 deleted (nucleotides 27,074-27265)	2	MOI	0	hour	1
SHAE002_dORF6_0h_2	SHAE002-R	Homo sapiens	NCBITAXON	NCBITaxon:9606				lung	BTO	BTO:0000763	Human Airway Epithelial (HAE) cell			Human Cell Lines, Infections, and Extractions	A/California/04/2009 (H1N1),icSARS Bat SRBD,icSARS CoV Urbani,icSARS dORF6	The viruses used in host infections are described in the 'Viruses' subsection of the Methods and listed in Table 516	SHAE002_dORF6_0h_2_array	SHAE002_dORF6_0h_2_array	in vitro assay	primary cells	Genetic, Longitudinal	N/A	Betacoronavirus	dORF6 icSARS virus	Entire ORF6 deleted (nucleotides 27,074-27265)	2	MOI	0	hour	2
SHAE002_dORF6_0h_3	SHAE002-R	Homo sapiens	NCBITAXON	NCBITaxon:9606				lung	BTO	BTO:0000763	Human Airway Epithelial (HAE) cell			Human Cell Lines, Infections, and Extractions	A/California/04/2009 (H1N1),icSARS Bat SRBD,icSARS CoV Urbani,icSARS dORF6	The viruses used in host infections are described in the 'Viruses' subsection of the Methods and listed in Table 517	SHAE002_dORF6_0h_3_array	SHAE002_dORF6_0h_3_array	in vitro assay	primary cells	Genetic, Longitudinal	N/A	Betacoronavirus	dORF6 icSARS virus	Entire ORF6 deleted (nucleotides 27,074-27265)	2	MOI	0	hour	3
SHAE002_dORF6_0h_4	SHAE002-R	Homo sapiens	NCBITAXON	NCBITaxon:9606				lung	BTO	BTO:0000763	Human Airway Epithelial (HAE) cell			Human Cell Lines, Infections, and Extractions	A/California/04/2009 (H1N1),icSARS Bat SRBD,icSARS CoV Urbani,icSARS dORF6	The viruses used in host infections are described in the 'Viruses' subsection of the Methods and listed in Table 518	SHAE002_dORF6_0h_4_array	SHAE002_dORF6_0h_4_array	in vitro assay	primary cells	Genetic, Longitudinal	N/A	Betacoronavirus	dORF6 icSARS virus	Entire ORF6 deleted (nucleotides 27,074-27265)	2	MOI	0	hour	4
SHAE002_dORF6_12h_1	SHAE002-R	Homo sapiens	NCBITAXON	NCBITaxon:9606				lung	BTO	BTO:0000763	Human Airway Epithelial (HAE) cell			Human Cell Lines, Infections, and Extractions	A/California/04/2009 (H1N1),icSARS Bat SRBD,icSARS CoV Urbani,icSARS dORF6	The viruses used in host infections are described in the 'Viruses' subsection of the Methods and listed in Table 519	SHAE002_dORF6_12h_1_array	SHAE002_dORF6_12h_1_array	in vitro assay	primary cells	Genetic, Longitudinal	N/A	Betacoronavirus	dORF6 icSARS virus	Entire ORF6 deleted (nucleotides 27,074-27265)	2	MOI	12	hour	1
SHAE002_dORF6_12h_2	SHAE002-R	Homo sapiens	NCBITAXON	NCBITaxon:9606				lung	BTO	BTO:0000763	Human Airway Epithelial (HAE) cell			Human Cell Lines, Infections, and Extractions	A/California/04/2009 (H1N1),icSARS Bat SRBD,icSARS CoV Urbani,icSARS dORF6	The viruses used in host infections are described in the 'Viruses' subsection of the Methods and listed in Table 520	SHAE002_dORF6_12h_2_array	SHAE002_dORF6_12h_2_array	in vitro assay	primary cells	Genetic, Longitudinal	N/A	Betacoronavirus	dORF6 icSARS virus	Entire ORF6 deleted (nucleotides 27,074-27265)	2	MOI	12	hour	2
SHAE002_dORF6_12h_3	SHAE002-R	Homo sapiens	NCBITAXON	NCBITaxon:9606				lung	BTO	BTO:0000763	Human Airway Epithelial (HAE) cell			Human Cell Lines, Infections, and Extractions	A/California/04/2009 (H1N1),icSARS Bat SRBD,icSARS CoV Urbani,icSARS dORF6	The viruses used in host infections are described in the 'Viruses' subsection of the Methods and listed in Table 521	SHAE002_dORF6_12h_3_array	SHAE002_dORF6_12h_3_array	in vitro assay	primary cells	Genetic, Longitudinal	N/A	Betacoronavirus	dORF6 icSARS virus	Entire ORF6 deleted (nucleotides 27,074-27265)	2	MOI	12	hour	3
SHAE002_dORF6_12h_4	SHAE002-R	Homo sapiens	NCBITAXON	NCBITaxon:9606				lung	BTO	BTO:0000763	Human Airway Epithelial (HAE) cell			Human Cell Lines, Infections, and Extractions	A/California/04/2009 (H1N1),icSARS Bat SRBD,icSARS CoV Urbani,icSARS dORF6	The viruses used in host infections are described in the 'Viruses' subsection of the Methods and listed in Table 522	SHAE002_dORF6_12h_4_array	SHAE002_dORF6_12h_4_array	in vitro assay	primary cells	Genetic, Longitudinal	N/A	Betacoronavirus	dORF6 icSARS virus	Entire ORF6 deleted (nucleotides 27,074-27265)	2	MOI	12	hour	4
SHAE002_dORF6_24h_1	SHAE002-R	Homo sapiens	NCBITAXON	NCBITaxon:9606				lung	BTO	BTO:0000763	Human Airway Epithelial (HAE) cell			Human Cell Lines, Infections, and Extractions	A/California/04/2009 (H1N1),icSARS Bat SRBD,icSARS CoV Urbani,icSARS dORF6	The viruses used in host infections are described in the 'Viruses' subsection of the Methods and listed in Table 523	SHAE002_dORF6_24h_1_array	SHAE002_dORF6_24h_1_array	in vitro assay	primary cells	Genetic, Longitudinal	N/A	Betacoronavirus	dORF6 icSARS virus	Entire ORF6 deleted (nucleotides 27,074-27265)	2	MOI	24	hour	1
SHAE002_dORF6_24h_2	SHAE002-R	Homo sapiens	NCBITAXON	NCBITaxon:9606				lung	BTO	BTO:0000763	Human Airway Epithelial (HAE) cell			Human Cell Lines, Infections, and Extractions	A/California/04/2009 (H1N1),icSARS Bat SRBD,icSARS CoV Urbani,icSARS dORF6	The viruses used in host infections are described in the 'Viruses' subsection of the Methods and listed in Table 524	SHAE002_dORF6_24h_2_array	SHAE002_dORF6_24h_2_array	in vitro assay	primary cells	Genetic, Longitudinal	N/A	Betacoronavirus	dORF6 icSARS virus	Entire ORF6 deleted (nucleotides 27,074-27265)	2	MOI	24	hour	2
SHAE002_dORF6_24h_4	SHAE002-R	Homo sapiens	NCBITAXON	NCBITaxon:9606				lung	BTO	BTO:0000763	Human Airway Epithelial (HAE) cell			Human Cell Lines, Infections, and Extractions	A/California/04/2009 (H1N1),icSARS Bat SRBD,icSARS CoV Urbani,icSARS dORF6	The viruses used in host infections are described in the 'Viruses' subsection of the Methods and listed in Table 525	SHAE002_dORF6_24h_4_array	SHAE002_dORF6_24h_4_array	in vitro assay	primary cells	Genetic, Longitudinal	N/A	Betacoronavirus	dORF6 icSARS virus	Entire ORF6 deleted (nucleotides 27,074-27265)	2	MOI	24	hour	4
SHAE002_dORF6_36h_1	SHAE002-R	Homo sapiens	NCBITAXON	NCBITaxon:9606				lung	BTO	BTO:0000763	Human Airway Epithelial (HAE) cell			Human Cell Lines, Infections, and Extractions	A/California/04/2009 (H1N1),icSARS Bat SRBD,icSARS CoV Urbani,icSARS dORF6	The viruses used in host infections are described in the 'Viruses' subsection of the Methods and listed in Table 526	SHAE002_dORF6_36h_1_array	SHAE002_dORF6_36h_1_array	in vitro assay	primary cells	Genetic, Longitudinal	N/A	Betacoronavirus	dORF6 icSARS virus	Entire ORF6 deleted (nucleotides 27,074-27265)	2	MOI	36	hour	1
SHAE002_dORF6_36h_2	SHAE002-R	Homo sapiens	NCBITAXON	NCBITaxon:9606				lung	BTO	BTO:0000763	Human Airway Epithelial (HAE) cell			Human Cell Lines, Infections, and Extractions	A/California/04/2009 (H1N1),icSARS Bat SRBD,icSARS CoV Urbani,icSARS dORF6	The viruses used in host infections are described in the 'Viruses' subsection of the Methods and listed in Table 527	SHAE002_dORF6_36h_2_array	SHAE002_dORF6_36h_2_array	in vitro assay	primary cells	Genetic, Longitudinal	N/A	Betacoronavirus	dORF6 icSARS virus	Entire ORF6 deleted (nucleotides 27,074-27265)	2	MOI	36	hour	2
SHAE002_dORF6_36h_3	SHAE002-R	Homo sapiens	NCBITAXON	NCBITaxon:9606				lung	BTO	BTO:0000763	Human Airway Epithelial (HAE) cell			Human Cell Lines, Infections, and Extractions	A/California/04/2009 (H1N1),icSARS Bat SRBD,icSARS CoV Urbani,icSARS dORF6	The viruses used in host infections are described in the 'Viruses' subsection of the Methods and listed in Table 528	SHAE002_dORF6_36h_3_array	SHAE002_dORF6_36h_3_array	in vitro assay	primary cells	Genetic, Longitudinal	N/A	Betacoronavirus	dORF6 icSARS virus	Entire ORF6 deleted (nucleotides 27,074-27265)	2	MOI	36	hour	3
SHAE002_dORF6_36h_4	SHAE002-R	Homo sapiens	NCBITAXON	NCBITaxon:9606				lung	BTO	BTO:0000763	Human Airway Epithelial (HAE) cell			Human Cell Lines, Infections, and Extractions	A/California/04/2009 (H1N1),icSARS Bat SRBD,icSARS CoV Urbani,icSARS dORF6	The viruses used in host infections are described in the 'Viruses' subsection of the Methods and listed in Table 529	SHAE002_dORF6_36h_4_array	SHAE002_dORF6_36h_4_array	in vitro assay	primary cells	Genetic, Longitudinal	N/A	Betacoronavirus	dORF6 icSARS virus	Entire ORF6 deleted (nucleotides 27,074-27265)	2	MOI	36	hour	4
SHAE002_dORF6_48h_1	SHAE002-R	Homo sapiens	NCBITAXON	NCBITaxon:9606				lung	BTO	BTO:0000763	Human Airway Epithelial (HAE) cell			Human Cell Lines, Infections, and Extractions	A/California/04/2009 (H1N1),icSARS Bat SRBD,icSARS CoV Urbani,icSARS dORF6	The viruses used in host infections are described in the 'Viruses' subsection of the Methods and listed in Table 530	SHAE002_dORF6_48h_1_array	SHAE002_dORF6_48h_1_array	in vitro assay	primary cells	Genetic, Longitudinal	N/A	Betacoronavirus	dORF6 icSARS virus	Entire ORF6 deleted (nucleotides 27,074-27265)	2	MOI	48	hour	1
SHAE002_dORF6_48h_2	SHAE002-R	Homo sapiens	NCBITAXON	NCBITaxon:9606				lung	BTO	BTO:0000763	Human Airway Epithelial (HAE) cell			Human Cell Lines, Infections, and Extractions	A/California/04/2009 (H1N1),icSARS Bat SRBD,icSARS CoV Urbani,icSARS dORF6	The viruses used in host infections are described in the 'Viruses' subsection of the Methods and listed in Table 531	SHAE002_dORF6_48h_2_array	SHAE002_dORF6_48h_2_array	in vitro assay	primary cells	Genetic, Longitudinal	N/A	Betacoronavirus	dORF6 icSARS virus	Entire ORF6 deleted (nucleotides 27,074-27265)	2	MOI	48	hour	2
SHAE002_dORF6_48h_3	SHAE002-R	Homo sapiens	NCBITAXON	NCBITaxon:9606				lung	BTO	BTO:0000763	Human Airway Epithelial (HAE) cell			Human Cell Lines, Infections, and Extractions	A/California/04/2009 (H1N1),icSARS Bat SRBD,icSARS CoV Urbani,icSARS dORF6	The viruses used in host infections are described in the 'Viruses' subsection of the Methods and listed in Table 532	SHAE002_dORF6_48h_3_array	SHAE002_dORF6_48h_3_array	in vitro assay	primary cells	Genetic, Longitudinal	N/A	Betacoronavirus	dORF6 icSARS virus	Entire ORF6 deleted (nucleotides 27,074-27265)	2	MOI	48	hour	3
SHAE002_dORF6_48h_4	SHAE002-R	Homo sapiens	NCBITAXON	NCBITaxon:9606				lung	BTO	BTO:0000763	Human Airway Epithelial (HAE) cell			Human Cell Lines, Infections, and Extractions	A/California/04/2009 (H1N1),icSARS Bat SRBD,icSARS CoV Urbani,icSARS dORF6	The viruses used in host infections are described in the 'Viruses' subsection of the Methods and listed in Table 533	SHAE002_dORF6_48h_4_array	SHAE002_dORF6_48h_4_array	in vitro assay	primary cells	Genetic, Longitudinal	N/A	Betacoronavirus	dORF6 icSARS virus	Entire ORF6 deleted (nucleotides 27,074-27265)	2	MOI	48	hour	4
SHAE002_dORF6_60h_1	SHAE002-R	Homo sapiens	NCBITAXON	NCBITaxon:9606				lung	BTO	BTO:0000763	Human Airway Epithelial (HAE) cell			Human Cell Lines, Infections, and Extractions	A/California/04/2009 (H1N1),icSARS Bat SRBD,icSARS CoV Urbani,icSARS dORF6	The viruses used in host infections are described in the 'Viruses' subsection of the Methods and listed in Table 534	SHAE002_dORF6_60h_1_array	SHAE002_dORF6_60h_1_array	in vitro assay	primary cells	Genetic, Longitudinal	N/A	Betacoronavirus	dORF6 icSARS virus	Entire ORF6 deleted (nucleotides 27,074-27265)	2	MOI	60	hour	1
SHAE002_dORF6_60h_2	SHAE002-R	Homo sapiens	NCBITAXON	NCBITaxon:9606				lung	BTO	BTO:0000763	Human Airway Epithelial (HAE) cell			Human Cell Lines, Infections, and Extractions	A/California/04/2009 (H1N1),icSARS Bat SRBD,icSARS CoV Urbani,icSARS dORF6	The viruses used in host infections are described in the 'Viruses' subsection of the Methods and listed in Table 535	SHAE002_dORF6_60h_2_array	SHAE002_dORF6_60h_2_array	in vitro assay	primary cells	Genetic, Longitudinal	N/A	Betacoronavirus	dORF6 icSARS virus	Entire ORF6 deleted (nucleotides 27,074-27265)	2	MOI	60	hour	2
SHAE002_dORF6_60h_3	SHAE002-R	Homo sapiens	NCBITAXON	NCBITaxon:9606				lung	BTO	BTO:0000763	Human Airway Epithelial (HAE) cell			Human Cell Lines, Infections, and Extractions	A/California/04/2009 (H1N1),icSARS Bat SRBD,icSARS CoV Urbani,icSARS dORF6	The viruses used in host infections are described in the 'Viruses' subsection of the Methods and listed in Table 536	SHAE002_dORF6_60h_3_array	SHAE002_dORF6_60h_3_array	in vitro assay	primary cells	Genetic, Longitudinal	N/A	Betacoronavirus	dORF6 icSARS virus	Entire ORF6 deleted (nucleotides 27,074-27265)	2	MOI	60	hour	3
SHAE002_dORF6_60h_4	SHAE002-R	Homo sapiens	NCBITAXON	NCBITaxon:9606				lung	BTO	BTO:0000763	Human Airway Epithelial (HAE) cell			Human Cell Lines, Infections, and Extractions	A/California/04/2009 (H1N1),icSARS Bat SRBD,icSARS CoV Urbani,icSARS dORF6	The viruses used in host infections are described in the 'Viruses' subsection of the Methods and listed in Table 537	SHAE002_dORF6_60h_4_array	SHAE002_dORF6_60h_4_array	in vitro assay	primary cells	Genetic, Longitudinal	N/A	Betacoronavirus	dORF6 icSARS virus	Entire ORF6 deleted (nucleotides 27,074-27265)	2	MOI	60	hour	4
SHAE002_dORF6_72h_1	SHAE002-R	Homo sapiens	NCBITAXON	NCBITaxon:9606				lung	BTO	BTO:0000763	Human Airway Epithelial (HAE) cell			Human Cell Lines, Infections, and Extractions	A/California/04/2009 (H1N1),icSARS Bat SRBD,icSARS CoV Urbani,icSARS dORF6	The viruses used in host infections are described in the 'Viruses' subsection of the Methods and listed in Table 538	SHAE002_dORF6_72h_1_array	SHAE002_dORF6_72h_1_array	in vitro assay	primary cells	Genetic, Longitudinal	N/A	Betacoronavirus	dORF6 icSARS virus	Entire ORF6 deleted (nucleotides 27,074-27265)	2	MOI	72	hour	1
SHAE002_dORF6_72h_2	SHAE002-R	Homo sapiens	NCBITAXON	NCBITaxon:9606				lung	BTO	BTO:0000763	Human Airway Epithelial (HAE) cell			Human Cell Lines, Infections, and Extractions	A/California/04/2009 (H1N1),icSARS Bat SRBD,icSARS CoV Urbani,icSARS dORF6	The viruses used in host infections are described in the 'Viruses' subsection of the Methods and listed in Table 539	SHAE002_dORF6_72h_2_array	SHAE002_dORF6_72h_2_array	in vitro assay	primary cells	Genetic, Longitudinal	N/A	Betacoronavirus	dORF6 icSARS virus	Entire ORF6 deleted (nucleotides 27,074-27265)	2	MOI	72	hour	2
SHAE002_dORF6_72h_3	SHAE002-R	Homo sapiens	NCBITAXON	NCBITaxon:9606				lung	BTO	BTO:0000763	Human Airway Epithelial (HAE) cell			Human Cell Lines, Infections, and Extractions	A/California/04/2009 (H1N1),icSARS Bat SRBD,icSARS CoV Urbani,icSARS dORF6	The viruses used in host infections are described in the 'Viruses' subsection of the Methods and listed in Table 540	SHAE002_dORF6_72h_3_array	SHAE002_dORF6_72h_3_array	in vitro assay	primary cells	Genetic, Longitudinal	N/A	Betacoronavirus	dORF6 icSARS virus	Entire ORF6 deleted (nucleotides 27,074-27265)	2	MOI	72	hour	3
SHAE002_dORF6_72h_4	SHAE002-R	Homo sapiens	NCBITAXON	NCBITaxon:9606				lung	BTO	BTO:0000763	Human Airway Epithelial (HAE) cell			Human Cell Lines, Infections, and Extractions	A/California/04/2009 (H1N1),icSARS Bat SRBD,icSARS CoV Urbani,icSARS dORF6	The viruses used in host infections are described in the 'Viruses' subsection of the Methods and listed in Table 541	SHAE002_dORF6_72h_4_array	SHAE002_dORF6_72h_4_array	in vitro assay	primary cells	Genetic, Longitudinal	N/A	Betacoronavirus	dORF6 icSARS virus	Entire ORF6 deleted (nucleotides 27,074-27265)	2	MOI	72	hour	4
SHAE002_dORF6_84h_1	SHAE002-R	Homo sapiens	NCBITAXON	NCBITaxon:9606				lung	BTO	BTO:0000763	Human Airway Epithelial (HAE) cell			Human Cell Lines, Infections, and Extractions	A/California/04/2009 (H1N1),icSARS Bat SRBD,icSARS CoV Urbani,icSARS dORF6	The viruses used in host infections are described in the 'Viruses' subsection of the Methods and listed in Table 542	SHAE002_dORF6_84h_1_array	SHAE002_dORF6_84h_1_array	in vitro assay	primary cells	Genetic, Longitudinal	N/A	Betacoronavirus	dORF6 icSARS virus	Entire ORF6 deleted (nucleotides 27,074-27265)	2	MOI	84	hour	1
SHAE002_dORF6_84h_2	SHAE002-R	Homo sapiens	NCBITAXON	NCBITaxon:9606				lung	BTO	BTO:0000763	Human Airway Epithelial (HAE) cell			Human Cell Lines, Infections, and Extractions	A/California/04/2009 (H1N1),icSARS Bat SRBD,icSARS CoV Urbani,icSARS dORF6	The viruses used in host infections are described in the 'Viruses' subsection of the Methods and listed in Table 543	SHAE002_dORF6_84h_2_array	SHAE002_dORF6_84h_2_array	in vitro assay	primary cells	Genetic, Longitudinal	N/A	Betacoronavirus	dORF6 icSARS virus	Entire ORF6 deleted (nucleotides 27,074-27265)	2	MOI	84	hour	2
SHAE002_dORF6_84h_3	SHAE002-R	Homo sapiens	NCBITAXON	NCBITaxon:9606				lung	BTO	BTO:0000763	Human Airway Epithelial (HAE) cell			Human Cell Lines, Infections, and Extractions	A/California/04/2009 (H1N1),icSARS Bat SRBD,icSARS CoV Urbani,icSARS dORF6	The viruses used in host infections are described in the 'Viruses' subsection of the Methods and listed in Table 544	SHAE002_dORF6_84h_3_array	SHAE002_dORF6_84h_3_array	in vitro assay	primary cells	Genetic, Longitudinal	N/A	Betacoronavirus	dORF6 icSARS virus	Entire ORF6 deleted (nucleotides 27,074-27265)	2	MOI	84	hour	3
SHAE002_dORF6_84h_4	SHAE002-R	Homo sapiens	NCBITAXON	NCBITaxon:9606				lung	BTO	BTO:0000763	Human Airway Epithelial (HAE) cell			Human Cell Lines, Infections, and Extractions	A/California/04/2009 (H1N1),icSARS Bat SRBD,icSARS CoV Urbani,icSARS dORF6	The viruses used in host infections are described in the 'Viruses' subsection of the Methods and listed in Table 545	SHAE002_dORF6_84h_4_array	SHAE002_dORF6_84h_4_array	in vitro assay	primary cells	Genetic, Longitudinal	N/A	Betacoronavirus	dORF6 icSARS virus	Entire ORF6 deleted (nucleotides 27,074-27265)	2	MOI	84	hour	4
SHAE002_dORF6_96h_1	SHAE002-R	Homo sapiens	NCBITAXON	NCBITaxon:9606				lung	BTO	BTO:0000763	Human Airway Epithelial (HAE) cell			Human Cell Lines, Infections, and Extractions	A/California/04/2009 (H1N1),icSARS Bat SRBD,icSARS CoV Urbani,icSARS dORF6	The viruses used in host infections are described in the 'Viruses' subsection of the Methods and listed in Table 546	SHAE002_dORF6_96h_1_array	SHAE002_dORF6_96h_1_array	in vitro assay	primary cells	Genetic, Longitudinal	N/A	Betacoronavirus	dORF6 icSARS virus	Entire ORF6 deleted (nucleotides 27,074-27265)	2	MOI	96	hour	1
SHAE002_dORF6_96h_2	SHAE002-R	Homo sapiens	NCBITAXON	NCBITaxon:9606				lung	BTO	BTO:0000763	Human Airway Epithelial (HAE) cell			Human Cell Lines, Infections, and Extractions	A/California/04/2009 (H1N1),icSARS Bat SRBD,icSARS CoV Urbani,icSARS dORF6	The viruses used in host infections are described in the 'Viruses' subsection of the Methods and listed in Table 547	SHAE002_dORF6_96h_2_array	SHAE002_dORF6_96h_2_array	in vitro assay	primary cells	Genetic, Longitudinal	N/A	Betacoronavirus	dORF6 icSARS virus	Entire ORF6 deleted (nucleotides 27,074-27265)	2	MOI	96	hour	2
SHAE002_dORF6_96h_3	SHAE002-R	Homo sapiens	NCBITAXON	NCBITaxon:9606				lung	BTO	BTO:0000763	Human Airway Epithelial (HAE) cell			Human Cell Lines, Infections, and Extractions	A/California/04/2009 (H1N1),icSARS Bat SRBD,icSARS CoV Urbani,icSARS dORF6	The viruses used in host infections are described in the 'Viruses' subsection of the Methods and listed in Table 548	SHAE002_dORF6_96h_3_array	SHAE002_dORF6_96h_3_array	in vitro assay	primary cells	Genetic, Longitudinal	N/A	Betacoronavirus	dORF6 icSARS virus	Entire ORF6 deleted (nucleotides 27,074-27265)	2	MOI	96	hour	3
SHAE002_dORF6_96h_4	SHAE002-R	Homo sapiens	NCBITAXON	NCBITaxon:9606				lung	BTO	BTO:0000763	Human Airway Epithelial (HAE) cell			Human Cell Lines, Infections, and Extractions	A/California/04/2009 (H1N1),icSARS Bat SRBD,icSARS CoV Urbani,icSARS dORF6	The viruses used in host infections are described in the 'Viruses' subsection of the Methods and listed in Table 549	SHAE002_dORF6_96h_4_array	SHAE002_dORF6_96h_4_array	in vitro assay	primary cells	Genetic, Longitudinal	N/A	Betacoronavirus	dORF6 icSARS virus	Entire ORF6 deleted (nucleotides 27,074-27265)	2	MOI	96	hour	4
SHAE002_H1N1_0h_1	SHAE002-R	Homo sapiens	NCBITAXON	NCBITaxon:9606				lung	BTO	BTO:0000763	Human Airway Epithelial (HAE) cell			Human Cell Lines, Infections, and Extractions	A/California/04/2009 (H1N1),icSARS Bat SRBD,icSARS CoV Urbani,icSARS dORF6	The viruses used in host infections are described in the 'Viruses' subsection of the Methods and listed in Table 550	SHAE002_H1N1_0h_1_array	SHAE002_H1N1_0h_1_array	in vitro assay	primary cells	Genetic, Longitudinal	N/A	Influenzavirus A	CA04 (H1N1 virus)		2	MOI	0	hour	1
SHAE002_H1N1_0h_2	SHAE002-R	Homo sapiens	NCBITAXON	NCBITaxon:9606				lung	BTO	BTO:0000763	Human Airway Epithelial (HAE) cell			Human Cell Lines, Infections, and Extractions	A/California/04/2009 (H1N1),icSARS Bat SRBD,icSARS CoV Urbani,icSARS dORF6	The viruses used in host infections are described in the 'Viruses' subsection of the Methods and listed in Table 551	SHAE002_H1N1_0h_2_array	SHAE002_H1N1_0h_2_array	in vitro assay	primary cells	Genetic, Longitudinal	N/A	Influenzavirus A	CA04 (H1N1 virus)		2	MOI	0	hour	2
SHAE002_H1N1_0h_3	SHAE002-R	Homo sapiens	NCBITAXON	NCBITaxon:9606				lung	BTO	BTO:0000763	Human Airway Epithelial (HAE) cell			Human Cell Lines, Infections, and Extractions	A/California/04/2009 (H1N1),icSARS Bat SRBD,icSARS CoV Urbani,icSARS dORF6	The viruses used in host infections are described in the 'Viruses' subsection of the Methods and listed in Table 552	SHAE002_H1N1_0h_3_array	SHAE002_H1N1_0h_3_array	in vitro assay	primary cells	Genetic, Longitudinal	N/A	Influenzavirus A	CA04 (H1N1 virus)		2	MOI	0	hour	3
SHAE002_H1N1_12h_1	SHAE002-R	Homo sapiens	NCBITAXON	NCBITaxon:9606				lung	BTO	BTO:0000763	Human Airway Epithelial (HAE) cell			Human Cell Lines, Infections, and Extractions	A/California/04/2009 (H1N1),icSARS Bat SRBD,icSARS CoV Urbani,icSARS dORF6	The viruses used in host infections are described in the 'Viruses' subsection of the Methods and listed in Table 553	SHAE002_H1N1_12h_1_array	SHAE002_H1N1_12h_1_array	in vitro assay	primary cells	Genetic, Longitudinal	N/A	Influenzavirus A	CA04 (H1N1 virus)		2	MOI	12	hour	1
SHAE002_H1N1_12h_2	SHAE002-R	Homo sapiens	NCBITAXON	NCBITaxon:9606				lung	BTO	BTO:0000763	Human Airway Epithelial (HAE) cell			Human Cell Lines, Infections, and Extractions	A/California/04/2009 (H1N1),icSARS Bat SRBD,icSARS CoV Urbani,icSARS dORF6	The viruses used in host infections are described in the 'Viruses' subsection of the Methods and listed in Table 554	SHAE002_H1N1_12h_2_array	SHAE002_H1N1_12h_2_array	in vitro assay	primary cells	Genetic, Longitudinal	N/A	Influenzavirus A	CA04 (H1N1 virus)		2	MOI	12	hour	2
SHAE002_H1N1_12h_3	SHAE002-R	Homo sapiens	NCBITAXON	NCBITaxon:9606				lung	BTO	BTO:0000763	Human Airway Epithelial (HAE) cell			Human Cell Lines, Infections, and Extractions	A/California/04/2009 (H1N1),icSARS Bat SRBD,icSARS CoV Urbani,icSARS dORF6	The viruses used in host infections are described in the 'Viruses' subsection of the Methods and listed in Table 555	SHAE002_H1N1_12h_3_array	SHAE002_H1N1_12h_3_array	in vitro assay	primary cells	Genetic, Longitudinal	N/A	Influenzavirus A	CA04 (H1N1 virus)		2	MOI	12	hour	3
SHAE002_H1N1_18h_1	SHAE002-R	Homo sapiens	NCBITAXON	NCBITaxon:9606				lung	BTO	BTO:0000763	Human Airway Epithelial (HAE) cell			Human Cell Lines, Infections, and Extractions	A/California/04/2009 (H1N1),icSARS Bat SRBD,icSARS CoV Urbani,icSARS dORF6	The viruses used in host infections are described in the 'Viruses' subsection of the Methods and listed in Table 556	SHAE002_H1N1_18h_1_array	SHAE002_H1N1_18h_1_array	in vitro assay	primary cells	Genetic, Longitudinal	N/A	Influenzavirus A	CA04 (H1N1 virus)		2	MOI	18	hour	1
SHAE002_H1N1_18h_2	SHAE002-R	Homo sapiens	NCBITAXON	NCBITaxon:9606				lung	BTO	BTO:0000763	Human Airway Epithelial (HAE) cell			Human Cell Lines, Infections, and Extractions	A/California/04/2009 (H1N1),icSARS Bat SRBD,icSARS CoV Urbani,icSARS dORF6	The viruses used in host infections are described in the 'Viruses' subsection of the Methods and listed in Table 557	SHAE002_H1N1_18h_2_array	SHAE002_H1N1_18h_2_array	in vitro assay	primary cells	Genetic, Longitudinal	N/A	Influenzavirus A	CA04 (H1N1 virus)		2	MOI	18	hour	2
SHAE002_H1N1_18h_3	SHAE002-R	Homo sapiens	NCBITAXON	NCBITaxon:9606				lung	BTO	BTO:0000763	Human Airway Epithelial (HAE) cell			Human Cell Lines, Infections, and Extractions	A/California/04/2009 (H1N1),icSARS Bat SRBD,icSARS CoV Urbani,icSARS dORF6	The viruses used in host infections are described in the 'Viruses' subsection of the Methods and listed in Table 558	SHAE002_H1N1_18h_3_array	SHAE002_H1N1_18h_3_array	in vitro assay	primary cells	Genetic, Longitudinal	N/A	Influenzavirus A	CA04 (H1N1 virus)		2	MOI	18	hour	3
SHAE002_H1N1_24h_1	SHAE002-R	Homo sapiens	NCBITAXON	NCBITaxon:9606				lung	BTO	BTO:0000763	Human Airway Epithelial (HAE) cell			Human Cell Lines, Infections, and Extractions	A/California/04/2009 (H1N1),icSARS Bat SRBD,icSARS CoV Urbani,icSARS dORF6	The viruses used in host infections are described in the 'Viruses' subsection of the Methods and listed in Table 559	SHAE002_H1N1_24h_1_array	SHAE002_H1N1_24h_1_array	in vitro assay	primary cells	Genetic, Longitudinal	N/A	Influenzavirus A	CA04 (H1N1 virus)		2	MOI	24	hour	1
SHAE002_H1N1_24h_2	SHAE002-R	Homo sapiens	NCBITAXON	NCBITaxon:9606				lung	BTO	BTO:0000763	Human Airway Epithelial (HAE) cell			Human Cell Lines, Infections, and Extractions	A/California/04/2009 (H1N1),icSARS Bat SRBD,icSARS CoV Urbani,icSARS dORF6	The viruses used in host infections are described in the 'Viruses' subsection of the Methods and listed in Table 560	SHAE002_H1N1_24h_2_array	SHAE002_H1N1_24h_2_array	in vitro assay	primary cells	Genetic, Longitudinal	N/A	Influenzavirus A	CA04 (H1N1 virus)		2	MOI	24	hour	2
SHAE002_H1N1_24h_3	SHAE002-R	Homo sapiens	NCBITAXON	NCBITaxon:9606				lung	BTO	BTO:0000763	Human Airway Epithelial (HAE) cell			Human Cell Lines, Infections, and Extractions	A/California/04/2009 (H1N1),icSARS Bat SRBD,icSARS CoV Urbani,icSARS dORF6	The viruses used in host infections are described in the 'Viruses' subsection of the Methods and listed in Table 561	SHAE002_H1N1_24h_3_array	SHAE002_H1N1_24h_3_array	in vitro assay	primary cells	Genetic, Longitudinal	N/A	Influenzavirus A	CA04 (H1N1 virus)		2	MOI	24	hour	3
SHAE002_H1N1_36h_1	SHAE002-R	Homo sapiens	NCBITAXON	NCBITaxon:9606				lung	BTO	BTO:0000763	Human Airway Epithelial (HAE) cell			Human Cell Lines, Infections, and Extractions	A/California/04/2009 (H1N1),icSARS Bat SRBD,icSARS CoV Urbani,icSARS dORF6	The viruses used in host infections are described in the 'Viruses' subsection of the Methods and listed in Table 562	SHAE002_H1N1_36h_1_array	SHAE002_H1N1_36h_1_array	in vitro assay	primary cells	Genetic, Longitudinal	N/A	Influenzavirus A	CA04 (H1N1 virus)		2	MOI	36	hour	1
SHAE002_H1N1_36h_2	SHAE002-R	Homo sapiens	NCBITAXON	NCBITaxon:9606				lung	BTO	BTO:0000763	Human Airway Epithelial (HAE) cell			Human Cell Lines, Infections, and Extractions	A/California/04/2009 (H1N1),icSARS Bat SRBD,icSARS CoV Urbani,icSARS dORF6	The viruses used in host infections are described in the 'Viruses' subsection of the Methods and listed in Table 563	SHAE002_H1N1_36h_2_array	SHAE002_H1N1_36h_2_array	in vitro assay	primary cells	Genetic, Longitudinal	N/A	Influenzavirus A	CA04 (H1N1 virus)		2	MOI	36	hour	2
SHAE002_H1N1_36h_3	SHAE002-R	Homo sapiens	NCBITAXON	NCBITaxon:9606				lung	BTO	BTO:0000763	Human Airway Epithelial (HAE) cell			Human Cell Lines, Infections, and Extractions	A/California/04/2009 (H1N1),icSARS Bat SRBD,icSARS CoV Urbani,icSARS dORF6	The viruses used in host infections are described in the 'Viruses' subsection of the Methods and listed in Table 564	SHAE002_H1N1_36h_3_array	SHAE002_H1N1_36h_3_array	in vitro assay	primary cells	Genetic, Longitudinal	N/A	Influenzavirus A	CA04 (H1N1 virus)		2	MOI	36	hour	3
SHAE002_H1N1_48h_1	SHAE002-R	Homo sapiens	NCBITAXON	NCBITaxon:9606				lung	BTO	BTO:0000763	Human Airway Epithelial (HAE) cell			Human Cell Lines, Infections, and Extractions	A/California/04/2009 (H1N1),icSARS Bat SRBD,icSARS CoV Urbani,icSARS dORF6	The viruses used in host infections are described in the 'Viruses' subsection of the Methods and listed in Table 565	SHAE002_H1N1_48h_1_array	SHAE002_H1N1_48h_1_array	in vitro assay	primary cells	Genetic, Longitudinal	N/A	Influenzavirus A	CA04 (H1N1 virus)		2	MOI	48	hour	1
SHAE002_H1N1_48h_2	SHAE002-R	Homo sapiens	NCBITAXON	NCBITaxon:9606				lung	BTO	BTO:0000763	Human Airway Epithelial (HAE) cell			Human Cell Lines, Infections, and Extractions	A/California/04/2009 (H1N1),icSARS Bat SRBD,icSARS CoV Urbani,icSARS dORF6	The viruses used in host infections are described in the 'Viruses' subsection of the Methods and listed in Table 566	SHAE002_H1N1_48h_2_array	SHAE002_H1N1_48h_2_array	in vitro assay	primary cells	Genetic, Longitudinal	N/A	Influenzavirus A	CA04 (H1N1 virus)		2	MOI	48	hour	2
SHAE002_H1N1_48h_3	SHAE002-R	Homo sapiens	NCBITAXON	NCBITaxon:9606				lung	BTO	BTO:0000763	Human Airway Epithelial (HAE) cell			Human Cell Lines, Infections, and Extractions	A/California/04/2009 (H1N1),icSARS Bat SRBD,icSARS CoV Urbani,icSARS dORF6	The viruses used in host infections are described in the 'Viruses' subsection of the Methods and listed in Table 567	SHAE002_H1N1_48h_3_array	SHAE002_H1N1_48h_3_array	in vitro assay	primary cells	Genetic, Longitudinal	N/A	Influenzavirus A	CA04 (H1N1 virus)		2	MOI	48	hour	3
SHAE002_H1N1_48h_4	SHAE002-R	Homo sapiens	NCBITAXON	NCBITaxon:9606				lung	BTO	BTO:0000763	Human Airway Epithelial (HAE) cell			Human Cell Lines, Infections, and Extractions	A/California/04/2009 (H1N1),icSARS Bat SRBD,icSARS CoV Urbani,icSARS dORF6	The viruses used in host infections are described in the 'Viruses' subsection of the Methods and listed in Table 568	SHAE002_H1N1_48h_4_array	SHAE002_H1N1_48h_4_array	in vitro assay	primary cells	Genetic, Longitudinal	N/A	Influenzavirus A	CA04 (H1N1 virus)		2	MOI	48	hour	4
SHAE002_H1N1_6h_1	SHAE002-R	Homo sapiens	NCBITAXON	NCBITaxon:9606				lung	BTO	BTO:0000763	Human Airway Epithelial (HAE) cell			Human Cell Lines, Infections, and Extractions	A/California/04/2009 (H1N1),icSARS Bat SRBD,icSARS CoV Urbani,icSARS dORF6	The viruses used in host infections are described in the 'Viruses' subsection of the Methods and listed in Table 569	SHAE002_H1N1_6h_1_array	SHAE002_H1N1_6h_1_array	in vitro assay	primary cells	Genetic, Longitudinal	N/A	Influenzavirus A	CA04 (H1N1 virus)		2	MOI	6	hour	1
SHAE002_H1N1_6h_2	SHAE002-R	Homo sapiens	NCBITAXON	NCBITaxon:9606				lung	BTO	BTO:0000763	Human Airway Epithelial (HAE) cell			Human Cell Lines, Infections, and Extractions	A/California/04/2009 (H1N1),icSARS Bat SRBD,icSARS CoV Urbani,icSARS dORF6	The viruses used in host infections are described in the 'Viruses' subsection of the Methods and listed in Table 570	SHAE002_H1N1_6h_2_array	SHAE002_H1N1_6h_2_array	in vitro assay	primary cells	Genetic, Longitudinal	N/A	Influenzavirus A	CA04 (H1N1 virus)		2	MOI	6	hour	2
SHAE002_H1N1_6h_3	SHAE002-R	Homo sapiens	NCBITAXON	NCBITaxon:9606				lung	BTO	BTO:0000763	Human Airway Epithelial (HAE) cell			Human Cell Lines, Infections, and Extractions	A/California/04/2009 (H1N1),icSARS Bat SRBD,icSARS CoV Urbani,icSARS dORF6	The viruses used in host infections are described in the 'Viruses' subsection of the Methods and listed in Table 571	SHAE002_H1N1_6h_3_array	SHAE002_H1N1_6h_3_array	in vitro assay	primary cells	Genetic, Longitudinal	N/A	Influenzavirus A	CA04 (H1N1 virus)		2	MOI	6	hour	3
SHAE002_Mock_0h_1	SHAE002-R	Homo sapiens	NCBITAXON	NCBITaxon:9606				lung	BTO	BTO:0000763	Human Airway Epithelial (HAE) cell			Human Cell Lines, Infections, and Extractions	A/California/04/2009 (H1N1),icSARS Bat SRBD,icSARS CoV Urbani,icSARS dORF6	The viruses used in host infections are described in the 'Viruses' subsection of the Methods and listed in Table 572	SHAE002_Mock_0h_1_array	SHAE002_Mock_0h_1_array	in vitro assay	primary cells	Genetic, Longitudinal	N/A		Mock				0	hour	1
SHAE002_Mock_0h_2	SHAE002-R	Homo sapiens	NCBITAXON	NCBITaxon:9606				lung	BTO	BTO:0000763	Human Airway Epithelial (HAE) cell			Human Cell Lines, Infections, and Extractions	A/California/04/2009 (H1N1),icSARS Bat SRBD,icSARS CoV Urbani,icSARS dORF6	The viruses used in host infections are described in the 'Viruses' subsection of the Methods and listed in Table 573	SHAE002_Mock_0h_2_array	SHAE002_Mock_0h_2_array	in vitro assay	primary cells	Genetic, Longitudinal	N/A		Mock				0	hour	2
SHAE002_Mock_0h_3	SHAE002-R	Homo sapiens	NCBITAXON	NCBITaxon:9606				lung	BTO	BTO:0000763	Human Airway Epithelial (HAE) cell			Human Cell Lines, Infections, and Extractions	A/California/04/2009 (H1N1),icSARS Bat SRBD,icSARS CoV Urbani,icSARS dORF6	The viruses used in host infections are described in the 'Viruses' subsection of the Methods and listed in Table 574	SHAE002_Mock_0h_3_array	SHAE002_Mock_0h_3_array	in vitro assay	primary cells	Genetic, Longitudinal	N/A		Mock				0	hour	3
SHAE002_Mock_12h_1	SHAE002-R	Homo sapiens	NCBITAXON	NCBITaxon:9606				lung	BTO	BTO:0000763	Human Airway Epithelial (HAE) cell			Human Cell Lines, Infections, and Extractions	A/California/04/2009 (H1N1),icSARS Bat SRBD,icSARS CoV Urbani,icSARS dORF6	The viruses used in host infections are described in the 'Viruses' subsection of the Methods and listed in Table 575	SHAE002_Mock_12h_1_array	SHAE002_Mock_12h_1_array	in vitro assay	primary cells	Genetic, Longitudinal	N/A		Mock				12	hour	1
SHAE002_Mock_12h_2	SHAE002-R	Homo sapiens	NCBITAXON	NCBITaxon:9606				lung	BTO	BTO:0000763	Human Airway Epithelial (HAE) cell			Human Cell Lines, Infections, and Extractions	A/California/04/2009 (H1N1),icSARS Bat SRBD,icSARS CoV Urbani,icSARS dORF6	The viruses used in host infections are described in the 'Viruses' subsection of the Methods and listed in Table 576	SHAE002_Mock_12h_2_array	SHAE002_Mock_12h_2_array	in vitro assay	primary cells	Genetic, Longitudinal	N/A		Mock				12	hour	2
SHAE002_Mock_12h_3	SHAE002-R	Homo sapiens	NCBITAXON	NCBITaxon:9606				lung	BTO	BTO:0000763	Human Airway Epithelial (HAE) cell			Human Cell Lines, Infections, and Extractions	A/California/04/2009 (H1N1),icSARS Bat SRBD,icSARS CoV Urbani,icSARS dORF6	The viruses used in host infections are described in the 'Viruses' subsection of the Methods and listed in Table 577	SHAE002_Mock_12h_3_array	SHAE002_Mock_12h_3_array	in vitro assay	primary cells	Genetic, Longitudinal	N/A		Mock				12	hour	3
SHAE002_Mock_18h_1	SHAE002-R	Homo sapiens	NCBITAXON	NCBITaxon:9606				lung	BTO	BTO:0000763	Human Airway Epithelial (HAE) cell			Human Cell Lines, Infections, and Extractions	A/California/04/2009 (H1N1),icSARS Bat SRBD,icSARS CoV Urbani,icSARS dORF6	The viruses used in host infections are described in the 'Viruses' subsection of the Methods and listed in Table 578	SHAE002_Mock_18h_1_array	SHAE002_Mock_18h_1_array	in vitro assay	primary cells	Genetic, Longitudinal	N/A		Mock				18	hour	1
SHAE002_Mock_18h_2	SHAE002-R	Homo sapiens	NCBITAXON	NCBITaxon:9606				lung	BTO	BTO:0000763	Human Airway Epithelial (HAE) cell			Human Cell Lines, Infections, and Extractions	A/California/04/2009 (H1N1),icSARS Bat SRBD,icSARS CoV Urbani,icSARS dORF6	The viruses used in host infections are described in the 'Viruses' subsection of the Methods and listed in Table 579	SHAE002_Mock_18h_2_array	SHAE002_Mock_18h_2_array	in vitro assay	primary cells	Genetic, Longitudinal	N/A		Mock				18	hour	2
SHAE002_Mock_18h_3	SHAE002-R	Homo sapiens	NCBITAXON	NCBITaxon:9606				lung	BTO	BTO:0000763	Human Airway Epithelial (HAE) cell			Human Cell Lines, Infections, and Extractions	A/California/04/2009 (H1N1),icSARS Bat SRBD,icSARS CoV Urbani,icSARS dORF6	The viruses used in host infections are described in the 'Viruses' subsection of the Methods and listed in Table 580	SHAE002_Mock_18h_3_array	SHAE002_Mock_18h_3_array	in vitro assay	primary cells	Genetic, Longitudinal	N/A		Mock				18	hour	3
SHAE002_Mock_24h_1	SHAE002-R	Homo sapiens	NCBITAXON	NCBITaxon:9606				lung	BTO	BTO:0000763	Human Airway Epithelial (HAE) cell			Human Cell Lines, Infections, and Extractions	A/California/04/2009 (H1N1),icSARS Bat SRBD,icSARS CoV Urbani,icSARS dORF6	The viruses used in host infections are described in the 'Viruses' subsection of the Methods and listed in Table 581	SHAE002_Mock_24h_1_array	SHAE002_Mock_24h_1_array	in vitro assay	primary cells	Genetic, Longitudinal	N/A		Mock				24	hour	1
SHAE002_Mock_24h_2	SHAE002-R	Homo sapiens	NCBITAXON	NCBITaxon:9606				lung	BTO	BTO:0000763	Human Airway Epithelial (HAE) cell			Human Cell Lines, Infections, and Extractions	A/California/04/2009 (H1N1),icSARS Bat SRBD,icSARS CoV Urbani,icSARS dORF6	The viruses used in host infections are described in the 'Viruses' subsection of the Methods and listed in Table 582	SHAE002_Mock_24h_2_array	SHAE002_Mock_24h_2_array	in vitro assay	primary cells	Genetic, Longitudinal	N/A		Mock				24	hour	2
SHAE002_Mock_24h_3	SHAE002-R	Homo sapiens	NCBITAXON	NCBITaxon:9606				lung	BTO	BTO:0000763	Human Airway Epithelial (HAE) cell			Human Cell Lines, Infections, and Extractions	A/California/04/2009 (H1N1),icSARS Bat SRBD,icSARS CoV Urbani,icSARS dORF6	The viruses used in host infections are described in the 'Viruses' subsection of the Methods and listed in Table 583	SHAE002_Mock_24h_3_array	SHAE002_Mock_24h_3_array	in vitro assay	primary cells	Genetic, Longitudinal	N/A		Mock				24	hour	3
SHAE002_Mock_36h_1	SHAE002-R	Homo sapiens	NCBITAXON	NCBITaxon:9606				lung	BTO	BTO:0000763	Human Airway Epithelial (HAE) cell			Human Cell Lines, Infections, and Extractions	A/California/04/2009 (H1N1),icSARS Bat SRBD,icSARS CoV Urbani,icSARS dORF6	The viruses used in host infections are described in the 'Viruses' subsection of the Methods and listed in Table 584	SHAE002_Mock_36h_1_array	SHAE002_Mock_36h_1_array	in vitro assay	primary cells	Genetic, Longitudinal	N/A		Mock				36	hour	1
SHAE002_Mock_36h_2	SHAE002-R	Homo sapiens	NCBITAXON	NCBITaxon:9606				lung	BTO	BTO:0000763	Human Airway Epithelial (HAE) cell			Human Cell Lines, Infections, and Extractions	A/California/04/2009 (H1N1),icSARS Bat SRBD,icSARS CoV Urbani,icSARS dORF6	The viruses used in host infections are described in the 'Viruses' subsection of the Methods and listed in Table 585	SHAE002_Mock_36h_2_array	SHAE002_Mock_36h_2_array	in vitro assay	primary cells	Genetic, Longitudinal	N/A		Mock				36	hour	2
SHAE002_Mock_36h_3	SHAE002-R	Homo sapiens	NCBITAXON	NCBITaxon:9606				lung	BTO	BTO:0000763	Human Airway Epithelial (HAE) cell			Human Cell Lines, Infections, and Extractions	A/California/04/2009 (H1N1),icSARS Bat SRBD,icSARS CoV Urbani,icSARS dORF6	The viruses used in host infections are described in the 'Viruses' subsection of the Methods and listed in Table 586	SHAE002_Mock_36h_3_array	SHAE002_Mock_36h_3_array	in vitro assay	primary cells	Genetic, Longitudinal	N/A		Mock				36	hour	3
SHAE002_Mock_48h_1	SHAE002-R	Homo sapiens	NCBITAXON	NCBITaxon:9606				lung	BTO	BTO:0000763	Human Airway Epithelial (HAE) cell			Human Cell Lines, Infections, and Extractions	A/California/04/2009 (H1N1),icSARS Bat SRBD,icSARS CoV Urbani,icSARS dORF6	The viruses used in host infections are described in the 'Viruses' subsection of the Methods and listed in Table 587	SHAE002_Mock_48h_1_array	SHAE002_Mock_48h_1_array	in vitro assay	primary cells	Genetic, Longitudinal	N/A		Mock				48	hour	1
SHAE002_Mock_48h_3	SHAE002-R	Homo sapiens	NCBITAXON	NCBITaxon:9606				lung	BTO	BTO:0000763	Human Airway Epithelial (HAE) cell			Human Cell Lines, Infections, and Extractions	A/California/04/2009 (H1N1),icSARS Bat SRBD,icSARS CoV Urbani,icSARS dORF6	The viruses used in host infections are described in the 'Viruses' subsection of the Methods and listed in Table 588	SHAE002_Mock_48h_3_array	SHAE002_Mock_48h_3_array	in vitro assay	primary cells	Genetic, Longitudinal	N/A		Mock				48	hour	3
SHAE002_Mock_48h_4	SHAE002-R	Homo sapiens	NCBITAXON	NCBITaxon:9606				lung	BTO	BTO:0000763	Human Airway Epithelial (HAE) cell			Human Cell Lines, Infections, and Extractions	A/California/04/2009 (H1N1),icSARS Bat SRBD,icSARS CoV Urbani,icSARS dORF6	The viruses used in host infections are described in the 'Viruses' subsection of the Methods and listed in Table 589	SHAE002_Mock_48h_4_array	SHAE002_Mock_48h_4_array	in vitro assay	primary cells	Genetic, Longitudinal	N/A		Mock				48	hour	4
SHAE002_Mock_60h_1	SHAE002-R	Homo sapiens	NCBITAXON	NCBITaxon:9606				lung	BTO	BTO:0000763	Human Airway Epithelial (HAE) cell			Human Cell Lines, Infections, and Extractions	A/California/04/2009 (H1N1),icSARS Bat SRBD,icSARS CoV Urbani,icSARS dORF6	The viruses used in host infections are described in the 'Viruses' subsection of the Methods and listed in Table 590	SHAE002_Mock_60h_1_array	SHAE002_Mock_60h_1_array	in vitro assay	primary cells	Genetic, Longitudinal	N/A		Mock				60	hour	1
SHAE002_Mock_60h_2	SHAE002-R	Homo sapiens	NCBITAXON	NCBITaxon:9606				lung	BTO	BTO:0000763	Human Airway Epithelial (HAE) cell			Human Cell Lines, Infections, and Extractions	A/California/04/2009 (H1N1),icSARS Bat SRBD,icSARS CoV Urbani,icSARS dORF6	The viruses used in host infections are described in the 'Viruses' subsection of the Methods and listed in Table 591	SHAE002_Mock_60h_2_array	SHAE002_Mock_60h_2_array	in vitro assay	primary cells	Genetic, Longitudinal	N/A		Mock				60	hour	2
SHAE002_Mock_60h_3	SHAE002-R	Homo sapiens	NCBITAXON	NCBITaxon:9606				lung	BTO	BTO:0000763	Human Airway Epithelial (HAE) cell			Human Cell Lines, Infections, and Extractions	A/California/04/2009 (H1N1),icSARS Bat SRBD,icSARS CoV Urbani,icSARS dORF6	The viruses used in host infections are described in the 'Viruses' subsection of the Methods and listed in Table 592	SHAE002_Mock_60h_3_array	SHAE002_Mock_60h_3_array	in vitro assay	primary cells	Genetic, Longitudinal	N/A		Mock				60	hour	3
SHAE002_Mock_60h_4	SHAE002-R	Homo sapiens	NCBITAXON	NCBITaxon:9606				lung	BTO	BTO:0000763	Human Airway Epithelial (HAE) cell			Human Cell Lines, Infections, and Extractions	A/California/04/2009 (H1N1),icSARS Bat SRBD,icSARS CoV Urbani,icSARS dORF6	The viruses used in host infections are described in the 'Viruses' subsection of the Methods and listed in Table 593	SHAE002_Mock_60h_4_array	SHAE002_Mock_60h_4_array	in vitro assay	primary cells	Genetic, Longitudinal	N/A		Mock				60	hour	4
SHAE002_Mock_6h_1	SHAE002-R	Homo sapiens	NCBITAXON	NCBITaxon:9606				lung	BTO	BTO:0000763	Human Airway Epithelial (HAE) cell			Human Cell Lines, Infections, and Extractions	A/California/04/2009 (H1N1),icSARS Bat SRBD,icSARS CoV Urbani,icSARS dORF6	The viruses used in host infections are described in the 'Viruses' subsection of the Methods and listed in Table 594	SHAE002_Mock_6h_1_array	SHAE002_Mock_6h_1_array	in vitro assay	primary cells	Genetic, Longitudinal	N/A		Mock				6	hour	1
SHAE002_Mock_6h_2	SHAE002-R	Homo sapiens	NCBITAXON	NCBITaxon:9606				lung	BTO	BTO:0000763	Human Airway Epithelial (HAE) cell			Human Cell Lines, Infections, and Extractions	A/California/04/2009 (H1N1),icSARS Bat SRBD,icSARS CoV Urbani,icSARS dORF6	The viruses used in host infections are described in the 'Viruses' subsection of the Methods and listed in Table 595	SHAE002_Mock_6h_2_array	SHAE002_Mock_6h_2_array	in vitro assay	primary cells	Genetic, Longitudinal	N/A		Mock				6	hour	2
SHAE002_Mock_6h_3	SHAE002-R	Homo sapiens	NCBITAXON	NCBITaxon:9606				lung	BTO	BTO:0000763	Human Airway Epithelial (HAE) cell			Human Cell Lines, Infections, and Extractions	A/California/04/2009 (H1N1),icSARS Bat SRBD,icSARS CoV Urbani,icSARS dORF6	The viruses used in host infections are described in the 'Viruses' subsection of the Methods and listed in Table 596	SHAE002_Mock_6h_3_array	SHAE002_Mock_6h_3_array	in vitro assay	primary cells	Genetic, Longitudinal	N/A		Mock				6	hour	3
SHAE002_Mock_72h_1	SHAE002-R	Homo sapiens	NCBITAXON	NCBITaxon:9606				lung	BTO	BTO:0000763	Human Airway Epithelial (HAE) cell			Human Cell Lines, Infections, and Extractions	A/California/04/2009 (H1N1),icSARS Bat SRBD,icSARS CoV Urbani,icSARS dORF6	The viruses used in host infections are described in the 'Viruses' subsection of the Methods and listed in Table 597	SHAE002_Mock_72h_1_array	SHAE002_Mock_72h_1_array	in vitro assay	primary cells	Genetic, Longitudinal	N/A		Mock				72	hour	1
SHAE002_Mock_72h_2	SHAE002-R	Homo sapiens	NCBITAXON	NCBITaxon:9606				lung	BTO	BTO:0000763	Human Airway Epithelial (HAE) cell			Human Cell Lines, Infections, and Extractions	A/California/04/2009 (H1N1),icSARS Bat SRBD,icSARS CoV Urbani,icSARS dORF6	The viruses used in host infections are described in the 'Viruses' subsection of the Methods and listed in Table 598	SHAE002_Mock_72h_2_array	SHAE002_Mock_72h_2_array	in vitro assay	primary cells	Genetic, Longitudinal	N/A		Mock				72	hour	2
SHAE002_Mock_72h_3	SHAE002-R	Homo sapiens	NCBITAXON	NCBITaxon:9606				lung	BTO	BTO:0000763	Human Airway Epithelial (HAE) cell			Human Cell Lines, Infections, and Extractions	A/California/04/2009 (H1N1),icSARS Bat SRBD,icSARS CoV Urbani,icSARS dORF6	The viruses used in host infections are described in the 'Viruses' subsection of the Methods and listed in Table 599	SHAE002_Mock_72h_3_array	SHAE002_Mock_72h_3_array	in vitro assay	primary cells	Genetic, Longitudinal	N/A		Mock				72	hour	3
SHAE002_Mock_72h_4	SHAE002-R	Homo sapiens	NCBITAXON	NCBITaxon:9606				lung	BTO	BTO:0000763	Human Airway Epithelial (HAE) cell			Human Cell Lines, Infections, and Extractions	A/California/04/2009 (H1N1),icSARS Bat SRBD,icSARS CoV Urbani,icSARS dORF6	The viruses used in host infections are described in the 'Viruses' subsection of the Methods and listed in Table 600	SHAE002_Mock_72h_4_array	SHAE002_Mock_72h_4_array	in vitro assay	primary cells	Genetic, Longitudinal	N/A		Mock				72	hour	4
SHAE002_Mock_84h_1	SHAE002-R	Homo sapiens	NCBITAXON	NCBITaxon:9606				lung	BTO	BTO:0000763	Human Airway Epithelial (HAE) cell			Human Cell Lines, Infections, and Extractions	A/California/04/2009 (H1N1),icSARS Bat SRBD,icSARS CoV Urbani,icSARS dORF6	The viruses used in host infections are described in the 'Viruses' subsection of the Methods and listed in Table 601	SHAE002_Mock_84h_1_array	SHAE002_Mock_84h_1_array	in vitro assay	primary cells	Genetic, Longitudinal	N/A		Mock				84	hour	1
SHAE002_Mock_84h_2	SHAE002-R	Homo sapiens	NCBITAXON	NCBITaxon:9606				lung	BTO	BTO:0000763	Human Airway Epithelial (HAE) cell			Human Cell Lines, Infections, and Extractions	A/California/04/2009 (H1N1),icSARS Bat SRBD,icSARS CoV Urbani,icSARS dORF6	The viruses used in host infections are described in the 'Viruses' subsection of the Methods and listed in Table 602	SHAE002_Mock_84h_2_array	SHAE002_Mock_84h_2_array	in vitro assay	primary cells	Genetic, Longitudinal	N/A		Mock				84	hour	2
SHAE002_Mock_84h_3	SHAE002-R	Homo sapiens	NCBITAXON	NCBITaxon:9606				lung	BTO	BTO:0000763	Human Airway Epithelial (HAE) cell			Human Cell Lines, Infections, and Extractions	A/California/04/2009 (H1N1),icSARS Bat SRBD,icSARS CoV Urbani,icSARS dORF6	The viruses used in host infections are described in the 'Viruses' subsection of the Methods and listed in Table 603	SHAE002_Mock_84h_3_array	SHAE002_Mock_84h_3_array	in vitro assay	primary cells	Genetic, Longitudinal	N/A		Mock				84	hour	3
SHAE002_Mock_84h_4	SHAE002-R	Homo sapiens	NCBITAXON	NCBITaxon:9606				lung	BTO	BTO:0000763	Human Airway Epithelial (HAE) cell			Human Cell Lines, Infections, and Extractions	A/California/04/2009 (H1N1),icSARS Bat SRBD,icSARS CoV Urbani,icSARS dORF6	The viruses used in host infections are described in the 'Viruses' subsection of the Methods and listed in Table 604	SHAE002_Mock_84h_4_array	SHAE002_Mock_84h_4_array	in vitro assay	primary cells	Genetic, Longitudinal	N/A		Mock				84	hour	4
SHAE002_Mock_96h_1	SHAE002-R	Homo sapiens	NCBITAXON	NCBITaxon:9606				lung	BTO	BTO:0000763	Human Airway Epithelial (HAE) cell			Human Cell Lines, Infections, and Extractions	A/California/04/2009 (H1N1),icSARS Bat SRBD,icSARS CoV Urbani,icSARS dORF6	The viruses used in host infections are described in the 'Viruses' subsection of the Methods and listed in Table 605	SHAE002_Mock_96h_1_array	SHAE002_Mock_96h_1_array	in vitro assay	primary cells	Genetic, Longitudinal	N/A		Mock				96	hour	1
SHAE002_Mock_96h_2	SHAE002-R	Homo sapiens	NCBITAXON	NCBITaxon:9606				lung	BTO	BTO:0000763	Human Airway Epithelial (HAE) cell			Human Cell Lines, Infections, and Extractions	A/California/04/2009 (H1N1),icSARS Bat SRBD,icSARS CoV Urbani,icSARS dORF6	The viruses used in host infections are described in the 'Viruses' subsection of the Methods and listed in Table 606	SHAE002_Mock_96h_2_array	SHAE002_Mock_96h_2_array	in vitro assay	primary cells	Genetic, Longitudinal	N/A		Mock				96	hour	2
SHAE002_Mock_96h_3	SHAE002-R	Homo sapiens	NCBITAXON	NCBITaxon:9606				lung	BTO	BTO:0000763	Human Airway Epithelial (HAE) cell			Human Cell Lines, Infections, and Extractions	A/California/04/2009 (H1N1),icSARS Bat SRBD,icSARS CoV Urbani,icSARS dORF6	The viruses used in host infections are described in the 'Viruses' subsection of the Methods and listed in Table 607	SHAE002_Mock_96h_3_array	SHAE002_Mock_96h_3_array	in vitro assay	primary cells	Genetic, Longitudinal	N/A		Mock				96	hour	3
SHAE002_Mock_96h_4	SHAE002-R	Homo sapiens	NCBITAXON	NCBITaxon:9606				lung	BTO	BTO:0000763	Human Airway Epithelial (HAE) cell			Human Cell Lines, Infections, and Extractions	A/California/04/2009 (H1N1),icSARS Bat SRBD,icSARS CoV Urbani,icSARS dORF6	The viruses used in host infections are described in the 'Viruses' subsection of the Methods and listed in Table 608	SHAE002_Mock_96h_4_array	SHAE002_Mock_96h_4_array	in vitro assay	primary cells	Genetic, Longitudinal	N/A		Mock				96	hour	4
SHAE002_SARS_0h_1	SHAE002-R	Homo sapiens	NCBITAXON	NCBITaxon:9606				lung	BTO	BTO:0000763	Human Airway Epithelial (HAE) cell			Human Cell Lines, Infections, and Extractions	A/California/04/2009 (H1N1),icSARS Bat SRBD,icSARS CoV Urbani,icSARS dORF6	The viruses used in host infections are described in the 'Viruses' subsection of the Methods and listed in Table 609	SHAE002_SARS_0h_1_array	SHAE002_SARS_0h_1_array	in vitro assay	primary cells	Genetic, Longitudinal	N/A	Betacoronavirus	COV Urbani SARS virus		2	MOI	0	hour	1
SHAE002_SARS_0h_2	SHAE002-R	Homo sapiens	NCBITAXON	NCBITaxon:9606				lung	BTO	BTO:0000763	Human Airway Epithelial (HAE) cell			Human Cell Lines, Infections, and Extractions	A/California/04/2009 (H1N1),icSARS Bat SRBD,icSARS CoV Urbani,icSARS dORF6	The viruses used in host infections are described in the 'Viruses' subsection of the Methods and listed in Table 610	SHAE002_SARS_0h_2_array	SHAE002_SARS_0h_2_array	in vitro assay	primary cells	Genetic, Longitudinal	N/A	Betacoronavirus	COV Urbani SARS virus		2	MOI	0	hour	2
SHAE002_SARS_0h_3	SHAE002-R	Homo sapiens	NCBITAXON	NCBITaxon:9606				lung	BTO	BTO:0000763	Human Airway Epithelial (HAE) cell			Human Cell Lines, Infections, and Extractions	A/California/04/2009 (H1N1),icSARS Bat SRBD,icSARS CoV Urbani,icSARS dORF6	The viruses used in host infections are described in the 'Viruses' subsection of the Methods and listed in Table 611	SHAE002_SARS_0h_3_array	SHAE002_SARS_0h_3_array	in vitro assay	primary cells	Genetic, Longitudinal	N/A	Betacoronavirus	COV Urbani SARS virus		2	MOI	0	hour	3
SHAE002_SARS_0h_4	SHAE002-R	Homo sapiens	NCBITAXON	NCBITaxon:9606				lung	BTO	BTO:0000763	Human Airway Epithelial (HAE) cell			Human Cell Lines, Infections, and Extractions	A/California/04/2009 (H1N1),icSARS Bat SRBD,icSARS CoV Urbani,icSARS dORF6	The viruses used in host infections are described in the 'Viruses' subsection of the Methods and listed in Table 612	SHAE002_SARS_0h_4_array	SHAE002_SARS_0h_4_array	in vitro assay	primary cells	Genetic, Longitudinal	N/A	Betacoronavirus	COV Urbani SARS virus		2	MOI	0	hour	4
SHAE002_SARS_12h_1	SHAE002-R	Homo sapiens	NCBITAXON	NCBITaxon:9606				lung	BTO	BTO:0000763	Human Airway Epithelial (HAE) cell			Human Cell Lines, Infections, and Extractions	A/California/04/2009 (H1N1),icSARS Bat SRBD,icSARS CoV Urbani,icSARS dORF6	The viruses used in host infections are described in the 'Viruses' subsection of the Methods and listed in Table 613	SHAE002_SARS_12h_1_array	SHAE002_SARS_12h_1_array	in vitro assay	primary cells	Genetic, Longitudinal	N/A	Betacoronavirus	COV Urbani SARS virus		2	MOI	12	hour	1
SHAE002_SARS_12h_2	SHAE002-R	Homo sapiens	NCBITAXON	NCBITaxon:9606				lung	BTO	BTO:0000763	Human Airway Epithelial (HAE) cell			Human Cell Lines, Infections, and Extractions	A/California/04/2009 (H1N1),icSARS Bat SRBD,icSARS CoV Urbani,icSARS dORF6	The viruses used in host infections are described in the 'Viruses' subsection of the Methods and listed in Table 614	SHAE002_SARS_12h_2_array	SHAE002_SARS_12h_2_array	in vitro assay	primary cells	Genetic, Longitudinal	N/A	Betacoronavirus	COV Urbani SARS virus		2	MOI	12	hour	2
SHAE002_SARS_12h_3	SHAE002-R	Homo sapiens	NCBITAXON	NCBITaxon:9606				lung	BTO	BTO:0000763	Human Airway Epithelial (HAE) cell			Human Cell Lines, Infections, and Extractions	A/California/04/2009 (H1N1),icSARS Bat SRBD,icSARS CoV Urbani,icSARS dORF6	The viruses used in host infections are described in the 'Viruses' subsection of the Methods and listed in Table 615	SHAE002_SARS_12h_3_array	SHAE002_SARS_12h_3_array	in vitro assay	primary cells	Genetic, Longitudinal	N/A	Betacoronavirus	COV Urbani SARS virus		2	MOI	12	hour	3
SHAE002_SARS_12h_4	SHAE002-R	Homo sapiens	NCBITAXON	NCBITaxon:9606				lung	BTO	BTO:0000763	Human Airway Epithelial (HAE) cell			Human Cell Lines, Infections, and Extractions	A/California/04/2009 (H1N1),icSARS Bat SRBD,icSARS CoV Urbani,icSARS dORF6	The viruses used in host infections are described in the 'Viruses' subsection of the Methods and listed in Table 616	SHAE002_SARS_12h_4_array	SHAE002_SARS_12h_4_array	in vitro assay	primary cells	Genetic, Longitudinal	N/A	Betacoronavirus	COV Urbani SARS virus		2	MOI	12	hour	4
SHAE002_SARS_24h_1	SHAE002-R	Homo sapiens	NCBITAXON	NCBITaxon:9606				lung	BTO	BTO:0000763	Human Airway Epithelial (HAE) cell			Human Cell Lines, Infections, and Extractions	A/California/04/2009 (H1N1),icSARS Bat SRBD,icSARS CoV Urbani,icSARS dORF6	The viruses used in host infections are described in the 'Viruses' subsection of the Methods and listed in Table 617	SHAE002_SARS_24h_1_array	SHAE002_SARS_24h_1_array	in vitro assay	primary cells	Genetic, Longitudinal	N/A	Betacoronavirus	COV Urbani SARS virus		2	MOI	24	hour	1
SHAE002_SARS_24h_2	SHAE002-R	Homo sapiens	NCBITAXON	NCBITaxon:9606				lung	BTO	BTO:0000763	Human Airway Epithelial (HAE) cell			Human Cell Lines, Infections, and Extractions	A/California/04/2009 (H1N1),icSARS Bat SRBD,icSARS CoV Urbani,icSARS dORF6	The viruses used in host infections are described in the 'Viruses' subsection of the Methods and listed in Table 618	SHAE002_SARS_24h_2_array	SHAE002_SARS_24h_2_array	in vitro assay	primary cells	Genetic, Longitudinal	N/A	Betacoronavirus	COV Urbani SARS virus		2	MOI	24	hour	2
SHAE002_SARS_24h_3	SHAE002-R	Homo sapiens	NCBITAXON	NCBITaxon:9606				lung	BTO	BTO:0000763	Human Airway Epithelial (HAE) cell			Human Cell Lines, Infections, and Extractions	A/California/04/2009 (H1N1),icSARS Bat SRBD,icSARS CoV Urbani,icSARS dORF6	The viruses used in host infections are described in the 'Viruses' subsection of the Methods and listed in Table 619	SHAE002_SARS_24h_3_array	SHAE002_SARS_24h_3_array	in vitro assay	primary cells	Genetic, Longitudinal	N/A	Betacoronavirus	COV Urbani SARS virus		2	MOI	24	hour	3
SHAE002_SARS_24h_4	SHAE002-R	Homo sapiens	NCBITAXON	NCBITaxon:9606				lung	BTO	BTO:0000763	Human Airway Epithelial (HAE) cell			Human Cell Lines, Infections, and Extractions	A/California/04/2009 (H1N1),icSARS Bat SRBD,icSARS CoV Urbani,icSARS dORF6	The viruses used in host infections are described in the 'Viruses' subsection of the Methods and listed in Table 620	SHAE002_SARS_24h_4_array	SHAE002_SARS_24h_4_array	in vitro assay	primary cells	Genetic, Longitudinal	N/A	Betacoronavirus	COV Urbani SARS virus		2	MOI	24	hour	4
SHAE002_SARS_36h_1	SHAE002-R	Homo sapiens	NCBITAXON	NCBITaxon:9606				lung	BTO	BTO:0000763	Human Airway Epithelial (HAE) cell			Human Cell Lines, Infections, and Extractions	A/California/04/2009 (H1N1),icSARS Bat SRBD,icSARS CoV Urbani,icSARS dORF6	The viruses used in host infections are described in the 'Viruses' subsection of the Methods and listed in Table 621	SHAE002_SARS_36h_1_array	SHAE002_SARS_36h_1_array	in vitro assay	primary cells	Genetic, Longitudinal	N/A	Betacoronavirus	COV Urbani SARS virus		2	MOI	36	hour	1
SHAE002_SARS_36h_2	SHAE002-R	Homo sapiens	NCBITAXON	NCBITaxon:9606				lung	BTO	BTO:0000763	Human Airway Epithelial (HAE) cell			Human Cell Lines, Infections, and Extractions	A/California/04/2009 (H1N1),icSARS Bat SRBD,icSARS CoV Urbani,icSARS dORF6	The viruses used in host infections are described in the 'Viruses' subsection of the Methods and listed in Table 622	SHAE002_SARS_36h_2_array	SHAE002_SARS_36h_2_array	in vitro assay	primary cells	Genetic, Longitudinal	N/A	Betacoronavirus	COV Urbani SARS virus		2	MOI	36	hour	2
SHAE002_SARS_48h_1	SHAE002-R	Homo sapiens	NCBITAXON	NCBITaxon:9606				lung	BTO	BTO:0000763	Human Airway Epithelial (HAE) cell			Human Cell Lines, Infections, and Extractions	A/California/04/2009 (H1N1),icSARS Bat SRBD,icSARS CoV Urbani,icSARS dORF6	The viruses used in host infections are described in the 'Viruses' subsection of the Methods and listed in Table 623	SHAE002_SARS_48h_1_array	SHAE002_SARS_48h_1_array	in vitro assay	primary cells	Genetic, Longitudinal	N/A	Betacoronavirus	COV Urbani SARS virus		2	MOI	48	hour	1
SHAE002_SARS_48h_2	SHAE002-R	Homo sapiens	NCBITAXON	NCBITaxon:9606				lung	BTO	BTO:0000763	Human Airway Epithelial (HAE) cell			Human Cell Lines, Infections, and Extractions	A/California/04/2009 (H1N1),icSARS Bat SRBD,icSARS CoV Urbani,icSARS dORF6	The viruses used in host infections are described in the 'Viruses' subsection of the Methods and listed in Table 624	SHAE002_SARS_48h_2_array	SHAE002_SARS_48h_2_array	in vitro assay	primary cells	Genetic, Longitudinal	N/A	Betacoronavirus	COV Urbani SARS virus		2	MOI	48	hour	2
SHAE002_SARS_48h_3	SHAE002-R	Homo sapiens	NCBITAXON	NCBITaxon:9606				lung	BTO	BTO:0000763	Human Airway Epithelial (HAE) cell			Human Cell Lines, Infections, and Extractions	A/California/04/2009 (H1N1),icSARS Bat SRBD,icSARS CoV Urbani,icSARS dORF6	The viruses used in host infections are described in the 'Viruses' subsection of the Methods and listed in Table 625	SHAE002_SARS_48h_3_array	SHAE002_SARS_48h_3_array	in vitro assay	primary cells	Genetic, Longitudinal	N/A	Betacoronavirus	COV Urbani SARS virus		2	MOI	48	hour	3
SHAE002_SARS_48h_4	SHAE002-R	Homo sapiens	NCBITAXON	NCBITaxon:9606				lung	BTO	BTO:0000763	Human Airway Epithelial (HAE) cell			Human Cell Lines, Infections, and Extractions	A/California/04/2009 (H1N1),icSARS Bat SRBD,icSARS CoV Urbani,icSARS dORF6	The viruses used in host infections are described in the 'Viruses' subsection of the Methods and listed in Table 626	SHAE002_SARS_48h_4_array	SHAE002_SARS_48h_4_array	in vitro assay	primary cells	Genetic, Longitudinal	N/A	Betacoronavirus	COV Urbani SARS virus		2	MOI	48	hour	4
SHAE002_SARS_60h_1	SHAE002-R	Homo sapiens	NCBITAXON	NCBITaxon:9606				lung	BTO	BTO:0000763	Human Airway Epithelial (HAE) cell			Human Cell Lines, Infections, and Extractions	A/California/04/2009 (H1N1),icSARS Bat SRBD,icSARS CoV Urbani,icSARS dORF6	The viruses used in host infections are described in the 'Viruses' subsection of the Methods and listed in Table 627	SHAE002_SARS_60h_1_array	SHAE002_SARS_60h_1_array	in vitro assay	primary cells	Genetic, Longitudinal	N/A	Betacoronavirus	COV Urbani SARS virus		2	MOI	60	hour	1
SHAE002_SARS_60h_2	SHAE002-R	Homo sapiens	NCBITAXON	NCBITaxon:9606				lung	BTO	BTO:0000763	Human Airway Epithelial (HAE) cell			Human Cell Lines, Infections, and Extractions	A/California/04/2009 (H1N1),icSARS Bat SRBD,icSARS CoV Urbani,icSARS dORF6	The viruses used in host infections are described in the 'Viruses' subsection of the Methods and listed in Table 628	SHAE002_SARS_60h_2_array	SHAE002_SARS_60h_2_array	in vitro assay	primary cells	Genetic, Longitudinal	N/A	Betacoronavirus	COV Urbani SARS virus		2	MOI	60	hour	2
SHAE002_SARS_60h_3	SHAE002-R	Homo sapiens	NCBITAXON	NCBITaxon:9606				lung	BTO	BTO:0000763	Human Airway Epithelial (HAE) cell			Human Cell Lines, Infections, and Extractions	A/California/04/2009 (H1N1),icSARS Bat SRBD,icSARS CoV Urbani,icSARS dORF6	The viruses used in host infections are described in the 'Viruses' subsection of the Methods and listed in Table 629	SHAE002_SARS_60h_3_array	SHAE002_SARS_60h_3_array	in vitro assay	primary cells	Genetic, Longitudinal	N/A	Betacoronavirus	COV Urbani SARS virus		2	MOI	60	hour	3
SHAE002_SARS_60h_4	SHAE002-R	Homo sapiens	NCBITAXON	NCBITaxon:9606				lung	BTO	BTO:0000763	Human Airway Epithelial (HAE) cell			Human Cell Lines, Infections, and Extractions	A/California/04/2009 (H1N1),icSARS Bat SRBD,icSARS CoV Urbani,icSARS dORF6	The viruses used in host infections are described in the 'Viruses' subsection of the Methods and listed in Table 630	SHAE002_SARS_60h_4_array	SHAE002_SARS_60h_4_array	in vitro assay	primary cells	Genetic, Longitudinal	N/A	Betacoronavirus	COV Urbani SARS virus		2	MOI	60	hour	4
SHAE002_SARS_72h_1	SHAE002-R	Homo sapiens	NCBITAXON	NCBITaxon:9606				lung	BTO	BTO:0000763	Human Airway Epithelial (HAE) cell			Human Cell Lines, Infections, and Extractions	A/California/04/2009 (H1N1),icSARS Bat SRBD,icSARS CoV Urbani,icSARS dORF6	The viruses used in host infections are described in the 'Viruses' subsection of the Methods and listed in Table 631	SHAE002_SARS_72h_1_array	SHAE002_SARS_72h_1_array	in vitro assay	primary cells	Genetic, Longitudinal	N/A	Betacoronavirus	COV Urbani SARS virus		2	MOI	72	hour	1
SHAE002_SARS_72h_2	SHAE002-R	Homo sapiens	NCBITAXON	NCBITaxon:9606				lung	BTO	BTO:0000763	Human Airway Epithelial (HAE) cell			Human Cell Lines, Infections, and Extractions	A/California/04/2009 (H1N1),icSARS Bat SRBD,icSARS CoV Urbani,icSARS dORF6	The viruses used in host infections are described in the 'Viruses' subsection of the Methods and listed in Table 632	SHAE002_SARS_72h_2_array	SHAE002_SARS_72h_2_array	in vitro assay	primary cells	Genetic, Longitudinal	N/A	Betacoronavirus	COV Urbani SARS virus		2	MOI	72	hour	2
SHAE002_SARS_72h_3	SHAE002-R	Homo sapiens	NCBITAXON	NCBITaxon:9606				lung	BTO	BTO:0000763	Human Airway Epithelial (HAE) cell			Human Cell Lines, Infections, and Extractions	A/California/04/2009 (H1N1),icSARS Bat SRBD,icSARS CoV Urbani,icSARS dORF6	The viruses used in host infections are described in the 'Viruses' subsection of the Methods and listed in Table 633	SHAE002_SARS_72h_3_array	SHAE002_SARS_72h_3_array	in vitro assay	primary cells	Genetic, Longitudinal	N/A	Betacoronavirus	COV Urbani SARS virus		2	MOI	72	hour	3
SHAE002_SARS_72h_4	SHAE002-R	Homo sapiens	NCBITAXON	NCBITaxon:9606				lung	BTO	BTO:0000763	Human Airway Epithelial (HAE) cell			Human Cell Lines, Infections, and Extractions	A/California/04/2009 (H1N1),icSARS Bat SRBD,icSARS CoV Urbani,icSARS dORF6	The viruses used in host infections are described in the 'Viruses' subsection of the Methods and listed in Table 634	SHAE002_SARS_72h_4_array	SHAE002_SARS_72h_4_array	in vitro assay	primary cells	Genetic, Longitudinal	N/A	Betacoronavirus	COV Urbani SARS virus		2	MOI	72	hour	4
SHAE002_SARS_84h_1	SHAE002-R	Homo sapiens	NCBITAXON	NCBITaxon:9606				lung	BTO	BTO:0000763	Human Airway Epithelial (HAE) cell			Human Cell Lines, Infections, and Extractions	A/California/04/2009 (H1N1),icSARS Bat SRBD,icSARS CoV Urbani,icSARS dORF6	The viruses used in host infections are described in the 'Viruses' subsection of the Methods and listed in Table 635	SHAE002_SARS_84h_1_array	SHAE002_SARS_84h_1_array	in vitro assay	primary cells	Genetic, Longitudinal	N/A	Betacoronavirus	COV Urbani SARS virus		2	MOI	84	hour	1
SHAE002_SARS_84h_2	SHAE002-R	Homo sapiens	NCBITAXON	NCBITaxon:9606				lung	BTO	BTO:0000763	Human Airway Epithelial (HAE) cell			Human Cell Lines, Infections, and Extractions	A/California/04/2009 (H1N1),icSARS Bat SRBD,icSARS CoV Urbani,icSARS dORF6	The viruses used in host infections are described in the 'Viruses' subsection of the Methods and listed in Table 636	SHAE002_SARS_84h_2_array	SHAE002_SARS_84h_2_array	in vitro assay	primary cells	Genetic, Longitudinal	N/A	Betacoronavirus	COV Urbani SARS virus		2	MOI	84	hour	2
SHAE002_SARS_84h_3	SHAE002-R	Homo sapiens	NCBITAXON	NCBITaxon:9606				lung	BTO	BTO:0000763	Human Airway Epithelial (HAE) cell			Human Cell Lines, Infections, and Extractions	A/California/04/2009 (H1N1),icSARS Bat SRBD,icSARS CoV Urbani,icSARS dORF6	The viruses used in host infections are described in the 'Viruses' subsection of the Methods and listed in Table 637	SHAE002_SARS_84h_3_array	SHAE002_SARS_84h_3_array	in vitro assay	primary cells	Genetic, Longitudinal	N/A	Betacoronavirus	COV Urbani SARS virus		2	MOI	84	hour	3
SHAE002_SARS_84h_4	SHAE002-R	Homo sapiens	NCBITAXON	NCBITaxon:9606				lung	BTO	BTO:0000763	Human Airway Epithelial (HAE) cell			Human Cell Lines, Infections, and Extractions	A/California/04/2009 (H1N1),icSARS Bat SRBD,icSARS CoV Urbani,icSARS dORF6	The viruses used in host infections are described in the 'Viruses' subsection of the Methods and listed in Table 638	SHAE002_SARS_84h_4_array	SHAE002_SARS_84h_4_array	in vitro assay	primary cells	Genetic, Longitudinal	N/A	Betacoronavirus	COV Urbani SARS virus		2	MOI	84	hour	4
SHAE002_SARS_96h_1	SHAE002-R	Homo sapiens	NCBITAXON	NCBITaxon:9606				lung	BTO	BTO:0000763	Human Airway Epithelial (HAE) cell			Human Cell Lines, Infections, and Extractions	A/California/04/2009 (H1N1),icSARS Bat SRBD,icSARS CoV Urbani,icSARS dORF6	The viruses used in host infections are described in the 'Viruses' subsection of the Methods and listed in Table 639	SHAE002_SARS_96h_1_array	SHAE002_SARS_96h_1_array	in vitro assay	primary cells	Genetic, Longitudinal	N/A	Betacoronavirus	COV Urbani SARS virus		2	MOI	96	hour	1
SHAE002_SARS_96h_2	SHAE002-R	Homo sapiens	NCBITAXON	NCBITaxon:9606				lung	BTO	BTO:0000763	Human Airway Epithelial (HAE) cell			Human Cell Lines, Infections, and Extractions	A/California/04/2009 (H1N1),icSARS Bat SRBD,icSARS CoV Urbani,icSARS dORF6	The viruses used in host infections are described in the 'Viruses' subsection of the Methods and listed in Table 640	SHAE002_SARS_96h_2_array	SHAE002_SARS_96h_2_array	in vitro assay	primary cells	Genetic, Longitudinal	N/A	Betacoronavirus	COV Urbani SARS virus		2	MOI	96	hour	2
SHAE002_SARS_96h_3	SHAE002-R	Homo sapiens	NCBITAXON	NCBITaxon:9606				lung	BTO	BTO:0000763	Human Airway Epithelial (HAE) cell			Human Cell Lines, Infections, and Extractions	A/California/04/2009 (H1N1),icSARS Bat SRBD,icSARS CoV Urbani,icSARS dORF6	The viruses used in host infections are described in the 'Viruses' subsection of the Methods and listed in Table 641	SHAE002_SARS_96h_3_array	SHAE002_SARS_96h_3_array	in vitro assay	primary cells	Genetic, Longitudinal	N/A	Betacoronavirus	COV Urbani SARS virus		2	MOI	96	hour	3
SHAE002_SARS_96h_4	SHAE002-R	Homo sapiens	NCBITAXON	NCBITaxon:9606				lung	BTO	BTO:0000763	Human Airway Epithelial (HAE) cell			Human Cell Lines, Infections, and Extractions	A/California/04/2009 (H1N1),icSARS Bat SRBD,icSARS CoV Urbani,icSARS dORF6	The viruses used in host infections are described in the 'Viruses' subsection of the Methods and listed in Table 642	SHAE002_SARS_96h_4_array	SHAE002_SARS_96h_4_array	in vitro assay	primary cells	Genetic, Longitudinal	N/A	Betacoronavirus	COV Urbani SARS virus		2	MOI	96	hour	4
SHAE003_BAT_0h_1	SHAE003-R	Homo sapiens	NCBITAXON	NCBITaxon:9606				lung	BTO	BTO:0000763	Human Airway Epithelial (HAE) cell			Human Cell Lines, Infections, and Extractions	A/California/04/2009 (H1N1),icSARS Bat SRBD,icSARS CoV Urbani,icSARS dORF6	The viruses used in host infections are described in the 'Viruses' subsection of the Methods and listed in Table 643	SHAE003_BAT_0h_1_array	SHAE003_BAT_0h_1_array	in vitro assay	primary cells	Genetic, Longitudinal	N/A	Betacoronavirus	Bat SRBD icSARS virus	Bat-SCoV RBD (amino acid 323_505) replaced with the SARS-CoV RBD (amino acid 319_518)	2	MOI	0	hour	1
SHAE003_BAT_0h_2	SHAE003-R	Homo sapiens	NCBITAXON	NCBITaxon:9606				lung	BTO	BTO:0000763	Human Airway Epithelial (HAE) cell			Human Cell Lines, Infections, and Extractions	A/California/04/2009 (H1N1),icSARS Bat SRBD,icSARS CoV Urbani,icSARS dORF6	The viruses used in host infections are described in the 'Viruses' subsection of the Methods and listed in Table 644	SHAE003_BAT_0h_2_array	SHAE003_BAT_0h_2_array	in vitro assay	primary cells	Genetic, Longitudinal	N/A	Betacoronavirus	Bat SRBD icSARS virus	Bat-SCoV RBD (amino acid 323_505) replaced with the SARS-CoV RBD (amino acid 319_518)	2	MOI	0	hour	2
SHAE003_BAT_0h_3	SHAE003-R	Homo sapiens	NCBITAXON	NCBITaxon:9606				lung	BTO	BTO:0000763	Human Airway Epithelial (HAE) cell			Human Cell Lines, Infections, and Extractions	A/California/04/2009 (H1N1),icSARS Bat SRBD,icSARS CoV Urbani,icSARS dORF6	The viruses used in host infections are described in the 'Viruses' subsection of the Methods and listed in Table 645	SHAE003_BAT_0h_3_array	SHAE003_BAT_0h_3_array	in vitro assay	primary cells	Genetic, Longitudinal	N/A	Betacoronavirus	Bat SRBD icSARS virus	Bat-SCoV RBD (amino acid 323_505) replaced with the SARS-CoV RBD (amino acid 319_518)	2	MOI	0	hour	3
SHAE003_BAT_0h_4	SHAE003-R	Homo sapiens	NCBITAXON	NCBITaxon:9606				lung	BTO	BTO:0000763	Human Airway Epithelial (HAE) cell			Human Cell Lines, Infections, and Extractions	A/California/04/2009 (H1N1),icSARS Bat SRBD,icSARS CoV Urbani,icSARS dORF6	The viruses used in host infections are described in the 'Viruses' subsection of the Methods and listed in Table 646	SHAE003_BAT_0h_4_array	SHAE003_BAT_0h_4_array	in vitro assay	primary cells	Genetic, Longitudinal	N/A	Betacoronavirus	Bat SRBD icSARS virus	Bat-SCoV RBD (amino acid 323_505) replaced with the SARS-CoV RBD (amino acid 319_518)	2	MOI	0	hour	4
SHAE003_BAT_24h_3	SHAE003-R	Homo sapiens	NCBITAXON	NCBITaxon:9606				lung	BTO	BTO:0000763	Human Airway Epithelial (HAE) cell			Human Cell Lines, Infections, and Extractions	A/California/04/2009 (H1N1),icSARS Bat SRBD,icSARS CoV Urbani,icSARS dORF6	The viruses used in host infections are described in the 'Viruses' subsection of the Methods and listed in Table 647	SHAE003_BAT_24h_3_array	SHAE003_BAT_24h_3_array	in vitro assay	primary cells	Genetic, Longitudinal	N/A	Betacoronavirus	Bat SRBD icSARS virus	Bat-SCoV RBD (amino acid 323_505) replaced with the SARS-CoV RBD (amino acid 319_518)	2	MOI	24	hour	3
SHAE003_BAT_24h_4	SHAE003-R	Homo sapiens	NCBITAXON	NCBITaxon:9606				lung	BTO	BTO:0000763	Human Airway Epithelial (HAE) cell			Human Cell Lines, Infections, and Extractions	A/California/04/2009 (H1N1),icSARS Bat SRBD,icSARS CoV Urbani,icSARS dORF6	The viruses used in host infections are described in the 'Viruses' subsection of the Methods and listed in Table 648	SHAE003_BAT_24h_4_array	SHAE003_BAT_24h_4_array	in vitro assay	primary cells	Genetic, Longitudinal	N/A	Betacoronavirus	Bat SRBD icSARS virus	Bat-SCoV RBD (amino acid 323_505) replaced with the SARS-CoV RBD (amino acid 319_518)	2	MOI	24	hour	4
SHAE003_BAT_48h_1	SHAE003-R	Homo sapiens	NCBITAXON	NCBITaxon:9606				lung	BTO	BTO:0000763	Human Airway Epithelial (HAE) cell			Human Cell Lines, Infections, and Extractions	A/California/04/2009 (H1N1),icSARS Bat SRBD,icSARS CoV Urbani,icSARS dORF6	The viruses used in host infections are described in the 'Viruses' subsection of the Methods and listed in Table 649	SHAE003_BAT_48h_1_array	SHAE003_BAT_48h_1_array	in vitro assay	primary cells	Genetic, Longitudinal	N/A	Betacoronavirus	Bat SRBD icSARS virus	Bat-SCoV RBD (amino acid 323_505) replaced with the SARS-CoV RBD (amino acid 319_518)	2	MOI	48	hour	1
SHAE003_BAT_48h_2	SHAE003-R	Homo sapiens	NCBITAXON	NCBITaxon:9606				lung	BTO	BTO:0000763	Human Airway Epithelial (HAE) cell			Human Cell Lines, Infections, and Extractions	A/California/04/2009 (H1N1),icSARS Bat SRBD,icSARS CoV Urbani,icSARS dORF6	The viruses used in host infections are described in the 'Viruses' subsection of the Methods and listed in Table 650	SHAE003_BAT_48h_2_array	SHAE003_BAT_48h_2_array	in vitro assay	primary cells	Genetic, Longitudinal	N/A	Betacoronavirus	Bat SRBD icSARS virus	Bat-SCoV RBD (amino acid 323_505) replaced with the SARS-CoV RBD (amino acid 319_518)	2	MOI	48	hour	2
SHAE003_BAT_48h_3	SHAE003-R	Homo sapiens	NCBITAXON	NCBITaxon:9606				lung	BTO	BTO:0000763	Human Airway Epithelial (HAE) cell			Human Cell Lines, Infections, and Extractions	A/California/04/2009 (H1N1),icSARS Bat SRBD,icSARS CoV Urbani,icSARS dORF6	The viruses used in host infections are described in the 'Viruses' subsection of the Methods and listed in Table 651	SHAE003_BAT_48h_3_array	SHAE003_BAT_48h_3_array	in vitro assay	primary cells	Genetic, Longitudinal	N/A	Betacoronavirus	Bat SRBD icSARS virus	Bat-SCoV RBD (amino acid 323_505) replaced with the SARS-CoV RBD (amino acid 319_518)	2	MOI	48	hour	3
SHAE003_BAT_48h_4	SHAE003-R	Homo sapiens	NCBITAXON	NCBITaxon:9606				lung	BTO	BTO:0000763	Human Airway Epithelial (HAE) cell			Human Cell Lines, Infections, and Extractions	A/California/04/2009 (H1N1),icSARS Bat SRBD,icSARS CoV Urbani,icSARS dORF6	The viruses used in host infections are described in the 'Viruses' subsection of the Methods and listed in Table 652	SHAE003_BAT_48h_4_array	SHAE003_BAT_48h_4_array	in vitro assay	primary cells	Genetic, Longitudinal	N/A	Betacoronavirus	Bat SRBD icSARS virus	Bat-SCoV RBD (amino acid 323_505) replaced with the SARS-CoV RBD (amino acid 319_518)	2	MOI	48	hour	4
SHAE003_BAT_60h_1	SHAE003-R	Homo sapiens	NCBITAXON	NCBITaxon:9606				lung	BTO	BTO:0000763	Human Airway Epithelial (HAE) cell			Human Cell Lines, Infections, and Extractions	A/California/04/2009 (H1N1),icSARS Bat SRBD,icSARS CoV Urbani,icSARS dORF6	The viruses used in host infections are described in the 'Viruses' subsection of the Methods and listed in Table 653	SHAE003_BAT_60h_1_array	SHAE003_BAT_60h_1_array	in vitro assay	primary cells	Genetic, Longitudinal	N/A	Betacoronavirus	Bat SRBD icSARS virus	Bat-SCoV RBD (amino acid 323_505) replaced with the SARS-CoV RBD (amino acid 319_518)	2	MOI	60	hour	1
SHAE003_BAT_60h_2	SHAE003-R	Homo sapiens	NCBITAXON	NCBITaxon:9606				lung	BTO	BTO:0000763	Human Airway Epithelial (HAE) cell			Human Cell Lines, Infections, and Extractions	A/California/04/2009 (H1N1),icSARS Bat SRBD,icSARS CoV Urbani,icSARS dORF6	The viruses used in host infections are described in the 'Viruses' subsection of the Methods and listed in Table 654	SHAE003_BAT_60h_2_array	SHAE003_BAT_60h_2_array	in vitro assay	primary cells	Genetic, Longitudinal	N/A	Betacoronavirus	Bat SRBD icSARS virus	Bat-SCoV RBD (amino acid 323_505) replaced with the SARS-CoV RBD (amino acid 319_518)	2	MOI	60	hour	2
SHAE003_BAT_60h_3	SHAE003-R	Homo sapiens	NCBITAXON	NCBITaxon:9606				lung	BTO	BTO:0000763	Human Airway Epithelial (HAE) cell			Human Cell Lines, Infections, and Extractions	A/California/04/2009 (H1N1),icSARS Bat SRBD,icSARS CoV Urbani,icSARS dORF6	The viruses used in host infections are described in the 'Viruses' subsection of the Methods and listed in Table 655	SHAE003_BAT_60h_3_array	SHAE003_BAT_60h_3_array	in vitro assay	primary cells	Genetic, Longitudinal	N/A	Betacoronavirus	Bat SRBD icSARS virus	Bat-SCoV RBD (amino acid 323_505) replaced with the SARS-CoV RBD (amino acid 319_518)	2	MOI	60	hour	3
SHAE003_BAT_60h_4	SHAE003-R	Homo sapiens	NCBITAXON	NCBITaxon:9606				lung	BTO	BTO:0000763	Human Airway Epithelial (HAE) cell			Human Cell Lines, Infections, and Extractions	A/California/04/2009 (H1N1),icSARS Bat SRBD,icSARS CoV Urbani,icSARS dORF6	The viruses used in host infections are described in the 'Viruses' subsection of the Methods and listed in Table 656	SHAE003_BAT_60h_4_array	SHAE003_BAT_60h_4_array	in vitro assay	primary cells	Genetic, Longitudinal	N/A	Betacoronavirus	Bat SRBD icSARS virus	Bat-SCoV RBD (amino acid 323_505) replaced with the SARS-CoV RBD (amino acid 319_518)	2	MOI	60	hour	4
SHAE003_BAT_72h_1	SHAE003-R	Homo sapiens	NCBITAXON	NCBITaxon:9606				lung	BTO	BTO:0000763	Human Airway Epithelial (HAE) cell			Human Cell Lines, Infections, and Extractions	A/California/04/2009 (H1N1),icSARS Bat SRBD,icSARS CoV Urbani,icSARS dORF6	The viruses used in host infections are described in the 'Viruses' subsection of the Methods and listed in Table 657	SHAE003_BAT_72h_1_array	SHAE003_BAT_72h_1_array	in vitro assay	primary cells	Genetic, Longitudinal	N/A	Betacoronavirus	Bat SRBD icSARS virus	Bat-SCoV RBD (amino acid 323_505) replaced with the SARS-CoV RBD (amino acid 319_518)	2	MOI	72	hour	1
SHAE003_BAT_72h_2	SHAE003-R	Homo sapiens	NCBITAXON	NCBITaxon:9606				lung	BTO	BTO:0000763	Human Airway Epithelial (HAE) cell			Human Cell Lines, Infections, and Extractions	A/California/04/2009 (H1N1),icSARS Bat SRBD,icSARS CoV Urbani,icSARS dORF6	The viruses used in host infections are described in the 'Viruses' subsection of the Methods and listed in Table 658	SHAE003_BAT_72h_2_array	SHAE003_BAT_72h_2_array	in vitro assay	primary cells	Genetic, Longitudinal	N/A	Betacoronavirus	Bat SRBD icSARS virus	Bat-SCoV RBD (amino acid 323_505) replaced with the SARS-CoV RBD (amino acid 319_518)	2	MOI	72	hour	2
SHAE003_BAT_72h_3	SHAE003-R	Homo sapiens	NCBITAXON	NCBITaxon:9606				lung	BTO	BTO:0000763	Human Airway Epithelial (HAE) cell			Human Cell Lines, Infections, and Extractions	A/California/04/2009 (H1N1),icSARS Bat SRBD,icSARS CoV Urbani,icSARS dORF6	The viruses used in host infections are described in the 'Viruses' subsection of the Methods and listed in Table 659	SHAE003_BAT_72h_3_array	SHAE003_BAT_72h_3_array	in vitro assay	primary cells	Genetic, Longitudinal	N/A	Betacoronavirus	Bat SRBD icSARS virus	Bat-SCoV RBD (amino acid 323_505) replaced with the SARS-CoV RBD (amino acid 319_518)	2	MOI	72	hour	3
SHAE003_BAT_72h_4	SHAE003-R	Homo sapiens	NCBITAXON	NCBITaxon:9606				lung	BTO	BTO:0000763	Human Airway Epithelial (HAE) cell			Human Cell Lines, Infections, and Extractions	A/California/04/2009 (H1N1),icSARS Bat SRBD,icSARS CoV Urbani,icSARS dORF6	The viruses used in host infections are described in the 'Viruses' subsection of the Methods and listed in Table 660	SHAE003_BAT_72h_4_array	SHAE003_BAT_72h_4_array	in vitro assay	primary cells	Genetic, Longitudinal	N/A	Betacoronavirus	Bat SRBD icSARS virus	Bat-SCoV RBD (amino acid 323_505) replaced with the SARS-CoV RBD (amino acid 319_518)	2	MOI	72	hour	4
SHAE003_BAT_84h_1	SHAE003-R	Homo sapiens	NCBITAXON	NCBITaxon:9606				lung	BTO	BTO:0000763	Human Airway Epithelial (HAE) cell			Human Cell Lines, Infections, and Extractions	A/California/04/2009 (H1N1),icSARS Bat SRBD,icSARS CoV Urbani,icSARS dORF6	The viruses used in host infections are described in the 'Viruses' subsection of the Methods and listed in Table 661	SHAE003_BAT_84h_1_array	SHAE003_BAT_84h_1_array	in vitro assay	primary cells	Genetic, Longitudinal	N/A	Betacoronavirus	Bat SRBD icSARS virus	Bat-SCoV RBD (amino acid 323_505) replaced with the SARS-CoV RBD (amino acid 319_518)	2	MOI	84	hour	1
SHAE003_BAT_84h_2	SHAE003-R	Homo sapiens	NCBITAXON	NCBITaxon:9606				lung	BTO	BTO:0000763	Human Airway Epithelial (HAE) cell			Human Cell Lines, Infections, and Extractions	A/California/04/2009 (H1N1),icSARS Bat SRBD,icSARS CoV Urbani,icSARS dORF6	The viruses used in host infections are described in the 'Viruses' subsection of the Methods and listed in Table 662	SHAE003_BAT_84h_2_array	SHAE003_BAT_84h_2_array	in vitro assay	primary cells	Genetic, Longitudinal	N/A	Betacoronavirus	Bat SRBD icSARS virus	Bat-SCoV RBD (amino acid 323_505) replaced with the SARS-CoV RBD (amino acid 319_518)	2	MOI	84	hour	2
SHAE003_BAT_84h_3	SHAE003-R	Homo sapiens	NCBITAXON	NCBITaxon:9606				lung	BTO	BTO:0000763	Human Airway Epithelial (HAE) cell			Human Cell Lines, Infections, and Extractions	A/California/04/2009 (H1N1),icSARS Bat SRBD,icSARS CoV Urbani,icSARS dORF6	The viruses used in host infections are described in the 'Viruses' subsection of the Methods and listed in Table 663	SHAE003_BAT_84h_3_array	SHAE003_BAT_84h_3_array	in vitro assay	primary cells	Genetic, Longitudinal	N/A	Betacoronavirus	Bat SRBD icSARS virus	Bat-SCoV RBD (amino acid 323_505) replaced with the SARS-CoV RBD (amino acid 319_518)	2	MOI	84	hour	3
SHAE003_BAT_84h_4	SHAE003-R	Homo sapiens	NCBITAXON	NCBITaxon:9606				lung	BTO	BTO:0000763	Human Airway Epithelial (HAE) cell			Human Cell Lines, Infections, and Extractions	A/California/04/2009 (H1N1),icSARS Bat SRBD,icSARS CoV Urbani,icSARS dORF6	The viruses used in host infections are described in the 'Viruses' subsection of the Methods and listed in Table 664	SHAE003_BAT_84h_4_array	SHAE003_BAT_84h_4_array	in vitro assay	primary cells	Genetic, Longitudinal	N/A	Betacoronavirus	Bat SRBD icSARS virus	Bat-SCoV RBD (amino acid 323_505) replaced with the SARS-CoV RBD (amino acid 319_518)	2	MOI	84	hour	4
SHAE003_BAT_96h_1	SHAE003-R	Homo sapiens	NCBITAXON	NCBITaxon:9606				lung	BTO	BTO:0000763	Human Airway Epithelial (HAE) cell			Human Cell Lines, Infections, and Extractions	A/California/04/2009 (H1N1),icSARS Bat SRBD,icSARS CoV Urbani,icSARS dORF6	The viruses used in host infections are described in the 'Viruses' subsection of the Methods and listed in Table 665	SHAE003_BAT_96h_1_array	SHAE003_BAT_96h_1_array	in vitro assay	primary cells	Genetic, Longitudinal	N/A	Betacoronavirus	Bat SRBD icSARS virus	Bat-SCoV RBD (amino acid 323_505) replaced with the SARS-CoV RBD (amino acid 319_518)	2	MOI	96	hour	1
SHAE003_BAT_96h_2	SHAE003-R	Homo sapiens	NCBITAXON	NCBITaxon:9606				lung	BTO	BTO:0000763	Human Airway Epithelial (HAE) cell			Human Cell Lines, Infections, and Extractions	A/California/04/2009 (H1N1),icSARS Bat SRBD,icSARS CoV Urbani,icSARS dORF6	The viruses used in host infections are described in the 'Viruses' subsection of the Methods and listed in Table 666	SHAE003_BAT_96h_2_array	SHAE003_BAT_96h_2_array	in vitro assay	primary cells	Genetic, Longitudinal	N/A	Betacoronavirus	Bat SRBD icSARS virus	Bat-SCoV RBD (amino acid 323_505) replaced with the SARS-CoV RBD (amino acid 319_518)	2	MOI	96	hour	2
SHAE003_BAT_96h_3	SHAE003-R	Homo sapiens	NCBITAXON	NCBITaxon:9606				lung	BTO	BTO:0000763	Human Airway Epithelial (HAE) cell			Human Cell Lines, Infections, and Extractions	A/California/04/2009 (H1N1),icSARS Bat SRBD,icSARS CoV Urbani,icSARS dORF6	The viruses used in host infections are described in the 'Viruses' subsection of the Methods and listed in Table 667	SHAE003_BAT_96h_3_array	SHAE003_BAT_96h_3_array	in vitro assay	primary cells	Genetic, Longitudinal	N/A	Betacoronavirus	Bat SRBD icSARS virus	Bat-SCoV RBD (amino acid 323_505) replaced with the SARS-CoV RBD (amino acid 319_518)	2	MOI	96	hour	3
SHAE003_BAT_96h_4	SHAE003-R	Homo sapiens	NCBITAXON	NCBITaxon:9606				lung	BTO	BTO:0000763	Human Airway Epithelial (HAE) cell			Human Cell Lines, Infections, and Extractions	A/California/04/2009 (H1N1),icSARS Bat SRBD,icSARS CoV Urbani,icSARS dORF6	The viruses used in host infections are described in the 'Viruses' subsection of the Methods and listed in Table 668	SHAE003_BAT_96h_4_array	SHAE003_BAT_96h_4_array	in vitro assay	primary cells	Genetic, Longitudinal	N/A	Betacoronavirus	Bat SRBD icSARS virus	Bat-SCoV RBD (amino acid 323_505) replaced with the SARS-CoV RBD (amino acid 319_518)	2	MOI	96	hour	4
SHAE003_dORF6_0h_1	SHAE003-R	Homo sapiens	NCBITAXON	NCBITaxon:9606				lung	BTO	BTO:0000763	Human Airway Epithelial (HAE) cell			Human Cell Lines, Infections, and Extractions	A/California/04/2009 (H1N1),icSARS Bat SRBD,icSARS CoV Urbani,icSARS dORF6	The viruses used in host infections are described in the 'Viruses' subsection of the Methods and listed in Table 669	SHAE003_dORF6_0h_1_array	SHAE003_dORF6_0h_1_array	in vitro assay	primary cells	Genetic, Longitudinal	N/A	Betacoronavirus	dORF6 icSARS virus	Entire ORF6 deleted (nucleotides 27,074-27265)	2	MOI	0	hour	1
SHAE003_dORF6_0h_2	SHAE003-R	Homo sapiens	NCBITAXON	NCBITaxon:9606				lung	BTO	BTO:0000763	Human Airway Epithelial (HAE) cell			Human Cell Lines, Infections, and Extractions	A/California/04/2009 (H1N1),icSARS Bat SRBD,icSARS CoV Urbani,icSARS dORF6	The viruses used in host infections are described in the 'Viruses' subsection of the Methods and listed in Table 670	SHAE003_dORF6_0h_2_array	SHAE003_dORF6_0h_2_array	in vitro assay	primary cells	Genetic, Longitudinal	N/A	Betacoronavirus	dORF6 icSARS virus	Entire ORF6 deleted (nucleotides 27,074-27265)	2	MOI	0	hour	2
SHAE003_dORF6_0h_3	SHAE003-R	Homo sapiens	NCBITAXON	NCBITaxon:9606				lung	BTO	BTO:0000763	Human Airway Epithelial (HAE) cell			Human Cell Lines, Infections, and Extractions	A/California/04/2009 (H1N1),icSARS Bat SRBD,icSARS CoV Urbani,icSARS dORF6	The viruses used in host infections are described in the 'Viruses' subsection of the Methods and listed in Table 671	SHAE003_dORF6_0h_3_array	SHAE003_dORF6_0h_3_array	in vitro assay	primary cells	Genetic, Longitudinal	N/A	Betacoronavirus	dORF6 icSARS virus	Entire ORF6 deleted (nucleotides 27,074-27265)	2	MOI	0	hour	3
SHAE003_dORF6_0h_4	SHAE003-R	Homo sapiens	NCBITAXON	NCBITaxon:9606				lung	BTO	BTO:0000763	Human Airway Epithelial (HAE) cell			Human Cell Lines, Infections, and Extractions	A/California/04/2009 (H1N1),icSARS Bat SRBD,icSARS CoV Urbani,icSARS dORF6	The viruses used in host infections are described in the 'Viruses' subsection of the Methods and listed in Table 672	SHAE003_dORF6_0h_4_array	SHAE003_dORF6_0h_4_array	in vitro assay	primary cells	Genetic, Longitudinal	N/A	Betacoronavirus	dORF6 icSARS virus	Entire ORF6 deleted (nucleotides 27,074-27265)	2	MOI	0	hour	4
SHAE003_dORF6_24h_1	SHAE003-R	Homo sapiens	NCBITAXON	NCBITaxon:9606				lung	BTO	BTO:0000763	Human Airway Epithelial (HAE) cell			Human Cell Lines, Infections, and Extractions	A/California/04/2009 (H1N1),icSARS Bat SRBD,icSARS CoV Urbani,icSARS dORF6	The viruses used in host infections are described in the 'Viruses' subsection of the Methods and listed in Table 673	SHAE003_dORF6_24h_1_array	SHAE003_dORF6_24h_1_array	in vitro assay	primary cells	Genetic, Longitudinal	N/A	Betacoronavirus	dORF6 icSARS virus	Entire ORF6 deleted (nucleotides 27,074-27265)	2	MOI	24	hour	1
SHAE003_dORF6_24h_2	SHAE003-R	Homo sapiens	NCBITAXON	NCBITaxon:9606				lung	BTO	BTO:0000763	Human Airway Epithelial (HAE) cell			Human Cell Lines, Infections, and Extractions	A/California/04/2009 (H1N1),icSARS Bat SRBD,icSARS CoV Urbani,icSARS dORF6	The viruses used in host infections are described in the 'Viruses' subsection of the Methods and listed in Table 674	SHAE003_dORF6_24h_2_array	SHAE003_dORF6_24h_2_array	in vitro assay	primary cells	Genetic, Longitudinal	N/A	Betacoronavirus	dORF6 icSARS virus	Entire ORF6 deleted (nucleotides 27,074-27265)	2	MOI	24	hour	2
SHAE003_dORF6_24h_3	SHAE003-R	Homo sapiens	NCBITAXON	NCBITaxon:9606				lung	BTO	BTO:0000763	Human Airway Epithelial (HAE) cell			Human Cell Lines, Infections, and Extractions	A/California/04/2009 (H1N1),icSARS Bat SRBD,icSARS CoV Urbani,icSARS dORF6	The viruses used in host infections are described in the 'Viruses' subsection of the Methods and listed in Table 675	SHAE003_dORF6_24h_3_array	SHAE003_dORF6_24h_3_array	in vitro assay	primary cells	Genetic, Longitudinal	N/A	Betacoronavirus	dORF6 icSARS virus	Entire ORF6 deleted (nucleotides 27,074-27265)	2	MOI	24	hour	3
SHAE003_dORF6_48h_1	SHAE003-R	Homo sapiens	NCBITAXON	NCBITaxon:9606				lung	BTO	BTO:0000763	Human Airway Epithelial (HAE) cell			Human Cell Lines, Infections, and Extractions	A/California/04/2009 (H1N1),icSARS Bat SRBD,icSARS CoV Urbani,icSARS dORF6	The viruses used in host infections are described in the 'Viruses' subsection of the Methods and listed in Table 676	SHAE003_dORF6_48h_1_array	SHAE003_dORF6_48h_1_array	in vitro assay	primary cells	Genetic, Longitudinal	N/A	Betacoronavirus	dORF6 icSARS virus	Entire ORF6 deleted (nucleotides 27,074-27265)	2	MOI	48	hour	1
SHAE003_dORF6_48h_2	SHAE003-R	Homo sapiens	NCBITAXON	NCBITaxon:9606				lung	BTO	BTO:0000763	Human Airway Epithelial (HAE) cell			Human Cell Lines, Infections, and Extractions	A/California/04/2009 (H1N1),icSARS Bat SRBD,icSARS CoV Urbani,icSARS dORF6	The viruses used in host infections are described in the 'Viruses' subsection of the Methods and listed in Table 677	SHAE003_dORF6_48h_2_array	SHAE003_dORF6_48h_2_array	in vitro assay	primary cells	Genetic, Longitudinal	N/A	Betacoronavirus	dORF6 icSARS virus	Entire ORF6 deleted (nucleotides 27,074-27265)	2	MOI	48	hour	2
SHAE003_dORF6_48h_3	SHAE003-R	Homo sapiens	NCBITAXON	NCBITaxon:9606				lung	BTO	BTO:0000763	Human Airway Epithelial (HAE) cell			Human Cell Lines, Infections, and Extractions	A/California/04/2009 (H1N1),icSARS Bat SRBD,icSARS CoV Urbani,icSARS dORF6	The viruses used in host infections are described in the 'Viruses' subsection of the Methods and listed in Table 678	SHAE003_dORF6_48h_3_array	SHAE003_dORF6_48h_3_array	in vitro assay	primary cells	Genetic, Longitudinal	N/A	Betacoronavirus	dORF6 icSARS virus	Entire ORF6 deleted (nucleotides 27,074-27265)	2	MOI	48	hour	3
SHAE003_dORF6_48h_4	SHAE003-R	Homo sapiens	NCBITAXON	NCBITaxon:9606				lung	BTO	BTO:0000763	Human Airway Epithelial (HAE) cell			Human Cell Lines, Infections, and Extractions	A/California/04/2009 (H1N1),icSARS Bat SRBD,icSARS CoV Urbani,icSARS dORF6	The viruses used in host infections are described in the 'Viruses' subsection of the Methods and listed in Table 679	SHAE003_dORF6_48h_4_array	SHAE003_dORF6_48h_4_array	in vitro assay	primary cells	Genetic, Longitudinal	N/A	Betacoronavirus	dORF6 icSARS virus	Entire ORF6 deleted (nucleotides 27,074-27265)	2	MOI	48	hour	4
SHAE003_dORF6_60h_1	SHAE003-R	Homo sapiens	NCBITAXON	NCBITaxon:9606				lung	BTO	BTO:0000763	Human Airway Epithelial (HAE) cell			Human Cell Lines, Infections, and Extractions	A/California/04/2009 (H1N1),icSARS Bat SRBD,icSARS CoV Urbani,icSARS dORF6	The viruses used in host infections are described in the 'Viruses' subsection of the Methods and listed in Table 680	SHAE003_dORF6_60h_1_array	SHAE003_dORF6_60h_1_array	in vitro assay	primary cells	Genetic, Longitudinal	N/A	Betacoronavirus	dORF6 icSARS virus	Entire ORF6 deleted (nucleotides 27,074-27265)	2	MOI	60	hour	1
SHAE003_dORF6_60h_2	SHAE003-R	Homo sapiens	NCBITAXON	NCBITaxon:9606				lung	BTO	BTO:0000763	Human Airway Epithelial (HAE) cell			Human Cell Lines, Infections, and Extractions	A/California/04/2009 (H1N1),icSARS Bat SRBD,icSARS CoV Urbani,icSARS dORF6	The viruses used in host infections are described in the 'Viruses' subsection of the Methods and listed in Table 681	SHAE003_dORF6_60h_2_array	SHAE003_dORF6_60h_2_array	in vitro assay	primary cells	Genetic, Longitudinal	N/A	Betacoronavirus	dORF6 icSARS virus	Entire ORF6 deleted (nucleotides 27,074-27265)	2	MOI	60	hour	2
SHAE003_dORF6_60h_3	SHAE003-R	Homo sapiens	NCBITAXON	NCBITaxon:9606				lung	BTO	BTO:0000763	Human Airway Epithelial (HAE) cell			Human Cell Lines, Infections, and Extractions	A/California/04/2009 (H1N1),icSARS Bat SRBD,icSARS CoV Urbani,icSARS dORF6	The viruses used in host infections are described in the 'Viruses' subsection of the Methods and listed in Table 682	SHAE003_dORF6_60h_3_array	SHAE003_dORF6_60h_3_array	in vitro assay	primary cells	Genetic, Longitudinal	N/A	Betacoronavirus	dORF6 icSARS virus	Entire ORF6 deleted (nucleotides 27,074-27265)	2	MOI	60	hour	3
SHAE003_dORF6_60h_4	SHAE003-R	Homo sapiens	NCBITAXON	NCBITaxon:9606				lung	BTO	BTO:0000763	Human Airway Epithelial (HAE) cell			Human Cell Lines, Infections, and Extractions	A/California/04/2009 (H1N1),icSARS Bat SRBD,icSARS CoV Urbani,icSARS dORF6	The viruses used in host infections are described in the 'Viruses' subsection of the Methods and listed in Table 683	SHAE003_dORF6_60h_4_array	SHAE003_dORF6_60h_4_array	in vitro assay	primary cells	Genetic, Longitudinal	N/A	Betacoronavirus	dORF6 icSARS virus	Entire ORF6 deleted (nucleotides 27,074-27265)	2	MOI	60	hour	4
SHAE003_dORF6_72h_1	SHAE003-R	Homo sapiens	NCBITAXON	NCBITaxon:9606				lung	BTO	BTO:0000763	Human Airway Epithelial (HAE) cell			Human Cell Lines, Infections, and Extractions	A/California/04/2009 (H1N1),icSARS Bat SRBD,icSARS CoV Urbani,icSARS dORF6	The viruses used in host infections are described in the 'Viruses' subsection of the Methods and listed in Table 684	SHAE003_dORF6_72h_1_array	SHAE003_dORF6_72h_1_array	in vitro assay	primary cells	Genetic, Longitudinal	N/A	Betacoronavirus	dORF6 icSARS virus	Entire ORF6 deleted (nucleotides 27,074-27265)	2	MOI	72	hour	1
SHAE003_dORF6_72h_2	SHAE003-R	Homo sapiens	NCBITAXON	NCBITaxon:9606				lung	BTO	BTO:0000763	Human Airway Epithelial (HAE) cell			Human Cell Lines, Infections, and Extractions	A/California/04/2009 (H1N1),icSARS Bat SRBD,icSARS CoV Urbani,icSARS dORF6	The viruses used in host infections are described in the 'Viruses' subsection of the Methods and listed in Table 685	SHAE003_dORF6_72h_2_array	SHAE003_dORF6_72h_2_array	in vitro assay	primary cells	Genetic, Longitudinal	N/A	Betacoronavirus	dORF6 icSARS virus	Entire ORF6 deleted (nucleotides 27,074-27265)	2	MOI	72	hour	2
SHAE003_dORF6_72h_3	SHAE003-R	Homo sapiens	NCBITAXON	NCBITaxon:9606				lung	BTO	BTO:0000763	Human Airway Epithelial (HAE) cell			Human Cell Lines, Infections, and Extractions	A/California/04/2009 (H1N1),icSARS Bat SRBD,icSARS CoV Urbani,icSARS dORF6	The viruses used in host infections are described in the 'Viruses' subsection of the Methods and listed in Table 686	SHAE003_dORF6_72h_3_array	SHAE003_dORF6_72h_3_array	in vitro assay	primary cells	Genetic, Longitudinal	N/A	Betacoronavirus	dORF6 icSARS virus	Entire ORF6 deleted (nucleotides 27,074-27265)	2	MOI	72	hour	3
SHAE003_dORF6_72h_4	SHAE003-R	Homo sapiens	NCBITAXON	NCBITaxon:9606				lung	BTO	BTO:0000763	Human Airway Epithelial (HAE) cell			Human Cell Lines, Infections, and Extractions	A/California/04/2009 (H1N1),icSARS Bat SRBD,icSARS CoV Urbani,icSARS dORF6	The viruses used in host infections are described in the 'Viruses' subsection of the Methods and listed in Table 687	SHAE003_dORF6_72h_4_array	SHAE003_dORF6_72h_4_array	in vitro assay	primary cells	Genetic, Longitudinal	N/A	Betacoronavirus	dORF6 icSARS virus	Entire ORF6 deleted (nucleotides 27,074-27265)	2	MOI	72	hour	4
SHAE003_dORF6_84h_1	SHAE003-R	Homo sapiens	NCBITAXON	NCBITaxon:9606				lung	BTO	BTO:0000763	Human Airway Epithelial (HAE) cell			Human Cell Lines, Infections, and Extractions	A/California/04/2009 (H1N1),icSARS Bat SRBD,icSARS CoV Urbani,icSARS dORF6	The viruses used in host infections are described in the 'Viruses' subsection of the Methods and listed in Table 688	SHAE003_dORF6_84h_1_array	SHAE003_dORF6_84h_1_array	in vitro assay	primary cells	Genetic, Longitudinal	N/A	Betacoronavirus	dORF6 icSARS virus	Entire ORF6 deleted (nucleotides 27,074-27265)	2	MOI	84	hour	1
SHAE003_dORF6_84h_2	SHAE003-R	Homo sapiens	NCBITAXON	NCBITaxon:9606				lung	BTO	BTO:0000763	Human Airway Epithelial (HAE) cell			Human Cell Lines, Infections, and Extractions	A/California/04/2009 (H1N1),icSARS Bat SRBD,icSARS CoV Urbani,icSARS dORF6	The viruses used in host infections are described in the 'Viruses' subsection of the Methods and listed in Table 689	SHAE003_dORF6_84h_2_array	SHAE003_dORF6_84h_2_array	in vitro assay	primary cells	Genetic, Longitudinal	N/A	Betacoronavirus	dORF6 icSARS virus	Entire ORF6 deleted (nucleotides 27,074-27265)	2	MOI	84	hour	2
SHAE003_dORF6_84h_3	SHAE003-R	Homo sapiens	NCBITAXON	NCBITaxon:9606				lung	BTO	BTO:0000763	Human Airway Epithelial (HAE) cell			Human Cell Lines, Infections, and Extractions	A/California/04/2009 (H1N1),icSARS Bat SRBD,icSARS CoV Urbani,icSARS dORF6	The viruses used in host infections are described in the 'Viruses' subsection of the Methods and listed in Table 690	SHAE003_dORF6_84h_3_array	SHAE003_dORF6_84h_3_array	in vitro assay	primary cells	Genetic, Longitudinal	N/A	Betacoronavirus	dORF6 icSARS virus	Entire ORF6 deleted (nucleotides 27,074-27265)	2	MOI	84	hour	3
SHAE003_dORF6_84h_4	SHAE003-R	Homo sapiens	NCBITAXON	NCBITaxon:9606				lung	BTO	BTO:0000763	Human Airway Epithelial (HAE) cell			Human Cell Lines, Infections, and Extractions	A/California/04/2009 (H1N1),icSARS Bat SRBD,icSARS CoV Urbani,icSARS dORF6	The viruses used in host infections are described in the 'Viruses' subsection of the Methods and listed in Table 691	SHAE003_dORF6_84h_4_array	SHAE003_dORF6_84h_4_array	in vitro assay	primary cells	Genetic, Longitudinal	N/A	Betacoronavirus	dORF6 icSARS virus	Entire ORF6 deleted (nucleotides 27,074-27265)	2	MOI	84	hour	4
SHAE003_dORF6_96h_1	SHAE003-R	Homo sapiens	NCBITAXON	NCBITaxon:9606				lung	BTO	BTO:0000763	Human Airway Epithelial (HAE) cell			Human Cell Lines, Infections, and Extractions	A/California/04/2009 (H1N1),icSARS Bat SRBD,icSARS CoV Urbani,icSARS dORF6	The viruses used in host infections are described in the 'Viruses' subsection of the Methods and listed in Table 692	SHAE003_dORF6_96h_1_array	SHAE003_dORF6_96h_1_array	in vitro assay	primary cells	Genetic, Longitudinal	N/A	Betacoronavirus	dORF6 icSARS virus	Entire ORF6 deleted (nucleotides 27,074-27265)	2	MOI	96	hour	1
SHAE003_dORF6_96h_2	SHAE003-R	Homo sapiens	NCBITAXON	NCBITaxon:9606				lung	BTO	BTO:0000763	Human Airway Epithelial (HAE) cell			Human Cell Lines, Infections, and Extractions	A/California/04/2009 (H1N1),icSARS Bat SRBD,icSARS CoV Urbani,icSARS dORF6	The viruses used in host infections are described in the 'Viruses' subsection of the Methods and listed in Table 693	SHAE003_dORF6_96h_2_array	SHAE003_dORF6_96h_2_array	in vitro assay	primary cells	Genetic, Longitudinal	N/A	Betacoronavirus	dORF6 icSARS virus	Entire ORF6 deleted (nucleotides 27,074-27265)	2	MOI	96	hour	2
SHAE003_dORF6_96h_3	SHAE003-R	Homo sapiens	NCBITAXON	NCBITaxon:9606				lung	BTO	BTO:0000763	Human Airway Epithelial (HAE) cell			Human Cell Lines, Infections, and Extractions	A/California/04/2009 (H1N1),icSARS Bat SRBD,icSARS CoV Urbani,icSARS dORF6	The viruses used in host infections are described in the 'Viruses' subsection of the Methods and listed in Table 694	SHAE003_dORF6_96h_3_array	SHAE003_dORF6_96h_3_array	in vitro assay	primary cells	Genetic, Longitudinal	N/A	Betacoronavirus	dORF6 icSARS virus	Entire ORF6 deleted (nucleotides 27,074-27265)	2	MOI	96	hour	3
SHAE003_dORF6_96h_4	SHAE003-R	Homo sapiens	NCBITAXON	NCBITaxon:9606				lung	BTO	BTO:0000763	Human Airway Epithelial (HAE) cell			Human Cell Lines, Infections, and Extractions	A/California/04/2009 (H1N1),icSARS Bat SRBD,icSARS CoV Urbani,icSARS dORF6	The viruses used in host infections are described in the 'Viruses' subsection of the Methods and listed in Table 695	SHAE003_dORF6_96h_4_array	SHAE003_dORF6_96h_4_array	in vitro assay	primary cells	Genetic, Longitudinal	N/A	Betacoronavirus	dORF6 icSARS virus	Entire ORF6 deleted (nucleotides 27,074-27265)	2	MOI	96	hour	4
SHAE003_H1N1_0h_1	SHAE003-R	Homo sapiens	NCBITAXON	NCBITaxon:9606				lung	BTO	BTO:0000763	Human Airway Epithelial (HAE) cell			Human Cell Lines, Infections, and Extractions	A/California/04/2009 (H1N1),icSARS Bat SRBD,icSARS CoV Urbani,icSARS dORF6	The viruses used in host infections are described in the 'Viruses' subsection of the Methods and listed in Table 696	SHAE003_H1N1_0h_1_array	SHAE003_H1N1_0h_1_array	in vitro assay	primary cells	Genetic, Longitudinal	N/A	Influenzavirus A	CA04 (H1N1 virus)		2	MOI	0	hour	1
SHAE003_H1N1_0h_2	SHAE003-R	Homo sapiens	NCBITAXON	NCBITaxon:9606				lung	BTO	BTO:0000763	Human Airway Epithelial (HAE) cell			Human Cell Lines, Infections, and Extractions	A/California/04/2009 (H1N1),icSARS Bat SRBD,icSARS CoV Urbani,icSARS dORF6	The viruses used in host infections are described in the 'Viruses' subsection of the Methods and listed in Table 697	SHAE003_H1N1_0h_2_array	SHAE003_H1N1_0h_2_array	in vitro assay	primary cells	Genetic, Longitudinal	N/A	Influenzavirus A	CA04 (H1N1 virus)		2	MOI	0	hour	2
SHAE003_H1N1_0h_3	SHAE003-R	Homo sapiens	NCBITAXON	NCBITaxon:9606				lung	BTO	BTO:0000763	Human Airway Epithelial (HAE) cell			Human Cell Lines, Infections, and Extractions	A/California/04/2009 (H1N1),icSARS Bat SRBD,icSARS CoV Urbani,icSARS dORF6	The viruses used in host infections are described in the 'Viruses' subsection of the Methods and listed in Table 698	SHAE003_H1N1_0h_3_array	SHAE003_H1N1_0h_3_array	in vitro assay	primary cells	Genetic, Longitudinal	N/A	Influenzavirus A	CA04 (H1N1 virus)		2	MOI	0	hour	3
SHAE003_H1N1_12h_1	SHAE003-R	Homo sapiens	NCBITAXON	NCBITaxon:9606				lung	BTO	BTO:0000763	Human Airway Epithelial (HAE) cell			Human Cell Lines, Infections, and Extractions	A/California/04/2009 (H1N1),icSARS Bat SRBD,icSARS CoV Urbani,icSARS dORF6	The viruses used in host infections are described in the 'Viruses' subsection of the Methods and listed in Table 699	SHAE003_H1N1_12h_1_array	SHAE003_H1N1_12h_1_array	in vitro assay	primary cells	Genetic, Longitudinal	N/A	Influenzavirus A	CA04 (H1N1 virus)		2	MOI	12	hour	1
SHAE003_H1N1_12h_2	SHAE003-R	Homo sapiens	NCBITAXON	NCBITaxon:9606				lung	BTO	BTO:0000763	Human Airway Epithelial (HAE) cell			Human Cell Lines, Infections, and Extractions	A/California/04/2009 (H1N1),icSARS Bat SRBD,icSARS CoV Urbani,icSARS dORF6	The viruses used in host infections are described in the 'Viruses' subsection of the Methods and listed in Table 700	SHAE003_H1N1_12h_2_array	SHAE003_H1N1_12h_2_array	in vitro assay	primary cells	Genetic, Longitudinal	N/A	Influenzavirus A	CA04 (H1N1 virus)		2	MOI	12	hour	2
SHAE003_H1N1_12h_3	SHAE003-R	Homo sapiens	NCBITAXON	NCBITaxon:9606				lung	BTO	BTO:0000763	Human Airway Epithelial (HAE) cell			Human Cell Lines, Infections, and Extractions	A/California/04/2009 (H1N1),icSARS Bat SRBD,icSARS CoV Urbani,icSARS dORF6	The viruses used in host infections are described in the 'Viruses' subsection of the Methods and listed in Table 701	SHAE003_H1N1_12h_3_array	SHAE003_H1N1_12h_3_array	in vitro assay	primary cells	Genetic, Longitudinal	N/A	Influenzavirus A	CA04 (H1N1 virus)		2	MOI	12	hour	3
SHAE003_H1N1_18h_1	SHAE003-R	Homo sapiens	NCBITAXON	NCBITaxon:9606				lung	BTO	BTO:0000763	Human Airway Epithelial (HAE) cell			Human Cell Lines, Infections, and Extractions	A/California/04/2009 (H1N1),icSARS Bat SRBD,icSARS CoV Urbani,icSARS dORF6	The viruses used in host infections are described in the 'Viruses' subsection of the Methods and listed in Table 702	SHAE003_H1N1_18h_1_array	SHAE003_H1N1_18h_1_array	in vitro assay	primary cells	Genetic, Longitudinal	N/A	Influenzavirus A	CA04 (H1N1 virus)		2	MOI	18	hour	1
SHAE003_H1N1_18h_2	SHAE003-R	Homo sapiens	NCBITAXON	NCBITaxon:9606				lung	BTO	BTO:0000763	Human Airway Epithelial (HAE) cell			Human Cell Lines, Infections, and Extractions	A/California/04/2009 (H1N1),icSARS Bat SRBD,icSARS CoV Urbani,icSARS dORF6	The viruses used in host infections are described in the 'Viruses' subsection of the Methods and listed in Table 703	SHAE003_H1N1_18h_2_array	SHAE003_H1N1_18h_2_array	in vitro assay	primary cells	Genetic, Longitudinal	N/A	Influenzavirus A	CA04 (H1N1 virus)		2	MOI	18	hour	2
SHAE003_H1N1_18h_3	SHAE003-R	Homo sapiens	NCBITAXON	NCBITaxon:9606				lung	BTO	BTO:0000763	Human Airway Epithelial (HAE) cell			Human Cell Lines, Infections, and Extractions	A/California/04/2009 (H1N1),icSARS Bat SRBD,icSARS CoV Urbani,icSARS dORF6	The viruses used in host infections are described in the 'Viruses' subsection of the Methods and listed in Table 704	SHAE003_H1N1_18h_3_array	SHAE003_H1N1_18h_3_array	in vitro assay	primary cells	Genetic, Longitudinal	N/A	Influenzavirus A	CA04 (H1N1 virus)		2	MOI	18	hour	3
SHAE003_H1N1_24h_1	SHAE003-R	Homo sapiens	NCBITAXON	NCBITaxon:9606				lung	BTO	BTO:0000763	Human Airway Epithelial (HAE) cell			Human Cell Lines, Infections, and Extractions	A/California/04/2009 (H1N1),icSARS Bat SRBD,icSARS CoV Urbani,icSARS dORF6	The viruses used in host infections are described in the 'Viruses' subsection of the Methods and listed in Table 705	SHAE003_H1N1_24h_1_array	SHAE003_H1N1_24h_1_array	in vitro assay	primary cells	Genetic, Longitudinal	N/A	Influenzavirus A	CA04 (H1N1 virus)		2	MOI	24	hour	1
SHAE003_H1N1_24h_2	SHAE003-R	Homo sapiens	NCBITAXON	NCBITaxon:9606				lung	BTO	BTO:0000763	Human Airway Epithelial (HAE) cell			Human Cell Lines, Infections, and Extractions	A/California/04/2009 (H1N1),icSARS Bat SRBD,icSARS CoV Urbani,icSARS dORF6	The viruses used in host infections are described in the 'Viruses' subsection of the Methods and listed in Table 706	SHAE003_H1N1_24h_2_array	SHAE003_H1N1_24h_2_array	in vitro assay	primary cells	Genetic, Longitudinal	N/A	Influenzavirus A	CA04 (H1N1 virus)		2	MOI	24	hour	2
SHAE003_H1N1_24h_3	SHAE003-R	Homo sapiens	NCBITAXON	NCBITaxon:9606				lung	BTO	BTO:0000763	Human Airway Epithelial (HAE) cell			Human Cell Lines, Infections, and Extractions	A/California/04/2009 (H1N1),icSARS Bat SRBD,icSARS CoV Urbani,icSARS dORF6	The viruses used in host infections are described in the 'Viruses' subsection of the Methods and listed in Table 707	SHAE003_H1N1_24h_3_array	SHAE003_H1N1_24h_3_array	in vitro assay	primary cells	Genetic, Longitudinal	N/A	Influenzavirus A	CA04 (H1N1 virus)		2	MOI	24	hour	3
SHAE003_H1N1_36h_1	SHAE003-R	Homo sapiens	NCBITAXON	NCBITaxon:9606				lung	BTO	BTO:0000763	Human Airway Epithelial (HAE) cell			Human Cell Lines, Infections, and Extractions	A/California/04/2009 (H1N1),icSARS Bat SRBD,icSARS CoV Urbani,icSARS dORF6	The viruses used in host infections are described in the 'Viruses' subsection of the Methods and listed in Table 708	SHAE003_H1N1_36h_1_array	SHAE003_H1N1_36h_1_array	in vitro assay	primary cells	Genetic, Longitudinal	N/A	Influenzavirus A	CA04 (H1N1 virus)		2	MOI	36	hour	1
SHAE003_H1N1_36h_2	SHAE003-R	Homo sapiens	NCBITAXON	NCBITaxon:9606				lung	BTO	BTO:0000763	Human Airway Epithelial (HAE) cell			Human Cell Lines, Infections, and Extractions	A/California/04/2009 (H1N1),icSARS Bat SRBD,icSARS CoV Urbani,icSARS dORF6	The viruses used in host infections are described in the 'Viruses' subsection of the Methods and listed in Table 709	SHAE003_H1N1_36h_2_array	SHAE003_H1N1_36h_2_array	in vitro assay	primary cells	Genetic, Longitudinal	N/A	Influenzavirus A	CA04 (H1N1 virus)		2	MOI	36	hour	2
SHAE003_H1N1_36h_3	SHAE003-R	Homo sapiens	NCBITAXON	NCBITaxon:9606				lung	BTO	BTO:0000763	Human Airway Epithelial (HAE) cell			Human Cell Lines, Infections, and Extractions	A/California/04/2009 (H1N1),icSARS Bat SRBD,icSARS CoV Urbani,icSARS dORF6	The viruses used in host infections are described in the 'Viruses' subsection of the Methods and listed in Table 710	SHAE003_H1N1_36h_3_array	SHAE003_H1N1_36h_3_array	in vitro assay	primary cells	Genetic, Longitudinal	N/A	Influenzavirus A	CA04 (H1N1 virus)		2	MOI	36	hour	3
SHAE003_H1N1_48h_1	SHAE003-R	Homo sapiens	NCBITAXON	NCBITaxon:9606				lung	BTO	BTO:0000763	Human Airway Epithelial (HAE) cell			Human Cell Lines, Infections, and Extractions	A/California/04/2009 (H1N1),icSARS Bat SRBD,icSARS CoV Urbani,icSARS dORF6	The viruses used in host infections are described in the 'Viruses' subsection of the Methods and listed in Table 711	SHAE003_H1N1_48h_1_array	SHAE003_H1N1_48h_1_array	in vitro assay	primary cells	Genetic, Longitudinal	N/A	Influenzavirus A	CA04 (H1N1 virus)		2	MOI	48	hour	1
SHAE003_H1N1_48h_2	SHAE003-R	Homo sapiens	NCBITAXON	NCBITaxon:9606				lung	BTO	BTO:0000763	Human Airway Epithelial (HAE) cell			Human Cell Lines, Infections, and Extractions	A/California/04/2009 (H1N1),icSARS Bat SRBD,icSARS CoV Urbani,icSARS dORF6	The viruses used in host infections are described in the 'Viruses' subsection of the Methods and listed in Table 712	SHAE003_H1N1_48h_2_array	SHAE003_H1N1_48h_2_array	in vitro assay	primary cells	Genetic, Longitudinal	N/A	Influenzavirus A	CA04 (H1N1 virus)		2	MOI	48	hour	2
SHAE003_H1N1_48h_3	SHAE003-R	Homo sapiens	NCBITAXON	NCBITaxon:9606				lung	BTO	BTO:0000763	Human Airway Epithelial (HAE) cell			Human Cell Lines, Infections, and Extractions	A/California/04/2009 (H1N1),icSARS Bat SRBD,icSARS CoV Urbani,icSARS dORF6	The viruses used in host infections are described in the 'Viruses' subsection of the Methods and listed in Table 713	SHAE003_H1N1_48h_3_array	SHAE003_H1N1_48h_3_array	in vitro assay	primary cells	Genetic, Longitudinal	N/A	Influenzavirus A	CA04 (H1N1 virus)		2	MOI	48	hour	3
SHAE003_H1N1_48h_4	SHAE003-R	Homo sapiens	NCBITAXON	NCBITaxon:9606				lung	BTO	BTO:0000763	Human Airway Epithelial (HAE) cell			Human Cell Lines, Infections, and Extractions	A/California/04/2009 (H1N1),icSARS Bat SRBD,icSARS CoV Urbani,icSARS dORF6	The viruses used in host infections are described in the 'Viruses' subsection of the Methods and listed in Table 714	SHAE003_H1N1_48h_4_array	SHAE003_H1N1_48h_4_array	in vitro assay	primary cells	Genetic, Longitudinal	N/A	Influenzavirus A	CA04 (H1N1 virus)		2	MOI	48	hour	4
SHAE003_H1N1_6h_1	SHAE003-R	Homo sapiens	NCBITAXON	NCBITaxon:9606				lung	BTO	BTO:0000763	Human Airway Epithelial (HAE) cell			Human Cell Lines, Infections, and Extractions	A/California/04/2009 (H1N1),icSARS Bat SRBD,icSARS CoV Urbani,icSARS dORF6	The viruses used in host infections are described in the 'Viruses' subsection of the Methods and listed in Table 715	SHAE003_H1N1_6h_1_array	SHAE003_H1N1_6h_1_array	in vitro assay	primary cells	Genetic, Longitudinal	N/A	Influenzavirus A	CA04 (H1N1 virus)		2	MOI	6	hour	1
SHAE003_H1N1_6h_2	SHAE003-R	Homo sapiens	NCBITAXON	NCBITaxon:9606				lung	BTO	BTO:0000763	Human Airway Epithelial (HAE) cell			Human Cell Lines, Infections, and Extractions	A/California/04/2009 (H1N1),icSARS Bat SRBD,icSARS CoV Urbani,icSARS dORF6	The viruses used in host infections are described in the 'Viruses' subsection of the Methods and listed in Table 716	SHAE003_H1N1_6h_2_array	SHAE003_H1N1_6h_2_array	in vitro assay	primary cells	Genetic, Longitudinal	N/A	Influenzavirus A	CA04 (H1N1 virus)		2	MOI	6	hour	2
SHAE003_H1N1_6h_3	SHAE003-R	Homo sapiens	NCBITAXON	NCBITaxon:9606				lung	BTO	BTO:0000763	Human Airway Epithelial (HAE) cell			Human Cell Lines, Infections, and Extractions	A/California/04/2009 (H1N1),icSARS Bat SRBD,icSARS CoV Urbani,icSARS dORF6	The viruses used in host infections are described in the 'Viruses' subsection of the Methods and listed in Table 717	SHAE003_H1N1_6h_3_array	SHAE003_H1N1_6h_3_array	in vitro assay	primary cells	Genetic, Longitudinal	N/A	Influenzavirus A	CA04 (H1N1 virus)		2	MOI	6	hour	3
SHAE003_Mock_0h_1	SHAE003-R	Homo sapiens	NCBITAXON	NCBITaxon:9606				lung	BTO	BTO:0000763	Human Airway Epithelial (HAE) cell			Human Cell Lines, Infections, and Extractions	A/California/04/2009 (H1N1),icSARS Bat SRBD,icSARS CoV Urbani,icSARS dORF6	The viruses used in host infections are described in the 'Viruses' subsection of the Methods and listed in Table 718	SHAE003_Mock_0h_1_array	SHAE003_Mock_0h_1_array	in vitro assay	primary cells	Genetic, Longitudinal	N/A		Mock				0	hour	1
SHAE003_Mock_0h_2	SHAE003-R	Homo sapiens	NCBITAXON	NCBITaxon:9606				lung	BTO	BTO:0000763	Human Airway Epithelial (HAE) cell			Human Cell Lines, Infections, and Extractions	A/California/04/2009 (H1N1),icSARS Bat SRBD,icSARS CoV Urbani,icSARS dORF6	The viruses used in host infections are described in the 'Viruses' subsection of the Methods and listed in Table 719	SHAE003_Mock_0h_2_array	SHAE003_Mock_0h_2_array	in vitro assay	primary cells	Genetic, Longitudinal	N/A		Mock				0	hour	2
SHAE003_Mock_0h_3	SHAE003-R	Homo sapiens	NCBITAXON	NCBITaxon:9606				lung	BTO	BTO:0000763	Human Airway Epithelial (HAE) cell			Human Cell Lines, Infections, and Extractions	A/California/04/2009 (H1N1),icSARS Bat SRBD,icSARS CoV Urbani,icSARS dORF6	The viruses used in host infections are described in the 'Viruses' subsection of the Methods and listed in Table 720	SHAE003_Mock_0h_3_array	SHAE003_Mock_0h_3_array	in vitro assay	primary cells	Genetic, Longitudinal	N/A		Mock				0	hour	3
SHAE003_Mock_12h_1	SHAE003-R	Homo sapiens	NCBITAXON	NCBITaxon:9606				lung	BTO	BTO:0000763	Human Airway Epithelial (HAE) cell			Human Cell Lines, Infections, and Extractions	A/California/04/2009 (H1N1),icSARS Bat SRBD,icSARS CoV Urbani,icSARS dORF6	The viruses used in host infections are described in the 'Viruses' subsection of the Methods and listed in Table 721	SHAE003_Mock_12h_1_array	SHAE003_Mock_12h_1_array	in vitro assay	primary cells	Genetic, Longitudinal	N/A		Mock				12	hour	1
SHAE003_Mock_12h_2	SHAE003-R	Homo sapiens	NCBITAXON	NCBITaxon:9606				lung	BTO	BTO:0000763	Human Airway Epithelial (HAE) cell			Human Cell Lines, Infections, and Extractions	A/California/04/2009 (H1N1),icSARS Bat SRBD,icSARS CoV Urbani,icSARS dORF6	The viruses used in host infections are described in the 'Viruses' subsection of the Methods and listed in Table 722	SHAE003_Mock_12h_2_array	SHAE003_Mock_12h_2_array	in vitro assay	primary cells	Genetic, Longitudinal	N/A		Mock				12	hour	2
SHAE003_Mock_12h_3	SHAE003-R	Homo sapiens	NCBITAXON	NCBITaxon:9606				lung	BTO	BTO:0000763	Human Airway Epithelial (HAE) cell			Human Cell Lines, Infections, and Extractions	A/California/04/2009 (H1N1),icSARS Bat SRBD,icSARS CoV Urbani,icSARS dORF6	The viruses used in host infections are described in the 'Viruses' subsection of the Methods and listed in Table 723	SHAE003_Mock_12h_3_array	SHAE003_Mock_12h_3_array	in vitro assay	primary cells	Genetic, Longitudinal	N/A		Mock				12	hour	3
SHAE003_Mock_18h_1	SHAE003-R	Homo sapiens	NCBITAXON	NCBITaxon:9606				lung	BTO	BTO:0000763	Human Airway Epithelial (HAE) cell			Human Cell Lines, Infections, and Extractions	A/California/04/2009 (H1N1),icSARS Bat SRBD,icSARS CoV Urbani,icSARS dORF6	The viruses used in host infections are described in the 'Viruses' subsection of the Methods and listed in Table 724	SHAE003_Mock_18h_1_array	SHAE003_Mock_18h_1_array	in vitro assay	primary cells	Genetic, Longitudinal	N/A		Mock				18	hour	1
SHAE003_Mock_18h_3	SHAE003-R	Homo sapiens	NCBITAXON	NCBITaxon:9606				lung	BTO	BTO:0000763	Human Airway Epithelial (HAE) cell			Human Cell Lines, Infections, and Extractions	A/California/04/2009 (H1N1),icSARS Bat SRBD,icSARS CoV Urbani,icSARS dORF6	The viruses used in host infections are described in the 'Viruses' subsection of the Methods and listed in Table 725	SHAE003_Mock_18h_3_array	SHAE003_Mock_18h_3_array	in vitro assay	primary cells	Genetic, Longitudinal	N/A		Mock				18	hour	3
SHAE003_Mock_24h_1	SHAE003-R	Homo sapiens	NCBITAXON	NCBITaxon:9606				lung	BTO	BTO:0000763	Human Airway Epithelial (HAE) cell			Human Cell Lines, Infections, and Extractions	A/California/04/2009 (H1N1),icSARS Bat SRBD,icSARS CoV Urbani,icSARS dORF6	The viruses used in host infections are described in the 'Viruses' subsection of the Methods and listed in Table 726	SHAE003_Mock_24h_1_array	SHAE003_Mock_24h_1_array	in vitro assay	primary cells	Genetic, Longitudinal	N/A		Mock				24	hour	1
SHAE003_Mock_24h_2	SHAE003-R	Homo sapiens	NCBITAXON	NCBITaxon:9606				lung	BTO	BTO:0000763	Human Airway Epithelial (HAE) cell			Human Cell Lines, Infections, and Extractions	A/California/04/2009 (H1N1),icSARS Bat SRBD,icSARS CoV Urbani,icSARS dORF6	The viruses used in host infections are described in the 'Viruses' subsection of the Methods and listed in Table 727	SHAE003_Mock_24h_2_array	SHAE003_Mock_24h_2_array	in vitro assay	primary cells	Genetic, Longitudinal	N/A		Mock				24	hour	2
SHAE003_Mock_24h_3	SHAE003-R	Homo sapiens	NCBITAXON	NCBITaxon:9606				lung	BTO	BTO:0000763	Human Airway Epithelial (HAE) cell			Human Cell Lines, Infections, and Extractions	A/California/04/2009 (H1N1),icSARS Bat SRBD,icSARS CoV Urbani,icSARS dORF6	The viruses used in host infections are described in the 'Viruses' subsection of the Methods and listed in Table 728	SHAE003_Mock_24h_3_array	SHAE003_Mock_24h_3_array	in vitro assay	primary cells	Genetic, Longitudinal	N/A		Mock				24	hour	3
SHAE003_Mock_36h_1	SHAE003-R	Homo sapiens	NCBITAXON	NCBITaxon:9606				lung	BTO	BTO:0000763	Human Airway Epithelial (HAE) cell			Human Cell Lines, Infections, and Extractions	A/California/04/2009 (H1N1),icSARS Bat SRBD,icSARS CoV Urbani,icSARS dORF6	The viruses used in host infections are described in the 'Viruses' subsection of the Methods and listed in Table 729	SHAE003_Mock_36h_1_array	SHAE003_Mock_36h_1_array	in vitro assay	primary cells	Genetic, Longitudinal	N/A		Mock				36	hour	1
SHAE003_Mock_36h_2	SHAE003-R	Homo sapiens	NCBITAXON	NCBITaxon:9606				lung	BTO	BTO:0000763	Human Airway Epithelial (HAE) cell			Human Cell Lines, Infections, and Extractions	A/California/04/2009 (H1N1),icSARS Bat SRBD,icSARS CoV Urbani,icSARS dORF6	The viruses used in host infections are described in the 'Viruses' subsection of the Methods and listed in Table 730	SHAE003_Mock_36h_2_array	SHAE003_Mock_36h_2_array	in vitro assay	primary cells	Genetic, Longitudinal	N/A		Mock				36	hour	2
SHAE003_Mock_36h_3	SHAE003-R	Homo sapiens	NCBITAXON	NCBITaxon:9606				lung	BTO	BTO:0000763	Human Airway Epithelial (HAE) cell			Human Cell Lines, Infections, and Extractions	A/California/04/2009 (H1N1),icSARS Bat SRBD,icSARS CoV Urbani,icSARS dORF6	The viruses used in host infections are described in the 'Viruses' subsection of the Methods and listed in Table 731	SHAE003_Mock_36h_3_array	SHAE003_Mock_36h_3_array	in vitro assay	primary cells	Genetic, Longitudinal	N/A		Mock				36	hour	3
SHAE003_Mock_48h_1	SHAE003-R	Homo sapiens	NCBITAXON	NCBITaxon:9606				lung	BTO	BTO:0000763	Human Airway Epithelial (HAE) cell			Human Cell Lines, Infections, and Extractions	A/California/04/2009 (H1N1),icSARS Bat SRBD,icSARS CoV Urbani,icSARS dORF6	The viruses used in host infections are described in the 'Viruses' subsection of the Methods and listed in Table 732	SHAE003_Mock_48h_1_array	SHAE003_Mock_48h_1_array	in vitro assay	primary cells	Genetic, Longitudinal	N/A		Mock				48	hour	1
SHAE003_Mock_48h_2	SHAE003-R	Homo sapiens	NCBITAXON	NCBITaxon:9606				lung	BTO	BTO:0000763	Human Airway Epithelial (HAE) cell			Human Cell Lines, Infections, and Extractions	A/California/04/2009 (H1N1),icSARS Bat SRBD,icSARS CoV Urbani,icSARS dORF6	The viruses used in host infections are described in the 'Viruses' subsection of the Methods and listed in Table 733	SHAE003_Mock_48h_2_array	SHAE003_Mock_48h_2_array	in vitro assay	primary cells	Genetic, Longitudinal	N/A		Mock				48	hour	2
SHAE003_Mock_48h_3	SHAE003-R	Homo sapiens	NCBITAXON	NCBITaxon:9606				lung	BTO	BTO:0000763	Human Airway Epithelial (HAE) cell			Human Cell Lines, Infections, and Extractions	A/California/04/2009 (H1N1),icSARS Bat SRBD,icSARS CoV Urbani,icSARS dORF6	The viruses used in host infections are described in the 'Viruses' subsection of the Methods and listed in Table 734	SHAE003_Mock_48h_3_array	SHAE003_Mock_48h_3_array	in vitro assay	primary cells	Genetic, Longitudinal	N/A		Mock				48	hour	3
SHAE003_Mock_60h_1	SHAE003-R	Homo sapiens	NCBITAXON	NCBITaxon:9606				lung	BTO	BTO:0000763	Human Airway Epithelial (HAE) cell			Human Cell Lines, Infections, and Extractions	A/California/04/2009 (H1N1),icSARS Bat SRBD,icSARS CoV Urbani,icSARS dORF6	The viruses used in host infections are described in the 'Viruses' subsection of the Methods and listed in Table 735	SHAE003_Mock_60h_1_array	SHAE003_Mock_60h_1_array	in vitro assay	primary cells	Genetic, Longitudinal	N/A		Mock				60	hour	1
SHAE003_Mock_60h_2	SHAE003-R	Homo sapiens	NCBITAXON	NCBITaxon:9606				lung	BTO	BTO:0000763	Human Airway Epithelial (HAE) cell			Human Cell Lines, Infections, and Extractions	A/California/04/2009 (H1N1),icSARS Bat SRBD,icSARS CoV Urbani,icSARS dORF6	The viruses used in host infections are described in the 'Viruses' subsection of the Methods and listed in Table 736	SHAE003_Mock_60h_2_array	SHAE003_Mock_60h_2_array	in vitro assay	primary cells	Genetic, Longitudinal	N/A		Mock				60	hour	2
SHAE003_Mock_60h_3	SHAE003-R	Homo sapiens	NCBITAXON	NCBITaxon:9606				lung	BTO	BTO:0000763	Human Airway Epithelial (HAE) cell			Human Cell Lines, Infections, and Extractions	A/California/04/2009 (H1N1),icSARS Bat SRBD,icSARS CoV Urbani,icSARS dORF6	The viruses used in host infections are described in the 'Viruses' subsection of the Methods and listed in Table 737	SHAE003_Mock_60h_3_array	SHAE003_Mock_60h_3_array	in vitro assay	primary cells	Genetic, Longitudinal	N/A		Mock				60	hour	3
SHAE003_Mock_6h_1	SHAE003-R	Homo sapiens	NCBITAXON	NCBITaxon:9606				lung	BTO	BTO:0000763	Human Airway Epithelial (HAE) cell			Human Cell Lines, Infections, and Extractions	A/California/04/2009 (H1N1),icSARS Bat SRBD,icSARS CoV Urbani,icSARS dORF6	The viruses used in host infections are described in the 'Viruses' subsection of the Methods and listed in Table 738	SHAE003_Mock_6h_1_array	SHAE003_Mock_6h_1_array	in vitro assay	primary cells	Genetic, Longitudinal	N/A		Mock				6	hour	1
SHAE003_Mock_6h_2	SHAE003-R	Homo sapiens	NCBITAXON	NCBITaxon:9606				lung	BTO	BTO:0000763	Human Airway Epithelial (HAE) cell			Human Cell Lines, Infections, and Extractions	A/California/04/2009 (H1N1),icSARS Bat SRBD,icSARS CoV Urbani,icSARS dORF6	The viruses used in host infections are described in the 'Viruses' subsection of the Methods and listed in Table 739	SHAE003_Mock_6h_2_array	SHAE003_Mock_6h_2_array	in vitro assay	primary cells	Genetic, Longitudinal	N/A		Mock				6	hour	2
SHAE003_Mock_6h_3	SHAE003-R	Homo sapiens	NCBITAXON	NCBITaxon:9606				lung	BTO	BTO:0000763	Human Airway Epithelial (HAE) cell			Human Cell Lines, Infections, and Extractions	A/California/04/2009 (H1N1),icSARS Bat SRBD,icSARS CoV Urbani,icSARS dORF6	The viruses used in host infections are described in the 'Viruses' subsection of the Methods and listed in Table 740	SHAE003_Mock_6h_3_array	SHAE003_Mock_6h_3_array	in vitro assay	primary cells	Genetic, Longitudinal	N/A		Mock				6	hour	3
SHAE003_Mock_72h_1	SHAE003-R	Homo sapiens	NCBITAXON	NCBITaxon:9606				lung	BTO	BTO:0000763	Human Airway Epithelial (HAE) cell			Human Cell Lines, Infections, and Extractions	A/California/04/2009 (H1N1),icSARS Bat SRBD,icSARS CoV Urbani,icSARS dORF6	The viruses used in host infections are described in the 'Viruses' subsection of the Methods and listed in Table 741	SHAE003_Mock_72h_1_array	SHAE003_Mock_72h_1_array	in vitro assay	primary cells	Genetic, Longitudinal	N/A		Mock				72	hour	1
SHAE003_Mock_72h_2	SHAE003-R	Homo sapiens	NCBITAXON	NCBITaxon:9606				lung	BTO	BTO:0000763	Human Airway Epithelial (HAE) cell			Human Cell Lines, Infections, and Extractions	A/California/04/2009 (H1N1),icSARS Bat SRBD,icSARS CoV Urbani,icSARS dORF6	The viruses used in host infections are described in the 'Viruses' subsection of the Methods and listed in Table 742	SHAE003_Mock_72h_2_array	SHAE003_Mock_72h_2_array	in vitro assay	primary cells	Genetic, Longitudinal	N/A		Mock				72	hour	2
SHAE003_Mock_72h_3	SHAE003-R	Homo sapiens	NCBITAXON	NCBITaxon:9606				lung	BTO	BTO:0000763	Human Airway Epithelial (HAE) cell			Human Cell Lines, Infections, and Extractions	A/California/04/2009 (H1N1),icSARS Bat SRBD,icSARS CoV Urbani,icSARS dORF6	The viruses used in host infections are described in the 'Viruses' subsection of the Methods and listed in Table 743	SHAE003_Mock_72h_3_array	SHAE003_Mock_72h_3_array	in vitro assay	primary cells	Genetic, Longitudinal	N/A		Mock				72	hour	3
SHAE003_Mock_84h_1	SHAE003-R	Homo sapiens	NCBITAXON	NCBITaxon:9606				lung	BTO	BTO:0000763	Human Airway Epithelial (HAE) cell			Human Cell Lines, Infections, and Extractions	A/California/04/2009 (H1N1),icSARS Bat SRBD,icSARS CoV Urbani,icSARS dORF6	The viruses used in host infections are described in the 'Viruses' subsection of the Methods and listed in Table 744	SHAE003_Mock_84h_1_array	SHAE003_Mock_84h_1_array	in vitro assay	primary cells	Genetic, Longitudinal	N/A		Mock				84	hour	1
SHAE003_Mock_84h_2	SHAE003-R	Homo sapiens	NCBITAXON	NCBITaxon:9606				lung	BTO	BTO:0000763	Human Airway Epithelial (HAE) cell			Human Cell Lines, Infections, and Extractions	A/California/04/2009 (H1N1),icSARS Bat SRBD,icSARS CoV Urbani,icSARS dORF6	The viruses used in host infections are described in the 'Viruses' subsection of the Methods and listed in Table 745	SHAE003_Mock_84h_2_array	SHAE003_Mock_84h_2_array	in vitro assay	primary cells	Genetic, Longitudinal	N/A		Mock				84	hour	2
SHAE003_Mock_84h_3	SHAE003-R	Homo sapiens	NCBITAXON	NCBITaxon:9606				lung	BTO	BTO:0000763	Human Airway Epithelial (HAE) cell			Human Cell Lines, Infections, and Extractions	A/California/04/2009 (H1N1),icSARS Bat SRBD,icSARS CoV Urbani,icSARS dORF6	The viruses used in host infections are described in the 'Viruses' subsection of the Methods and listed in Table 746	SHAE003_Mock_84h_3_array	SHAE003_Mock_84h_3_array	in vitro assay	primary cells	Genetic, Longitudinal	N/A		Mock				84	hour	3
SHAE003_Mock_96h_1	SHAE003-R	Homo sapiens	NCBITAXON	NCBITaxon:9606				lung	BTO	BTO:0000763	Human Airway Epithelial (HAE) cell			Human Cell Lines, Infections, and Extractions	A/California/04/2009 (H1N1),icSARS Bat SRBD,icSARS CoV Urbani,icSARS dORF6	The viruses used in host infections are described in the 'Viruses' subsection of the Methods and listed in Table 747	SHAE003_Mock_96h_1_array	SHAE003_Mock_96h_1_array	in vitro assay	primary cells	Genetic, Longitudinal	N/A		Mock				96	hour	1
SHAE003_Mock_96h_2	SHAE003-R	Homo sapiens	NCBITAXON	NCBITaxon:9606				lung	BTO	BTO:0000763	Human Airway Epithelial (HAE) cell			Human Cell Lines, Infections, and Extractions	A/California/04/2009 (H1N1),icSARS Bat SRBD,icSARS CoV Urbani,icSARS dORF6	The viruses used in host infections are described in the 'Viruses' subsection of the Methods and listed in Table 748	SHAE003_Mock_96h_2_array	SHAE003_Mock_96h_2_array	in vitro assay	primary cells	Genetic, Longitudinal	N/A		Mock				96	hour	2
SHAE003_Mock_96h_3	SHAE003-R	Homo sapiens	NCBITAXON	NCBITaxon:9606				lung	BTO	BTO:0000763	Human Airway Epithelial (HAE) cell			Human Cell Lines, Infections, and Extractions	A/California/04/2009 (H1N1),icSARS Bat SRBD,icSARS CoV Urbani,icSARS dORF6	The viruses used in host infections are described in the 'Viruses' subsection of the Methods and listed in Table 749	SHAE003_Mock_96h_3_array	SHAE003_Mock_96h_3_array	in vitro assay	primary cells	Genetic, Longitudinal	N/A		Mock				96	hour	3
SHAE003_SARS_0h_1	SHAE003-R	Homo sapiens	NCBITAXON	NCBITaxon:9606				lung	BTO	BTO:0000763	Human Airway Epithelial (HAE) cell			Human Cell Lines, Infections, and Extractions	A/California/04/2009 (H1N1),icSARS Bat SRBD,icSARS CoV Urbani,icSARS dORF6	The viruses used in host infections are described in the 'Viruses' subsection of the Methods and listed in Table 750	SHAE003_SARS_0h_1_array	SHAE003_SARS_0h_1_array	in vitro assay	primary cells	Genetic, Longitudinal	N/A	Betacoronavirus	COV Urbani SARS virus		2	MOI	0	hour	1
SHAE003_SARS_0h_2	SHAE003-R	Homo sapiens	NCBITAXON	NCBITaxon:9606				lung	BTO	BTO:0000763	Human Airway Epithelial (HAE) cell			Human Cell Lines, Infections, and Extractions	A/California/04/2009 (H1N1),icSARS Bat SRBD,icSARS CoV Urbani,icSARS dORF6	The viruses used in host infections are described in the 'Viruses' subsection of the Methods and listed in Table 751	SHAE003_SARS_0h_2_array	SHAE003_SARS_0h_2_array	in vitro assay	primary cells	Genetic, Longitudinal	N/A	Betacoronavirus	COV Urbani SARS virus		2	MOI	0	hour	2
SHAE003_SARS_0h_3	SHAE003-R	Homo sapiens	NCBITAXON	NCBITaxon:9606				lung	BTO	BTO:0000763	Human Airway Epithelial (HAE) cell			Human Cell Lines, Infections, and Extractions	A/California/04/2009 (H1N1),icSARS Bat SRBD,icSARS CoV Urbani,icSARS dORF6	The viruses used in host infections are described in the 'Viruses' subsection of the Methods and listed in Table 752	SHAE003_SARS_0h_3_array	SHAE003_SARS_0h_3_array	in vitro assay	primary cells	Genetic, Longitudinal	N/A	Betacoronavirus	COV Urbani SARS virus		2	MOI	0	hour	3
SHAE003_SARS_0h_4	SHAE003-R	Homo sapiens	NCBITAXON	NCBITaxon:9606				lung	BTO	BTO:0000763	Human Airway Epithelial (HAE) cell			Human Cell Lines, Infections, and Extractions	A/California/04/2009 (H1N1),icSARS Bat SRBD,icSARS CoV Urbani,icSARS dORF6	The viruses used in host infections are described in the 'Viruses' subsection of the Methods and listed in Table 753	SHAE003_SARS_0h_4_array	SHAE003_SARS_0h_4_array	in vitro assay	primary cells	Genetic, Longitudinal	N/A	Betacoronavirus	COV Urbani SARS virus		2	MOI	0	hour	4
SHAE003_SARS_24h_1	SHAE003-R	Homo sapiens	NCBITAXON	NCBITaxon:9606				lung	BTO	BTO:0000763	Human Airway Epithelial (HAE) cell			Human Cell Lines, Infections, and Extractions	A/California/04/2009 (H1N1),icSARS Bat SRBD,icSARS CoV Urbani,icSARS dORF6	The viruses used in host infections are described in the 'Viruses' subsection of the Methods and listed in Table 754	SHAE003_SARS_24h_1_array	SHAE003_SARS_24h_1_array	in vitro assay	primary cells	Genetic, Longitudinal	N/A	Betacoronavirus	COV Urbani SARS virus		2	MOI	24	hour	1
SHAE003_SARS_24h_2	SHAE003-R	Homo sapiens	NCBITAXON	NCBITaxon:9606				lung	BTO	BTO:0000763	Human Airway Epithelial (HAE) cell			Human Cell Lines, Infections, and Extractions	A/California/04/2009 (H1N1),icSARS Bat SRBD,icSARS CoV Urbani,icSARS dORF6	The viruses used in host infections are described in the 'Viruses' subsection of the Methods and listed in Table 755	SHAE003_SARS_24h_2_array	SHAE003_SARS_24h_2_array	in vitro assay	primary cells	Genetic, Longitudinal	N/A	Betacoronavirus	COV Urbani SARS virus		2	MOI	24	hour	2
SHAE003_SARS_24h_3	SHAE003-R	Homo sapiens	NCBITAXON	NCBITaxon:9606				lung	BTO	BTO:0000763	Human Airway Epithelial (HAE) cell			Human Cell Lines, Infections, and Extractions	A/California/04/2009 (H1N1),icSARS Bat SRBD,icSARS CoV Urbani,icSARS dORF6	The viruses used in host infections are described in the 'Viruses' subsection of the Methods and listed in Table 756	SHAE003_SARS_24h_3_array	SHAE003_SARS_24h_3_array	in vitro assay	primary cells	Genetic, Longitudinal	N/A	Betacoronavirus	COV Urbani SARS virus		2	MOI	24	hour	3
SHAE003_SARS_24h_4	SHAE003-R	Homo sapiens	NCBITAXON	NCBITaxon:9606				lung	BTO	BTO:0000763	Human Airway Epithelial (HAE) cell			Human Cell Lines, Infections, and Extractions	A/California/04/2009 (H1N1),icSARS Bat SRBD,icSARS CoV Urbani,icSARS dORF6	The viruses used in host infections are described in the 'Viruses' subsection of the Methods and listed in Table 757	SHAE003_SARS_24h_4_array	SHAE003_SARS_24h_4_array	in vitro assay	primary cells	Genetic, Longitudinal	N/A	Betacoronavirus	COV Urbani SARS virus		2	MOI	24	hour	4
SHAE003_SARS_48h_1	SHAE003-R	Homo sapiens	NCBITAXON	NCBITaxon:9606				lung	BTO	BTO:0000763	Human Airway Epithelial (HAE) cell			Human Cell Lines, Infections, and Extractions	A/California/04/2009 (H1N1),icSARS Bat SRBD,icSARS CoV Urbani,icSARS dORF6	The viruses used in host infections are described in the 'Viruses' subsection of the Methods and listed in Table 758	SHAE003_SARS_48h_1_array	SHAE003_SARS_48h_1_array	in vitro assay	primary cells	Genetic, Longitudinal	N/A	Betacoronavirus	COV Urbani SARS virus		2	MOI	48	hour	1
SHAE003_SARS_48h_2	SHAE003-R	Homo sapiens	NCBITAXON	NCBITaxon:9606				lung	BTO	BTO:0000763	Human Airway Epithelial (HAE) cell			Human Cell Lines, Infections, and Extractions	A/California/04/2009 (H1N1),icSARS Bat SRBD,icSARS CoV Urbani,icSARS dORF6	The viruses used in host infections are described in the 'Viruses' subsection of the Methods and listed in Table 759	SHAE003_SARS_48h_2_array	SHAE003_SARS_48h_2_array	in vitro assay	primary cells	Genetic, Longitudinal	N/A	Betacoronavirus	COV Urbani SARS virus		2	MOI	48	hour	2
SHAE003_SARS_48h_3	SHAE003-R	Homo sapiens	NCBITAXON	NCBITaxon:9606				lung	BTO	BTO:0000763	Human Airway Epithelial (HAE) cell			Human Cell Lines, Infections, and Extractions	A/California/04/2009 (H1N1),icSARS Bat SRBD,icSARS CoV Urbani,icSARS dORF6	The viruses used in host infections are described in the 'Viruses' subsection of the Methods and listed in Table 760	SHAE003_SARS_48h_3_array	SHAE003_SARS_48h_3_array	in vitro assay	primary cells	Genetic, Longitudinal	N/A	Betacoronavirus	COV Urbani SARS virus		2	MOI	48	hour	3
SHAE003_SARS_60h_1	SHAE003-R	Homo sapiens	NCBITAXON	NCBITaxon:9606				lung	BTO	BTO:0000763	Human Airway Epithelial (HAE) cell			Human Cell Lines, Infections, and Extractions	A/California/04/2009 (H1N1),icSARS Bat SRBD,icSARS CoV Urbani,icSARS dORF6	The viruses used in host infections are described in the 'Viruses' subsection of the Methods and listed in Table 761	SHAE003_SARS_60h_1_array	SHAE003_SARS_60h_1_array	in vitro assay	primary cells	Genetic, Longitudinal	N/A	Betacoronavirus	COV Urbani SARS virus		2	MOI	60	hour	1
SHAE003_SARS_60h_2	SHAE003-R	Homo sapiens	NCBITAXON	NCBITaxon:9606				lung	BTO	BTO:0000763	Human Airway Epithelial (HAE) cell			Human Cell Lines, Infections, and Extractions	A/California/04/2009 (H1N1),icSARS Bat SRBD,icSARS CoV Urbani,icSARS dORF6	The viruses used in host infections are described in the 'Viruses' subsection of the Methods and listed in Table 762	SHAE003_SARS_60h_2_array	SHAE003_SARS_60h_2_array	in vitro assay	primary cells	Genetic, Longitudinal	N/A	Betacoronavirus	COV Urbani SARS virus		2	MOI	60	hour	2
SHAE003_SARS_60h_3	SHAE003-R	Homo sapiens	NCBITAXON	NCBITaxon:9606				lung	BTO	BTO:0000763	Human Airway Epithelial (HAE) cell			Human Cell Lines, Infections, and Extractions	A/California/04/2009 (H1N1),icSARS Bat SRBD,icSARS CoV Urbani,icSARS dORF6	The viruses used in host infections are described in the 'Viruses' subsection of the Methods and listed in Table 763	SHAE003_SARS_60h_3_array	SHAE003_SARS_60h_3_array	in vitro assay	primary cells	Genetic, Longitudinal	N/A	Betacoronavirus	COV Urbani SARS virus		2	MOI	60	hour	3
SHAE003_SARS_60h_4	SHAE003-R	Homo sapiens	NCBITAXON	NCBITaxon:9606				lung	BTO	BTO:0000763	Human Airway Epithelial (HAE) cell			Human Cell Lines, Infections, and Extractions	A/California/04/2009 (H1N1),icSARS Bat SRBD,icSARS CoV Urbani,icSARS dORF6	The viruses used in host infections are described in the 'Viruses' subsection of the Methods and listed in Table 764	SHAE003_SARS_60h_4_array	SHAE003_SARS_60h_4_array	in vitro assay	primary cells	Genetic, Longitudinal	N/A	Betacoronavirus	COV Urbani SARS virus		2	MOI	60	hour	4
[truncated: 1,756 more rows]
