# Supplementary material for: A comprehensive collection of systems biology data characterizing the host response to viral infection
Source: Sci Data. 2014 Oct 14;1:140033. doi: 10.1038/sdata.2014.33 (PMC4410982; doi:10.1038/sdata.2014.33)
Supplement: Supplementary file 1 [file sdata201433-isa1.zip › a_JCVI_proteomics.txt]

Sample Name	Comment[study ID]	Comment[External sample ID]	Protocol REF	Protocol REF	Protocol REF	Assay Name	Comment[study ID]	Raw Data File	Comment[Data Repository]	Comment[Data Record Accession]	Comment[Data Record URL]	Protocol REF	Protocol REF	Protocol REF	Derived Data File	Comment[Data Repository]	Comment[Data Record Accession]	Comment[Data Record URL]
#proteomics, human
ICL004_Mock_0h_1_proteomics	ICL004-P	ICL004_Mock_0h_1_proteomics	Preparation of Protein Extracts for Proteomic Analysis	Strong cation exchange fractionation	Reversed-phase capillary LC-MS/MS and LC-MS analyses	proteomics1	ICL004-P	PASS00424	PeptideAtlas	PASS00424	https://db.systemsbiology.net/sbeams/cgi/PeptideAtlas/PASS_View?identifier=PASS00424	Development of the AMT tag database for virus-infected model systems	Processing of quantitative LC-MS datasets	Proteomic Data Statistical Processing	12. ICL004_P_DE_RM_BRC010214	IRD	IRD_SV_ICL004-P	http://www.fludb.org/brc/svExperimentDetails.spg?expAccession=IRD_SV_ICL004-P&decorator=influenza&context=1406753496537
ICL004_Mock_0h_2_proteomics	ICL004-P	ICL004_Mock_0h_2_proteomics	Preparation of Protein Extracts for Proteomic Analysis	Strong cation exchange fractionation	Reversed-phase capillary LC-MS/MS and LC-MS analyses	proteomics2	ICL004-P	PASS00424	PeptideAtlas	PASS00424	https://db.systemsbiology.net/sbeams/cgi/PeptideAtlas/PASS_View?identifier=PASS00424	Development of the AMT tag database for virus-infected model systems	Processing of quantitative LC-MS datasets	Proteomic Data Statistical Processing	12. ICL004_P_DE_RM_BRC010214	IRD	IRD_SV_ICL004-P	http://www.fludb.org/brc/svExperimentDetails.spg?expAccession=IRD_SV_ICL004-P&decorator=influenza&context=1406753496537
ICL004_Mock_0h_3_proteomics	ICL004-P	ICL004_Mock_0h_3_proteomics	Preparation of Protein Extracts for Proteomic Analysis	Strong cation exchange fractionation	Reversed-phase capillary LC-MS/MS and LC-MS analyses	proteomics3	ICL004-P	PASS00424	PeptideAtlas	PASS00424	https://db.systemsbiology.net/sbeams/cgi/PeptideAtlas/PASS_View?identifier=PASS00424	Development of the AMT tag database for virus-infected model systems	Processing of quantitative LC-MS datasets	Proteomic Data Statistical Processing	12. ICL004_P_DE_RM_BRC010214	IRD	IRD_SV_ICL004-P	http://www.fludb.org/brc/svExperimentDetails.spg?expAccession=IRD_SV_ICL004-P&decorator=influenza&context=1406753496537
ICL004_Mock_12h_1_proteomics	ICL004-P	ICL004_Mock_12h_1_proteomics	Preparation of Protein Extracts for Proteomic Analysis	Strong cation exchange fractionation	Reversed-phase capillary LC-MS/MS and LC-MS analyses	proteomics4	ICL004-P	PASS00424	PeptideAtlas	PASS00424	https://db.systemsbiology.net/sbeams/cgi/PeptideAtlas/PASS_View?identifier=PASS00424	Development of the AMT tag database for virus-infected model systems	Processing of quantitative LC-MS datasets	Proteomic Data Statistical Processing	12. ICL004_P_DE_RM_BRC010214	IRD	IRD_SV_ICL004-P	http://www.fludb.org/brc/svExperimentDetails.spg?expAccession=IRD_SV_ICL004-P&decorator=influenza&context=1406753496537
ICL004_Mock_12h_2_proteomics	ICL004-P	ICL004_Mock_12h_2_proteomics	Preparation of Protein Extracts for Proteomic Analysis	Strong cation exchange fractionation	Reversed-phase capillary LC-MS/MS and LC-MS analyses	proteomics5	ICL004-P	PASS00424	PeptideAtlas	PASS00424	https://db.systemsbiology.net/sbeams/cgi/PeptideAtlas/PASS_View?identifier=PASS00424	Development of the AMT tag database for virus-infected model systems	Processing of quantitative LC-MS datasets	Proteomic Data Statistical Processing	12. ICL004_P_DE_RM_BRC010214	IRD	IRD_SV_ICL004-P	http://www.fludb.org/brc/svExperimentDetails.spg?expAccession=IRD_SV_ICL004-P&decorator=influenza&context=1406753496537
ICL004_Mock_12h_3_proteomics	ICL004-P	ICL004_Mock_12h_3_proteomics	Preparation of Protein Extracts for Proteomic Analysis	Strong cation exchange fractionation	Reversed-phase capillary LC-MS/MS and LC-MS analyses	proteomics6	ICL004-P	PASS00424	PeptideAtlas	PASS00424	https://db.systemsbiology.net/sbeams/cgi/PeptideAtlas/PASS_View?identifier=PASS00424	Development of the AMT tag database for virus-infected model systems	Processing of quantitative LC-MS datasets	Proteomic Data Statistical Processing	12. ICL004_P_DE_RM_BRC010214	IRD	IRD_SV_ICL004-P	http://www.fludb.org/brc/svExperimentDetails.spg?expAccession=IRD_SV_ICL004-P&decorator=influenza&context=1406753496537
ICL004_Mock_18h_1_proteomics	ICL004-P	ICL004_Mock_18h_1_proteomics	Preparation of Protein Extracts for Proteomic Analysis	Strong cation exchange fractionation	Reversed-phase capillary LC-MS/MS and LC-MS analyses	proteomics7	ICL004-P	PASS00424	PeptideAtlas	PASS00424	https://db.systemsbiology.net/sbeams/cgi/PeptideAtlas/PASS_View?identifier=PASS00424	Development of the AMT tag database for virus-infected model systems	Processing of quantitative LC-MS datasets	Proteomic Data Statistical Processing	12. ICL004_P_DE_RM_BRC010214	IRD	IRD_SV_ICL004-P	http://www.fludb.org/brc/svExperimentDetails.spg?expAccession=IRD_SV_ICL004-P&decorator=influenza&context=1406753496537
ICL004_Mock_18h_2_proteomics	ICL004-P	ICL004_Mock_18h_2_proteomics	Preparation of Protein Extracts for Proteomic Analysis	Strong cation exchange fractionation	Reversed-phase capillary LC-MS/MS and LC-MS analyses	proteomics8	ICL004-P	PASS00424	PeptideAtlas	PASS00424	https://db.systemsbiology.net/sbeams/cgi/PeptideAtlas/PASS_View?identifier=PASS00424	Development of the AMT tag database for virus-infected model systems	Processing of quantitative LC-MS datasets	Proteomic Data Statistical Processing	12. ICL004_P_DE_RM_BRC010214	IRD	IRD_SV_ICL004-P	http://www.fludb.org/brc/svExperimentDetails.spg?expAccession=IRD_SV_ICL004-P&decorator=influenza&context=1406753496537
ICL004_Mock_18h_3_proteomics	ICL004-P	ICL004_Mock_18h_3_proteomics	Preparation of Protein Extracts for Proteomic Analysis	Strong cation exchange fractionation	Reversed-phase capillary LC-MS/MS and LC-MS analyses	proteomics9	ICL004-P	PASS00424	PeptideAtlas	PASS00424	https://db.systemsbiology.net/sbeams/cgi/PeptideAtlas/PASS_View?identifier=PASS00424	Development of the AMT tag database for virus-infected model systems	Processing of quantitative LC-MS datasets	Proteomic Data Statistical Processing	12. ICL004_P_DE_RM_BRC010214	IRD	IRD_SV_ICL004-P	http://www.fludb.org/brc/svExperimentDetails.spg?expAccession=IRD_SV_ICL004-P&decorator=influenza&context=1406753496537
ICL004_Mock_24h_1_proteomics	ICL004-P	ICL004_Mock_24h_1_proteomics	Preparation of Protein Extracts for Proteomic Analysis	Strong cation exchange fractionation	Reversed-phase capillary LC-MS/MS and LC-MS analyses	proteomics10	ICL004-P	PASS00424	PeptideAtlas	PASS00424	https://db.systemsbiology.net/sbeams/cgi/PeptideAtlas/PASS_View?identifier=PASS00424	Development of the AMT tag database for virus-infected model systems	Processing of quantitative LC-MS datasets	Proteomic Data Statistical Processing	12. ICL004_P_DE_RM_BRC010214	IRD	IRD_SV_ICL004-P	http://www.fludb.org/brc/svExperimentDetails.spg?expAccession=IRD_SV_ICL004-P&decorator=influenza&context=1406753496537
ICL004_Mock_24h_3_proteomics	ICL004-P	ICL004_Mock_24h_3_proteomics	Preparation of Protein Extracts for Proteomic Analysis	Strong cation exchange fractionation	Reversed-phase capillary LC-MS/MS and LC-MS analyses	proteomics11	ICL004-P	PASS00424	PeptideAtlas	PASS00424	https://db.systemsbiology.net/sbeams/cgi/PeptideAtlas/PASS_View?identifier=PASS00424	Development of the AMT tag database for virus-infected model systems	Processing of quantitative LC-MS datasets	Proteomic Data Statistical Processing	12. ICL004_P_DE_RM_BRC010214	IRD	IRD_SV_ICL004-P	http://www.fludb.org/brc/svExperimentDetails.spg?expAccession=IRD_SV_ICL004-P&decorator=influenza&context=1406753496537
ICL004_Mock_3h_1_proteomics	ICL004-P	ICL004_Mock_3h_1_proteomics	Preparation of Protein Extracts for Proteomic Analysis	Strong cation exchange fractionation	Reversed-phase capillary LC-MS/MS and LC-MS analyses	proteomics12	ICL004-P	PASS00424	PeptideAtlas	PASS00424	https://db.systemsbiology.net/sbeams/cgi/PeptideAtlas/PASS_View?identifier=PASS00424	Development of the AMT tag database for virus-infected model systems	Processing of quantitative LC-MS datasets	Proteomic Data Statistical Processing	12. ICL004_P_DE_RM_BRC010214	IRD	IRD_SV_ICL004-P	http://www.fludb.org/brc/svExperimentDetails.spg?expAccession=IRD_SV_ICL004-P&decorator=influenza&context=1406753496537
ICL004_Mock_7h_1_proteomics	ICL004-P	ICL004_Mock_7h_1_proteomics	Preparation of Protein Extracts for Proteomic Analysis	Strong cation exchange fractionation	Reversed-phase capillary LC-MS/MS and LC-MS analyses	proteomics13	ICL004-P	PASS00424	PeptideAtlas	PASS00424	https://db.systemsbiology.net/sbeams/cgi/PeptideAtlas/PASS_View?identifier=PASS00424	Development of the AMT tag database for virus-infected model systems	Processing of quantitative LC-MS datasets	Proteomic Data Statistical Processing	12. ICL004_P_DE_RM_BRC010214	IRD	IRD_SV_ICL004-P	http://www.fludb.org/brc/svExperimentDetails.spg?expAccession=IRD_SV_ICL004-P&decorator=influenza&context=1406753496537
ICL004_Mock_7h_2_proteomics	ICL004-P	ICL004_Mock_7h_2_proteomics	Preparation of Protein Extracts for Proteomic Analysis	Strong cation exchange fractionation	Reversed-phase capillary LC-MS/MS and LC-MS analyses	proteomics14	ICL004-P	PASS00424	PeptideAtlas	PASS00424	https://db.systemsbiology.net/sbeams/cgi/PeptideAtlas/PASS_View?identifier=PASS00424	Development of the AMT tag database for virus-infected model systems	Processing of quantitative LC-MS datasets	Proteomic Data Statistical Processing	12. ICL004_P_DE_RM_BRC010214	IRD	IRD_SV_ICL004-P	http://www.fludb.org/brc/svExperimentDetails.spg?expAccession=IRD_SV_ICL004-P&decorator=influenza&context=1406753496537
ICL004_Mock_7h_3_proteomics	ICL004-P	ICL004_Mock_7h_3_proteomics	Preparation of Protein Extracts for Proteomic Analysis	Strong cation exchange fractionation	Reversed-phase capillary LC-MS/MS and LC-MS analyses	proteomics15	ICL004-P	PASS00424	PeptideAtlas	PASS00424	https://db.systemsbiology.net/sbeams/cgi/PeptideAtlas/PASS_View?identifier=PASS00424	Development of the AMT tag database for virus-infected model systems	Processing of quantitative LC-MS datasets	Proteomic Data Statistical Processing	12. ICL004_P_DE_RM_BRC010214	IRD	IRD_SV_ICL004-P	http://www.fludb.org/brc/svExperimentDetails.spg?expAccession=IRD_SV_ICL004-P&decorator=influenza&context=1406753496537
ICL004_VN1203_0h_1_proteomics	ICL004-P	ICL004_VN1203_0h_1_proteomics	Preparation of Protein Extracts for Proteomic Analysis	Strong cation exchange fractionation	Reversed-phase capillary LC-MS/MS and LC-MS analyses	proteomics16	ICL004-P	PASS00424	PeptideAtlas	PASS00424	https://db.systemsbiology.net/sbeams/cgi/PeptideAtlas/PASS_View?identifier=PASS00424	Development of the AMT tag database for virus-infected model systems	Processing of quantitative LC-MS datasets	Proteomic Data Statistical Processing	12. ICL004_P_DE_RM_BRC010214	IRD	IRD_SV_ICL004-P	http://www.fludb.org/brc/svExperimentDetails.spg?expAccession=IRD_SV_ICL004-P&decorator=influenza&context=1406753496537
ICL004_VN1203_0h_2_proteomics	ICL004-P	ICL004_VN1203_0h_2_proteomics	Preparation of Protein Extracts for Proteomic Analysis	Strong cation exchange fractionation	Reversed-phase capillary LC-MS/MS and LC-MS analyses	proteomics17	ICL004-P	PASS00424	PeptideAtlas	PASS00424	https://db.systemsbiology.net/sbeams/cgi/PeptideAtlas/PASS_View?identifier=PASS00424	Development of the AMT tag database for virus-infected model systems	Processing of quantitative LC-MS datasets	Proteomic Data Statistical Processing	12. ICL004_P_DE_RM_BRC010214	IRD	IRD_SV_ICL004-P	http://www.fludb.org/brc/svExperimentDetails.spg?expAccession=IRD_SV_ICL004-P&decorator=influenza&context=1406753496537
ICL004_VN1203_12h_2_proteomics	ICL004-P	ICL004_VN1203_12h_2_proteomics	Preparation of Protein Extracts for Proteomic Analysis	Strong cation exchange fractionation	Reversed-phase capillary LC-MS/MS and LC-MS analyses	proteomics18	ICL004-P	PASS00424	PeptideAtlas	PASS00424	https://db.systemsbiology.net/sbeams/cgi/PeptideAtlas/PASS_View?identifier=PASS00424	Development of the AMT tag database for virus-infected model systems	Processing of quantitative LC-MS datasets	Proteomic Data Statistical Processing	12. ICL004_P_DE_RM_BRC010214	IRD	IRD_SV_ICL004-P	http://www.fludb.org/brc/svExperimentDetails.spg?expAccession=IRD_SV_ICL004-P&decorator=influenza&context=1406753496537
ICL004_VN1203_12h_3_proteomics	ICL004-P	ICL004_VN1203_12h_3_proteomics	Preparation of Protein Extracts for Proteomic Analysis	Strong cation exchange fractionation	Reversed-phase capillary LC-MS/MS and LC-MS analyses	proteomics19	ICL004-P	PASS00424	PeptideAtlas	PASS00424	https://db.systemsbiology.net/sbeams/cgi/PeptideAtlas/PASS_View?identifier=PASS00424	Development of the AMT tag database for virus-infected model systems	Processing of quantitative LC-MS datasets	Proteomic Data Statistical Processing	12. ICL004_P_DE_RM_BRC010214	IRD	IRD_SV_ICL004-P	http://www.fludb.org/brc/svExperimentDetails.spg?expAccession=IRD_SV_ICL004-P&decorator=influenza&context=1406753496537
ICL004_VN1203_18h_1_proteomics	ICL004-P	ICL004_VN1203_18h_1_proteomics	Preparation of Protein Extracts for Proteomic Analysis	Strong cation exchange fractionation	Reversed-phase capillary LC-MS/MS and LC-MS analyses	proteomics20	ICL004-P	PASS00424	PeptideAtlas	PASS00424	https://db.systemsbiology.net/sbeams/cgi/PeptideAtlas/PASS_View?identifier=PASS00424	Development of the AMT tag database for virus-infected model systems	Processing of quantitative LC-MS datasets	Proteomic Data Statistical Processing	12. ICL004_P_DE_RM_BRC010214	IRD	IRD_SV_ICL004-P	http://www.fludb.org/brc/svExperimentDetails.spg?expAccession=IRD_SV_ICL004-P&decorator=influenza&context=1406753496537
ICL004_VN1203_18h_2_proteomics	ICL004-P	ICL004_VN1203_18h_2_proteomics	Preparation of Protein Extracts for Proteomic Analysis	Strong cation exchange fractionation	Reversed-phase capillary LC-MS/MS and LC-MS analyses	proteomics21	ICL004-P	PASS00424	PeptideAtlas	PASS00424	https://db.systemsbiology.net/sbeams/cgi/PeptideAtlas/PASS_View?identifier=PASS00424	Development of the AMT tag database for virus-infected model systems	Processing of quantitative LC-MS datasets	Proteomic Data Statistical Processing	12. ICL004_P_DE_RM_BRC010214	IRD	IRD_SV_ICL004-P	http://www.fludb.org/brc/svExperimentDetails.spg?expAccession=IRD_SV_ICL004-P&decorator=influenza&context=1406753496537
ICL004_VN1203_18h_3_proteomics	ICL004-P	ICL004_VN1203_18h_3_proteomics	Preparation of Protein Extracts for Proteomic Analysis	Strong cation exchange fractionation	Reversed-phase capillary LC-MS/MS and LC-MS analyses	proteomics22	ICL004-P	PASS00424	PeptideAtlas	PASS00424	https://db.systemsbiology.net/sbeams/cgi/PeptideAtlas/PASS_View?identifier=PASS00424	Development of the AMT tag database for virus-infected model systems	Processing of quantitative LC-MS datasets	Proteomic Data Statistical Processing	12. ICL004_P_DE_RM_BRC010214	IRD	IRD_SV_ICL004-P	http://www.fludb.org/brc/svExperimentDetails.spg?expAccession=IRD_SV_ICL004-P&decorator=influenza&context=1406753496537
ICL004_VN1203_24h_1_proteomics	ICL004-P	ICL004_VN1203_24h_1_proteomics	Preparation of Protein Extracts for Proteomic Analysis	Strong cation exchange fractionation	Reversed-phase capillary LC-MS/MS and LC-MS analyses	proteomics23	ICL004-P	PASS00424	PeptideAtlas	PASS00424	https://db.systemsbiology.net/sbeams/cgi/PeptideAtlas/PASS_View?identifier=PASS00424	Development of the AMT tag database for virus-infected model systems	Processing of quantitative LC-MS datasets	Proteomic Data Statistical Processing	12. ICL004_P_DE_RM_BRC010214	IRD	IRD_SV_ICL004-P	http://www.fludb.org/brc/svExperimentDetails.spg?expAccession=IRD_SV_ICL004-P&decorator=influenza&context=1406753496537
ICL004_VN1203_24h_2_proteomics	ICL004-P	ICL004_VN1203_24h_2_proteomics	Preparation of Protein Extracts for Proteomic Analysis	Strong cation exchange fractionation	Reversed-phase capillary LC-MS/MS and LC-MS analyses	proteomics24	ICL004-P	PASS00424	PeptideAtlas	PASS00424	https://db.systemsbiology.net/sbeams/cgi/PeptideAtlas/PASS_View?identifier=PASS00424	Development of the AMT tag database for virus-infected model systems	Processing of quantitative LC-MS datasets	Proteomic Data Statistical Processing	12. ICL004_P_DE_RM_BRC010214	IRD	IRD_SV_ICL004-P	http://www.fludb.org/brc/svExperimentDetails.spg?expAccession=IRD_SV_ICL004-P&decorator=influenza&context=1406753496537
ICL004_VN1203_3h_1_proteomics	ICL004-P	ICL004_VN1203_3h_1_proteomics	Preparation of Protein Extracts for Proteomic Analysis	Strong cation exchange fractionation	Reversed-phase capillary LC-MS/MS and LC-MS analyses	proteomics25	ICL004-P	PASS00424	PeptideAtlas	PASS00424	https://db.systemsbiology.net/sbeams/cgi/PeptideAtlas/PASS_View?identifier=PASS00424	Development of the AMT tag database for virus-infected model systems	Processing of quantitative LC-MS datasets	Proteomic Data Statistical Processing	12. ICL004_P_DE_RM_BRC010214	IRD	IRD_SV_ICL004-P	http://www.fludb.org/brc/svExperimentDetails.spg?expAccession=IRD_SV_ICL004-P&decorator=influenza&context=1406753496537
ICL004_VN1203_3h_2_proteomics	ICL004-P	ICL004_VN1203_3h_2_proteomics	Preparation of Protein Extracts for Proteomic Analysis	Strong cation exchange fractionation	Reversed-phase capillary LC-MS/MS and LC-MS analyses	proteomics26	ICL004-P	PASS00424	PeptideAtlas	PASS00424	https://db.systemsbiology.net/sbeams/cgi/PeptideAtlas/PASS_View?identifier=PASS00424	Development of the AMT tag database for virus-infected model systems	Processing of quantitative LC-MS datasets	Proteomic Data Statistical Processing	12. ICL004_P_DE_RM_BRC010214	IRD	IRD_SV_ICL004-P	http://www.fludb.org/brc/svExperimentDetails.spg?expAccession=IRD_SV_ICL004-P&decorator=influenza&context=1406753496537
ICL004_VN1203_7h_1_proteomics	ICL004-P	ICL004_VN1203_7h_1_proteomics	Preparation of Protein Extracts for Proteomic Analysis	Strong cation exchange fractionation	Reversed-phase capillary LC-MS/MS and LC-MS analyses	proteomics27	ICL004-P	PASS00424	PeptideAtlas	PASS00424	https://db.systemsbiology.net/sbeams/cgi/PeptideAtlas/PASS_View?identifier=PASS00424	Development of the AMT tag database for virus-infected model systems	Processing of quantitative LC-MS datasets	Proteomic Data Statistical Processing	12. ICL004_P_DE_RM_BRC010214	IRD	IRD_SV_ICL004-P	http://www.fludb.org/brc/svExperimentDetails.spg?expAccession=IRD_SV_ICL004-P&decorator=influenza&context=1406753496537
ICL004_VN1203_7h_2_proteomics	ICL004-P	ICL004_VN1203_7h_2_proteomics	Preparation of Protein Extracts for Proteomic Analysis	Strong cation exchange fractionation	Reversed-phase capillary LC-MS/MS and LC-MS analyses	proteomics28	ICL004-P	PASS00424	PeptideAtlas	PASS00424	https://db.systemsbiology.net/sbeams/cgi/PeptideAtlas/PASS_View?identifier=PASS00424	Development of the AMT tag database for virus-infected model systems	Processing of quantitative LC-MS datasets	Proteomic Data Statistical Processing	12. ICL004_P_DE_RM_BRC010214	IRD	IRD_SV_ICL004-P	http://www.fludb.org/brc/svExperimentDetails.spg?expAccession=IRD_SV_ICL004-P&decorator=influenza&context=1406753496537
ICL004_VN1203_7h_3_proteomics	ICL004-P	ICL004_VN1203_7h_3_proteomics	Preparation of Protein Extracts for Proteomic Analysis	Strong cation exchange fractionation	Reversed-phase capillary LC-MS/MS and LC-MS analyses	proteomics29	ICL004-P	PASS00424	PeptideAtlas	PASS00424	https://db.systemsbiology.net/sbeams/cgi/PeptideAtlas/PASS_View?identifier=PASS00424	Development of the AMT tag database for virus-infected model systems	Processing of quantitative LC-MS datasets	Proteomic Data Statistical Processing	12. ICL004_P_DE_RM_BRC010214	IRD	IRD_SV_ICL004-P	http://www.fludb.org/brc/svExperimentDetails.spg?expAccession=IRD_SV_ICL004-P&decorator=influenza&context=1406753496537
ICL006_CA04_0h_1_proteomics	ICL006-P	ICL006_CA04_0h_1_proteomics	Preparation of Protein Extracts for Proteomic Analysis	Strong cation exchange fractionation	Reversed-phase capillary LC-MS/MS and LC-MS analyses	proteomics30	ICL006-P	PASS00425	PeptideAtlas	PASS00425	https://db.systemsbiology.net/sbeams/cgi/PeptideAtlas/PASS_View?identifier=PASS00425	Development of the AMT tag database for virus-infected model systems	Processing of quantitative LC-MS datasets	Proteomic Data Statistical Processing	12_Protein_DE_RM_ICL006_BRC_(ICL006_P_N_RM--NA)	IRD	IRD_SV_ICL006-P	http://www.fludb.org/brc/svExperimentDetails.spg?expAccession=IRD_SV_ICL006-P&decorator=influenza&context=1406753496537
ICL006_CA04_0h_2_proteomics	ICL006-P	ICL006_CA04_0h_2_proteomics	Preparation of Protein Extracts for Proteomic Analysis	Strong cation exchange fractionation	Reversed-phase capillary LC-MS/MS and LC-MS analyses	proteomics31	ICL006-P	PASS00425	PeptideAtlas	PASS00425	https://db.systemsbiology.net/sbeams/cgi/PeptideAtlas/PASS_View?identifier=PASS00425	Development of the AMT tag database for virus-infected model systems	Processing of quantitative LC-MS datasets	Proteomic Data Statistical Processing	12_Protein_DE_RM_ICL006_BRC_(ICL006_P_N_RM--NA)	IRD	IRD_SV_ICL006-P	http://www.fludb.org/brc/svExperimentDetails.spg?expAccession=IRD_SV_ICL006-P&decorator=influenza&context=1406753496537
ICL006_CA04_0h_3_proteomics	ICL006-P	ICL006_CA04_0h_3_proteomics	Preparation of Protein Extracts for Proteomic Analysis	Strong cation exchange fractionation	Reversed-phase capillary LC-MS/MS and LC-MS analyses	proteomics32	ICL006-P	PASS00425	PeptideAtlas	PASS00425	https://db.systemsbiology.net/sbeams/cgi/PeptideAtlas/PASS_View?identifier=PASS00425	Development of the AMT tag database for virus-infected model systems	Processing of quantitative LC-MS datasets	Proteomic Data Statistical Processing	12_Protein_DE_RM_ICL006_BRC_(ICL006_P_N_RM--NA)	IRD	IRD_SV_ICL006-P	http://www.fludb.org/brc/svExperimentDetails.spg?expAccession=IRD_SV_ICL006-P&decorator=influenza&context=1406753496537
ICL006_CA04_12h_1_proteomics	ICL006-P	ICL006_CA04_12h_1_proteomics	Preparation of Protein Extracts for Proteomic Analysis	Strong cation exchange fractionation	Reversed-phase capillary LC-MS/MS and LC-MS analyses	proteomics33	ICL006-P	PASS00425	PeptideAtlas	PASS00425	https://db.systemsbiology.net/sbeams/cgi/PeptideAtlas/PASS_View?identifier=PASS00425	Development of the AMT tag database for virus-infected model systems	Processing of quantitative LC-MS datasets	Proteomic Data Statistical Processing	12_Protein_DE_RM_ICL006_BRC_(ICL006_P_N_RM--NA)	IRD	IRD_SV_ICL006-P	http://www.fludb.org/brc/svExperimentDetails.spg?expAccession=IRD_SV_ICL006-P&decorator=influenza&context=1406753496537
ICL006_CA04_12h_2_proteomics	ICL006-P	ICL006_CA04_12h_2_proteomics	Preparation of Protein Extracts for Proteomic Analysis	Strong cation exchange fractionation	Reversed-phase capillary LC-MS/MS and LC-MS analyses	proteomics34	ICL006-P	PASS00425	PeptideAtlas	PASS00425	https://db.systemsbiology.net/sbeams/cgi/PeptideAtlas/PASS_View?identifier=PASS00425	Development of the AMT tag database for virus-infected model systems	Processing of quantitative LC-MS datasets	Proteomic Data Statistical Processing	12_Protein_DE_RM_ICL006_BRC_(ICL006_P_N_RM--NA)	IRD	IRD_SV_ICL006-P	http://www.fludb.org/brc/svExperimentDetails.spg?expAccession=IRD_SV_ICL006-P&decorator=influenza&context=1406753496537
ICL006_CA04_12h_3_proteomics	ICL006-P	ICL006_CA04_12h_3_proteomics	Preparation of Protein Extracts for Proteomic Analysis	Strong cation exchange fractionation	Reversed-phase capillary LC-MS/MS and LC-MS analyses	proteomics35	ICL006-P	PASS00425	PeptideAtlas	PASS00425	https://db.systemsbiology.net/sbeams/cgi/PeptideAtlas/PASS_View?identifier=PASS00425	Development of the AMT tag database for virus-infected model systems	Processing of quantitative LC-MS datasets	Proteomic Data Statistical Processing	12_Protein_DE_RM_ICL006_BRC_(ICL006_P_N_RM--NA)	IRD	IRD_SV_ICL006-P	http://www.fludb.org/brc/svExperimentDetails.spg?expAccession=IRD_SV_ICL006-P&decorator=influenza&context=1406753496537
ICL006_CA04_18h_1_proteomics	ICL006-P	ICL006_CA04_18h_1_proteomics	Preparation of Protein Extracts for Proteomic Analysis	Strong cation exchange fractionation	Reversed-phase capillary LC-MS/MS and LC-MS analyses	proteomics36	ICL006-P	PASS00425	PeptideAtlas	PASS00425	https://db.systemsbiology.net/sbeams/cgi/PeptideAtlas/PASS_View?identifier=PASS00425	Development of the AMT tag database for virus-infected model systems	Processing of quantitative LC-MS datasets	Proteomic Data Statistical Processing	12_Protein_DE_RM_ICL006_BRC_(ICL006_P_N_RM--NA)	IRD	IRD_SV_ICL006-P	http://www.fludb.org/brc/svExperimentDetails.spg?expAccession=IRD_SV_ICL006-P&decorator=influenza&context=1406753496537
ICL006_CA04_18h_2_proteomics	ICL006-P	ICL006_CA04_18h_2_proteomics	Preparation of Protein Extracts for Proteomic Analysis	Strong cation exchange fractionation	Reversed-phase capillary LC-MS/MS and LC-MS analyses	proteomics37	ICL006-P	PASS00425	PeptideAtlas	PASS00425	https://db.systemsbiology.net/sbeams/cgi/PeptideAtlas/PASS_View?identifier=PASS00425	Development of the AMT tag database for virus-infected model systems	Processing of quantitative LC-MS datasets	Proteomic Data Statistical Processing	12_Protein_DE_RM_ICL006_BRC_(ICL006_P_N_RM--NA)	IRD	IRD_SV_ICL006-P	http://www.fludb.org/brc/svExperimentDetails.spg?expAccession=IRD_SV_ICL006-P&decorator=influenza&context=1406753496537
ICL006_CA04_18h_3_proteomics	ICL006-P	ICL006_CA04_18h_3_proteomics	Preparation of Protein Extracts for Proteomic Analysis	Strong cation exchange fractionation	Reversed-phase capillary LC-MS/MS and LC-MS analyses	proteomics38	ICL006-P	PASS00425	PeptideAtlas	PASS00425	https://db.systemsbiology.net/sbeams/cgi/PeptideAtlas/PASS_View?identifier=PASS00425	Development of the AMT tag database for virus-infected model systems	Processing of quantitative LC-MS datasets	Proteomic Data Statistical Processing	12_Protein_DE_RM_ICL006_BRC_(ICL006_P_N_RM--NA)	IRD	IRD_SV_ICL006-P	http://www.fludb.org/brc/svExperimentDetails.spg?expAccession=IRD_SV_ICL006-P&decorator=influenza&context=1406753496537
ICL006_CA04_24h_1_proteomics	ICL006-P	ICL006_CA04_24h_1_proteomics	Preparation of Protein Extracts for Proteomic Analysis	Strong cation exchange fractionation	Reversed-phase capillary LC-MS/MS and LC-MS analyses	proteomics39	ICL006-P	PASS00425	PeptideAtlas	PASS00425	https://db.systemsbiology.net/sbeams/cgi/PeptideAtlas/PASS_View?identifier=PASS00425	Development of the AMT tag database for virus-infected model systems	Processing of quantitative LC-MS datasets	Proteomic Data Statistical Processing	12_Protein_DE_RM_ICL006_BRC_(ICL006_P_N_RM--NA)	IRD	IRD_SV_ICL006-P	http://www.fludb.org/brc/svExperimentDetails.spg?expAccession=IRD_SV_ICL006-P&decorator=influenza&context=1406753496537
ICL006_CA04_24h_2_proteomics	ICL006-P	ICL006_CA04_24h_2_proteomics	Preparation of Protein Extracts for Proteomic Analysis	Strong cation exchange fractionation	Reversed-phase capillary LC-MS/MS and LC-MS analyses	proteomics40	ICL006-P	PASS00425	PeptideAtlas	PASS00425	https://db.systemsbiology.net/sbeams/cgi/PeptideAtlas/PASS_View?identifier=PASS00425	Development of the AMT tag database for virus-infected model systems	Processing of quantitative LC-MS datasets	Proteomic Data Statistical Processing	12_Protein_DE_RM_ICL006_BRC_(ICL006_P_N_RM--NA)	IRD	IRD_SV_ICL006-P	http://www.fludb.org/brc/svExperimentDetails.spg?expAccession=IRD_SV_ICL006-P&decorator=influenza&context=1406753496537
ICL006_CA04_24h_3_proteomics	ICL006-P	ICL006_CA04_24h_3_proteomics	Preparation of Protein Extracts for Proteomic Analysis	Strong cation exchange fractionation	Reversed-phase capillary LC-MS/MS and LC-MS analyses	proteomics41	ICL006-P	PASS00425	PeptideAtlas	PASS00425	https://db.systemsbiology.net/sbeams/cgi/PeptideAtlas/PASS_View?identifier=PASS00425	Development of the AMT tag database for virus-infected model systems	Processing of quantitative LC-MS datasets	Proteomic Data Statistical Processing	12_Protein_DE_RM_ICL006_BRC_(ICL006_P_N_RM--NA)	IRD	IRD_SV_ICL006-P	http://www.fludb.org/brc/svExperimentDetails.spg?expAccession=IRD_SV_ICL006-P&decorator=influenza&context=1406753496537
ICL006_CA04_30h_1_proteomics	ICL006-P	ICL006_CA04_30h_1_proteomics	Preparation of Protein Extracts for Proteomic Analysis	Strong cation exchange fractionation	Reversed-phase capillary LC-MS/MS and LC-MS analyses	proteomics42	ICL006-P	PASS00425	PeptideAtlas	PASS00425	https://db.systemsbiology.net/sbeams/cgi/PeptideAtlas/PASS_View?identifier=PASS00425	Development of the AMT tag database for virus-infected model systems	Processing of quantitative LC-MS datasets	Proteomic Data Statistical Processing	12_Protein_DE_RM_ICL006_BRC_(ICL006_P_N_RM--NA)	IRD	IRD_SV_ICL006-P	http://www.fludb.org/brc/svExperimentDetails.spg?expAccession=IRD_SV_ICL006-P&decorator=influenza&context=1406753496537
ICL006_CA04_30h_2_proteomics	ICL006-P	ICL006_CA04_30h_2_proteomics	Preparation of Protein Extracts for Proteomic Analysis	Strong cation exchange fractionation	Reversed-phase capillary LC-MS/MS and LC-MS analyses	proteomics43	ICL006-P	PASS00425	PeptideAtlas	PASS00425	https://db.systemsbiology.net/sbeams/cgi/PeptideAtlas/PASS_View?identifier=PASS00425	Development of the AMT tag database for virus-infected model systems	Processing of quantitative LC-MS datasets	Proteomic Data Statistical Processing	12_Protein_DE_RM_ICL006_BRC_(ICL006_P_N_RM--NA)	IRD	IRD_SV_ICL006-P	http://www.fludb.org/brc/svExperimentDetails.spg?expAccession=IRD_SV_ICL006-P&decorator=influenza&context=1406753496537
ICL006_CA04_30h_3_proteomics	ICL006-P	ICL006_CA04_30h_3_proteomics	Preparation of Protein Extracts for Proteomic Analysis	Strong cation exchange fractionation	Reversed-phase capillary LC-MS/MS and LC-MS analyses	proteomics44	ICL006-P	PASS00425	PeptideAtlas	PASS00425	https://db.systemsbiology.net/sbeams/cgi/PeptideAtlas/PASS_View?identifier=PASS00425	Development of the AMT tag database for virus-infected model systems	Processing of quantitative LC-MS datasets	Proteomic Data Statistical Processing	12_Protein_DE_RM_ICL006_BRC_(ICL006_P_N_RM--NA)	IRD	IRD_SV_ICL006-P	http://www.fludb.org/brc/svExperimentDetails.spg?expAccession=IRD_SV_ICL006-P&decorator=influenza&context=1406753496537
ICL006_CA04_36h_1_proteomics	ICL006-P	ICL006_CA04_36h_1_proteomics	Preparation of Protein Extracts for Proteomic Analysis	Strong cation exchange fractionation	Reversed-phase capillary LC-MS/MS and LC-MS analyses	proteomics45	ICL006-P	PASS00425	PeptideAtlas	PASS00425	https://db.systemsbiology.net/sbeams/cgi/PeptideAtlas/PASS_View?identifier=PASS00425	Development of the AMT tag database for virus-infected model systems	Processing of quantitative LC-MS datasets	Proteomic Data Statistical Processing	12_Protein_DE_RM_ICL006_BRC_(ICL006_P_N_RM--NA)	IRD	IRD_SV_ICL006-P	http://www.fludb.org/brc/svExperimentDetails.spg?expAccession=IRD_SV_ICL006-P&decorator=influenza&context=1406753496537
ICL006_CA04_36h_2_proteomics	ICL006-P	ICL006_CA04_36h_2_proteomics	Preparation of Protein Extracts for Proteomic Analysis	Strong cation exchange fractionation	Reversed-phase capillary LC-MS/MS and LC-MS analyses	proteomics46	ICL006-P	PASS00425	PeptideAtlas	PASS00425	https://db.systemsbiology.net/sbeams/cgi/PeptideAtlas/PASS_View?identifier=PASS00425	Development of the AMT tag database for virus-infected model systems	Processing of quantitative LC-MS datasets	Proteomic Data Statistical Processing	12_Protein_DE_RM_ICL006_BRC_(ICL006_P_N_RM--NA)	IRD	IRD_SV_ICL006-P	http://www.fludb.org/brc/svExperimentDetails.spg?expAccession=IRD_SV_ICL006-P&decorator=influenza&context=1406753496537
ICL006_CA04_36h_3_proteomics	ICL006-P	ICL006_CA04_36h_3_proteomics	Preparation of Protein Extracts for Proteomic Analysis	Strong cation exchange fractionation	Reversed-phase capillary LC-MS/MS and LC-MS analyses	proteomics47	ICL006-P	PASS00425	PeptideAtlas	PASS00425	https://db.systemsbiology.net/sbeams/cgi/PeptideAtlas/PASS_View?identifier=PASS00425	Development of the AMT tag database for virus-infected model systems	Processing of quantitative LC-MS datasets	Proteomic Data Statistical Processing	12_Protein_DE_RM_ICL006_BRC_(ICL006_P_N_RM--NA)	IRD	IRD_SV_ICL006-P	http://www.fludb.org/brc/svExperimentDetails.spg?expAccession=IRD_SV_ICL006-P&decorator=influenza&context=1406753496537
ICL006_CA04_3h_1_proteomics	ICL006-P	ICL006_CA04_3h_1_proteomics	Preparation of Protein Extracts for Proteomic Analysis	Strong cation exchange fractionation	Reversed-phase capillary LC-MS/MS and LC-MS analyses	proteomics48	ICL006-P	PASS00425	PeptideAtlas	PASS00425	https://db.systemsbiology.net/sbeams/cgi/PeptideAtlas/PASS_View?identifier=PASS00425	Development of the AMT tag database for virus-infected model systems	Processing of quantitative LC-MS datasets	Proteomic Data Statistical Processing	12_Protein_DE_RM_ICL006_BRC_(ICL006_P_N_RM--NA)	IRD	IRD_SV_ICL006-P	http://www.fludb.org/brc/svExperimentDetails.spg?expAccession=IRD_SV_ICL006-P&decorator=influenza&context=1406753496537
ICL006_CA04_3h_2_proteomics	ICL006-P	ICL006_CA04_3h_2_proteomics	Preparation of Protein Extracts for Proteomic Analysis	Strong cation exchange fractionation	Reversed-phase capillary LC-MS/MS and LC-MS analyses	proteomics49	ICL006-P	PASS00425	PeptideAtlas	PASS00425	https://db.systemsbiology.net/sbeams/cgi/PeptideAtlas/PASS_View?identifier=PASS00425	Development of the AMT tag database for virus-infected model systems	Processing of quantitative LC-MS datasets	Proteomic Data Statistical Processing	12_Protein_DE_RM_ICL006_BRC_(ICL006_P_N_RM--NA)	IRD	IRD_SV_ICL006-P	http://www.fludb.org/brc/svExperimentDetails.spg?expAccession=IRD_SV_ICL006-P&decorator=influenza&context=1406753496537
ICL006_CA04_3h_3_proteomics	ICL006-P	ICL006_CA04_3h_3_proteomics	Preparation of Protein Extracts for Proteomic Analysis	Strong cation exchange fractionation	Reversed-phase capillary LC-MS/MS and LC-MS analyses	proteomics50	ICL006-P	PASS00425	PeptideAtlas	PASS00425	https://db.systemsbiology.net/sbeams/cgi/PeptideAtlas/PASS_View?identifier=PASS00425	Development of the AMT tag database for virus-infected model systems	Processing of quantitative LC-MS datasets	Proteomic Data Statistical Processing	12_Protein_DE_RM_ICL006_BRC_(ICL006_P_N_RM--NA)	IRD	IRD_SV_ICL006-P	http://www.fludb.org/brc/svExperimentDetails.spg?expAccession=IRD_SV_ICL006-P&decorator=influenza&context=1406753496537
ICL006_CA04_48h_1_proteomics	ICL006-P	ICL006_CA04_48h_1_proteomics	Preparation of Protein Extracts for Proteomic Analysis	Strong cation exchange fractionation	Reversed-phase capillary LC-MS/MS and LC-MS analyses	proteomics51	ICL006-P	PASS00425	PeptideAtlas	PASS00425	https://db.systemsbiology.net/sbeams/cgi/PeptideAtlas/PASS_View?identifier=PASS00425	Development of the AMT tag database for virus-infected model systems	Processing of quantitative LC-MS datasets	Proteomic Data Statistical Processing	12_Protein_DE_RM_ICL006_BRC_(ICL006_P_N_RM--NA)	IRD	IRD_SV_ICL006-P	http://www.fludb.org/brc/svExperimentDetails.spg?expAccession=IRD_SV_ICL006-P&decorator=influenza&context=1406753496537
ICL006_CA04_48h_2_proteomics	ICL006-P	ICL006_CA04_48h_2_proteomics	Preparation of Protein Extracts for Proteomic Analysis	Strong cation exchange fractionation	Reversed-phase capillary LC-MS/MS and LC-MS analyses	proteomics52	ICL006-P	PASS00425	PeptideAtlas	PASS00425	https://db.systemsbiology.net/sbeams/cgi/PeptideAtlas/PASS_View?identifier=PASS00425	Development of the AMT tag database for virus-infected model systems	Processing of quantitative LC-MS datasets	Proteomic Data Statistical Processing	12_Protein_DE_RM_ICL006_BRC_(ICL006_P_N_RM--NA)	IRD	IRD_SV_ICL006-P	http://www.fludb.org/brc/svExperimentDetails.spg?expAccession=IRD_SV_ICL006-P&decorator=influenza&context=1406753496537
ICL006_CA04_48h_3_proteomics	ICL006-P	ICL006_CA04_48h_3_proteomics	Preparation of Protein Extracts for Proteomic Analysis	Strong cation exchange fractionation	Reversed-phase capillary LC-MS/MS and LC-MS analyses	proteomics53	ICL006-P	PASS00425	PeptideAtlas	PASS00425	https://db.systemsbiology.net/sbeams/cgi/PeptideAtlas/PASS_View?identifier=PASS00425	Development of the AMT tag database for virus-infected model systems	Processing of quantitative LC-MS datasets	Proteomic Data Statistical Processing	12_Protein_DE_RM_ICL006_BRC_(ICL006_P_N_RM--NA)	IRD	IRD_SV_ICL006-P	http://www.fludb.org/brc/svExperimentDetails.spg?expAccession=IRD_SV_ICL006-P&decorator=influenza&context=1406753496537
ICL006_CA04_7h_1_proteomics	ICL006-P	ICL006_CA04_7h_1_proteomics	Preparation of Protein Extracts for Proteomic Analysis	Strong cation exchange fractionation	Reversed-phase capillary LC-MS/MS and LC-MS analyses	proteomics54	ICL006-P	PASS00425	PeptideAtlas	PASS00425	https://db.systemsbiology.net/sbeams/cgi/PeptideAtlas/PASS_View?identifier=PASS00425	Development of the AMT tag database for virus-infected model systems	Processing of quantitative LC-MS datasets	Proteomic Data Statistical Processing	12_Protein_DE_RM_ICL006_BRC_(ICL006_P_N_RM--NA)	IRD	IRD_SV_ICL006-P	http://www.fludb.org/brc/svExperimentDetails.spg?expAccession=IRD_SV_ICL006-P&decorator=influenza&context=1406753496537
ICL006_CA04_7h_2_proteomics	ICL006-P	ICL006_CA04_7h_2_proteomics	Preparation of Protein Extracts for Proteomic Analysis	Strong cation exchange fractionation	Reversed-phase capillary LC-MS/MS and LC-MS analyses	proteomics55	ICL006-P	PASS00425	PeptideAtlas	PASS00425	https://db.systemsbiology.net/sbeams/cgi/PeptideAtlas/PASS_View?identifier=PASS00425	Development of the AMT tag database for virus-infected model systems	Processing of quantitative LC-MS datasets	Proteomic Data Statistical Processing	12_Protein_DE_RM_ICL006_BRC_(ICL006_P_N_RM--NA)	IRD	IRD_SV_ICL006-P	http://www.fludb.org/brc/svExperimentDetails.spg?expAccession=IRD_SV_ICL006-P&decorator=influenza&context=1406753496537
ICL006_CA04_7h_3_proteomics	ICL006-P	ICL006_CA04_7h_3_proteomics	Preparation of Protein Extracts for Proteomic Analysis	Strong cation exchange fractionation	Reversed-phase capillary LC-MS/MS and LC-MS analyses	proteomics56	ICL006-P	PASS00425	PeptideAtlas	PASS00425	https://db.systemsbiology.net/sbeams/cgi/PeptideAtlas/PASS_View?identifier=PASS00425	Development of the AMT tag database for virus-infected model systems	Processing of quantitative LC-MS datasets	Proteomic Data Statistical Processing	12_Protein_DE_RM_ICL006_BRC_(ICL006_P_N_RM--NA)	IRD	IRD_SV_ICL006-P	http://www.fludb.org/brc/svExperimentDetails.spg?expAccession=IRD_SV_ICL006-P&decorator=influenza&context=1406753496537
ICL006_Mock_0h_1_proteomics	ICL006-P	ICL006_Mock_0h_1_proteomics	Preparation of Protein Extracts for Proteomic Analysis	Strong cation exchange fractionation	Reversed-phase capillary LC-MS/MS and LC-MS analyses	proteomics57	ICL006-P	PASS00425	PeptideAtlas	PASS00425	https://db.systemsbiology.net/sbeams/cgi/PeptideAtlas/PASS_View?identifier=PASS00425	Development of the AMT tag database for virus-infected model systems	Processing of quantitative LC-MS datasets	Proteomic Data Statistical Processing	12_Protein_DE_RM_ICL006_BRC_(ICL006_P_N_RM--NA)	IRD	IRD_SV_ICL006-P	http://www.fludb.org/brc/svExperimentDetails.spg?expAccession=IRD_SV_ICL006-P&decorator=influenza&context=1406753496537
ICL006_Mock_0h_2_proteomics	ICL006-P	ICL006_Mock_0h_2_proteomics	Preparation of Protein Extracts for Proteomic Analysis	Strong cation exchange fractionation	Reversed-phase capillary LC-MS/MS and LC-MS analyses	proteomics58	ICL006-P	PASS00425	PeptideAtlas	PASS00425	https://db.systemsbiology.net/sbeams/cgi/PeptideAtlas/PASS_View?identifier=PASS00425	Development of the AMT tag database for virus-infected model systems	Processing of quantitative LC-MS datasets	Proteomic Data Statistical Processing	12_Protein_DE_RM_ICL006_BRC_(ICL006_P_N_RM--NA)	IRD	IRD_SV_ICL006-P	http://www.fludb.org/brc/svExperimentDetails.spg?expAccession=IRD_SV_ICL006-P&decorator=influenza&context=1406753496537
ICL006_Mock_0h_3_proteomics	ICL006-P	ICL006_Mock_0h_3_proteomics	Preparation of Protein Extracts for Proteomic Analysis	Strong cation exchange fractionation	Reversed-phase capillary LC-MS/MS and LC-MS analyses	proteomics59	ICL006-P	PASS00425	PeptideAtlas	PASS00425	https://db.systemsbiology.net/sbeams/cgi/PeptideAtlas/PASS_View?identifier=PASS00425	Development of the AMT tag database for virus-infected model systems	Processing of quantitative LC-MS datasets	Proteomic Data Statistical Processing	12_Protein_DE_RM_ICL006_BRC_(ICL006_P_N_RM--NA)	IRD	IRD_SV_ICL006-P	http://www.fludb.org/brc/svExperimentDetails.spg?expAccession=IRD_SV_ICL006-P&decorator=influenza&context=1406753496537
ICL006_Mock_12h_1_proteomics	ICL006-P	ICL006_Mock_12h_1_proteomics	Preparation of Protein Extracts for Proteomic Analysis	Strong cation exchange fractionation	Reversed-phase capillary LC-MS/MS and LC-MS analyses	proteomics60	ICL006-P	PASS00425	PeptideAtlas	PASS00425	https://db.systemsbiology.net/sbeams/cgi/PeptideAtlas/PASS_View?identifier=PASS00425	Development of the AMT tag database for virus-infected model systems	Processing of quantitative LC-MS datasets	Proteomic Data Statistical Processing	12_Protein_DE_RM_ICL006_BRC_(ICL006_P_N_RM--NA)	IRD	IRD_SV_ICL006-P	http://www.fludb.org/brc/svExperimentDetails.spg?expAccession=IRD_SV_ICL006-P&decorator=influenza&context=1406753496537
ICL006_Mock_12h_2_proteomics	ICL006-P	ICL006_Mock_12h_2_proteomics	Preparation of Protein Extracts for Proteomic Analysis	Strong cation exchange fractionation	Reversed-phase capillary LC-MS/MS and LC-MS analyses	proteomics61	ICL006-P	PASS00425	PeptideAtlas	PASS00425	https://db.systemsbiology.net/sbeams/cgi/PeptideAtlas/PASS_View?identifier=PASS00425	Development of the AMT tag database for virus-infected model systems	Processing of quantitative LC-MS datasets	Proteomic Data Statistical Processing	12_Protein_DE_RM_ICL006_BRC_(ICL006_P_N_RM--NA)	IRD	IRD_SV_ICL006-P	http://www.fludb.org/brc/svExperimentDetails.spg?expAccession=IRD_SV_ICL006-P&decorator=influenza&context=1406753496537
ICL006_Mock_12h_3_proteomics	ICL006-P	ICL006_Mock_12h_3_proteomics	Preparation of Protein Extracts for Proteomic Analysis	Strong cation exchange fractionation	Reversed-phase capillary LC-MS/MS and LC-MS analyses	proteomics62	ICL006-P	PASS00425	PeptideAtlas	PASS00425	https://db.systemsbiology.net/sbeams/cgi/PeptideAtlas/PASS_View?identifier=PASS00425	Development of the AMT tag database for virus-infected model systems	Processing of quantitative LC-MS datasets	Proteomic Data Statistical Processing	12_Protein_DE_RM_ICL006_BRC_(ICL006_P_N_RM--NA)	IRD	IRD_SV_ICL006-P	http://www.fludb.org/brc/svExperimentDetails.spg?expAccession=IRD_SV_ICL006-P&decorator=influenza&context=1406753496537
ICL006_Mock_18h_1_proteomics	ICL006-P	ICL006_Mock_18h_1_proteomics	Preparation of Protein Extracts for Proteomic Analysis	Strong cation exchange fractionation	Reversed-phase capillary LC-MS/MS and LC-MS analyses	proteomics63	ICL006-P	PASS00425	PeptideAtlas	PASS00425	https://db.systemsbiology.net/sbeams/cgi/PeptideAtlas/PASS_View?identifier=PASS00425	Development of the AMT tag database for virus-infected model systems	Processing of quantitative LC-MS datasets	Proteomic Data Statistical Processing	12_Protein_DE_RM_ICL006_BRC_(ICL006_P_N_RM--NA)	IRD	IRD_SV_ICL006-P	http://www.fludb.org/brc/svExperimentDetails.spg?expAccession=IRD_SV_ICL006-P&decorator=influenza&context=1406753496537
ICL006_Mock_18h_2_proteomics	ICL006-P	ICL006_Mock_18h_2_proteomics	Preparation of Protein Extracts for Proteomic Analysis	Strong cation exchange fractionation	Reversed-phase capillary LC-MS/MS and LC-MS analyses	proteomics64	ICL006-P	PASS00425	PeptideAtlas	PASS00425	https://db.systemsbiology.net/sbeams/cgi/PeptideAtlas/PASS_View?identifier=PASS00425	Development of the AMT tag database for virus-infected model systems	Processing of quantitative LC-MS datasets	Proteomic Data Statistical Processing	12_Protein_DE_RM_ICL006_BRC_(ICL006_P_N_RM--NA)	IRD	IRD_SV_ICL006-P	http://www.fludb.org/brc/svExperimentDetails.spg?expAccession=IRD_SV_ICL006-P&decorator=influenza&context=1406753496537
ICL006_Mock_18h_3_proteomics	ICL006-P	ICL006_Mock_18h_3_proteomics	Preparation of Protein Extracts for Proteomic Analysis	Strong cation exchange fractionation	Reversed-phase capillary LC-MS/MS and LC-MS analyses	proteomics65	ICL006-P	PASS00425	PeptideAtlas	PASS00425	https://db.systemsbiology.net/sbeams/cgi/PeptideAtlas/PASS_View?identifier=PASS00425	Development of the AMT tag database for virus-infected model systems	Processing of quantitative LC-MS datasets	Proteomic Data Statistical Processing	12_Protein_DE_RM_ICL006_BRC_(ICL006_P_N_RM--NA)	IRD	IRD_SV_ICL006-P	http://www.fludb.org/brc/svExperimentDetails.spg?expAccession=IRD_SV_ICL006-P&decorator=influenza&context=1406753496537
ICL006_Mock_24h_1_proteomics	ICL006-P	ICL006_Mock_24h_1_proteomics	Preparation of Protein Extracts for Proteomic Analysis	Strong cation exchange fractionation	Reversed-phase capillary LC-MS/MS and LC-MS analyses	proteomics66	ICL006-P	PASS00425	PeptideAtlas	PASS00425	https://db.systemsbiology.net/sbeams/cgi/PeptideAtlas/PASS_View?identifier=PASS00425	Development of the AMT tag database for virus-infected model systems	Processing of quantitative LC-MS datasets	Proteomic Data Statistical Processing	12_Protein_DE_RM_ICL006_BRC_(ICL006_P_N_RM--NA)	IRD	IRD_SV_ICL006-P	http://www.fludb.org/brc/svExperimentDetails.spg?expAccession=IRD_SV_ICL006-P&decorator=influenza&context=1406753496537
ICL006_Mock_24h_2_proteomics	ICL006-P	ICL006_Mock_24h_2_proteomics	Preparation of Protein Extracts for Proteomic Analysis	Strong cation exchange fractionation	Reversed-phase capillary LC-MS/MS and LC-MS analyses	proteomics67	ICL006-P	PASS00425	PeptideAtlas	PASS00425	https://db.systemsbiology.net/sbeams/cgi/PeptideAtlas/PASS_View?identifier=PASS00425	Development of the AMT tag database for virus-infected model systems	Processing of quantitative LC-MS datasets	Proteomic Data Statistical Processing	12_Protein_DE_RM_ICL006_BRC_(ICL006_P_N_RM--NA)	IRD	IRD_SV_ICL006-P	http://www.fludb.org/brc/svExperimentDetails.spg?expAccession=IRD_SV_ICL006-P&decorator=influenza&context=1406753496537
ICL006_Mock_24h_3_proteomics	ICL006-P	ICL006_Mock_24h_3_proteomics	Preparation of Protein Extracts for Proteomic Analysis	Strong cation exchange fractionation	Reversed-phase capillary LC-MS/MS and LC-MS analyses	proteomics68	ICL006-P	PASS00425	PeptideAtlas	PASS00425	https://db.systemsbiology.net/sbeams/cgi/PeptideAtlas/PASS_View?identifier=PASS00425	Development of the AMT tag database for virus-infected model systems	Processing of quantitative LC-MS datasets	Proteomic Data Statistical Processing	12_Protein_DE_RM_ICL006_BRC_(ICL006_P_N_RM--NA)	IRD	IRD_SV_ICL006-P	http://www.fludb.org/brc/svExperimentDetails.spg?expAccession=IRD_SV_ICL006-P&decorator=influenza&context=1406753496537
ICL006_Mock_30h_1_proteomics	ICL006-P	ICL006_Mock_30h_1_proteomics	Preparation of Protein Extracts for Proteomic Analysis	Strong cation exchange fractionation	Reversed-phase capillary LC-MS/MS and LC-MS analyses	proteomics69	ICL006-P	PASS00425	PeptideAtlas	PASS00425	https://db.systemsbiology.net/sbeams/cgi/PeptideAtlas/PASS_View?identifier=PASS00425	Development of the AMT tag database for virus-infected model systems	Processing of quantitative LC-MS datasets	Proteomic Data Statistical Processing	12_Protein_DE_RM_ICL006_BRC_(ICL006_P_N_RM--NA)	IRD	IRD_SV_ICL006-P	http://www.fludb.org/brc/svExperimentDetails.spg?expAccession=IRD_SV_ICL006-P&decorator=influenza&context=1406753496537
ICL006_Mock_30h_2_proteomics	ICL006-P	ICL006_Mock_30h_2_proteomics	Preparation of Protein Extracts for Proteomic Analysis	Strong cation exchange fractionation	Reversed-phase capillary LC-MS/MS and LC-MS analyses	proteomics70	ICL006-P	PASS00425	PeptideAtlas	PASS00425	https://db.systemsbiology.net/sbeams/cgi/PeptideAtlas/PASS_View?identifier=PASS00425	Development of the AMT tag database for virus-infected model systems	Processing of quantitative LC-MS datasets	Proteomic Data Statistical Processing	12_Protein_DE_RM_ICL006_BRC_(ICL006_P_N_RM--NA)	IRD	IRD_SV_ICL006-P	http://www.fludb.org/brc/svExperimentDetails.spg?expAccession=IRD_SV_ICL006-P&decorator=influenza&context=1406753496537
ICL006_Mock_30h_3_proteomics	ICL006-P	ICL006_Mock_30h_3_proteomics	Preparation of Protein Extracts for Proteomic Analysis	Strong cation exchange fractionation	Reversed-phase capillary LC-MS/MS and LC-MS analyses	proteomics71	ICL006-P	PASS00425	PeptideAtlas	PASS00425	https://db.systemsbiology.net/sbeams/cgi/PeptideAtlas/PASS_View?identifier=PASS00425	Development of the AMT tag database for virus-infected model systems	Processing of quantitative LC-MS datasets	Proteomic Data Statistical Processing	12_Protein_DE_RM_ICL006_BRC_(ICL006_P_N_RM--NA)	IRD	IRD_SV_ICL006-P	http://www.fludb.org/brc/svExperimentDetails.spg?expAccession=IRD_SV_ICL006-P&decorator=influenza&context=1406753496537
ICL006_Mock_36h_1_proteomics	ICL006-P	ICL006_Mock_36h_1_proteomics	Preparation of Protein Extracts for Proteomic Analysis	Strong cation exchange fractionation	Reversed-phase capillary LC-MS/MS and LC-MS analyses	proteomics72	ICL006-P	PASS00425	PeptideAtlas	PASS00425	https://db.systemsbiology.net/sbeams/cgi/PeptideAtlas/PASS_View?identifier=PASS00425	Development of the AMT tag database for virus-infected model systems	Processing of quantitative LC-MS datasets	Proteomic Data Statistical Processing	12_Protein_DE_RM_ICL006_BRC_(ICL006_P_N_RM--NA)	IRD	IRD_SV_ICL006-P	http://www.fludb.org/brc/svExperimentDetails.spg?expAccession=IRD_SV_ICL006-P&decorator=influenza&context=1406753496537
ICL006_Mock_36h_2_proteomics	ICL006-P	ICL006_Mock_36h_2_proteomics	Preparation of Protein Extracts for Proteomic Analysis	Strong cation exchange fractionation	Reversed-phase capillary LC-MS/MS and LC-MS analyses	proteomics73	ICL006-P	PASS00425	PeptideAtlas	PASS00425	https://db.systemsbiology.net/sbeams/cgi/PeptideAtlas/PASS_View?identifier=PASS00425	Development of the AMT tag database for virus-infected model systems	Processing of quantitative LC-MS datasets	Proteomic Data Statistical Processing	12_Protein_DE_RM_ICL006_BRC_(ICL006_P_N_RM--NA)	IRD	IRD_SV_ICL006-P	http://www.fludb.org/brc/svExperimentDetails.spg?expAccession=IRD_SV_ICL006-P&decorator=influenza&context=1406753496537
ICL006_Mock_36h_3_proteomics	ICL006-P	ICL006_Mock_36h_3_proteomics	Preparation of Protein Extracts for Proteomic Analysis	Strong cation exchange fractionation	Reversed-phase capillary LC-MS/MS and LC-MS analyses	proteomics74	ICL006-P	PASS00425	PeptideAtlas	PASS00425	https://db.systemsbiology.net/sbeams/cgi/PeptideAtlas/PASS_View?identifier=PASS00425	Development of the AMT tag database for virus-infected model systems	Processing of quantitative LC-MS datasets	Proteomic Data Statistical Processing	12_Protein_DE_RM_ICL006_BRC_(ICL006_P_N_RM--NA)	IRD	IRD_SV_ICL006-P	http://www.fludb.org/brc/svExperimentDetails.spg?expAccession=IRD_SV_ICL006-P&decorator=influenza&context=1406753496537
ICL006_Mock_3h_1_proteomics	ICL006-P	ICL006_Mock_3h_1_proteomics	Preparation of Protein Extracts for Proteomic Analysis	Strong cation exchange fractionation	Reversed-phase capillary LC-MS/MS and LC-MS analyses	proteomics75	ICL006-P	PASS00425	PeptideAtlas	PASS00425	https://db.systemsbiology.net/sbeams/cgi/PeptideAtlas/PASS_View?identifier=PASS00425	Development of the AMT tag database for virus-infected model systems	Processing of quantitative LC-MS datasets	Proteomic Data Statistical Processing	12_Protein_DE_RM_ICL006_BRC_(ICL006_P_N_RM--NA)	IRD	IRD_SV_ICL006-P	http://www.fludb.org/brc/svExperimentDetails.spg?expAccession=IRD_SV_ICL006-P&decorator=influenza&context=1406753496537
ICL006_Mock_3h_2_proteomics	ICL006-P	ICL006_Mock_3h_2_proteomics	Preparation of Protein Extracts for Proteomic Analysis	Strong cation exchange fractionation	Reversed-phase capillary LC-MS/MS and LC-MS analyses	proteomics76	ICL006-P	PASS00425	PeptideAtlas	PASS00425	https://db.systemsbiology.net/sbeams/cgi/PeptideAtlas/PASS_View?identifier=PASS00425	Development of the AMT tag database for virus-infected model systems	Processing of quantitative LC-MS datasets	Proteomic Data Statistical Processing	12_Protein_DE_RM_ICL006_BRC_(ICL006_P_N_RM--NA)	IRD	IRD_SV_ICL006-P	http://www.fludb.org/brc/svExperimentDetails.spg?expAccession=IRD_SV_ICL006-P&decorator=influenza&context=1406753496537
ICL006_Mock_3h_3_proteomics	ICL006-P	ICL006_Mock_3h_3_proteomics	Preparation of Protein Extracts for Proteomic Analysis	Strong cation exchange fractionation	Reversed-phase capillary LC-MS/MS and LC-MS analyses	proteomics77	ICL006-P	PASS00425	PeptideAtlas	PASS00425	https://db.systemsbiology.net/sbeams/cgi/PeptideAtlas/PASS_View?identifier=PASS00425	Development of the AMT tag database for virus-infected model systems	Processing of quantitative LC-MS datasets	Proteomic Data Statistical Processing	12_Protein_DE_RM_ICL006_BRC_(ICL006_P_N_RM--NA)	IRD	IRD_SV_ICL006-P	http://www.fludb.org/brc/svExperimentDetails.spg?expAccession=IRD_SV_ICL006-P&decorator=influenza&context=1406753496537
ICL006_Mock_48h_1_proteomics	ICL006-P	ICL006_Mock_48h_1_proteomics	Preparation of Protein Extracts for Proteomic Analysis	Strong cation exchange fractionation	Reversed-phase capillary LC-MS/MS and LC-MS analyses	proteomics78	ICL006-P	PASS00425	PeptideAtlas	PASS00425	https://db.systemsbiology.net/sbeams/cgi/PeptideAtlas/PASS_View?identifier=PASS00425	Development of the AMT tag database for virus-infected model systems	Processing of quantitative LC-MS datasets	Proteomic Data Statistical Processing	12_Protein_DE_RM_ICL006_BRC_(ICL006_P_N_RM--NA)	IRD	IRD_SV_ICL006-P	http://www.fludb.org/brc/svExperimentDetails.spg?expAccession=IRD_SV_ICL006-P&decorator=influenza&context=1406753496537
ICL006_Mock_48h_2_proteomics	ICL006-P	ICL006_Mock_48h_2_proteomics	Preparation of Protein Extracts for Proteomic Analysis	Strong cation exchange fractionation	Reversed-phase capillary LC-MS/MS and LC-MS analyses	proteomics79	ICL006-P	PASS00425	PeptideAtlas	PASS00425	https://db.systemsbiology.net/sbeams/cgi/PeptideAtlas/PASS_View?identifier=PASS00425	Development of the AMT tag database for virus-infected model systems	Processing of quantitative LC-MS datasets	Proteomic Data Statistical Processing	12_Protein_DE_RM_ICL006_BRC_(ICL006_P_N_RM--NA)	IRD	IRD_SV_ICL006-P	http://www.fludb.org/brc/svExperimentDetails.spg?expAccession=IRD_SV_ICL006-P&decorator=influenza&context=1406753496537
ICL006_Mock_48h_3_proteomics	ICL006-P	ICL006_Mock_48h_3_proteomics	Preparation of Protein Extracts for Proteomic Analysis	Strong cation exchange fractionation	Reversed-phase capillary LC-MS/MS and LC-MS analyses	proteomics80	ICL006-P	PASS00425	PeptideAtlas	PASS00425	https://db.systemsbiology.net/sbeams/cgi/PeptideAtlas/PASS_View?identifier=PASS00425	Development of the AMT tag database for virus-infected model systems	Processing of quantitative LC-MS datasets	Proteomic Data Statistical Processing	12_Protein_DE_RM_ICL006_BRC_(ICL006_P_N_RM--NA)	IRD	IRD_SV_ICL006-P	http://www.fludb.org/brc/svExperimentDetails.spg?expAccession=IRD_SV_ICL006-P&decorator=influenza&context=1406753496537
ICL006_Mock_7h_1_proteomics	ICL006-P	ICL006_Mock_7h_1_proteomics	Preparation of Protein Extracts for Proteomic Analysis	Strong cation exchange fractionation	Reversed-phase capillary LC-MS/MS and LC-MS analyses	proteomics81	ICL006-P	PASS00425	PeptideAtlas	PASS00425	https://db.systemsbiology.net/sbeams/cgi/PeptideAtlas/PASS_View?identifier=PASS00425	Development of the AMT tag database for virus-infected model systems	Processing of quantitative LC-MS datasets	Proteomic Data Statistical Processing	12_Protein_DE_RM_ICL006_BRC_(ICL006_P_N_RM--NA)	IRD	IRD_SV_ICL006-P	http://www.fludb.org/brc/svExperimentDetails.spg?expAccession=IRD_SV_ICL006-P&decorator=influenza&context=1406753496537
ICL006_Mock_7h_2_proteomics	ICL006-P	ICL006_Mock_7h_2_proteomics	Preparation of Protein Extracts for Proteomic Analysis	Strong cation exchange fractionation	Reversed-phase capillary LC-MS/MS and LC-MS analyses	proteomics82	ICL006-P	PASS00425	PeptideAtlas	PASS00425	https://db.systemsbiology.net/sbeams/cgi/PeptideAtlas/PASS_View?identifier=PASS00425	Development of the AMT tag database for virus-infected model systems	Processing of quantitative LC-MS datasets	Proteomic Data Statistical Processing	12_Protein_DE_RM_ICL006_BRC_(ICL006_P_N_RM--NA)	IRD	IRD_SV_ICL006-P	http://www.fludb.org/brc/svExperimentDetails.spg?expAccession=IRD_SV_ICL006-P&decorator=influenza&context=1406753496537
ICL006_Mock_7h_3_proteomics	ICL006-P	ICL006_Mock_7h_3_proteomics	Preparation of Protein Extracts for Proteomic Analysis	Strong cation exchange fractionation	Reversed-phase capillary LC-MS/MS and LC-MS analyses	proteomics83	ICL006-P	PASS00425	PeptideAtlas	PASS00425	https://db.systemsbiology.net/sbeams/cgi/PeptideAtlas/PASS_View?identifier=PASS00425	Development of the AMT tag database for virus-infected model systems	Processing of quantitative LC-MS datasets	Proteomic Data Statistical Processing	12_Protein_DE_RM_ICL006_BRC_(ICL006_P_N_RM--NA)	IRD	IRD_SV_ICL006-P	http://www.fludb.org/brc/svExperimentDetails.spg?expAccession=IRD_SV_ICL006-P&decorator=influenza&context=1406753496537
ICL010_mock_0h_1_Proteomics	ICL010-P	ICL010_mock_0h_1_Proteomics	Preparation of Protein Extracts for Proteomic Analysis	Strong cation exchange fractionation	Reversed-phase capillary LC-MS/MS and LC-MS analyses	proteomics84	ICL010-P	PASS00426	PeptideAtlas	PASS00426	https://db.systemsbiology.net/sbeams/cgi/PeptideAtlas/PASS_View?identifier=PASS00426	Development of the AMT tag database for virus-infected model systems	Processing of quantitative LC-MS datasets	Proteomic Data Statistical Processing	ICL010_Protein_DE_RM_02-20-13_SV	IRD	IRD_SV_ICL010-P	http://www.fludb.org/brc/svExperimentDetails.spg?expAccession=IRD_SV_ICL010-P&decorator=influenza&context=1406753496537
ICL010_mock_0h_2_Proteomics	ICL010-P	ICL010_mock_0h_2_Proteomics	Preparation of Protein Extracts for Proteomic Analysis	Strong cation exchange fractionation	Reversed-phase capillary LC-MS/MS and LC-MS analyses	proteomics85	ICL010-P	PASS00426	PeptideAtlas	PASS00426	https://db.systemsbiology.net/sbeams/cgi/PeptideAtlas/PASS_View?identifier=PASS00426	Development of the AMT tag database for virus-infected model systems	Processing of quantitative LC-MS datasets	Proteomic Data Statistical Processing	ICL010_Protein_DE_RM_02-20-13_SV	IRD	IRD_SV_ICL010-P	http://www.fludb.org/brc/svExperimentDetails.spg?expAccession=IRD_SV_ICL010-P&decorator=influenza&context=1406753496537
ICL010_mock_0h_3_Proteomics	ICL010-P	ICL010_mock_0h_3_Proteomics	Preparation of Protein Extracts for Proteomic Analysis	Strong cation exchange fractionation	Reversed-phase capillary LC-MS/MS and LC-MS analyses	proteomics86	ICL010-P	PASS00426	PeptideAtlas	PASS00426	https://db.systemsbiology.net/sbeams/cgi/PeptideAtlas/PASS_View?identifier=PASS00426	Development of the AMT tag database for virus-infected model systems	Processing of quantitative LC-MS datasets	Proteomic Data Statistical Processing	ICL010_Protein_DE_RM_02-20-13_SV	IRD	IRD_SV_ICL010-P	http://www.fludb.org/brc/svExperimentDetails.spg?expAccession=IRD_SV_ICL010-P&decorator=influenza&context=1406753496537
ICL010_mock_12h_1_Proteomics	ICL010-P	ICL010_mock_12h_1_Proteomics	Preparation of Protein Extracts for Proteomic Analysis	Strong cation exchange fractionation	Reversed-phase capillary LC-MS/MS and LC-MS analyses	proteomics87	ICL010-P	PASS00426	PeptideAtlas	PASS00426	https://db.systemsbiology.net/sbeams/cgi/PeptideAtlas/PASS_View?identifier=PASS00426	Development of the AMT tag database for virus-infected model systems	Processing of quantitative LC-MS datasets	Proteomic Data Statistical Processing	ICL010_Protein_DE_RM_02-20-13_SV	IRD	IRD_SV_ICL010-P	http://www.fludb.org/brc/svExperimentDetails.spg?expAccession=IRD_SV_ICL010-P&decorator=influenza&context=1406753496537
ICL010_mock_12h_2_Proteomics	ICL010-P	ICL010_mock_12h_2_Proteomics	Preparation of Protein Extracts for Proteomic Analysis	Strong cation exchange fractionation	Reversed-phase capillary LC-MS/MS and LC-MS analyses	proteomics88	ICL010-P	PASS00426	PeptideAtlas	PASS00426	https://db.systemsbiology.net/sbeams/cgi/PeptideAtlas/PASS_View?identifier=PASS00426	Development of the AMT tag database for virus-infected model systems	Processing of quantitative LC-MS datasets	Proteomic Data Statistical Processing	ICL010_Protein_DE_RM_02-20-13_SV	IRD	IRD_SV_ICL010-P	http://www.fludb.org/brc/svExperimentDetails.spg?expAccession=IRD_SV_ICL010-P&decorator=influenza&context=1406753496537
ICL010_mock_12h_3_Proteomics	ICL010-P	ICL010_mock_12h_3_Proteomics	Preparation of Protein Extracts for Proteomic Analysis	Strong cation exchange fractionation	Reversed-phase capillary LC-MS/MS and LC-MS analyses	proteomics89	ICL010-P	PASS00426	PeptideAtlas	PASS00426	https://db.systemsbiology.net/sbeams/cgi/PeptideAtlas/PASS_View?identifier=PASS00426	Development of the AMT tag database for virus-infected model systems	Processing of quantitative LC-MS datasets	Proteomic Data Statistical Processing	ICL010_Protein_DE_RM_02-20-13_SV	IRD	IRD_SV_ICL010-P	http://www.fludb.org/brc/svExperimentDetails.spg?expAccession=IRD_SV_ICL010-P&decorator=influenza&context=1406753496537
ICL010_mock_18h_1_Proteomics	ICL010-P	ICL010_mock_18h_1_Proteomics	Preparation of Protein Extracts for Proteomic Analysis	Strong cation exchange fractionation	Reversed-phase capillary LC-MS/MS and LC-MS analyses	proteomics90	ICL010-P	PASS00426	PeptideAtlas	PASS00426	https://db.systemsbiology.net/sbeams/cgi/PeptideAtlas/PASS_View?identifier=PASS00426	Development of the AMT tag database for virus-infected model systems	Processing of quantitative LC-MS datasets	Proteomic Data Statistical Processing	ICL010_Protein_DE_RM_02-20-13_SV	IRD	IRD_SV_ICL010-P	http://www.fludb.org/brc/svExperimentDetails.spg?expAccession=IRD_SV_ICL010-P&decorator=influenza&context=1406753496537
ICL010_mock_18h_2_Proteomics	ICL010-P	ICL010_mock_18h_2_Proteomics	Preparation of Protein Extracts for Proteomic Analysis	Strong cation exchange fractionation	Reversed-phase capillary LC-MS/MS and LC-MS analyses	proteomics91	ICL010-P	PASS00426	PeptideAtlas	PASS00426	https://db.systemsbiology.net/sbeams/cgi/PeptideAtlas/PASS_View?identifier=PASS00426	Development of the AMT tag database for virus-infected model systems	Processing of quantitative LC-MS datasets	Proteomic Data Statistical Processing	ICL010_Protein_DE_RM_02-20-13_SV	IRD	IRD_SV_ICL010-P	http://www.fludb.org/brc/svExperimentDetails.spg?expAccession=IRD_SV_ICL010-P&decorator=influenza&context=1406753496537
ICL010_mock_18h_3_Proteomics	ICL010-P	ICL010_mock_18h_3_Proteomics	Preparation of Protein Extracts for Proteomic Analysis	Strong cation exchange fractionation	Reversed-phase capillary LC-MS/MS and LC-MS analyses	proteomics92	ICL010-P	PASS00426	PeptideAtlas	PASS00426	https://db.systemsbiology.net/sbeams/cgi/PeptideAtlas/PASS_View?identifier=PASS00426	Development of the AMT tag database for virus-infected model systems	Processing of quantitative LC-MS datasets	Proteomic Data Statistical Processing	ICL010_Protein_DE_RM_02-20-13_SV	IRD	IRD_SV_ICL010-P	http://www.fludb.org/brc/svExperimentDetails.spg?expAccession=IRD_SV_ICL010-P&decorator=influenza&context=1406753496537
ICL010_mock_24h_1_Proteomics	ICL010-P	ICL010_mock_24h_1_Proteomics	Preparation of Protein Extracts for Proteomic Analysis	Strong cation exchange fractionation	Reversed-phase capillary LC-MS/MS and LC-MS analyses	proteomics93	ICL010-P	PASS00426	PeptideAtlas	PASS00426	https://db.systemsbiology.net/sbeams/cgi/PeptideAtlas/PASS_View?identifier=PASS00426	Development of the AMT tag database for virus-infected model systems	Processing of quantitative LC-MS datasets	Proteomic Data Statistical Processing	ICL010_Protein_DE_RM_02-20-13_SV	IRD	IRD_SV_ICL010-P	http://www.fludb.org/brc/svExperimentDetails.spg?expAccession=IRD_SV_ICL010-P&decorator=influenza&context=1406753496537
ICL010_mock_24h_2_Proteomics	ICL010-P	ICL010_mock_24h_2_Proteomics	Preparation of Protein Extracts for Proteomic Analysis	Strong cation exchange fractionation	Reversed-phase capillary LC-MS/MS and LC-MS analyses	proteomics94	ICL010-P	PASS00426	PeptideAtlas	PASS00426	https://db.systemsbiology.net/sbeams/cgi/PeptideAtlas/PASS_View?identifier=PASS00426	Development of the AMT tag database for virus-infected model systems	Processing of quantitative LC-MS datasets	Proteomic Data Statistical Processing	ICL010_Protein_DE_RM_02-20-13_SV	IRD	IRD_SV_ICL010-P	http://www.fludb.org/brc/svExperimentDetails.spg?expAccession=IRD_SV_ICL010-P&decorator=influenza&context=1406753496537
ICL010_mock_24h_3_Proteomics	ICL010-P	ICL010_mock_24h_3_Proteomics	Preparation of Protein Extracts for Proteomic Analysis	Strong cation exchange fractionation	Reversed-phase capillary LC-MS/MS and LC-MS analyses	proteomics95	ICL010-P	PASS00426	PeptideAtlas	PASS00426	https://db.systemsbiology.net/sbeams/cgi/PeptideAtlas/PASS_View?identifier=PASS00426	Development of the AMT tag database for virus-infected model systems	Processing of quantitative LC-MS datasets	Proteomic Data Statistical Processing	ICL010_Protein_DE_RM_02-20-13_SV	IRD	IRD_SV_ICL010-P	http://www.fludb.org/brc/svExperimentDetails.spg?expAccession=IRD_SV_ICL010-P&decorator=influenza&context=1406753496537
ICL010_mock_30h_1_Proteomics	ICL010-P	ICL010_mock_30h_1_Proteomics	Preparation of Protein Extracts for Proteomic Analysis	Strong cation exchange fractionation	Reversed-phase capillary LC-MS/MS and LC-MS analyses	proteomics96	ICL010-P	PASS00426	PeptideAtlas	PASS00426	https://db.systemsbiology.net/sbeams/cgi/PeptideAtlas/PASS_View?identifier=PASS00426	Development of the AMT tag database for virus-infected model systems	Processing of quantitative LC-MS datasets	Proteomic Data Statistical Processing	ICL010_Protein_DE_RM_02-20-13_SV	IRD	IRD_SV_ICL010-P	http://www.fludb.org/brc/svExperimentDetails.spg?expAccession=IRD_SV_ICL010-P&decorator=influenza&context=1406753496537
ICL010_mock_30h_2_Proteomics	ICL010-P	ICL010_mock_30h_2_Proteomics	Preparation of Protein Extracts for Proteomic Analysis	Strong cation exchange fractionation	Reversed-phase capillary LC-MS/MS and LC-MS analyses	proteomics97	ICL010-P	PASS00426	PeptideAtlas	PASS00426	https://db.systemsbiology.net/sbeams/cgi/PeptideAtlas/PASS_View?identifier=PASS00426	Development of the AMT tag database for virus-infected model systems	Processing of quantitative LC-MS datasets	Proteomic Data Statistical Processing	ICL010_Protein_DE_RM_02-20-13_SV	IRD	IRD_SV_ICL010-P	http://www.fludb.org/brc/svExperimentDetails.spg?expAccession=IRD_SV_ICL010-P&decorator=influenza&context=1406753496537
ICL010_mock_30h_3_Proteomics	ICL010-P	ICL010_mock_30h_3_Proteomics	Preparation of Protein Extracts for Proteomic Analysis	Strong cation exchange fractionation	Reversed-phase capillary LC-MS/MS and LC-MS analyses	proteomics98	ICL010-P	PASS00426	PeptideAtlas	PASS00426	https://db.systemsbiology.net/sbeams/cgi/PeptideAtlas/PASS_View?identifier=PASS00426	Development of the AMT tag database for virus-infected model systems	Processing of quantitative LC-MS datasets	Proteomic Data Statistical Processing	ICL010_Protein_DE_RM_02-20-13_SV	IRD	IRD_SV_ICL010-P	http://www.fludb.org/brc/svExperimentDetails.spg?expAccession=IRD_SV_ICL010-P&decorator=influenza&context=1406753496537
ICL010_mock_36h_1_Proteomics	ICL010-P	ICL010_mock_36h_1_Proteomics	Preparation of Protein Extracts for Proteomic Analysis	Strong cation exchange fractionation	Reversed-phase capillary LC-MS/MS and LC-MS analyses	proteomics99	ICL010-P	PASS00426	PeptideAtlas	PASS00426	https://db.systemsbiology.net/sbeams/cgi/PeptideAtlas/PASS_View?identifier=PASS00426	Development of the AMT tag database for virus-infected model systems	Processing of quantitative LC-MS datasets	Proteomic Data Statistical Processing	ICL010_Protein_DE_RM_02-20-13_SV	IRD	IRD_SV_ICL010-P	http://www.fludb.org/brc/svExperimentDetails.spg?expAccession=IRD_SV_ICL010-P&decorator=influenza&context=1406753496537
ICL010_mock_36h_2_Proteomics	ICL010-P	ICL010_mock_36h_2_Proteomics	Preparation of Protein Extracts for Proteomic Analysis	Strong cation exchange fractionation	Reversed-phase capillary LC-MS/MS and LC-MS analyses	proteomics100	ICL010-P	PASS00426	PeptideAtlas	PASS00426	https://db.systemsbiology.net/sbeams/cgi/PeptideAtlas/PASS_View?identifier=PASS00426	Development of the AMT tag database for virus-infected model systems	Processing of quantitative LC-MS datasets	Proteomic Data Statistical Processing	ICL010_Protein_DE_RM_02-20-13_SV	IRD	IRD_SV_ICL010-P	http://www.fludb.org/brc/svExperimentDetails.spg?expAccession=IRD_SV_ICL010-P&decorator=influenza&context=1406753496537
ICL010_mock_36h_3_Proteomics	ICL010-P	ICL010_mock_36h_3_Proteomics	Preparation of Protein Extracts for Proteomic Analysis	Strong cation exchange fractionation	Reversed-phase capillary LC-MS/MS and LC-MS analyses	proteomics101	ICL010-P	PASS00426	PeptideAtlas	PASS00426	https://db.systemsbiology.net/sbeams/cgi/PeptideAtlas/PASS_View?identifier=PASS00426	Development of the AMT tag database for virus-infected model systems	Processing of quantitative LC-MS datasets	Proteomic Data Statistical Processing	ICL010_Protein_DE_RM_02-20-13_SV	IRD	IRD_SV_ICL010-P	http://www.fludb.org/brc/svExperimentDetails.spg?expAccession=IRD_SV_ICL010-P&decorator=influenza&context=1406753496537
ICL010_mock_3h_1_Proteomics	ICL010-P	ICL010_mock_3h_1_Proteomics	Preparation of Protein Extracts for Proteomic Analysis	Strong cation exchange fractionation	Reversed-phase capillary LC-MS/MS and LC-MS analyses	proteomics102	ICL010-P	PASS00426	PeptideAtlas	PASS00426	https://db.systemsbiology.net/sbeams/cgi/PeptideAtlas/PASS_View?identifier=PASS00426	Development of the AMT tag database for virus-infected model systems	Processing of quantitative LC-MS datasets	Proteomic Data Statistical Processing	ICL010_Protein_DE_RM_02-20-13_SV	IRD	IRD_SV_ICL010-P	http://www.fludb.org/brc/svExperimentDetails.spg?expAccession=IRD_SV_ICL010-P&decorator=influenza&context=1406753496537
ICL010_mock_3h_2_Proteomics	ICL010-P	ICL010_mock_3h_2_Proteomics	Preparation of Protein Extracts for Proteomic Analysis	Strong cation exchange fractionation	Reversed-phase capillary LC-MS/MS and LC-MS analyses	proteomics103	ICL010-P	PASS00426	PeptideAtlas	PASS00426	https://db.systemsbiology.net/sbeams/cgi/PeptideAtlas/PASS_View?identifier=PASS00426	Development of the AMT tag database for virus-infected model systems	Processing of quantitative LC-MS datasets	Proteomic Data Statistical Processing	ICL010_Protein_DE_RM_02-20-13_SV	IRD	IRD_SV_ICL010-P	http://www.fludb.org/brc/svExperimentDetails.spg?expAccession=IRD_SV_ICL010-P&decorator=influenza&context=1406753496537
ICL010_mock_3h_3_Proteomics	ICL010-P	ICL010_mock_3h_3_Proteomics	Preparation of Protein Extracts for Proteomic Analysis	Strong cation exchange fractionation	Reversed-phase capillary LC-MS/MS and LC-MS analyses	proteomics104	ICL010-P	PASS00426	PeptideAtlas	PASS00426	https://db.systemsbiology.net/sbeams/cgi/PeptideAtlas/PASS_View?identifier=PASS00426	Development of the AMT tag database for virus-infected model systems	Processing of quantitative LC-MS datasets	Proteomic Data Statistical Processing	ICL010_Protein_DE_RM_02-20-13_SV	IRD	IRD_SV_ICL010-P	http://www.fludb.org/brc/svExperimentDetails.spg?expAccession=IRD_SV_ICL010-P&decorator=influenza&context=1406753496537
ICL010_mock_48h_1_Proteomics	ICL010-P	ICL010_mock_48h_1_Proteomics	Preparation of Protein Extracts for Proteomic Analysis	Strong cation exchange fractionation	Reversed-phase capillary LC-MS/MS and LC-MS analyses	proteomics105	ICL010-P	PASS00426	PeptideAtlas	PASS00426	https://db.systemsbiology.net/sbeams/cgi/PeptideAtlas/PASS_View?identifier=PASS00426	Development of the AMT tag database for virus-infected model systems	Processing of quantitative LC-MS datasets	Proteomic Data Statistical Processing	ICL010_Protein_DE_RM_02-20-13_SV	IRD	IRD_SV_ICL010-P	http://www.fludb.org/brc/svExperimentDetails.spg?expAccession=IRD_SV_ICL010-P&decorator=influenza&context=1406753496537
ICL010_mock_48h_2_Proteomics	ICL010-P	ICL010_mock_48h_2_Proteomics	Preparation of Protein Extracts for Proteomic Analysis	Strong cation exchange fractionation	Reversed-phase capillary LC-MS/MS and LC-MS analyses	proteomics106	ICL010-P	PASS00426	PeptideAtlas	PASS00426	https://db.systemsbiology.net/sbeams/cgi/PeptideAtlas/PASS_View?identifier=PASS00426	Development of the AMT tag database for virus-infected model systems	Processing of quantitative LC-MS datasets	Proteomic Data Statistical Processing	ICL010_Protein_DE_RM_02-20-13_SV	IRD	IRD_SV_ICL010-P	http://www.fludb.org/brc/svExperimentDetails.spg?expAccession=IRD_SV_ICL010-P&decorator=influenza&context=1406753496537
ICL010_mock_48h_3_Proteomics	ICL010-P	ICL010_mock_48h_3_Proteomics	Preparation of Protein Extracts for Proteomic Analysis	Strong cation exchange fractionation	Reversed-phase capillary LC-MS/MS and LC-MS analyses	proteomics107	ICL010-P	PASS00426	PeptideAtlas	PASS00426	https://db.systemsbiology.net/sbeams/cgi/PeptideAtlas/PASS_View?identifier=PASS00426	Development of the AMT tag database for virus-infected model systems	Processing of quantitative LC-MS datasets	Proteomic Data Statistical Processing	ICL010_Protein_DE_RM_02-20-13_SV	IRD	IRD_SV_ICL010-P	http://www.fludb.org/brc/svExperimentDetails.spg?expAccession=IRD_SV_ICL010-P&decorator=influenza&context=1406753496537
ICL010_mock_7h_1_Proteomics	ICL010-P	ICL010_mock_7h_1_Proteomics	Preparation of Protein Extracts for Proteomic Analysis	Strong cation exchange fractionation	Reversed-phase capillary LC-MS/MS and LC-MS analyses	proteomics108	ICL010-P	PASS00426	PeptideAtlas	PASS00426	https://db.systemsbiology.net/sbeams/cgi/PeptideAtlas/PASS_View?identifier=PASS00426	Development of the AMT tag database for virus-infected model systems	Processing of quantitative LC-MS datasets	Proteomic Data Statistical Processing	ICL010_Protein_DE_RM_02-20-13_SV	IRD	IRD_SV_ICL010-P	http://www.fludb.org/brc/svExperimentDetails.spg?expAccession=IRD_SV_ICL010-P&decorator=influenza&context=1406753496537
ICL010_mock_7h_2_Proteomics	ICL010-P	ICL010_mock_7h_2_Proteomics	Preparation of Protein Extracts for Proteomic Analysis	Strong cation exchange fractionation	Reversed-phase capillary LC-MS/MS and LC-MS analyses	proteomics109	ICL010-P	PASS00426	PeptideAtlas	PASS00426	https://db.systemsbiology.net/sbeams/cgi/PeptideAtlas/PASS_View?identifier=PASS00426	Development of the AMT tag database for virus-infected model systems	Processing of quantitative LC-MS datasets	Proteomic Data Statistical Processing	ICL010_Protein_DE_RM_02-20-13_SV	IRD	IRD_SV_ICL010-P	http://www.fludb.org/brc/svExperimentDetails.spg?expAccession=IRD_SV_ICL010-P&decorator=influenza&context=1406753496537
ICL010_mock_7h_3_Proteomics	ICL010-P	ICL010_mock_7h_3_Proteomics	Preparation of Protein Extracts for Proteomic Analysis	Strong cation exchange fractionation	Reversed-phase capillary LC-MS/MS and LC-MS analyses	proteomics110	ICL010-P	PASS00426	PeptideAtlas	PASS00426	https://db.systemsbiology.net/sbeams/cgi/PeptideAtlas/PASS_View?identifier=PASS00426	Development of the AMT tag database for virus-infected model systems	Processing of quantitative LC-MS datasets	Proteomic Data Statistical Processing	ICL010_Protein_DE_RM_02-20-13_SV	IRD	IRD_SV_ICL010-P	http://www.fludb.org/brc/svExperimentDetails.spg?expAccession=IRD_SV_ICL010-P&decorator=influenza&context=1406753496537
ICL010_NL_0h_1_Proteomics	ICL010-P	ICL010_NL_0h_1_Proteomics	Preparation of Protein Extracts for Proteomic Analysis	Strong cation exchange fractionation	Reversed-phase capillary LC-MS/MS and LC-MS analyses	proteomics111	ICL010-P	PASS00426	PeptideAtlas	PASS00426	https://db.systemsbiology.net/sbeams/cgi/PeptideAtlas/PASS_View?identifier=PASS00426	Development of the AMT tag database for virus-infected model systems	Processing of quantitative LC-MS datasets	Proteomic Data Statistical Processing	ICL010_Protein_DE_RM_02-20-13_SV	IRD	IRD_SV_ICL010-P	http://www.fludb.org/brc/svExperimentDetails.spg?expAccession=IRD_SV_ICL010-P&decorator=influenza&context=1406753496537
ICL010_NL_0h_2_Proteomics	ICL010-P	ICL010_NL_0h_2_Proteomics	Preparation of Protein Extracts for Proteomic Analysis	Strong cation exchange fractionation	Reversed-phase capillary LC-MS/MS and LC-MS analyses	proteomics112	ICL010-P	PASS00426	PeptideAtlas	PASS00426	https://db.systemsbiology.net/sbeams/cgi/PeptideAtlas/PASS_View?identifier=PASS00426	Development of the AMT tag database for virus-infected model systems	Processing of quantitative LC-MS datasets	Proteomic Data Statistical Processing	ICL010_Protein_DE_RM_02-20-13_SV	IRD	IRD_SV_ICL010-P	http://www.fludb.org/brc/svExperimentDetails.spg?expAccession=IRD_SV_ICL010-P&decorator=influenza&context=1406753496537
ICL010_NL_0h_3_Proteomics	ICL010-P	ICL010_NL_0h_3_Proteomics	Preparation of Protein Extracts for Proteomic Analysis	Strong cation exchange fractionation	Reversed-phase capillary LC-MS/MS and LC-MS analyses	proteomics113	ICL010-P	PASS00426	PeptideAtlas	PASS00426	https://db.systemsbiology.net/sbeams/cgi/PeptideAtlas/PASS_View?identifier=PASS00426	Development of the AMT tag database for virus-infected model systems	Processing of quantitative LC-MS datasets	Proteomic Data Statistical Processing	ICL010_Protein_DE_RM_02-20-13_SV	IRD	IRD_SV_ICL010-P	http://www.fludb.org/brc/svExperimentDetails.spg?expAccession=IRD_SV_ICL010-P&decorator=influenza&context=1406753496537
ICL010_NL_12h_1_Proteomics	ICL010-P	ICL010_NL_12h_1_Proteomics	Preparation of Protein Extracts for Proteomic Analysis	Strong cation exchange fractionation	Reversed-phase capillary LC-MS/MS and LC-MS analyses	proteomics114	ICL010-P	PASS00426	PeptideAtlas	PASS00426	https://db.systemsbiology.net/sbeams/cgi/PeptideAtlas/PASS_View?identifier=PASS00426	Development of the AMT tag database for virus-infected model systems	Processing of quantitative LC-MS datasets	Proteomic Data Statistical Processing	ICL010_Protein_DE_RM_02-20-13_SV	IRD	IRD_SV_ICL010-P	http://www.fludb.org/brc/svExperimentDetails.spg?expAccession=IRD_SV_ICL010-P&decorator=influenza&context=1406753496537
ICL010_NL_12h_2_Proteomics	ICL010-P	ICL010_NL_12h_2_Proteomics	Preparation of Protein Extracts for Proteomic Analysis	Strong cation exchange fractionation	Reversed-phase capillary LC-MS/MS and LC-MS analyses	proteomics115	ICL010-P	PASS00426	PeptideAtlas	PASS00426	https://db.systemsbiology.net/sbeams/cgi/PeptideAtlas/PASS_View?identifier=PASS00426	Development of the AMT tag database for virus-infected model systems	Processing of quantitative LC-MS datasets	Proteomic Data Statistical Processing	ICL010_Protein_DE_RM_02-20-13_SV	IRD	IRD_SV_ICL010-P	http://www.fludb.org/brc/svExperimentDetails.spg?expAccession=IRD_SV_ICL010-P&decorator=influenza&context=1406753496537
ICL010_NL_12h_3_Proteomics	ICL010-P	ICL010_NL_12h_3_Proteomics	Preparation of Protein Extracts for Proteomic Analysis	Strong cation exchange fractionation	Reversed-phase capillary LC-MS/MS and LC-MS analyses	proteomics116	ICL010-P	PASS00426	PeptideAtlas	PASS00426	https://db.systemsbiology.net/sbeams/cgi/PeptideAtlas/PASS_View?identifier=PASS00426	Development of the AMT tag database for virus-infected model systems	Processing of quantitative LC-MS datasets	Proteomic Data Statistical Processing	ICL010_Protein_DE_RM_02-20-13_SV	IRD	IRD_SV_ICL010-P	http://www.fludb.org/brc/svExperimentDetails.spg?expAccession=IRD_SV_ICL010-P&decorator=influenza&context=1406753496537
ICL010_NL_18h_1_Proteomics	ICL010-P	ICL010_NL_18h_1_Proteomics	Preparation of Protein Extracts for Proteomic Analysis	Strong cation exchange fractionation	Reversed-phase capillary LC-MS/MS and LC-MS analyses	proteomics117	ICL010-P	PASS00426	PeptideAtlas	PASS00426	https://db.systemsbiology.net/sbeams/cgi/PeptideAtlas/PASS_View?identifier=PASS00426	Development of the AMT tag database for virus-infected model systems	Processing of quantitative LC-MS datasets	Proteomic Data Statistical Processing	ICL010_Protein_DE_RM_02-20-13_SV	IRD	IRD_SV_ICL010-P	http://www.fludb.org/brc/svExperimentDetails.spg?expAccession=IRD_SV_ICL010-P&decorator=influenza&context=1406753496537
ICL010_NL_18h_2_Proteomics	ICL010-P	ICL010_NL_18h_2_Proteomics	Preparation of Protein Extracts for Proteomic Analysis	Strong cation exchange fractionation	Reversed-phase capillary LC-MS/MS and LC-MS analyses	proteomics118	ICL010-P	PASS00426	PeptideAtlas	PASS00426	https://db.systemsbiology.net/sbeams/cgi/PeptideAtlas/PASS_View?identifier=PASS00426	Development of the AMT tag database for virus-infected model systems	Processing of quantitative LC-MS datasets	Proteomic Data Statistical Processing	ICL010_Protein_DE_RM_02-20-13_SV	IRD	IRD_SV_ICL010-P	http://www.fludb.org/brc/svExperimentDetails.spg?expAccession=IRD_SV_ICL010-P&decorator=influenza&context=1406753496537
ICL010_NL_18h_3_Proteomics	ICL010-P	ICL010_NL_18h_3_Proteomics	Preparation of Protein Extracts for Proteomic Analysis	Strong cation exchange fractionation	Reversed-phase capillary LC-MS/MS and LC-MS analyses	proteomics119	ICL010-P	PASS00426	PeptideAtlas	PASS00426	https://db.systemsbiology.net/sbeams/cgi/PeptideAtlas/PASS_View?identifier=PASS00426	Development of the AMT tag database for virus-infected model systems	Processing of quantitative LC-MS datasets	Proteomic Data Statistical Processing	ICL010_Protein_DE_RM_02-20-13_SV	IRD	IRD_SV_ICL010-P	http://www.fludb.org/brc/svExperimentDetails.spg?expAccession=IRD_SV_ICL010-P&decorator=influenza&context=1406753496537
ICL010_NL_24h_1_Proteomics	ICL010-P	ICL010_NL_24h_1_Proteomics	Preparation of Protein Extracts for Proteomic Analysis	Strong cation exchange fractionation	Reversed-phase capillary LC-MS/MS and LC-MS analyses	proteomics120	ICL010-P	PASS00426	PeptideAtlas	PASS00426	https://db.systemsbiology.net/sbeams/cgi/PeptideAtlas/PASS_View?identifier=PASS00426	Development of the AMT tag database for virus-infected model systems	Processing of quantitative LC-MS datasets	Proteomic Data Statistical Processing	ICL010_Protein_DE_RM_02-20-13_SV	IRD	IRD_SV_ICL010-P	http://www.fludb.org/brc/svExperimentDetails.spg?expAccession=IRD_SV_ICL010-P&decorator=influenza&context=1406753496537
ICL010_NL_24h_2_Proteomics	ICL010-P	ICL010_NL_24h_2_Proteomics	Preparation of Protein Extracts for Proteomic Analysis	Strong cation exchange fractionation	Reversed-phase capillary LC-MS/MS and LC-MS analyses	proteomics121	ICL010-P	PASS00426	PeptideAtlas	PASS00426	https://db.systemsbiology.net/sbeams/cgi/PeptideAtlas/PASS_View?identifier=PASS00426	Development of the AMT tag database for virus-infected model systems	Processing of quantitative LC-MS datasets	Proteomic Data Statistical Processing	ICL010_Protein_DE_RM_02-20-13_SV	IRD	IRD_SV_ICL010-P	http://www.fludb.org/brc/svExperimentDetails.spg?expAccession=IRD_SV_ICL010-P&decorator=influenza&context=1406753496537
ICL010_NL_24h_3_Proteomics	ICL010-P	ICL010_NL_24h_3_Proteomics	Preparation of Protein Extracts for Proteomic Analysis	Strong cation exchange fractionation	Reversed-phase capillary LC-MS/MS and LC-MS analyses	proteomics122	ICL010-P	PASS00426	PeptideAtlas	PASS00426	https://db.systemsbiology.net/sbeams/cgi/PeptideAtlas/PASS_View?identifier=PASS00426	Development of the AMT tag database for virus-infected model systems	Processing of quantitative LC-MS datasets	Proteomic Data Statistical Processing	ICL010_Protein_DE_RM_02-20-13_SV	IRD	IRD_SV_ICL010-P	http://www.fludb.org/brc/svExperimentDetails.spg?expAccession=IRD_SV_ICL010-P&decorator=influenza&context=1406753496537
ICL010_NL_30h_1_Proteomics	ICL010-P	ICL010_NL_30h_1_Proteomics	Preparation of Protein Extracts for Proteomic Analysis	Strong cation exchange fractionation	Reversed-phase capillary LC-MS/MS and LC-MS analyses	proteomics123	ICL010-P	PASS00426	PeptideAtlas	PASS00426	https://db.systemsbiology.net/sbeams/cgi/PeptideAtlas/PASS_View?identifier=PASS00426	Development of the AMT tag database for virus-infected model systems	Processing of quantitative LC-MS datasets	Proteomic Data Statistical Processing	ICL010_Protein_DE_RM_02-20-13_SV	IRD	IRD_SV_ICL010-P	http://www.fludb.org/brc/svExperimentDetails.spg?expAccession=IRD_SV_ICL010-P&decorator=influenza&context=1406753496537
ICL010_NL_30h_2_Proteomics	ICL010-P	ICL010_NL_30h_2_Proteomics	Preparation of Protein Extracts for Proteomic Analysis	Strong cation exchange fractionation	Reversed-phase capillary LC-MS/MS and LC-MS analyses	proteomics124	ICL010-P	PASS00426	PeptideAtlas	PASS00426	https://db.systemsbiology.net/sbeams/cgi/PeptideAtlas/PASS_View?identifier=PASS00426	Development of the AMT tag database for virus-infected model systems	Processing of quantitative LC-MS datasets	Proteomic Data Statistical Processing	ICL010_Protein_DE_RM_02-20-13_SV	IRD	IRD_SV_ICL010-P	http://www.fludb.org/brc/svExperimentDetails.spg?expAccession=IRD_SV_ICL010-P&decorator=influenza&context=1406753496537
ICL010_NL_30h_3_Proteomics	ICL010-P	ICL010_NL_30h_3_Proteomics	Preparation of Protein Extracts for Proteomic Analysis	Strong cation exchange fractionation	Reversed-phase capillary LC-MS/MS and LC-MS analyses	proteomics125	ICL010-P	PASS00426	PeptideAtlas	PASS00426	https://db.systemsbiology.net/sbeams/cgi/PeptideAtlas/PASS_View?identifier=PASS00426	Development of the AMT tag database for virus-infected model systems	Processing of quantitative LC-MS datasets	Proteomic Data Statistical Processing	ICL010_Protein_DE_RM_02-20-13_SV	IRD	IRD_SV_ICL010-P	http://www.fludb.org/brc/svExperimentDetails.spg?expAccession=IRD_SV_ICL010-P&decorator=influenza&context=1406753496537
ICL010_NL_36h_1_Proteomics	ICL010-P	ICL010_NL_36h_1_Proteomics	Preparation of Protein Extracts for Proteomic Analysis	Strong cation exchange fractionation	Reversed-phase capillary LC-MS/MS and LC-MS analyses	proteomics126	ICL010-P	PASS00426	PeptideAtlas	PASS00426	https://db.systemsbiology.net/sbeams/cgi/PeptideAtlas/PASS_View?identifier=PASS00426	Development of the AMT tag database for virus-infected model systems	Processing of quantitative LC-MS datasets	Proteomic Data Statistical Processing	ICL010_Protein_DE_RM_02-20-13_SV	IRD	IRD_SV_ICL010-P	http://www.fludb.org/brc/svExperimentDetails.spg?expAccession=IRD_SV_ICL010-P&decorator=influenza&context=1406753496537
ICL010_NL_36h_2_Proteomics	ICL010-P	ICL010_NL_36h_2_Proteomics	Preparation of Protein Extracts for Proteomic Analysis	Strong cation exchange fractionation	Reversed-phase capillary LC-MS/MS and LC-MS analyses	proteomics127	ICL010-P	PASS00426	PeptideAtlas	PASS00426	https://db.systemsbiology.net/sbeams/cgi/PeptideAtlas/PASS_View?identifier=PASS00426	Development of the AMT tag database for virus-infected model systems	Processing of quantitative LC-MS datasets	Proteomic Data Statistical Processing	ICL010_Protein_DE_RM_02-20-13_SV	IRD	IRD_SV_ICL010-P	http://www.fludb.org/brc/svExperimentDetails.spg?expAccession=IRD_SV_ICL010-P&decorator=influenza&context=1406753496537
ICL010_NL_36h_3_Proteomics	ICL010-P	ICL010_NL_36h_3_Proteomics	Preparation of Protein Extracts for Proteomic Analysis	Strong cation exchange fractionation	Reversed-phase capillary LC-MS/MS and LC-MS analyses	proteomics128	ICL010-P	PASS00426	PeptideAtlas	PASS00426	https://db.systemsbiology.net/sbeams/cgi/PeptideAtlas/PASS_View?identifier=PASS00426	Development of the AMT tag database for virus-infected model systems	Processing of quantitative LC-MS datasets	Proteomic Data Statistical Processing	ICL010_Protein_DE_RM_02-20-13_SV	IRD	IRD_SV_ICL010-P	http://www.fludb.org/brc/svExperimentDetails.spg?expAccession=IRD_SV_ICL010-P&decorator=influenza&context=1406753496537
ICL010_NL_3h_1_Proteomics	ICL010-P	ICL010_NL_3h_1_Proteomics	Preparation of Protein Extracts for Proteomic Analysis	Strong cation exchange fractionation	Reversed-phase capillary LC-MS/MS and LC-MS analyses	proteomics129	ICL010-P	PASS00426	PeptideAtlas	PASS00426	https://db.systemsbiology.net/sbeams/cgi/PeptideAtlas/PASS_View?identifier=PASS00426	Development of the AMT tag database for virus-infected model systems	Processing of quantitative LC-MS datasets	Proteomic Data Statistical Processing	ICL010_Protein_DE_RM_02-20-13_SV	IRD	IRD_SV_ICL010-P	http://www.fludb.org/brc/svExperimentDetails.spg?expAccession=IRD_SV_ICL010-P&decorator=influenza&context=1406753496537
ICL010_NL_3h_2_Proteomics	ICL010-P	ICL010_NL_3h_2_Proteomics	Preparation of Protein Extracts for Proteomic Analysis	Strong cation exchange fractionation	Reversed-phase capillary LC-MS/MS and LC-MS analyses	proteomics130	ICL010-P	PASS00426	PeptideAtlas	PASS00426	https://db.systemsbiology.net/sbeams/cgi/PeptideAtlas/PASS_View?identifier=PASS00426	Development of the AMT tag database for virus-infected model systems	Processing of quantitative LC-MS datasets	Proteomic Data Statistical Processing	ICL010_Protein_DE_RM_02-20-13_SV	IRD	IRD_SV_ICL010-P	http://www.fludb.org/brc/svExperimentDetails.spg?expAccession=IRD_SV_ICL010-P&decorator=influenza&context=1406753496537
ICL010_NL_3h_3_Proteomics	ICL010-P	ICL010_NL_3h_3_Proteomics	Preparation of Protein Extracts for Proteomic Analysis	Strong cation exchange fractionation	Reversed-phase capillary LC-MS/MS and LC-MS analyses	proteomics131	ICL010-P	PASS00426	PeptideAtlas	PASS00426	https://db.systemsbiology.net/sbeams/cgi/PeptideAtlas/PASS_View?identifier=PASS00426	Development of the AMT tag database for virus-infected model systems	Processing of quantitative LC-MS datasets	Proteomic Data Statistical Processing	ICL010_Protein_DE_RM_02-20-13_SV	IRD	IRD_SV_ICL010-P	http://www.fludb.org/brc/svExperimentDetails.spg?expAccession=IRD_SV_ICL010-P&decorator=influenza&context=1406753496537
ICL010_NL_48h_1_Proteomics	ICL010-P	ICL010_NL_48h_1_Proteomics	Preparation of Protein Extracts for Proteomic Analysis	Strong cation exchange fractionation	Reversed-phase capillary LC-MS/MS and LC-MS analyses	proteomics132	ICL010-P	PASS00426	PeptideAtlas	PASS00426	https://db.systemsbiology.net/sbeams/cgi/PeptideAtlas/PASS_View?identifier=PASS00426	Development of the AMT tag database for virus-infected model systems	Processing of quantitative LC-MS datasets	Proteomic Data Statistical Processing	ICL010_Protein_DE_RM_02-20-13_SV	IRD	IRD_SV_ICL010-P	http://www.fludb.org/brc/svExperimentDetails.spg?expAccession=IRD_SV_ICL010-P&decorator=influenza&context=1406753496537
ICL010_NL_48h_2_Proteomics	ICL010-P	ICL010_NL_48h_2_Proteomics	Preparation of Protein Extracts for Proteomic Analysis	Strong cation exchange fractionation	Reversed-phase capillary LC-MS/MS and LC-MS analyses	proteomics133	ICL010-P	PASS00426	PeptideAtlas	PASS00426	https://db.systemsbiology.net/sbeams/cgi/PeptideAtlas/PASS_View?identifier=PASS00426	Development of the AMT tag database for virus-infected model systems	Processing of quantitative LC-MS datasets	Proteomic Data Statistical Processing	ICL010_Protein_DE_RM_02-20-13_SV	IRD	IRD_SV_ICL010-P	http://www.fludb.org/brc/svExperimentDetails.spg?expAccession=IRD_SV_ICL010-P&decorator=influenza&context=1406753496537
ICL010_NL_48h_3_Proteomics	ICL010-P	ICL010_NL_48h_3_Proteomics	Preparation of Protein Extracts for Proteomic Analysis	Strong cation exchange fractionation	Reversed-phase capillary LC-MS/MS and LC-MS analyses	proteomics134	ICL010-P	PASS00426	PeptideAtlas	PASS00426	https://db.systemsbiology.net/sbeams/cgi/PeptideAtlas/PASS_View?identifier=PASS00426	Development of the AMT tag database for virus-infected model systems	Processing of quantitative LC-MS datasets	Proteomic Data Statistical Processing	ICL010_Protein_DE_RM_02-20-13_SV	IRD	IRD_SV_ICL010-P	http://www.fludb.org/brc/svExperimentDetails.spg?expAccession=IRD_SV_ICL010-P&decorator=influenza&context=1406753496537
ICL010_NL_7h_1_Proteomics	ICL010-P	ICL010_NL_7h_1_Proteomics	Preparation of Protein Extracts for Proteomic Analysis	Strong cation exchange fractionation	Reversed-phase capillary LC-MS/MS and LC-MS analyses	proteomics135	ICL010-P	PASS00426	PeptideAtlas	PASS00426	https://db.systemsbiology.net/sbeams/cgi/PeptideAtlas/PASS_View?identifier=PASS00426	Development of the AMT tag database for virus-infected model systems	Processing of quantitative LC-MS datasets	Proteomic Data Statistical Processing	ICL010_Protein_DE_RM_02-20-13_SV	IRD	IRD_SV_ICL010-P	http://www.fludb.org/brc/svExperimentDetails.spg?expAccession=IRD_SV_ICL010-P&decorator=influenza&context=1406753496537
ICL010_NL_7h_2_Proteomics	ICL010-P	ICL010_NL_7h_2_Proteomics	Preparation of Protein Extracts for Proteomic Analysis	Strong cation exchange fractionation	Reversed-phase capillary LC-MS/MS and LC-MS analyses	proteomics136	ICL010-P	PASS00426	PeptideAtlas	PASS00426	https://db.systemsbiology.net/sbeams/cgi/PeptideAtlas/PASS_View?identifier=PASS00426	Development of the AMT tag database for virus-infected model systems	Processing of quantitative LC-MS datasets	Proteomic Data Statistical Processing	ICL010_Protein_DE_RM_02-20-13_SV	IRD	IRD_SV_ICL010-P	http://www.fludb.org/brc/svExperimentDetails.spg?expAccession=IRD_SV_ICL010-P&decorator=influenza&context=1406753496537
ICL010_NL_7h_3_Proteomics	ICL010-P	ICL010_NL_7h_3_Proteomics	Preparation of Protein Extracts for Proteomic Analysis	Strong cation exchange fractionation	Reversed-phase capillary LC-MS/MS and LC-MS analyses	proteomics137	ICL010-P	PASS00426	PeptideAtlas	PASS00426	https://db.systemsbiology.net/sbeams/cgi/PeptideAtlas/PASS_View?identifier=PASS00426	Development of the AMT tag database for virus-infected model systems	Processing of quantitative LC-MS datasets	Proteomic Data Statistical Processing	ICL010_Protein_DE_RM_02-20-13_SV	IRD	IRD_SV_ICL010-P	http://www.fludb.org/brc/svExperimentDetails.spg?expAccession=IRD_SV_ICL010-P&decorator=influenza&context=1406753496537
ICL011_mock_0h_1_proteomics	ICL011-P	ICL011_mock_0h_1_proteomics	Preparation of Protein Extracts for Proteomic Analysis	Strong cation exchange fractionation	Reversed-phase capillary LC-MS/MS and LC-MS analyses	proteomics138	ICL011-P	PASS00427	PeptideAtlas	PASS00427	https://db.systemsbiology.net/sbeams/cgi/PeptideAtlas/PASS_View?identifier=PASS00427	Development of the AMT tag database for virus-infected model systems	Processing of quantitative LC-MS datasets	Proteomic Data Statistical Processing	12_ICL011_Protein_DE_RM_05-08-13_BA	IRD	IRD_SV_ICL011-P	http://www.fludb.org/brc/svExperimentDetails.spg?expAccession=IRD_SV_ICL011-P&decorator=influenza&context=1406753496537
ICL011_mock_0h_2_proteomics	ICL011-P	ICL011_mock_0h_2_proteomics	Preparation of Protein Extracts for Proteomic Analysis	Strong cation exchange fractionation	Reversed-phase capillary LC-MS/MS and LC-MS analyses	proteomics139	ICL011-P	PASS00427	PeptideAtlas	PASS00427	https://db.systemsbiology.net/sbeams/cgi/PeptideAtlas/PASS_View?identifier=PASS00427	Development of the AMT tag database for virus-infected model systems	Processing of quantitative LC-MS datasets	Proteomic Data Statistical Processing	12_ICL011_Protein_DE_RM_05-08-13_BA	IRD	IRD_SV_ICL011-P	http://www.fludb.org/brc/svExperimentDetails.spg?expAccession=IRD_SV_ICL011-P&decorator=influenza&context=1406753496537
ICL011_mock_0h_3_proteomics	ICL011-P	ICL011_mock_0h_3_proteomics	Preparation of Protein Extracts for Proteomic Analysis	Strong cation exchange fractionation	Reversed-phase capillary LC-MS/MS and LC-MS analyses	proteomics140	ICL011-P	PASS00427	PeptideAtlas	PASS00427	https://db.systemsbiology.net/sbeams/cgi/PeptideAtlas/PASS_View?identifier=PASS00427	Development of the AMT tag database for virus-infected model systems	Processing of quantitative LC-MS datasets	Proteomic Data Statistical Processing	12_ICL011_Protein_DE_RM_05-08-13_BA	IRD	IRD_SV_ICL011-P	http://www.fludb.org/brc/svExperimentDetails.spg?expAccession=IRD_SV_ICL011-P&decorator=influenza&context=1406753496537
ICL011_mock_12h_1_proteomics	ICL011-P	ICL011_mock_12h_1_proteomics	Preparation of Protein Extracts for Proteomic Analysis	Strong cation exchange fractionation	Reversed-phase capillary LC-MS/MS and LC-MS analyses	proteomics141	ICL011-P	PASS00427	PeptideAtlas	PASS00427	https://db.systemsbiology.net/sbeams/cgi/PeptideAtlas/PASS_View?identifier=PASS00427	Development of the AMT tag database for virus-infected model systems	Processing of quantitative LC-MS datasets	Proteomic Data Statistical Processing	12_ICL011_Protein_DE_RM_05-08-13_BA	IRD	IRD_SV_ICL011-P	http://www.fludb.org/brc/svExperimentDetails.spg?expAccession=IRD_SV_ICL011-P&decorator=influenza&context=1406753496537
ICL011_mock_12h_2_proteomics	ICL011-P	ICL011_mock_12h_2_proteomics	Preparation of Protein Extracts for Proteomic Analysis	Strong cation exchange fractionation	Reversed-phase capillary LC-MS/MS and LC-MS analyses	proteomics142	ICL011-P	PASS00427	PeptideAtlas	PASS00427	https://db.systemsbiology.net/sbeams/cgi/PeptideAtlas/PASS_View?identifier=PASS00427	Development of the AMT tag database for virus-infected model systems	Processing of quantitative LC-MS datasets	Proteomic Data Statistical Processing	12_ICL011_Protein_DE_RM_05-08-13_BA	IRD	IRD_SV_ICL011-P	http://www.fludb.org/brc/svExperimentDetails.spg?expAccession=IRD_SV_ICL011-P&decorator=influenza&context=1406753496537
ICL011_mock_12h_3_proteomics	ICL011-P	ICL011_mock_12h_3_proteomics	Preparation of Protein Extracts for Proteomic Analysis	Strong cation exchange fractionation	Reversed-phase capillary LC-MS/MS and LC-MS analyses	proteomics143	ICL011-P	PASS00427	PeptideAtlas	PASS00427	https://db.systemsbiology.net/sbeams/cgi/PeptideAtlas/PASS_View?identifier=PASS00427	Development of the AMT tag database for virus-infected model systems	Processing of quantitative LC-MS datasets	Proteomic Data Statistical Processing	12_ICL011_Protein_DE_RM_05-08-13_BA	IRD	IRD_SV_ICL011-P	http://www.fludb.org/brc/svExperimentDetails.spg?expAccession=IRD_SV_ICL011-P&decorator=influenza&context=1406753496537
ICL011_mock_18h_1_proteomics	ICL011-P	ICL011_mock_18h_1_proteomics	Preparation of Protein Extracts for Proteomic Analysis	Strong cation exchange fractionation	Reversed-phase capillary LC-MS/MS and LC-MS analyses	proteomics144	ICL011-P	PASS00427	PeptideAtlas	PASS00427	https://db.systemsbiology.net/sbeams/cgi/PeptideAtlas/PASS_View?identifier=PASS00427	Development of the AMT tag database for virus-infected model systems	Processing of quantitative LC-MS datasets	Proteomic Data Statistical Processing	12_ICL011_Protein_DE_RM_05-08-13_BA	IRD	IRD_SV_ICL011-P	http://www.fludb.org/brc/svExperimentDetails.spg?expAccession=IRD_SV_ICL011-P&decorator=influenza&context=1406753496537
ICL011_mock_18h_2_proteomics	ICL011-P	ICL011_mock_18h_2_proteomics	Preparation of Protein Extracts for Proteomic Analysis	Strong cation exchange fractionation	Reversed-phase capillary LC-MS/MS and LC-MS analyses	proteomics145	ICL011-P	PASS00427	PeptideAtlas	PASS00427	https://db.systemsbiology.net/sbeams/cgi/PeptideAtlas/PASS_View?identifier=PASS00427	Development of the AMT tag database for virus-infected model systems	Processing of quantitative LC-MS datasets	Proteomic Data Statistical Processing	12_ICL011_Protein_DE_RM_05-08-13_BA	IRD	IRD_SV_ICL011-P	http://www.fludb.org/brc/svExperimentDetails.spg?expAccession=IRD_SV_ICL011-P&decorator=influenza&context=1406753496537
ICL011_mock_18h_3_proteomics	ICL011-P	ICL011_mock_18h_3_proteomics	Preparation of Protein Extracts for Proteomic Analysis	Strong cation exchange fractionation	Reversed-phase capillary LC-MS/MS and LC-MS analyses	proteomics146	ICL011-P	PASS00427	PeptideAtlas	PASS00427	https://db.systemsbiology.net/sbeams/cgi/PeptideAtlas/PASS_View?identifier=PASS00427	Development of the AMT tag database for virus-infected model systems	Processing of quantitative LC-MS datasets	Proteomic Data Statistical Processing	12_ICL011_Protein_DE_RM_05-08-13_BA	IRD	IRD_SV_ICL011-P	http://www.fludb.org/brc/svExperimentDetails.spg?expAccession=IRD_SV_ICL011-P&decorator=influenza&context=1406753496537
ICL011_mock_24h_1_proteomics	ICL011-P	ICL011_mock_24h_1_proteomics	Preparation of Protein Extracts for Proteomic Analysis	Strong cation exchange fractionation	Reversed-phase capillary LC-MS/MS and LC-MS analyses	proteomics147	ICL011-P	PASS00427	PeptideAtlas	PASS00427	https://db.systemsbiology.net/sbeams/cgi/PeptideAtlas/PASS_View?identifier=PASS00427	Development of the AMT tag database for virus-infected model systems	Processing of quantitative LC-MS datasets	Proteomic Data Statistical Processing	12_ICL011_Protein_DE_RM_05-08-13_BA	IRD	IRD_SV_ICL011-P	http://www.fludb.org/brc/svExperimentDetails.spg?expAccession=IRD_SV_ICL011-P&decorator=influenza&context=1406753496537
ICL011_mock_24h_2_proteomics	ICL011-P	ICL011_mock_24h_2_proteomics	Preparation of Protein Extracts for Proteomic Analysis	Strong cation exchange fractionation	Reversed-phase capillary LC-MS/MS and LC-MS analyses	proteomics148	ICL011-P	PASS00427	PeptideAtlas	PASS00427	https://db.systemsbiology.net/sbeams/cgi/PeptideAtlas/PASS_View?identifier=PASS00427	Development of the AMT tag database for virus-infected model systems	Processing of quantitative LC-MS datasets	Proteomic Data Statistical Processing	12_ICL011_Protein_DE_RM_05-08-13_BA	IRD	IRD_SV_ICL011-P	http://www.fludb.org/brc/svExperimentDetails.spg?expAccession=IRD_SV_ICL011-P&decorator=influenza&context=1406753496537
ICL011_mock_24h_3_proteomics	ICL011-P	ICL011_mock_24h_3_proteomics	Preparation of Protein Extracts for Proteomic Analysis	Strong cation exchange fractionation	Reversed-phase capillary LC-MS/MS and LC-MS analyses	proteomics149	ICL011-P	PASS00427	PeptideAtlas	PASS00427	https://db.systemsbiology.net/sbeams/cgi/PeptideAtlas/PASS_View?identifier=PASS00427	Development of the AMT tag database for virus-infected model systems	Processing of quantitative LC-MS datasets	Proteomic Data Statistical Processing	12_ICL011_Protein_DE_RM_05-08-13_BA	IRD	IRD_SV_ICL011-P	http://www.fludb.org/brc/svExperimentDetails.spg?expAccession=IRD_SV_ICL011-P&decorator=influenza&context=1406753496537
ICL011_mock_3h_1_proteomics	ICL011-P	ICL011_mock_3h_1_proteomics	Preparation of Protein Extracts for Proteomic Analysis	Strong cation exchange fractionation	Reversed-phase capillary LC-MS/MS and LC-MS analyses	proteomics150	ICL011-P	PASS00427	PeptideAtlas	PASS00427	https://db.systemsbiology.net/sbeams/cgi/PeptideAtlas/PASS_View?identifier=PASS00427	Development of the AMT tag database for virus-infected model systems	Processing of quantitative LC-MS datasets	Proteomic Data Statistical Processing	12_ICL011_Protein_DE_RM_05-08-13_BA	IRD	IRD_SV_ICL011-P	http://www.fludb.org/brc/svExperimentDetails.spg?expAccession=IRD_SV_ICL011-P&decorator=influenza&context=1406753496537
ICL011_mock_3h_2_proteomics	ICL011-P	ICL011_mock_3h_2_proteomics	Preparation of Protein Extracts for Proteomic Analysis	Strong cation exchange fractionation	Reversed-phase capillary LC-MS/MS and LC-MS analyses	proteomics151	ICL011-P	PASS00427	PeptideAtlas	PASS00427	https://db.systemsbiology.net/sbeams/cgi/PeptideAtlas/PASS_View?identifier=PASS00427	Development of the AMT tag database for virus-infected model systems	Processing of quantitative LC-MS datasets	Proteomic Data Statistical Processing	12_ICL011_Protein_DE_RM_05-08-13_BA	IRD	IRD_SV_ICL011-P	http://www.fludb.org/brc/svExperimentDetails.spg?expAccession=IRD_SV_ICL011-P&decorator=influenza&context=1406753496537
ICL011_mock_3h_3_proteomics	ICL011-P	ICL011_mock_3h_3_proteomics	Preparation of Protein Extracts for Proteomic Analysis	Strong cation exchange fractionation	Reversed-phase capillary LC-MS/MS and LC-MS analyses	proteomics152	ICL011-P	PASS00427	PeptideAtlas	PASS00427	https://db.systemsbiology.net/sbeams/cgi/PeptideAtlas/PASS_View?identifier=PASS00427	Development of the AMT tag database for virus-infected model systems	Processing of quantitative LC-MS datasets	Proteomic Data Statistical Processing	12_ICL011_Protein_DE_RM_05-08-13_BA	IRD	IRD_SV_ICL011-P	http://www.fludb.org/brc/svExperimentDetails.spg?expAccession=IRD_SV_ICL011-P&decorator=influenza&context=1406753496537
ICL011_mock_7h_1_proteomics	ICL011-P	ICL011_mock_7h_1_proteomics	Preparation of Protein Extracts for Proteomic Analysis	Strong cation exchange fractionation	Reversed-phase capillary LC-MS/MS and LC-MS analyses	proteomics153	ICL011-P	PASS00427	PeptideAtlas	PASS00427	https://db.systemsbiology.net/sbeams/cgi/PeptideAtlas/PASS_View?identifier=PASS00427	Development of the AMT tag database for virus-infected model systems	Processing of quantitative LC-MS datasets	Proteomic Data Statistical Processing	12_ICL011_Protein_DE_RM_05-08-13_BA	IRD	IRD_SV_ICL011-P	http://www.fludb.org/brc/svExperimentDetails.spg?expAccession=IRD_SV_ICL011-P&decorator=influenza&context=1406753496537
ICL011_mock_7h_2_proteomics	ICL011-P	ICL011_mock_7h_2_proteomics	Preparation of Protein Extracts for Proteomic Analysis	Strong cation exchange fractionation	Reversed-phase capillary LC-MS/MS and LC-MS analyses	proteomics154	ICL011-P	PASS00427	PeptideAtlas	PASS00427	https://db.systemsbiology.net/sbeams/cgi/PeptideAtlas/PASS_View?identifier=PASS00427	Development of the AMT tag database for virus-infected model systems	Processing of quantitative LC-MS datasets	Proteomic Data Statistical Processing	12_ICL011_Protein_DE_RM_05-08-13_BA	IRD	IRD_SV_ICL011-P	http://www.fludb.org/brc/svExperimentDetails.spg?expAccession=IRD_SV_ICL011-P&decorator=influenza&context=1406753496537
ICL011_mock_7h_3_proteomics	ICL011-P	ICL011_mock_7h_3_proteomics	Preparation of Protein Extracts for Proteomic Analysis	Strong cation exchange fractionation	Reversed-phase capillary LC-MS/MS and LC-MS analyses	proteomics155	ICL011-P	PASS00427	PeptideAtlas	PASS00427	https://db.systemsbiology.net/sbeams/cgi/PeptideAtlas/PASS_View?identifier=PASS00427	Development of the AMT tag database for virus-infected model systems	Processing of quantitative LC-MS datasets	Proteomic Data Statistical Processing	12_ICL011_Protein_DE_RM_05-08-13_BA	IRD	IRD_SV_ICL011-P	http://www.fludb.org/brc/svExperimentDetails.spg?expAccession=IRD_SV_ICL011-P&decorator=influenza&context=1406753496537
ICL011_VN-PB1-F2-del_0h_1_proteomics	ICL011-P	ICL011_VN-PB1-F2-del_0h_1_proteomics	Preparation of Protein Extracts for Proteomic Analysis	Strong cation exchange fractionation	Reversed-phase capillary LC-MS/MS and LC-MS analyses	proteomics156	ICL011-P	PASS00427	PeptideAtlas	PASS00427	https://db.systemsbiology.net/sbeams/cgi/PeptideAtlas/PASS_View?identifier=PASS00427	Development of the AMT tag database for virus-infected model systems	Processing of quantitative LC-MS datasets	Proteomic Data Statistical Processing	12_ICL011_Protein_DE_RM_05-08-13_BA	IRD	IRD_SV_ICL011-P	http://www.fludb.org/brc/svExperimentDetails.spg?expAccession=IRD_SV_ICL011-P&decorator=influenza&context=1406753496537
ICL011_VN-PB1-F2-del_0h_2_proteomics	ICL011-P	ICL011_VN-PB1-F2-del_0h_2_proteomics	Preparation of Protein Extracts for Proteomic Analysis	Strong cation exchange fractionation	Reversed-phase capillary LC-MS/MS and LC-MS analyses	proteomics157	ICL011-P	PASS00427	PeptideAtlas	PASS00427	https://db.systemsbiology.net/sbeams/cgi/PeptideAtlas/PASS_View?identifier=PASS00427	Development of the AMT tag database for virus-infected model systems	Processing of quantitative LC-MS datasets	Proteomic Data Statistical Processing	12_ICL011_Protein_DE_RM_05-08-13_BA	IRD	IRD_SV_ICL011-P	http://www.fludb.org/brc/svExperimentDetails.spg?expAccession=IRD_SV_ICL011-P&decorator=influenza&context=1406753496537
ICL011_VN-PB1-F2-del_0h_3_proteomics	ICL011-P	ICL011_VN-PB1-F2-del_0h_3_proteomics	Preparation of Protein Extracts for Proteomic Analysis	Strong cation exchange fractionation	Reversed-phase capillary LC-MS/MS and LC-MS analyses	proteomics158	ICL011-P	PASS00427	PeptideAtlas	PASS00427	https://db.systemsbiology.net/sbeams/cgi/PeptideAtlas/PASS_View?identifier=PASS00427	Development of the AMT tag database for virus-infected model systems	Processing of quantitative LC-MS datasets	Proteomic Data Statistical Processing	12_ICL011_Protein_DE_RM_05-08-13_BA	IRD	IRD_SV_ICL011-P	http://www.fludb.org/brc/svExperimentDetails.spg?expAccession=IRD_SV_ICL011-P&decorator=influenza&context=1406753496537
ICL011_VN-PB1-F2-del_12h_1_proteomics	ICL011-P	ICL011_VN-PB1-F2-del_12h_1_proteomics	Preparation of Protein Extracts for Proteomic Analysis	Strong cation exchange fractionation	Reversed-phase capillary LC-MS/MS and LC-MS analyses	proteomics159	ICL011-P	PASS00427	PeptideAtlas	PASS00427	https://db.systemsbiology.net/sbeams/cgi/PeptideAtlas/PASS_View?identifier=PASS00427	Development of the AMT tag database for virus-infected model systems	Processing of quantitative LC-MS datasets	Proteomic Data Statistical Processing	12_ICL011_Protein_DE_RM_05-08-13_BA	IRD	IRD_SV_ICL011-P	http://www.fludb.org/brc/svExperimentDetails.spg?expAccession=IRD_SV_ICL011-P&decorator=influenza&context=1406753496537
ICL011_VN-PB1-F2-del_12h_2_proteomics	ICL011-P	ICL011_VN-PB1-F2-del_12h_2_proteomics	Preparation of Protein Extracts for Proteomic Analysis	Strong cation exchange fractionation	Reversed-phase capillary LC-MS/MS and LC-MS analyses	proteomics160	ICL011-P	PASS00427	PeptideAtlas	PASS00427	https://db.systemsbiology.net/sbeams/cgi/PeptideAtlas/PASS_View?identifier=PASS00427	Development of the AMT tag database for virus-infected model systems	Processing of quantitative LC-MS datasets	Proteomic Data Statistical Processing	12_ICL011_Protein_DE_RM_05-08-13_BA	IRD	IRD_SV_ICL011-P	http://www.fludb.org/brc/svExperimentDetails.spg?expAccession=IRD_SV_ICL011-P&decorator=influenza&context=1406753496537
ICL011_VN-PB1-F2-del_12h_3_proteomics	ICL011-P	ICL011_VN-PB1-F2-del_12h_3_proteomics	Preparation of Protein Extracts for Proteomic Analysis	Strong cation exchange fractionation	Reversed-phase capillary LC-MS/MS and LC-MS analyses	proteomics161	ICL011-P	PASS00427	PeptideAtlas	PASS00427	https://db.systemsbiology.net/sbeams/cgi/PeptideAtlas/PASS_View?identifier=PASS00427	Development of the AMT tag database for virus-infected model systems	Processing of quantitative LC-MS datasets	Proteomic Data Statistical Processing	12_ICL011_Protein_DE_RM_05-08-13_BA	IRD	IRD_SV_ICL011-P	http://www.fludb.org/brc/svExperimentDetails.spg?expAccession=IRD_SV_ICL011-P&decorator=influenza&context=1406753496537
ICL011_VN-PB1-F2-del_18h_1_proteomics	ICL011-P	ICL011_VN-PB1-F2-del_18h_1_proteomics	Preparation of Protein Extracts for Proteomic Analysis	Strong cation exchange fractionation	Reversed-phase capillary LC-MS/MS and LC-MS analyses	proteomics162	ICL011-P	PASS00427	PeptideAtlas	PASS00427	https://db.systemsbiology.net/sbeams/cgi/PeptideAtlas/PASS_View?identifier=PASS00427	Development of the AMT tag database for virus-infected model systems	Processing of quantitative LC-MS datasets	Proteomic Data Statistical Processing	12_ICL011_Protein_DE_RM_05-08-13_BA	IRD	IRD_SV_ICL011-P	http://www.fludb.org/brc/svExperimentDetails.spg?expAccession=IRD_SV_ICL011-P&decorator=influenza&context=1406753496537
ICL011_VN-PB1-F2-del_18h_2_proteomics	ICL011-P	ICL011_VN-PB1-F2-del_18h_2_proteomics	Preparation of Protein Extracts for Proteomic Analysis	Strong cation exchange fractionation	Reversed-phase capillary LC-MS/MS and LC-MS analyses	proteomics163	ICL011-P	PASS00427	PeptideAtlas	PASS00427	https://db.systemsbiology.net/sbeams/cgi/PeptideAtlas/PASS_View?identifier=PASS00427	Development of the AMT tag database for virus-infected model systems	Processing of quantitative LC-MS datasets	Proteomic Data Statistical Processing	12_ICL011_Protein_DE_RM_05-08-13_BA	IRD	IRD_SV_ICL011-P	http://www.fludb.org/brc/svExperimentDetails.spg?expAccession=IRD_SV_ICL011-P&decorator=influenza&context=1406753496537
ICL011_VN-PB1-F2-del_18h_3_proteomics	ICL011-P	ICL011_VN-PB1-F2-del_18h_3_proteomics	Preparation of Protein Extracts for Proteomic Analysis	Strong cation exchange fractionation	Reversed-phase capillary LC-MS/MS and LC-MS analyses	proteomics164	ICL011-P	PASS00427	PeptideAtlas	PASS00427	https://db.systemsbiology.net/sbeams/cgi/PeptideAtlas/PASS_View?identifier=PASS00427	Development of the AMT tag database for virus-infected model systems	Processing of quantitative LC-MS datasets	Proteomic Data Statistical Processing	12_ICL011_Protein_DE_RM_05-08-13_BA	IRD	IRD_SV_ICL011-P	http://www.fludb.org/brc/svExperimentDetails.spg?expAccession=IRD_SV_ICL011-P&decorator=influenza&context=1406753496537
ICL011_VN-PB1-F2-del_24h_1_proteomics	ICL011-P	ICL011_VN-PB1-F2-del_24h_1_proteomics	Preparation of Protein Extracts for Proteomic Analysis	Strong cation exchange fractionation	Reversed-phase capillary LC-MS/MS and LC-MS analyses	proteomics165	ICL011-P	PASS00427	PeptideAtlas	PASS00427	https://db.systemsbiology.net/sbeams/cgi/PeptideAtlas/PASS_View?identifier=PASS00427	Development of the AMT tag database for virus-infected model systems	Processing of quantitative LC-MS datasets	Proteomic Data Statistical Processing	12_ICL011_Protein_DE_RM_05-08-13_BA	IRD	IRD_SV_ICL011-P	http://www.fludb.org/brc/svExperimentDetails.spg?expAccession=IRD_SV_ICL011-P&decorator=influenza&context=1406753496537
ICL011_VN-PB1-F2-del_24h_2_proteomics	ICL011-P	ICL011_VN-PB1-F2-del_24h_2_proteomics	Preparation of Protein Extracts for Proteomic Analysis	Strong cation exchange fractionation	Reversed-phase capillary LC-MS/MS and LC-MS analyses	proteomics166	ICL011-P	PASS00427	PeptideAtlas	PASS00427	https://db.systemsbiology.net/sbeams/cgi/PeptideAtlas/PASS_View?identifier=PASS00427	Development of the AMT tag database for virus-infected model systems	Processing of quantitative LC-MS datasets	Proteomic Data Statistical Processing	12_ICL011_Protein_DE_RM_05-08-13_BA	IRD	IRD_SV_ICL011-P	http://www.fludb.org/brc/svExperimentDetails.spg?expAccession=IRD_SV_ICL011-P&decorator=influenza&context=1406753496537
ICL011_VN-PB1-F2-del_24h_3_proteomics	ICL011-P	ICL011_VN-PB1-F2-del_24h_3_proteomics	Preparation of Protein Extracts for Proteomic Analysis	Strong cation exchange fractionation	Reversed-phase capillary LC-MS/MS and LC-MS analyses	proteomics167	ICL011-P	PASS00427	PeptideAtlas	PASS00427	https://db.systemsbiology.net/sbeams/cgi/PeptideAtlas/PASS_View?identifier=PASS00427	Development of the AMT tag database for virus-infected model systems	Processing of quantitative LC-MS datasets	Proteomic Data Statistical Processing	12_ICL011_Protein_DE_RM_05-08-13_BA	IRD	IRD_SV_ICL011-P	http://www.fludb.org/brc/svExperimentDetails.spg?expAccession=IRD_SV_ICL011-P&decorator=influenza&context=1406753496537
ICL011_VN-PB1-F2-del_3h_1_proteomics	ICL011-P	ICL011_VN-PB1-F2-del_3h_1_proteomics	Preparation of Protein Extracts for Proteomic Analysis	Strong cation exchange fractionation	Reversed-phase capillary LC-MS/MS and LC-MS analyses	proteomics168	ICL011-P	PASS00427	PeptideAtlas	PASS00427	https://db.systemsbiology.net/sbeams/cgi/PeptideAtlas/PASS_View?identifier=PASS00427	Development of the AMT tag database for virus-infected model systems	Processing of quantitative LC-MS datasets	Proteomic Data Statistical Processing	12_ICL011_Protein_DE_RM_05-08-13_BA	IRD	IRD_SV_ICL011-P	http://www.fludb.org/brc/svExperimentDetails.spg?expAccession=IRD_SV_ICL011-P&decorator=influenza&context=1406753496537
ICL011_VN-PB1-F2-del_3h_2_proteomics	ICL011-P	ICL011_VN-PB1-F2-del_3h_2_proteomics	Preparation of Protein Extracts for Proteomic Analysis	Strong cation exchange fractionation	Reversed-phase capillary LC-MS/MS and LC-MS analyses	proteomics169	ICL011-P	PASS00427	PeptideAtlas	PASS00427	https://db.systemsbiology.net/sbeams/cgi/PeptideAtlas/PASS_View?identifier=PASS00427	Development of the AMT tag database for virus-infected model systems	Processing of quantitative LC-MS datasets	Proteomic Data Statistical Processing	12_ICL011_Protein_DE_RM_05-08-13_BA	IRD	IRD_SV_ICL011-P	http://www.fludb.org/brc/svExperimentDetails.spg?expAccession=IRD_SV_ICL011-P&decorator=influenza&context=1406753496537
ICL011_VN-PB1-F2-del_3h_3_proteomics	ICL011-P	ICL011_VN-PB1-F2-del_3h_3_proteomics	Preparation of Protein Extracts for Proteomic Analysis	Strong cation exchange fractionation	Reversed-phase capillary LC-MS/MS and LC-MS analyses	proteomics170	ICL011-P	PASS00427	PeptideAtlas	PASS00427	https://db.systemsbiology.net/sbeams/cgi/PeptideAtlas/PASS_View?identifier=PASS00427	Development of the AMT tag database for virus-infected model systems	Processing of quantitative LC-MS datasets	Proteomic Data Statistical Processing	12_ICL011_Protein_DE_RM_05-08-13_BA	IRD	IRD_SV_ICL011-P	http://www.fludb.org/brc/svExperimentDetails.spg?expAccession=IRD_SV_ICL011-P&decorator=influenza&context=1406753496537
ICL011_VN-PB1-F2-del_7h_1_proteomics	ICL011-P	ICL011_VN-PB1-F2-del_7h_1_proteomics	Preparation of Protein Extracts for Proteomic Analysis	Strong cation exchange fractionation	Reversed-phase capillary LC-MS/MS and LC-MS analyses	proteomics171	ICL011-P	PASS00427	PeptideAtlas	PASS00427	https://db.systemsbiology.net/sbeams/cgi/PeptideAtlas/PASS_View?identifier=PASS00427	Development of the AMT tag database for virus-infected model systems	Processing of quantitative LC-MS datasets	Proteomic Data Statistical Processing	12_ICL011_Protein_DE_RM_05-08-13_BA	IRD	IRD_SV_ICL011-P	http://www.fludb.org/brc/svExperimentDetails.spg?expAccession=IRD_SV_ICL011-P&decorator=influenza&context=1406753496537
ICL011_VN-PB1-F2-del_7h_2_proteomics	ICL011-P	ICL011_VN-PB1-F2-del_7h_2_proteomics	Preparation of Protein Extracts for Proteomic Analysis	Strong cation exchange fractionation	Reversed-phase capillary LC-MS/MS and LC-MS analyses	proteomics172	ICL011-P	PASS00427	PeptideAtlas	PASS00427	https://db.systemsbiology.net/sbeams/cgi/PeptideAtlas/PASS_View?identifier=PASS00427	Development of the AMT tag database for virus-infected model systems	Processing of quantitative LC-MS datasets	Proteomic Data Statistical Processing	12_ICL011_Protein_DE_RM_05-08-13_BA	IRD	IRD_SV_ICL011-P	http://www.fludb.org/brc/svExperimentDetails.spg?expAccession=IRD_SV_ICL011-P&decorator=influenza&context=1406753496537
ICL011_VN-PB1-F2-del_7h_3_proteomics	ICL011-P	ICL011_VN-PB1-F2-del_7h_3_proteomics	Preparation of Protein Extracts for Proteomic Analysis	Strong cation exchange fractionation	Reversed-phase capillary LC-MS/MS and LC-MS analyses	proteomics173	ICL011-P	PASS00427	PeptideAtlas	PASS00427	https://db.systemsbiology.net/sbeams/cgi/PeptideAtlas/PASS_View?identifier=PASS00427	Development of the AMT tag database for virus-infected model systems	Processing of quantitative LC-MS datasets	Proteomic Data Statistical Processing	12_ICL011_Protein_DE_RM_05-08-13_BA	IRD	IRD_SV_ICL011-P	http://www.fludb.org/brc/svExperimentDetails.spg?expAccession=IRD_SV_ICL011-P&decorator=influenza&context=1406753496537
ICL011_VN-PB2-627E_0h_1_proteomics	ICL011-P	ICL011_VN-PB2-627E_0h_1_proteomics	Preparation of Protein Extracts for Proteomic Analysis	Strong cation exchange fractionation	Reversed-phase capillary LC-MS/MS and LC-MS analyses	proteomics174	ICL011-P	PASS00427	PeptideAtlas	PASS00427	https://db.systemsbiology.net/sbeams/cgi/PeptideAtlas/PASS_View?identifier=PASS00427	Development of the AMT tag database for virus-infected model systems	Processing of quantitative LC-MS datasets	Proteomic Data Statistical Processing	12_ICL011_Protein_DE_RM_05-08-13_BA	IRD	IRD_SV_ICL011-P	http://www.fludb.org/brc/svExperimentDetails.spg?expAccession=IRD_SV_ICL011-P&decorator=influenza&context=1406753496537
ICL011_VN-PB2-627E_0h_2_proteomics	ICL011-P	ICL011_VN-PB2-627E_0h_2_proteomics	Preparation of Protein Extracts for Proteomic Analysis	Strong cation exchange fractionation	Reversed-phase capillary LC-MS/MS and LC-MS analyses	proteomics175	ICL011-P	PASS00427	PeptideAtlas	PASS00427	https://db.systemsbiology.net/sbeams/cgi/PeptideAtlas/PASS_View?identifier=PASS00427	Development of the AMT tag database for virus-infected model systems	Processing of quantitative LC-MS datasets	Proteomic Data Statistical Processing	12_ICL011_Protein_DE_RM_05-08-13_BA	IRD	IRD_SV_ICL011-P	http://www.fludb.org/brc/svExperimentDetails.spg?expAccession=IRD_SV_ICL011-P&decorator=influenza&context=1406753496537
ICL011_VN-PB2-627E_0h_3_proteomics	ICL011-P	ICL011_VN-PB2-627E_0h_3_proteomics	Preparation of Protein Extracts for Proteomic Analysis	Strong cation exchange fractionation	Reversed-phase capillary LC-MS/MS and LC-MS analyses	proteomics176	ICL011-P	PASS00427	PeptideAtlas	PASS00427	https://db.systemsbiology.net/sbeams/cgi/PeptideAtlas/PASS_View?identifier=PASS00427	Development of the AMT tag database for virus-infected model systems	Processing of quantitative LC-MS datasets	Proteomic Data Statistical Processing	12_ICL011_Protein_DE_RM_05-08-13_BA	IRD	IRD_SV_ICL011-P	http://www.fludb.org/brc/svExperimentDetails.spg?expAccession=IRD_SV_ICL011-P&decorator=influenza&context=1406753496537
ICL011_VN-PB2-627E_12h_1_proteomics	ICL011-P	ICL011_VN-PB2-627E_12h_1_proteomics	Preparation of Protein Extracts for Proteomic Analysis	Strong cation exchange fractionation	Reversed-phase capillary LC-MS/MS and LC-MS analyses	proteomics177	ICL011-P	PASS00427	PeptideAtlas	PASS00427	https://db.systemsbiology.net/sbeams/cgi/PeptideAtlas/PASS_View?identifier=PASS00427	Development of the AMT tag database for virus-infected model systems	Processing of quantitative LC-MS datasets	Proteomic Data Statistical Processing	12_ICL011_Protein_DE_RM_05-08-13_BA	IRD	IRD_SV_ICL011-P	http://www.fludb.org/brc/svExperimentDetails.spg?expAccession=IRD_SV_ICL011-P&decorator=influenza&context=1406753496537
ICL011_VN-PB2-627E_12h_2_proteomics	ICL011-P	ICL011_VN-PB2-627E_12h_2_proteomics	Preparation of Protein Extracts for Proteomic Analysis	Strong cation exchange fractionation	Reversed-phase capillary LC-MS/MS and LC-MS analyses	proteomics178	ICL011-P	PASS00427	PeptideAtlas	PASS00427	https://db.systemsbiology.net/sbeams/cgi/PeptideAtlas/PASS_View?identifier=PASS00427	Development of the AMT tag database for virus-infected model systems	Processing of quantitative LC-MS datasets	Proteomic Data Statistical Processing	12_ICL011_Protein_DE_RM_05-08-13_BA	IRD	IRD_SV_ICL011-P	http://www.fludb.org/brc/svExperimentDetails.spg?expAccession=IRD_SV_ICL011-P&decorator=influenza&context=1406753496537
ICL011_VN-PB2-627E_12h_3_proteomics	ICL011-P	ICL011_VN-PB2-627E_12h_3_proteomics	Preparation of Protein Extracts for Proteomic Analysis	Strong cation exchange fractionation	Reversed-phase capillary LC-MS/MS and LC-MS analyses	proteomics179	ICL011-P	PASS00427	PeptideAtlas	PASS00427	https://db.systemsbiology.net/sbeams/cgi/PeptideAtlas/PASS_View?identifier=PASS00427	Development of the AMT tag database for virus-infected model systems	Processing of quantitative LC-MS datasets	Proteomic Data Statistical Processing	12_ICL011_Protein_DE_RM_05-08-13_BA	IRD	IRD_SV_ICL011-P	http://www.fludb.org/brc/svExperimentDetails.spg?expAccession=IRD_SV_ICL011-P&decorator=influenza&context=1406753496537
ICL011_VN-PB2-627E_18h_1_proteomics	ICL011-P	ICL011_VN-PB2-627E_18h_1_proteomics	Preparation of Protein Extracts for Proteomic Analysis	Strong cation exchange fractionation	Reversed-phase capillary LC-MS/MS and LC-MS analyses	proteomics180	ICL011-P	PASS00427	PeptideAtlas	PASS00427	https://db.systemsbiology.net/sbeams/cgi/PeptideAtlas/PASS_View?identifier=PASS00427	Development of the AMT tag database for virus-infected model systems	Processing of quantitative LC-MS datasets	Proteomic Data Statistical Processing	12_ICL011_Protein_DE_RM_05-08-13_BA	IRD	IRD_SV_ICL011-P	http://www.fludb.org/brc/svExperimentDetails.spg?expAccession=IRD_SV_ICL011-P&decorator=influenza&context=1406753496537
ICL011_VN-PB2-627E_18h_2_proteomics	ICL011-P	ICL011_VN-PB2-627E_18h_2_proteomics	Preparation of Protein Extracts for Proteomic Analysis	Strong cation exchange fractionation	Reversed-phase capillary LC-MS/MS and LC-MS analyses	proteomics181	ICL011-P	PASS00427	PeptideAtlas	PASS00427	https://db.systemsbiology.net/sbeams/cgi/PeptideAtlas/PASS_View?identifier=PASS00427	Development of the AMT tag database for virus-infected model systems	Processing of quantitative LC-MS datasets	Proteomic Data Statistical Processing	12_ICL011_Protein_DE_RM_05-08-13_BA	IRD	IRD_SV_ICL011-P	http://www.fludb.org/brc/svExperimentDetails.spg?expAccession=IRD_SV_ICL011-P&decorator=influenza&context=1406753496537
ICL011_VN-PB2-627E_18h_3_proteomics	ICL011-P	ICL011_VN-PB2-627E_18h_3_proteomics	Preparation of Protein Extracts for Proteomic Analysis	Strong cation exchange fractionation	Reversed-phase capillary LC-MS/MS and LC-MS analyses	proteomics182	ICL011-P	PASS00427	PeptideAtlas	PASS00427	https://db.systemsbiology.net/sbeams/cgi/PeptideAtlas/PASS_View?identifier=PASS00427	Development of the AMT tag database for virus-infected model systems	Processing of quantitative LC-MS datasets	Proteomic Data Statistical Processing	12_ICL011_Protein_DE_RM_05-08-13_BA	IRD	IRD_SV_ICL011-P	http://www.fludb.org/brc/svExperimentDetails.spg?expAccession=IRD_SV_ICL011-P&decorator=influenza&context=1406753496537
ICL011_VN-PB2-627E_24h_1_proteomics	ICL011-P	ICL011_VN-PB2-627E_24h_1_proteomics	Preparation of Protein Extracts for Proteomic Analysis	Strong cation exchange fractionation	Reversed-phase capillary LC-MS/MS and LC-MS analyses	proteomics183	ICL011-P	PASS00427	PeptideAtlas	PASS00427	https://db.systemsbiology.net/sbeams/cgi/PeptideAtlas/PASS_View?identifier=PASS00427	Development of the AMT tag database for virus-infected model systems	Processing of quantitative LC-MS datasets	Proteomic Data Statistical Processing	12_ICL011_Protein_DE_RM_05-08-13_BA	IRD	IRD_SV_ICL011-P	http://www.fludb.org/brc/svExperimentDetails.spg?expAccession=IRD_SV_ICL011-P&decorator=influenza&context=1406753496537
ICL011_VN-PB2-627E_24h_2_proteomics	ICL011-P	ICL011_VN-PB2-627E_24h_2_proteomics	Preparation of Protein Extracts for Proteomic Analysis	Strong cation exchange fractionation	Reversed-phase capillary LC-MS/MS and LC-MS analyses	proteomics184	ICL011-P	PASS00427	PeptideAtlas	PASS00427	https://db.systemsbiology.net/sbeams/cgi/PeptideAtlas/PASS_View?identifier=PASS00427	Development of the AMT tag database for virus-infected model systems	Processing of quantitative LC-MS datasets	Proteomic Data Statistical Processing	12_ICL011_Protein_DE_RM_05-08-13_BA	IRD	IRD_SV_ICL011-P	http://www.fludb.org/brc/svExperimentDetails.spg?expAccession=IRD_SV_ICL011-P&decorator=influenza&context=1406753496537
ICL011_VN-PB2-627E_24h_3_proteomics	ICL011-P	ICL011_VN-PB2-627E_24h_3_proteomics	Preparation of Protein Extracts for Proteomic Analysis	Strong cation exchange fractionation	Reversed-phase capillary LC-MS/MS and LC-MS analyses	proteomics185	ICL011-P	PASS00427	PeptideAtlas	PASS00427	https://db.systemsbiology.net/sbeams/cgi/PeptideAtlas/PASS_View?identifier=PASS00427	Development of the AMT tag database for virus-infected model systems	Processing of quantitative LC-MS datasets	Proteomic Data Statistical Processing	12_ICL011_Protein_DE_RM_05-08-13_BA	IRD	IRD_SV_ICL011-P	http://www.fludb.org/brc/svExperimentDetails.spg?expAccession=IRD_SV_ICL011-P&decorator=influenza&context=1406753496537
ICL011_VN-PB2-627E_3h_1_proteomics	ICL011-P	ICL011_VN-PB2-627E_3h_1_proteomics	Preparation of Protein Extracts for Proteomic Analysis	Strong cation exchange fractionation	Reversed-phase capillary LC-MS/MS and LC-MS analyses	proteomics186	ICL011-P	PASS00427	PeptideAtlas	PASS00427	https://db.systemsbiology.net/sbeams/cgi/PeptideAtlas/PASS_View?identifier=PASS00427	Development of the AMT tag database for virus-infected model systems	Processing of quantitative LC-MS datasets	Proteomic Data Statistical Processing	12_ICL011_Protein_DE_RM_05-08-13_BA	IRD	IRD_SV_ICL011-P	http://www.fludb.org/brc/svExperimentDetails.spg?expAccession=IRD_SV_ICL011-P&decorator=influenza&context=1406753496537
ICL011_VN-PB2-627E_3h_2_proteomics	ICL011-P	ICL011_VN-PB2-627E_3h_2_proteomics	Preparation of Protein Extracts for Proteomic Analysis	Strong cation exchange fractionation	Reversed-phase capillary LC-MS/MS and LC-MS analyses	proteomics187	ICL011-P	PASS00427	PeptideAtlas	PASS00427	https://db.systemsbiology.net/sbeams/cgi/PeptideAtlas/PASS_View?identifier=PASS00427	Development of the AMT tag database for virus-infected model systems	Processing of quantitative LC-MS datasets	Proteomic Data Statistical Processing	12_ICL011_Protein_DE_RM_05-08-13_BA	IRD	IRD_SV_ICL011-P	http://www.fludb.org/brc/svExperimentDetails.spg?expAccession=IRD_SV_ICL011-P&decorator=influenza&context=1406753496537
ICL011_VN-PB2-627E_3h_3_proteomics	ICL011-P	ICL011_VN-PB2-627E_3h_3_proteomics	Preparation of Protein Extracts for Proteomic Analysis	Strong cation exchange fractionation	Reversed-phase capillary LC-MS/MS and LC-MS analyses	proteomics188	ICL011-P	PASS00427	PeptideAtlas	PASS00427	https://db.systemsbiology.net/sbeams/cgi/PeptideAtlas/PASS_View?identifier=PASS00427	Development of the AMT tag database for virus-infected model systems	Processing of quantitative LC-MS datasets	Proteomic Data Statistical Processing	12_ICL011_Protein_DE_RM_05-08-13_BA	IRD	IRD_SV_ICL011-P	http://www.fludb.org/brc/svExperimentDetails.spg?expAccession=IRD_SV_ICL011-P&decorator=influenza&context=1406753496537
ICL011_VN-PB2-627E_7h_1_proteomics	ICL011-P	ICL011_VN-PB2-627E_7h_1_proteomics	Preparation of Protein Extracts for Proteomic Analysis	Strong cation exchange fractionation	Reversed-phase capillary LC-MS/MS and LC-MS analyses	proteomics189	ICL011-P	PASS00427	PeptideAtlas	PASS00427	https://db.systemsbiology.net/sbeams/cgi/PeptideAtlas/PASS_View?identifier=PASS00427	Development of the AMT tag database for virus-infected model systems	Processing of quantitative LC-MS datasets	Proteomic Data Statistical Processing	12_ICL011_Protein_DE_RM_05-08-13_BA	IRD	IRD_SV_ICL011-P	http://www.fludb.org/brc/svExperimentDetails.spg?expAccession=IRD_SV_ICL011-P&decorator=influenza&context=1406753496537
ICL011_VN-PB2-627E_7h_2_proteomics	ICL011-P	ICL011_VN-PB2-627E_7h_2_proteomics	Preparation of Protein Extracts for Proteomic Analysis	Strong cation exchange fractionation	Reversed-phase capillary LC-MS/MS and LC-MS analyses	proteomics190	ICL011-P	PASS00427	PeptideAtlas	PASS00427	https://db.systemsbiology.net/sbeams/cgi/PeptideAtlas/PASS_View?identifier=PASS00427	Development of the AMT tag database for virus-infected model systems	Processing of quantitative LC-MS datasets	Proteomic Data Statistical Processing	12_ICL011_Protein_DE_RM_05-08-13_BA	IRD	IRD_SV_ICL011-P	http://www.fludb.org/brc/svExperimentDetails.spg?expAccession=IRD_SV_ICL011-P&decorator=influenza&context=1406753496537
ICL011_VN-PB2-627E_7h_3_proteomics	ICL011-P	ICL011_VN-PB2-627E_7h_3_proteomics	Preparation of Protein Extracts for Proteomic Analysis	Strong cation exchange fractionation	Reversed-phase capillary LC-MS/MS and LC-MS analyses	proteomics191	ICL011-P	PASS00427	PeptideAtlas	PASS00427	https://db.systemsbiology.net/sbeams/cgi/PeptideAtlas/PASS_View?identifier=PASS00427	Development of the AMT tag database for virus-infected model systems	Processing of quantitative LC-MS datasets	Proteomic Data Statistical Processing	12_ICL011_Protein_DE_RM_05-08-13_BA	IRD	IRD_SV_ICL011-P	http://www.fludb.org/brc/svExperimentDetails.spg?expAccession=IRD_SV_ICL011-P&decorator=influenza&context=1406753496537
ICL011_VN1203_24h_1_proteomics	ICL011-P	ICL011_VN1203_24h_1_proteomics	Preparation of Protein Extracts for Proteomic Analysis	Strong cation exchange fractionation	Reversed-phase capillary LC-MS/MS and LC-MS analyses	proteomics192	ICL011-P	PASS00427	PeptideAtlas	PASS00427	https://db.systemsbiology.net/sbeams/cgi/PeptideAtlas/PASS_View?identifier=PASS00427	Development of the AMT tag database for virus-infected model systems	Processing of quantitative LC-MS datasets	Proteomic Data Statistical Processing	12_ICL011_Protein_DE_RM_05-08-13_BA	IRD	IRD_SV_ICL011-P	http://www.fludb.org/brc/svExperimentDetails.spg?expAccession=IRD_SV_ICL011-P&decorator=influenza&context=1406753496537
ICL011_VN1203_24h_2_proteomics	ICL011-P	ICL011_VN1203_24h_2_proteomics	Preparation of Protein Extracts for Proteomic Analysis	Strong cation exchange fractionation	Reversed-phase capillary LC-MS/MS and LC-MS analyses	proteomics193	ICL011-P	PASS00427	PeptideAtlas	PASS00427	https://db.systemsbiology.net/sbeams/cgi/PeptideAtlas/PASS_View?identifier=PASS00427	Development of the AMT tag database for virus-infected model systems	Processing of quantitative LC-MS datasets	Proteomic Data Statistical Processing	12_ICL011_Protein_DE_RM_05-08-13_BA	IRD	IRD_SV_ICL011-P	http://www.fludb.org/brc/svExperimentDetails.spg?expAccession=IRD_SV_ICL011-P&decorator=influenza&context=1406753496537
ICL011_VN1203_24h_3_proteomics	ICL011-P	ICL011_VN1203_24h_3_proteomics	Preparation of Protein Extracts for Proteomic Analysis	Strong cation exchange fractionation	Reversed-phase capillary LC-MS/MS and LC-MS analyses	proteomics194	ICL011-P	PASS00427	PeptideAtlas	PASS00427	https://db.systemsbiology.net/sbeams/cgi/PeptideAtlas/PASS_View?identifier=PASS00427	Development of the AMT tag database for virus-infected model systems	Processing of quantitative LC-MS datasets	Proteomic Data Statistical Processing	12_ICL011_Protein_DE_RM_05-08-13_BA	IRD	IRD_SV_ICL011-P	http://www.fludb.org/brc/svExperimentDetails.spg?expAccession=IRD_SV_ICL011-P&decorator=influenza&context=1406753496537
ICL011_VN1203_7h_1_proteomics	ICL011-P	ICL011_VN1203_7h_1_proteomics	Preparation of Protein Extracts for Proteomic Analysis	Strong cation exchange fractionation	Reversed-phase capillary LC-MS/MS and LC-MS analyses	proteomics195	ICL011-P	PASS00427	PeptideAtlas	PASS00427	https://db.systemsbiology.net/sbeams/cgi/PeptideAtlas/PASS_View?identifier=PASS00427	Development of the AMT tag database for virus-infected model systems	Processing of quantitative LC-MS datasets	Proteomic Data Statistical Processing	12_ICL011_Protein_DE_RM_05-08-13_BA	IRD	IRD_SV_ICL011-P	http://www.fludb.org/brc/svExperimentDetails.spg?expAccession=IRD_SV_ICL011-P&decorator=influenza&context=1406753496537
ICL011_VN1203_7h_2_proteomics	ICL011-P	ICL011_VN1203_7h_2_proteomics	Preparation of Protein Extracts for Proteomic Analysis	Strong cation exchange fractionation	Reversed-phase capillary LC-MS/MS and LC-MS analyses	proteomics196	ICL011-P	PASS00427	PeptideAtlas	PASS00427	https://db.systemsbiology.net/sbeams/cgi/PeptideAtlas/PASS_View?identifier=PASS00427	Development of the AMT tag database for virus-infected model systems	Processing of quantitative LC-MS datasets	Proteomic Data Statistical Processing	12_ICL011_Protein_DE_RM_05-08-13_BA	IRD	IRD_SV_ICL011-P	http://www.fludb.org/brc/svExperimentDetails.spg?expAccession=IRD_SV_ICL011-P&decorator=influenza&context=1406753496537
ICL011_VN1203_7h_3_proteomics	ICL011-P	ICL011_VN1203_7h_3_proteomics	Preparation of Protein Extracts for Proteomic Analysis	Strong cation exchange fractionation	Reversed-phase capillary LC-MS/MS and LC-MS analyses	proteomics197	ICL011-P	PASS00427	PeptideAtlas	PASS00427	https://db.systemsbiology.net/sbeams/cgi/PeptideAtlas/PASS_View?identifier=PASS00427	Development of the AMT tag database for virus-infected model systems	Processing of quantitative LC-MS datasets	Proteomic Data Statistical Processing	12_ICL011_Protein_DE_RM_05-08-13_BA	IRD	IRD_SV_ICL011-P	http://www.fludb.org/brc/svExperimentDetails.spg?expAccession=IRD_SV_ICL011-P&decorator=influenza&context=1406753496537
ICL012_mock_0h_1_proteomics	ICL012-P	ICL012_mock_0h_1_proteomics	Preparation of Protein Extracts for Proteomic Analysis	Strong cation exchange fractionation	Reversed-phase capillary LC-MS/MS and LC-MS analyses	proteomics198	ICL012-P	PASS00428	PeptideAtlas	PASS00428	https://db.systemsbiology.net/sbeams/cgi/PeptideAtlas/PASS_View?identifier=PASS00428	Development of the AMT tag database for virus-infected model systems	Processing of quantitative LC-MS datasets	Proteomic Data Statistical Processing	12_ICL012_Protein_DE_RM_03-19-13_BA	IRD	IRD_SV_ICL012-P	http://www.fludb.org/brc/svExperimentDetails.spg?expAccession=IRD_SV_ICL012-P&decorator=influenza&context=1406753496537
ICL012_mock_0h_2_proteomics	ICL012-P	ICL012_mock_0h_2_proteomics	Preparation of Protein Extracts for Proteomic Analysis	Strong cation exchange fractionation	Reversed-phase capillary LC-MS/MS and LC-MS analyses	proteomics199	ICL012-P	PASS00428	PeptideAtlas	PASS00428	https://db.systemsbiology.net/sbeams/cgi/PeptideAtlas/PASS_View?identifier=PASS00428	Development of the AMT tag database for virus-infected model systems	Processing of quantitative LC-MS datasets	Proteomic Data Statistical Processing	12_ICL012_Protein_DE_RM_03-19-13_BA	IRD	IRD_SV_ICL012-P	http://www.fludb.org/brc/svExperimentDetails.spg?expAccession=IRD_SV_ICL012-P&decorator=influenza&context=1406753496537
ICL012_mock_0h_3_proteomics	ICL012-P	ICL012_mock_0h_3_proteomics	Preparation of Protein Extracts for Proteomic Analysis	Strong cation exchange fractionation	Reversed-phase capillary LC-MS/MS and LC-MS analyses	proteomics200	ICL012-P	PASS00428	PeptideAtlas	PASS00428	https://db.systemsbiology.net/sbeams/cgi/PeptideAtlas/PASS_View?identifier=PASS00428	Development of the AMT tag database for virus-infected model systems	Processing of quantitative LC-MS datasets	Proteomic Data Statistical Processing	12_ICL012_Protein_DE_RM_03-19-13_BA	IRD	IRD_SV_ICL012-P	http://www.fludb.org/brc/svExperimentDetails.spg?expAccession=IRD_SV_ICL012-P&decorator=influenza&context=1406753496537
ICL012_mock_12h_1_proteomics	ICL012-P	ICL012_mock_12h_1_proteomics	Preparation of Protein Extracts for Proteomic Analysis	Strong cation exchange fractionation	Reversed-phase capillary LC-MS/MS and LC-MS analyses	proteomics201	ICL012-P	PASS00428	PeptideAtlas	PASS00428	https://db.systemsbiology.net/sbeams/cgi/PeptideAtlas/PASS_View?identifier=PASS00428	Development of the AMT tag database for virus-infected model systems	Processing of quantitative LC-MS datasets	Proteomic Data Statistical Processing	12_ICL012_Protein_DE_RM_03-19-13_BA	IRD	IRD_SV_ICL012-P	http://www.fludb.org/brc/svExperimentDetails.spg?expAccession=IRD_SV_ICL012-P&decorator=influenza&context=1406753496537
ICL012_mock_12h_2_proteomics	ICL012-P	ICL012_mock_12h_2_proteomics	Preparation of Protein Extracts for Proteomic Analysis	Strong cation exchange fractionation	Reversed-phase capillary LC-MS/MS and LC-MS analyses	proteomics202	ICL012-P	PASS00428	PeptideAtlas	PASS00428	https://db.systemsbiology.net/sbeams/cgi/PeptideAtlas/PASS_View?identifier=PASS00428	Development of the AMT tag database for virus-infected model systems	Processing of quantitative LC-MS datasets	Proteomic Data Statistical Processing	12_ICL012_Protein_DE_RM_03-19-13_BA	IRD	IRD_SV_ICL012-P	http://www.fludb.org/brc/svExperimentDetails.spg?expAccession=IRD_SV_ICL012-P&decorator=influenza&context=1406753496537
ICL012_mock_12h_3_proteomics	ICL012-P	ICL012_mock_12h_3_proteomics	Preparation of Protein Extracts for Proteomic Analysis	Strong cation exchange fractionation	Reversed-phase capillary LC-MS/MS and LC-MS analyses	proteomics203	ICL012-P	PASS00428	PeptideAtlas	PASS00428	https://db.systemsbiology.net/sbeams/cgi/PeptideAtlas/PASS_View?identifier=PASS00428	Development of the AMT tag database for virus-infected model systems	Processing of quantitative LC-MS datasets	Proteomic Data Statistical Processing	12_ICL012_Protein_DE_RM_03-19-13_BA	IRD	IRD_SV_ICL012-P	http://www.fludb.org/brc/svExperimentDetails.spg?expAccession=IRD_SV_ICL012-P&decorator=influenza&context=1406753496537
ICL012_mock_18h_1_proteomics	ICL012-P	ICL012_mock_18h_1_proteomics	Preparation of Protein Extracts for Proteomic Analysis	Strong cation exchange fractionation	Reversed-phase capillary LC-MS/MS and LC-MS analyses	proteomics204	ICL012-P	PASS00428	PeptideAtlas	PASS00428	https://db.systemsbiology.net/sbeams/cgi/PeptideAtlas/PASS_View?identifier=PASS00428	Development of the AMT tag database for virus-infected model systems	Processing of quantitative LC-MS datasets	Proteomic Data Statistical Processing	12_ICL012_Protein_DE_RM_03-19-13_BA	IRD	IRD_SV_ICL012-P	http://www.fludb.org/brc/svExperimentDetails.spg?expAccession=IRD_SV_ICL012-P&decorator=influenza&context=1406753496537
ICL012_mock_18h_2_proteomics	ICL012-P	ICL012_mock_18h_2_proteomics	Preparation of Protein Extracts for Proteomic Analysis	Strong cation exchange fractionation	Reversed-phase capillary LC-MS/MS and LC-MS analyses	proteomics205	ICL012-P	PASS00428	PeptideAtlas	PASS00428	https://db.systemsbiology.net/sbeams/cgi/PeptideAtlas/PASS_View?identifier=PASS00428	Development of the AMT tag database for virus-infected model systems	Processing of quantitative LC-MS datasets	Proteomic Data Statistical Processing	12_ICL012_Protein_DE_RM_03-19-13_BA	IRD	IRD_SV_ICL012-P	http://www.fludb.org/brc/svExperimentDetails.spg?expAccession=IRD_SV_ICL012-P&decorator=influenza&context=1406753496537
ICL012_mock_18h_3_proteomics	ICL012-P	ICL012_mock_18h_3_proteomics	Preparation of Protein Extracts for Proteomic Analysis	Strong cation exchange fractionation	Reversed-phase capillary LC-MS/MS and LC-MS analyses	proteomics206	ICL012-P	PASS00428	PeptideAtlas	PASS00428	https://db.systemsbiology.net/sbeams/cgi/PeptideAtlas/PASS_View?identifier=PASS00428	Development of the AMT tag database for virus-infected model systems	Processing of quantitative LC-MS datasets	Proteomic Data Statistical Processing	12_ICL012_Protein_DE_RM_03-19-13_BA	IRD	IRD_SV_ICL012-P	http://www.fludb.org/brc/svExperimentDetails.spg?expAccession=IRD_SV_ICL012-P&decorator=influenza&context=1406753496537
ICL012_mock_24h_1_proteomics	ICL012-P	ICL012_mock_24h_1_proteomics	Preparation of Protein Extracts for Proteomic Analysis	Strong cation exchange fractionation	Reversed-phase capillary LC-MS/MS and LC-MS analyses	proteomics207	ICL012-P	PASS00428	PeptideAtlas	PASS00428	https://db.systemsbiology.net/sbeams/cgi/PeptideAtlas/PASS_View?identifier=PASS00428	Development of the AMT tag database for virus-infected model systems	Processing of quantitative LC-MS datasets	Proteomic Data Statistical Processing	12_ICL012_Protein_DE_RM_03-19-13_BA	IRD	IRD_SV_ICL012-P	http://www.fludb.org/brc/svExperimentDetails.spg?expAccession=IRD_SV_ICL012-P&decorator=influenza&context=1406753496537
ICL012_mock_24h_2_proteomics	ICL012-P	ICL012_mock_24h_2_proteomics	Preparation of Protein Extracts for Proteomic Analysis	Strong cation exchange fractionation	Reversed-phase capillary LC-MS/MS and LC-MS analyses	proteomics208	ICL012-P	PASS00428	PeptideAtlas	PASS00428	https://db.systemsbiology.net/sbeams/cgi/PeptideAtlas/PASS_View?identifier=PASS00428	Development of the AMT tag database for virus-infected model systems	Processing of quantitative LC-MS datasets	Proteomic Data Statistical Processing	12_ICL012_Protein_DE_RM_03-19-13_BA	IRD	IRD_SV_ICL012-P	http://www.fludb.org/brc/svExperimentDetails.spg?expAccession=IRD_SV_ICL012-P&decorator=influenza&context=1406753496537
ICL012_mock_24h_3_proteomics	ICL012-P	ICL012_mock_24h_3_proteomics	Preparation of Protein Extracts for Proteomic Analysis	Strong cation exchange fractionation	Reversed-phase capillary LC-MS/MS and LC-MS analyses	proteomics209	ICL012-P	PASS00428	PeptideAtlas	PASS00428	https://db.systemsbiology.net/sbeams/cgi/PeptideAtlas/PASS_View?identifier=PASS00428	Development of the AMT tag database for virus-infected model systems	Processing of quantitative LC-MS datasets	Proteomic Data Statistical Processing	12_ICL012_Protein_DE_RM_03-19-13_BA	IRD	IRD_SV_ICL012-P	http://www.fludb.org/brc/svExperimentDetails.spg?expAccession=IRD_SV_ICL012-P&decorator=influenza&context=1406753496537
ICL012_mock_3h_1_proteomics	ICL012-P	ICL012_mock_3h_1_proteomics	Preparation of Protein Extracts for Proteomic Analysis	Strong cation exchange fractionation	Reversed-phase capillary LC-MS/MS and LC-MS analyses	proteomics210	ICL012-P	PASS00428	PeptideAtlas	PASS00428	https://db.systemsbiology.net/sbeams/cgi/PeptideAtlas/PASS_View?identifier=PASS00428	Development of the AMT tag database for virus-infected model systems	Processing of quantitative LC-MS datasets	Proteomic Data Statistical Processing	12_ICL012_Protein_DE_RM_03-19-13_BA	IRD	IRD_SV_ICL012-P	http://www.fludb.org/brc/svExperimentDetails.spg?expAccession=IRD_SV_ICL012-P&decorator=influenza&context=1406753496537
ICL012_mock_3h_2_proteomics	ICL012-P	ICL012_mock_3h_2_proteomics	Preparation of Protein Extracts for Proteomic Analysis	Strong cation exchange fractionation	Reversed-phase capillary LC-MS/MS and LC-MS analyses	proteomics211	ICL012-P	PASS00428	PeptideAtlas	PASS00428	https://db.systemsbiology.net/sbeams/cgi/PeptideAtlas/PASS_View?identifier=PASS00428	Development of the AMT tag database for virus-infected model systems	Processing of quantitative LC-MS datasets	Proteomic Data Statistical Processing	12_ICL012_Protein_DE_RM_03-19-13_BA	IRD	IRD_SV_ICL012-P	http://www.fludb.org/brc/svExperimentDetails.spg?expAccession=IRD_SV_ICL012-P&decorator=influenza&context=1406753496537
ICL012_mock_3h_3_proteomics	ICL012-P	ICL012_mock_3h_3_proteomics	Preparation of Protein Extracts for Proteomic Analysis	Strong cation exchange fractionation	Reversed-phase capillary LC-MS/MS and LC-MS analyses	proteomics212	ICL012-P	PASS00428	PeptideAtlas	PASS00428	https://db.systemsbiology.net/sbeams/cgi/PeptideAtlas/PASS_View?identifier=PASS00428	Development of the AMT tag database for virus-infected model systems	Processing of quantitative LC-MS datasets	Proteomic Data Statistical Processing	12_ICL012_Protein_DE_RM_03-19-13_BA	IRD	IRD_SV_ICL012-P	http://www.fludb.org/brc/svExperimentDetails.spg?expAccession=IRD_SV_ICL012-P&decorator=influenza&context=1406753496537
ICL012_mock_7h_1_proteomics	ICL012-P	ICL012_mock_7h_1_proteomics	Preparation of Protein Extracts for Proteomic Analysis	Strong cation exchange fractionation	Reversed-phase capillary LC-MS/MS and LC-MS analyses	proteomics213	ICL012-P	PASS00428	PeptideAtlas	PASS00428	https://db.systemsbiology.net/sbeams/cgi/PeptideAtlas/PASS_View?identifier=PASS00428	Development of the AMT tag database for virus-infected model systems	Processing of quantitative LC-MS datasets	Proteomic Data Statistical Processing	12_ICL012_Protein_DE_RM_03-19-13_BA	IRD	IRD_SV_ICL012-P	http://www.fludb.org/brc/svExperimentDetails.spg?expAccession=IRD_SV_ICL012-P&decorator=influenza&context=1406753496537
ICL012_mock_7h_2_proteomics	ICL012-P	ICL012_mock_7h_2_proteomics	Preparation of Protein Extracts for Proteomic Analysis	Strong cation exchange fractionation	Reversed-phase capillary LC-MS/MS and LC-MS analyses	proteomics214	ICL012-P	PASS00428	PeptideAtlas	PASS00428	https://db.systemsbiology.net/sbeams/cgi/PeptideAtlas/PASS_View?identifier=PASS00428	Development of the AMT tag database for virus-infected model systems	Processing of quantitative LC-MS datasets	Proteomic Data Statistical Processing	12_ICL012_Protein_DE_RM_03-19-13_BA	IRD	IRD_SV_ICL012-P	http://www.fludb.org/brc/svExperimentDetails.spg?expAccession=IRD_SV_ICL012-P&decorator=influenza&context=1406753496537
ICL012_mock_7h_3_proteomics	ICL012-P	ICL012_mock_7h_3_proteomics	Preparation of Protein Extracts for Proteomic Analysis	Strong cation exchange fractionation	Reversed-phase capillary LC-MS/MS and LC-MS analyses	proteomics215	ICL012-P	PASS00428	PeptideAtlas	PASS00428	https://db.systemsbiology.net/sbeams/cgi/PeptideAtlas/PASS_View?identifier=PASS00428	Development of the AMT tag database for virus-infected model systems	Processing of quantitative LC-MS datasets	Proteomic Data Statistical Processing	12_ICL012_Protein_DE_RM_03-19-13_BA	IRD	IRD_SV_ICL012-P	http://www.fludb.org/brc/svExperimentDetails.spg?expAccession=IRD_SV_ICL012-P&decorator=influenza&context=1406753496537
ICL012_NS1trunc_0h_1_proteomics	ICL012-P	ICL012_NS1trunc_0h_1_proteomics	Preparation of Protein Extracts for Proteomic Analysis	Strong cation exchange fractionation	Reversed-phase capillary LC-MS/MS and LC-MS analyses	proteomics216	ICL012-P	PASS00428	PeptideAtlas	PASS00428	https://db.systemsbiology.net/sbeams/cgi/PeptideAtlas/PASS_View?identifier=PASS00428	Development of the AMT tag database for virus-infected model systems	Processing of quantitative LC-MS datasets	Proteomic Data Statistical Processing	12_ICL012_Protein_DE_RM_03-19-13_BA	IRD	IRD_SV_ICL012-P	http://www.fludb.org/brc/svExperimentDetails.spg?expAccession=IRD_SV_ICL012-P&decorator=influenza&context=1406753496537
ICL012_NS1trunc_0h_2_proteomics	ICL012-P	ICL012_NS1trunc_0h_2_proteomics	Preparation of Protein Extracts for Proteomic Analysis	Strong cation exchange fractionation	Reversed-phase capillary LC-MS/MS and LC-MS analyses	proteomics217	ICL012-P	PASS00428	PeptideAtlas	PASS00428	https://db.systemsbiology.net/sbeams/cgi/PeptideAtlas/PASS_View?identifier=PASS00428	Development of the AMT tag database for virus-infected model systems	Processing of quantitative LC-MS datasets	Proteomic Data Statistical Processing	12_ICL012_Protein_DE_RM_03-19-13_BA	IRD	IRD_SV_ICL012-P	http://www.fludb.org/brc/svExperimentDetails.spg?expAccession=IRD_SV_ICL012-P&decorator=influenza&context=1406753496537
ICL012_NS1trunc_0h_3_proteomics	ICL012-P	ICL012_NS1trunc_0h_3_proteomics	Preparation of Protein Extracts for Proteomic Analysis	Strong cation exchange fractionation	Reversed-phase capillary LC-MS/MS and LC-MS analyses	proteomics218	ICL012-P	PASS00428	PeptideAtlas	PASS00428	https://db.systemsbiology.net/sbeams/cgi/PeptideAtlas/PASS_View?identifier=PASS00428	Development of the AMT tag database for virus-infected model systems	Processing of quantitative LC-MS datasets	Proteomic Data Statistical Processing	12_ICL012_Protein_DE_RM_03-19-13_BA	IRD	IRD_SV_ICL012-P	http://www.fludb.org/brc/svExperimentDetails.spg?expAccession=IRD_SV_ICL012-P&decorator=influenza&context=1406753496537
ICL012_NS1trunc_12h_1_proteomics	ICL012-P	ICL012_NS1trunc_12h_1_proteomics	Preparation of Protein Extracts for Proteomic Analysis	Strong cation exchange fractionation	Reversed-phase capillary LC-MS/MS and LC-MS analyses	proteomics219	ICL012-P	PASS00428	PeptideAtlas	PASS00428	https://db.systemsbiology.net/sbeams/cgi/PeptideAtlas/PASS_View?identifier=PASS00428	Development of the AMT tag database for virus-infected model systems	Processing of quantitative LC-MS datasets	Proteomic Data Statistical Processing	12_ICL012_Protein_DE_RM_03-19-13_BA	IRD	IRD_SV_ICL012-P	http://www.fludb.org/brc/svExperimentDetails.spg?expAccession=IRD_SV_ICL012-P&decorator=influenza&context=1406753496537
ICL012_NS1trunc_12h_2_proteomics	ICL012-P	ICL012_NS1trunc_12h_2_proteomics	Preparation of Protein Extracts for Proteomic Analysis	Strong cation exchange fractionation	Reversed-phase capillary LC-MS/MS and LC-MS analyses	proteomics220	ICL012-P	PASS00428	PeptideAtlas	PASS00428	https://db.systemsbiology.net/sbeams/cgi/PeptideAtlas/PASS_View?identifier=PASS00428	Development of the AMT tag database for virus-infected model systems	Processing of quantitative LC-MS datasets	Proteomic Data Statistical Processing	12_ICL012_Protein_DE_RM_03-19-13_BA	IRD	IRD_SV_ICL012-P	http://www.fludb.org/brc/svExperimentDetails.spg?expAccession=IRD_SV_ICL012-P&decorator=influenza&context=1406753496537
ICL012_NS1trunc_12h_3_proteomics	ICL012-P	ICL012_NS1trunc_12h_3_proteomics	Preparation of Protein Extracts for Proteomic Analysis	Strong cation exchange fractionation	Reversed-phase capillary LC-MS/MS and LC-MS analyses	proteomics221	ICL012-P	PASS00428	PeptideAtlas	PASS00428	https://db.systemsbiology.net/sbeams/cgi/PeptideAtlas/PASS_View?identifier=PASS00428	Development of the AMT tag database for virus-infected model systems	Processing of quantitative LC-MS datasets	Proteomic Data Statistical Processing	12_ICL012_Protein_DE_RM_03-19-13_BA	IRD	IRD_SV_ICL012-P	http://www.fludb.org/brc/svExperimentDetails.spg?expAccession=IRD_SV_ICL012-P&decorator=influenza&context=1406753496537
ICL012_NS1trunc_18h_1_proteomics	ICL012-P	ICL012_NS1trunc_18h_1_proteomics	Preparation of Protein Extracts for Proteomic Analysis	Strong cation exchange fractionation	Reversed-phase capillary LC-MS/MS and LC-MS analyses	proteomics222	ICL012-P	PASS00428	PeptideAtlas	PASS00428	https://db.systemsbiology.net/sbeams/cgi/PeptideAtlas/PASS_View?identifier=PASS00428	Development of the AMT tag database for virus-infected model systems	Processing of quantitative LC-MS datasets	Proteomic Data Statistical Processing	12_ICL012_Protein_DE_RM_03-19-13_BA	IRD	IRD_SV_ICL012-P	http://www.fludb.org/brc/svExperimentDetails.spg?expAccession=IRD_SV_ICL012-P&decorator=influenza&context=1406753496537
ICL012_NS1trunc_18h_2_proteomics	ICL012-P	ICL012_NS1trunc_18h_2_proteomics	Preparation of Protein Extracts for Proteomic Analysis	Strong cation exchange fractionation	Reversed-phase capillary LC-MS/MS and LC-MS analyses	proteomics223	ICL012-P	PASS00428	PeptideAtlas	PASS00428	https://db.systemsbiology.net/sbeams/cgi/PeptideAtlas/PASS_View?identifier=PASS00428	Development of the AMT tag database for virus-infected model systems	Processing of quantitative LC-MS datasets	Proteomic Data Statistical Processing	12_ICL012_Protein_DE_RM_03-19-13_BA	IRD	IRD_SV_ICL012-P	http://www.fludb.org/brc/svExperimentDetails.spg?expAccession=IRD_SV_ICL012-P&decorator=influenza&context=1406753496537
ICL012_NS1trunc_18h_3_proteomics	ICL012-P	ICL012_NS1trunc_18h_3_proteomics	Preparation of Protein Extracts for Proteomic Analysis	Strong cation exchange fractionation	Reversed-phase capillary LC-MS/MS and LC-MS analyses	proteomics224	ICL012-P	PASS00428	PeptideAtlas	PASS00428	https://db.systemsbiology.net/sbeams/cgi/PeptideAtlas/PASS_View?identifier=PASS00428	Development of the AMT tag database for virus-infected model systems	Processing of quantitative LC-MS datasets	Proteomic Data Statistical Processing	12_ICL012_Protein_DE_RM_03-19-13_BA	IRD	IRD_SV_ICL012-P	http://www.fludb.org/brc/svExperimentDetails.spg?expAccession=IRD_SV_ICL012-P&decorator=influenza&context=1406753496537
ICL012_NS1trunc_24h_1_proteomics	ICL012-P	ICL012_NS1trunc_24h_1_proteomics	Preparation of Protein Extracts for Proteomic Analysis	Strong cation exchange fractionation	Reversed-phase capillary LC-MS/MS and LC-MS analyses	proteomics225	ICL012-P	PASS00428	PeptideAtlas	PASS00428	https://db.systemsbiology.net/sbeams/cgi/PeptideAtlas/PASS_View?identifier=PASS00428	Development of the AMT tag database for virus-infected model systems	Processing of quantitative LC-MS datasets	Proteomic Data Statistical Processing	12_ICL012_Protein_DE_RM_03-19-13_BA	IRD	IRD_SV_ICL012-P	http://www.fludb.org/brc/svExperimentDetails.spg?expAccession=IRD_SV_ICL012-P&decorator=influenza&context=1406753496537
ICL012_NS1trunc_24h_2_proteomics	ICL012-P	ICL012_NS1trunc_24h_2_proteomics	Preparation of Protein Extracts for Proteomic Analysis	Strong cation exchange fractionation	Reversed-phase capillary LC-MS/MS and LC-MS analyses	proteomics226	ICL012-P	PASS00428	PeptideAtlas	PASS00428	https://db.systemsbiology.net/sbeams/cgi/PeptideAtlas/PASS_View?identifier=PASS00428	Development of the AMT tag database for virus-infected model systems	Processing of quantitative LC-MS datasets	Proteomic Data Statistical Processing	12_ICL012_Protein_DE_RM_03-19-13_BA	IRD	IRD_SV_ICL012-P	http://www.fludb.org/brc/svExperimentDetails.spg?expAccession=IRD_SV_ICL012-P&decorator=influenza&context=1406753496537
ICL012_NS1trunc_24h_3_proteomics	ICL012-P	ICL012_NS1trunc_24h_3_proteomics	Preparation of Protein Extracts for Proteomic Analysis	Strong cation exchange fractionation	Reversed-phase capillary LC-MS/MS and LC-MS analyses	proteomics227	ICL012-P	PASS00428	PeptideAtlas	PASS00428	https://db.systemsbiology.net/sbeams/cgi/PeptideAtlas/PASS_View?identifier=PASS00428	Development of the AMT tag database for virus-infected model systems	Processing of quantitative LC-MS datasets	Proteomic Data Statistical Processing	12_ICL012_Protein_DE_RM_03-19-13_BA	IRD	IRD_SV_ICL012-P	http://www.fludb.org/brc/svExperimentDetails.spg?expAccession=IRD_SV_ICL012-P&decorator=influenza&context=1406753496537
ICL012_NS1trunc_3h_1_proteomics	ICL012-P	ICL012_NS1trunc_3h_1_proteomics	Preparation of Protein Extracts for Proteomic Analysis	Strong cation exchange fractionation	Reversed-phase capillary LC-MS/MS and LC-MS analyses	proteomics228	ICL012-P	PASS00428	PeptideAtlas	PASS00428	https://db.systemsbiology.net/sbeams/cgi/PeptideAtlas/PASS_View?identifier=PASS00428	Development of the AMT tag database for virus-infected model systems	Processing of quantitative LC-MS datasets	Proteomic Data Statistical Processing	12_ICL012_Protein_DE_RM_03-19-13_BA	IRD	IRD_SV_ICL012-P	http://www.fludb.org/brc/svExperimentDetails.spg?expAccession=IRD_SV_ICL012-P&decorator=influenza&context=1406753496537
ICL012_NS1trunc_3h_2_proteomics	ICL012-P	ICL012_NS1trunc_3h_2_proteomics	Preparation of Protein Extracts for Proteomic Analysis	Strong cation exchange fractionation	Reversed-phase capillary LC-MS/MS and LC-MS analyses	proteomics229	ICL012-P	PASS00428	PeptideAtlas	PASS00428	https://db.systemsbiology.net/sbeams/cgi/PeptideAtlas/PASS_View?identifier=PASS00428	Development of the AMT tag database for virus-infected model systems	Processing of quantitative LC-MS datasets	Proteomic Data Statistical Processing	12_ICL012_Protein_DE_RM_03-19-13_BA	IRD	IRD_SV_ICL012-P	http://www.fludb.org/brc/svExperimentDetails.spg?expAccession=IRD_SV_ICL012-P&decorator=influenza&context=1406753496537
ICL012_NS1trunc_3h_3_proteomics	ICL012-P	ICL012_NS1trunc_3h_3_proteomics	Preparation of Protein Extracts for Proteomic Analysis	Strong cation exchange fractionation	Reversed-phase capillary LC-MS/MS and LC-MS analyses	proteomics230	ICL012-P	PASS00428	PeptideAtlas	PASS00428	https://db.systemsbiology.net/sbeams/cgi/PeptideAtlas/PASS_View?identifier=PASS00428	Development of the AMT tag database for virus-infected model systems	Processing of quantitative LC-MS datasets	Proteomic Data Statistical Processing	12_ICL012_Protein_DE_RM_03-19-13_BA	IRD	IRD_SV_ICL012-P	http://www.fludb.org/brc/svExperimentDetails.spg?expAccession=IRD_SV_ICL012-P&decorator=influenza&context=1406753496537
ICL012_NS1trunc_7h_1_proteomics	ICL012-P	ICL012_NS1trunc_7h_1_proteomics	Preparation of Protein Extracts for Proteomic Analysis	Strong cation exchange fractionation	Reversed-phase capillary LC-MS/MS and LC-MS analyses	proteomics231	ICL012-P	PASS00428	PeptideAtlas	PASS00428	https://db.systemsbiology.net/sbeams/cgi/PeptideAtlas/PASS_View?identifier=PASS00428	Development of the AMT tag database for virus-infected model systems	Processing of quantitative LC-MS datasets	Proteomic Data Statistical Processing	12_ICL012_Protein_DE_RM_03-19-13_BA	IRD	IRD_SV_ICL012-P	http://www.fludb.org/brc/svExperimentDetails.spg?expAccession=IRD_SV_ICL012-P&decorator=influenza&context=1406753496537
ICL012_NS1trunc_7h_2_proteomics	ICL012-P	ICL012_NS1trunc_7h_2_proteomics	Preparation of Protein Extracts for Proteomic Analysis	Strong cation exchange fractionation	Reversed-phase capillary LC-MS/MS and LC-MS analyses	proteomics232	ICL012-P	PASS00428	PeptideAtlas	PASS00428	https://db.systemsbiology.net/sbeams/cgi/PeptideAtlas/PASS_View?identifier=PASS00428	Development of the AMT tag database for virus-infected model systems	Processing of quantitative LC-MS datasets	Proteomic Data Statistical Processing	12_ICL012_Protein_DE_RM_03-19-13_BA	IRD	IRD_SV_ICL012-P	http://www.fludb.org/brc/svExperimentDetails.spg?expAccession=IRD_SV_ICL012-P&decorator=influenza&context=1406753496537
ICL012_NS1trunc_7h_3_proteomics	ICL012-P	ICL012_NS1trunc_7h_3_proteomics	Preparation of Protein Extracts for Proteomic Analysis	Strong cation exchange fractionation	Reversed-phase capillary LC-MS/MS and LC-MS analyses	proteomics233	ICL012-P	PASS00428	PeptideAtlas	PASS00428	https://db.systemsbiology.net/sbeams/cgi/PeptideAtlas/PASS_View?identifier=PASS00428	Development of the AMT tag database for virus-infected model systems	Processing of quantitative LC-MS datasets	Proteomic Data Statistical Processing	12_ICL012_Protein_DE_RM_03-19-13_BA	IRD	IRD_SV_ICL012-P	http://www.fludb.org/brc/svExperimentDetails.spg?expAccession=IRD_SV_ICL012-P&decorator=influenza&context=1406753496537
ICL012_VN1203_24h_1_proteomics	ICL012-P	ICL012_VN1203_24h_1_proteomics	Preparation of Protein Extracts for Proteomic Analysis	Strong cation exchange fractionation	Reversed-phase capillary LC-MS/MS and LC-MS analyses	proteomics234	ICL012-P	PASS00428	PeptideAtlas	PASS00428	https://db.systemsbiology.net/sbeams/cgi/PeptideAtlas/PASS_View?identifier=PASS00428	Development of the AMT tag database for virus-infected model systems	Processing of quantitative LC-MS datasets	Proteomic Data Statistical Processing	12_ICL012_Protein_DE_RM_03-19-13_BA	IRD	IRD_SV_ICL012-P	http://www.fludb.org/brc/svExperimentDetails.spg?expAccession=IRD_SV_ICL012-P&decorator=influenza&context=1406753496537
ICL012_VN1203_24h_2_proteomics	ICL012-P	ICL012_VN1203_24h_2_proteomics	Preparation of Protein Extracts for Proteomic Analysis	Strong cation exchange fractionation	Reversed-phase capillary LC-MS/MS and LC-MS analyses	proteomics235	ICL012-P	PASS00428	PeptideAtlas	PASS00428	https://db.systemsbiology.net/sbeams/cgi/PeptideAtlas/PASS_View?identifier=PASS00428	Development of the AMT tag database for virus-infected model systems	Processing of quantitative LC-MS datasets	Proteomic Data Statistical Processing	12_ICL012_Protein_DE_RM_03-19-13_BA	IRD	IRD_SV_ICL012-P	http://www.fludb.org/brc/svExperimentDetails.spg?expAccession=IRD_SV_ICL012-P&decorator=influenza&context=1406753496537
ICL012_VN1203_24h_3_proteomics	ICL012-P	ICL012_VN1203_24h_3_proteomics	Preparation of Protein Extracts for Proteomic Analysis	Strong cation exchange fractionation	Reversed-phase capillary LC-MS/MS and LC-MS analyses	proteomics236	ICL012-P	PASS00428	PeptideAtlas	PASS00428	https://db.systemsbiology.net/sbeams/cgi/PeptideAtlas/PASS_View?identifier=PASS00428	Development of the AMT tag database for virus-infected model systems	Processing of quantitative LC-MS datasets	Proteomic Data Statistical Processing	12_ICL012_Protein_DE_RM_03-19-13_BA	IRD	IRD_SV_ICL012-P	http://www.fludb.org/brc/svExperimentDetails.spg?expAccession=IRD_SV_ICL012-P&decorator=influenza&context=1406753496537
ICL012_VN1203_7h_1_proteomics	ICL012-P	ICL012_VN1203_7h_1_proteomics	Preparation of Protein Extracts for Proteomic Analysis	Strong cation exchange fractionation	Reversed-phase capillary LC-MS/MS and LC-MS analyses	proteomics237	ICL012-P	PASS00428	PeptideAtlas	PASS00428	https://db.systemsbiology.net/sbeams/cgi/PeptideAtlas/PASS_View?identifier=PASS00428	Development of the AMT tag database for virus-infected model systems	Processing of quantitative LC-MS datasets	Proteomic Data Statistical Processing	12_ICL012_Protein_DE_RM_03-19-13_BA	IRD	IRD_SV_ICL012-P	http://www.fludb.org/brc/svExperimentDetails.spg?expAccession=IRD_SV_ICL012-P&decorator=influenza&context=1406753496537
ICL012_VN1203_7h_2_proteomics	ICL012-P	ICL012_VN1203_7h_2_proteomics	Preparation of Protein Extracts for Proteomic Analysis	Strong cation exchange fractionation	Reversed-phase capillary LC-MS/MS and LC-MS analyses	proteomics238	ICL012-P	PASS00428	PeptideAtlas	PASS00428	https://db.systemsbiology.net/sbeams/cgi/PeptideAtlas/PASS_View?identifier=PASS00428	Development of the AMT tag database for virus-infected model systems	Processing of quantitative LC-MS datasets	Proteomic Data Statistical Processing	12_ICL012_Protein_DE_RM_03-19-13_BA	IRD	IRD_SV_ICL012-P	http://www.fludb.org/brc/svExperimentDetails.spg?expAccession=IRD_SV_ICL012-P&decorator=influenza&context=1406753496537
ICL012_VN1203_7h_3_proteomics	ICL012-P	ICL012_VN1203_7h_3_proteomics	Preparation of Protein Extracts for Proteomic Analysis	Strong cation exchange fractionation	Reversed-phase capillary LC-MS/MS and LC-MS analyses	proteomics239	ICL012-P	PASS00428	PeptideAtlas	PASS00428	https://db.systemsbiology.net/sbeams/cgi/PeptideAtlas/PASS_View?identifier=PASS00428	Development of the AMT tag database for virus-infected model systems	Processing of quantitative LC-MS datasets	Proteomic Data Statistical Processing	12_ICL012_Protein_DE_RM_03-19-13_BA	IRD	IRD_SV_ICL012-P	http://www.fludb.org/brc/svExperimentDetails.spg?expAccession=IRD_SV_ICL012-P&decorator=influenza&context=1406753496537
SCL005_dORF6_0h_1_proteomics	SCL005-P	SCL005_dORF6_0h_1_proteomics	Preparation of Protein Extracts for Proteomic Analysis	Strong cation exchange fractionation	Reversed-phase capillary LC-MS/MS and LC-MS analyses	proteomics240	SCL005-P	PASS00430	PeptideAtlas	PASS00430	https://db.systemsbiology.net/sbeams/cgi/PeptideAtlas/PASS_View?identifier=PASS00430	Development of the AMT tag database for virus-infected model systems	Processing of quantitative LC-MS datasets	Proteomic Data Statistical Processing	12_Protein_DE_RM_SCL005_BRC_(SCL005_P_N_RM--NA)	IRD	IRD_SV_SCL005-P	http://www.fludb.org/brc/svExperimentDetails.spg?expAccession=IRD_SV_SCL005-P&decorator=influenza&context=1406753496537
SCL005_dORF6_0h_2_proteomics	SCL005-P	SCL005_dORF6_0h_2_proteomics	Preparation of Protein Extracts for Proteomic Analysis	Strong cation exchange fractionation	Reversed-phase capillary LC-MS/MS and LC-MS analyses	proteomics241	SCL005-P	PASS00430	PeptideAtlas	PASS00430	https://db.systemsbiology.net/sbeams/cgi/PeptideAtlas/PASS_View?identifier=PASS00430	Development of the AMT tag database for virus-infected model systems	Processing of quantitative LC-MS datasets	Proteomic Data Statistical Processing	12_Protein_DE_RM_SCL005_BRC_(SCL005_P_N_RM--NA)	IRD	IRD_SV_SCL005-P	http://www.fludb.org/brc/svExperimentDetails.spg?expAccession=IRD_SV_SCL005-P&decorator=influenza&context=1406753496537
SCL005_dORF6_0h_3_proteomics	SCL005-P	SCL005_dORF6_0h_3_proteomics	Preparation of Protein Extracts for Proteomic Analysis	Strong cation exchange fractionation	Reversed-phase capillary LC-MS/MS and LC-MS analyses	proteomics242	SCL005-P	PASS00430	PeptideAtlas	PASS00430	https://db.systemsbiology.net/sbeams/cgi/PeptideAtlas/PASS_View?identifier=PASS00430	Development of the AMT tag database for virus-infected model systems	Processing of quantitative LC-MS datasets	Proteomic Data Statistical Processing	12_Protein_DE_RM_SCL005_BRC_(SCL005_P_N_RM--NA)	IRD	IRD_SV_SCL005-P	http://www.fludb.org/brc/svExperimentDetails.spg?expAccession=IRD_SV_SCL005-P&decorator=influenza&context=1406753496537
SCL005_dORF6_12h_1_proteomics	SCL005-P	SCL005_dORF6_12h_1_proteomics	Preparation of Protein Extracts for Proteomic Analysis	Strong cation exchange fractionation	Reversed-phase capillary LC-MS/MS and LC-MS analyses	proteomics243	SCL005-P	PASS00430	PeptideAtlas	PASS00430	https://db.systemsbiology.net/sbeams/cgi/PeptideAtlas/PASS_View?identifier=PASS00430	Development of the AMT tag database for virus-infected model systems	Processing of quantitative LC-MS datasets	Proteomic Data Statistical Processing	12_Protein_DE_RM_SCL005_BRC_(SCL005_P_N_RM--NA)	IRD	IRD_SV_SCL005-P	http://www.fludb.org/brc/svExperimentDetails.spg?expAccession=IRD_SV_SCL005-P&decorator=influenza&context=1406753496537
SCL005_dORF6_12h_2_proteomics	SCL005-P	SCL005_dORF6_12h_2_proteomics	Preparation of Protein Extracts for Proteomic Analysis	Strong cation exchange fractionation	Reversed-phase capillary LC-MS/MS and LC-MS analyses	proteomics244	SCL005-P	PASS00430	PeptideAtlas	PASS00430	https://db.systemsbiology.net/sbeams/cgi/PeptideAtlas/PASS_View?identifier=PASS00430	Development of the AMT tag database for virus-infected model systems	Processing of quantitative LC-MS datasets	Proteomic Data Statistical Processing	12_Protein_DE_RM_SCL005_BRC_(SCL005_P_N_RM--NA)	IRD	IRD_SV_SCL005-P	http://www.fludb.org/brc/svExperimentDetails.spg?expAccession=IRD_SV_SCL005-P&decorator=influenza&context=1406753496537
SCL005_dORF6_12h_3_proteomics	SCL005-P	SCL005_dORF6_12h_3_proteomics	Preparation of Protein Extracts for Proteomic Analysis	Strong cation exchange fractionation	Reversed-phase capillary LC-MS/MS and LC-MS analyses	proteomics245	SCL005-P	PASS00430	PeptideAtlas	PASS00430	https://db.systemsbiology.net/sbeams/cgi/PeptideAtlas/PASS_View?identifier=PASS00430	Development of the AMT tag database for virus-infected model systems	Processing of quantitative LC-MS datasets	Proteomic Data Statistical Processing	12_Protein_DE_RM_SCL005_BRC_(SCL005_P_N_RM--NA)	IRD	IRD_SV_SCL005-P	http://www.fludb.org/brc/svExperimentDetails.spg?expAccession=IRD_SV_SCL005-P&decorator=influenza&context=1406753496537
SCL005_dORF6_24h_1_proteomics	SCL005-P	SCL005_dORF6_24h_1_proteomics	Preparation of Protein Extracts for Proteomic Analysis	Strong cation exchange fractionation	Reversed-phase capillary LC-MS/MS and LC-MS analyses	proteomics246	SCL005-P	PASS00430	PeptideAtlas	PASS00430	https://db.systemsbiology.net/sbeams/cgi/PeptideAtlas/PASS_View?identifier=PASS00430	Development of the AMT tag database for virus-infected model systems	Processing of quantitative LC-MS datasets	Proteomic Data Statistical Processing	12_Protein_DE_RM_SCL005_BRC_(SCL005_P_N_RM--NA)	IRD	IRD_SV_SCL005-P	http://www.fludb.org/brc/svExperimentDetails.spg?expAccession=IRD_SV_SCL005-P&decorator=influenza&context=1406753496537
SCL005_dORF6_24h_2_proteomics	SCL005-P	SCL005_dORF6_24h_2_proteomics	Preparation of Protein Extracts for Proteomic Analysis	Strong cation exchange fractionation	Reversed-phase capillary LC-MS/MS and LC-MS analyses	proteomics247	SCL005-P	PASS00430	PeptideAtlas	PASS00430	https://db.systemsbiology.net/sbeams/cgi/PeptideAtlas/PASS_View?identifier=PASS00430	Development of the AMT tag database for virus-infected model systems	Processing of quantitative LC-MS datasets	Proteomic Data Statistical Processing	12_Protein_DE_RM_SCL005_BRC_(SCL005_P_N_RM--NA)	IRD	IRD_SV_SCL005-P	http://www.fludb.org/brc/svExperimentDetails.spg?expAccession=IRD_SV_SCL005-P&decorator=influenza&context=1406753496537
SCL005_dORF6_24h_3_proteomics	SCL005-P	SCL005_dORF6_24h_3_proteomics	Preparation of Protein Extracts for Proteomic Analysis	Strong cation exchange fractionation	Reversed-phase capillary LC-MS/MS and LC-MS analyses	proteomics248	SCL005-P	PASS00430	PeptideAtlas	PASS00430	https://db.systemsbiology.net/sbeams/cgi/PeptideAtlas/PASS_View?identifier=PASS00430	Development of the AMT tag database for virus-infected model systems	Processing of quantitative LC-MS datasets	Proteomic Data Statistical Processing	12_Protein_DE_RM_SCL005_BRC_(SCL005_P_N_RM--NA)	IRD	IRD_SV_SCL005-P	http://www.fludb.org/brc/svExperimentDetails.spg?expAccession=IRD_SV_SCL005-P&decorator=influenza&context=1406753496537
SCL005_dORF6_30h_1_proteomics	SCL005-P	SCL005_dORF6_30h_1_proteomics	Preparation of Protein Extracts for Proteomic Analysis	Strong cation exchange fractionation	Reversed-phase capillary LC-MS/MS and LC-MS analyses	proteomics249	SCL005-P	PASS00430	PeptideAtlas	PASS00430	https://db.systemsbiology.net/sbeams/cgi/PeptideAtlas/PASS_View?identifier=PASS00430	Development of the AMT tag database for virus-infected model systems	Processing of quantitative LC-MS datasets	Proteomic Data Statistical Processing	12_Protein_DE_RM_SCL005_BRC_(SCL005_P_N_RM--NA)	IRD	IRD_SV_SCL005-P	http://www.fludb.org/brc/svExperimentDetails.spg?expAccession=IRD_SV_SCL005-P&decorator=influenza&context=1406753496537
SCL005_dORF6_30h_2_proteomics	SCL005-P	SCL005_dORF6_30h_2_proteomics	Preparation of Protein Extracts for Proteomic Analysis	Strong cation exchange fractionation	Reversed-phase capillary LC-MS/MS and LC-MS analyses	proteomics250	SCL005-P	PASS00430	PeptideAtlas	PASS00430	https://db.systemsbiology.net/sbeams/cgi/PeptideAtlas/PASS_View?identifier=PASS00430	Development of the AMT tag database for virus-infected model systems	Processing of quantitative LC-MS datasets	Proteomic Data Statistical Processing	12_Protein_DE_RM_SCL005_BRC_(SCL005_P_N_RM--NA)	IRD	IRD_SV_SCL005-P	http://www.fludb.org/brc/svExperimentDetails.spg?expAccession=IRD_SV_SCL005-P&decorator=influenza&context=1406753496537
SCL005_dORF6_30h_3_proteomics	SCL005-P	SCL005_dORF6_30h_3_proteomics	Preparation of Protein Extracts for Proteomic Analysis	Strong cation exchange fractionation	Reversed-phase capillary LC-MS/MS and LC-MS analyses	proteomics251	SCL005-P	PASS00430	PeptideAtlas	PASS00430	https://db.systemsbiology.net/sbeams/cgi/PeptideAtlas/PASS_View?identifier=PASS00430	Development of the AMT tag database for virus-infected model systems	Processing of quantitative LC-MS datasets	Proteomic Data Statistical Processing	12_Protein_DE_RM_SCL005_BRC_(SCL005_P_N_RM--NA)	IRD	IRD_SV_SCL005-P	http://www.fludb.org/brc/svExperimentDetails.spg?expAccession=IRD_SV_SCL005-P&decorator=influenza&context=1406753496537
SCL005_dORF6_36h_1_proteomics	SCL005-P	SCL005_dORF6_36h_1_proteomics	Preparation of Protein Extracts for Proteomic Analysis	Strong cation exchange fractionation	Reversed-phase capillary LC-MS/MS and LC-MS analyses	proteomics252	SCL005-P	PASS00430	PeptideAtlas	PASS00430	https://db.systemsbiology.net/sbeams/cgi/PeptideAtlas/PASS_View?identifier=PASS00430	Development of the AMT tag database for virus-infected model systems	Processing of quantitative LC-MS datasets	Proteomic Data Statistical Processing	12_Protein_DE_RM_SCL005_BRC_(SCL005_P_N_RM--NA)	IRD	IRD_SV_SCL005-P	http://www.fludb.org/brc/svExperimentDetails.spg?expAccession=IRD_SV_SCL005-P&decorator=influenza&context=1406753496537
SCL005_dORF6_36h_2_proteomics	SCL005-P	SCL005_dORF6_36h_2_proteomics	Preparation of Protein Extracts for Proteomic Analysis	Strong cation exchange fractionation	Reversed-phase capillary LC-MS/MS and LC-MS analyses	proteomics253	SCL005-P	PASS00430	PeptideAtlas	PASS00430	https://db.systemsbiology.net/sbeams/cgi/PeptideAtlas/PASS_View?identifier=PASS00430	Development of the AMT tag database for virus-infected model systems	Processing of quantitative LC-MS datasets	Proteomic Data Statistical Processing	12_Protein_DE_RM_SCL005_BRC_(SCL005_P_N_RM--NA)	IRD	IRD_SV_SCL005-P	http://www.fludb.org/brc/svExperimentDetails.spg?expAccession=IRD_SV_SCL005-P&decorator=influenza&context=1406753496537
SCL005_dORF6_36h_3_proteomics	SCL005-P	SCL005_dORF6_36h_3_proteomics	Preparation of Protein Extracts for Proteomic Analysis	Strong cation exchange fractionation	Reversed-phase capillary LC-MS/MS and LC-MS analyses	proteomics254	SCL005-P	PASS00430	PeptideAtlas	PASS00430	https://db.systemsbiology.net/sbeams/cgi/PeptideAtlas/PASS_View?identifier=PASS00430	Development of the AMT tag database for virus-infected model systems	Processing of quantitative LC-MS datasets	Proteomic Data Statistical Processing	12_Protein_DE_RM_SCL005_BRC_(SCL005_P_N_RM--NA)	IRD	IRD_SV_SCL005-P	http://www.fludb.org/brc/svExperimentDetails.spg?expAccession=IRD_SV_SCL005-P&decorator=influenza&context=1406753496537
SCL005_dORF6_3h_1_proteomics	SCL005-P	SCL005_dORF6_3h_1_proteomics	Preparation of Protein Extracts for Proteomic Analysis	Strong cation exchange fractionation	Reversed-phase capillary LC-MS/MS and LC-MS analyses	proteomics255	SCL005-P	PASS00430	PeptideAtlas	PASS00430	https://db.systemsbiology.net/sbeams/cgi/PeptideAtlas/PASS_View?identifier=PASS00430	Development of the AMT tag database for virus-infected model systems	Processing of quantitative LC-MS datasets	Proteomic Data Statistical Processing	12_Protein_DE_RM_SCL005_BRC_(SCL005_P_N_RM--NA)	IRD	IRD_SV_SCL005-P	http://www.fludb.org/brc/svExperimentDetails.spg?expAccession=IRD_SV_SCL005-P&decorator=influenza&context=1406753496537
SCL005_dORF6_3h_2_proteomics	SCL005-P	SCL005_dORF6_3h_2_proteomics	Preparation of Protein Extracts for Proteomic Analysis	Strong cation exchange fractionation	Reversed-phase capillary LC-MS/MS and LC-MS analyses	proteomics256	SCL005-P	PASS00430	PeptideAtlas	PASS00430	https://db.systemsbiology.net/sbeams/cgi/PeptideAtlas/PASS_View?identifier=PASS00430	Development of the AMT tag database for virus-infected model systems	Processing of quantitative LC-MS datasets	Proteomic Data Statistical Processing	12_Protein_DE_RM_SCL005_BRC_(SCL005_P_N_RM--NA)	IRD	IRD_SV_SCL005-P	http://www.fludb.org/brc/svExperimentDetails.spg?expAccession=IRD_SV_SCL005-P&decorator=influenza&context=1406753496537
SCL005_dORF6_3h_3_proteomics	SCL005-P	SCL005_dORF6_3h_3_proteomics	Preparation of Protein Extracts for Proteomic Analysis	Strong cation exchange fractionation	Reversed-phase capillary LC-MS/MS and LC-MS analyses	proteomics257	SCL005-P	PASS00430	PeptideAtlas	PASS00430	https://db.systemsbiology.net/sbeams/cgi/PeptideAtlas/PASS_View?identifier=PASS00430	Development of the AMT tag database for virus-infected model systems	Processing of quantitative LC-MS datasets	Proteomic Data Statistical Processing	12_Protein_DE_RM_SCL005_BRC_(SCL005_P_N_RM--NA)	IRD	IRD_SV_SCL005-P	http://www.fludb.org/brc/svExperimentDetails.spg?expAccession=IRD_SV_SCL005-P&decorator=influenza&context=1406753496537
SCL005_dORF6_48h_1_proteomics	SCL005-P	SCL005_dORF6_48h_1_proteomics	Preparation of Protein Extracts for Proteomic Analysis	Strong cation exchange fractionation	Reversed-phase capillary LC-MS/MS and LC-MS analyses	proteomics258	SCL005-P	PASS00430	PeptideAtlas	PASS00430	https://db.systemsbiology.net/sbeams/cgi/PeptideAtlas/PASS_View?identifier=PASS00430	Development of the AMT tag database for virus-infected model systems	Processing of quantitative LC-MS datasets	Proteomic Data Statistical Processing	12_Protein_DE_RM_SCL005_BRC_(SCL005_P_N_RM--NA)	IRD	IRD_SV_SCL005-P	http://www.fludb.org/brc/svExperimentDetails.spg?expAccession=IRD_SV_SCL005-P&decorator=influenza&context=1406753496537
SCL005_dORF6_48h_2_proteomics	SCL005-P	SCL005_dORF6_48h_2_proteomics	Preparation of Protein Extracts for Proteomic Analysis	Strong cation exchange fractionation	Reversed-phase capillary LC-MS/MS and LC-MS analyses	proteomics259	SCL005-P	PASS00430	PeptideAtlas	PASS00430	https://db.systemsbiology.net/sbeams/cgi/PeptideAtlas/PASS_View?identifier=PASS00430	Development of the AMT tag database for virus-infected model systems	Processing of quantitative LC-MS datasets	Proteomic Data Statistical Processing	12_Protein_DE_RM_SCL005_BRC_(SCL005_P_N_RM--NA)	IRD	IRD_SV_SCL005-P	http://www.fludb.org/brc/svExperimentDetails.spg?expAccession=IRD_SV_SCL005-P&decorator=influenza&context=1406753496537
SCL005_dORF6_48h_3_proteomics	SCL005-P	SCL005_dORF6_48h_3_proteomics	Preparation of Protein Extracts for Proteomic Analysis	Strong cation exchange fractionation	Reversed-phase capillary LC-MS/MS and LC-MS analyses	proteomics260	SCL005-P	PASS00430	PeptideAtlas	PASS00430	https://db.systemsbiology.net/sbeams/cgi/PeptideAtlas/PASS_View?identifier=PASS00430	Development of the AMT tag database for virus-infected model systems	Processing of quantitative LC-MS datasets	Proteomic Data Statistical Processing	12_Protein_DE_RM_SCL005_BRC_(SCL005_P_N_RM--NA)	IRD	IRD_SV_SCL005-P	http://www.fludb.org/brc/svExperimentDetails.spg?expAccession=IRD_SV_SCL005-P&decorator=influenza&context=1406753496537
SCL005_dORF6_54h_1_proteomics	SCL005-P	SCL005_dORF6_54h_1_proteomics	Preparation of Protein Extracts for Proteomic Analysis	Strong cation exchange fractionation	Reversed-phase capillary LC-MS/MS and LC-MS analyses	proteomics261	SCL005-P	PASS00430	PeptideAtlas	PASS00430	https://db.systemsbiology.net/sbeams/cgi/PeptideAtlas/PASS_View?identifier=PASS00430	Development of the AMT tag database for virus-infected model systems	Processing of quantitative LC-MS datasets	Proteomic Data Statistical Processing	12_Protein_DE_RM_SCL005_BRC_(SCL005_P_N_RM--NA)	IRD	IRD_SV_SCL005-P	http://www.fludb.org/brc/svExperimentDetails.spg?expAccession=IRD_SV_SCL005-P&decorator=influenza&context=1406753496537
SCL005_dORF6_54h_2_proteomics	SCL005-P	SCL005_dORF6_54h_2_proteomics	Preparation of Protein Extracts for Proteomic Analysis	Strong cation exchange fractionation	Reversed-phase capillary LC-MS/MS and LC-MS analyses	proteomics262	SCL005-P	PASS00430	PeptideAtlas	PASS00430	https://db.systemsbiology.net/sbeams/cgi/PeptideAtlas/PASS_View?identifier=PASS00430	Development of the AMT tag database for virus-infected model systems	Processing of quantitative LC-MS datasets	Proteomic Data Statistical Processing	12_Protein_DE_RM_SCL005_BRC_(SCL005_P_N_RM--NA)	IRD	IRD_SV_SCL005-P	http://www.fludb.org/brc/svExperimentDetails.spg?expAccession=IRD_SV_SCL005-P&decorator=influenza&context=1406753496537
SCL005_dORF6_60h_1_proteomics	SCL005-P	SCL005_dORF6_60h_1_proteomics	Preparation of Protein Extracts for Proteomic Analysis	Strong cation exchange fractionation	Reversed-phase capillary LC-MS/MS and LC-MS analyses	proteomics263	SCL005-P	PASS00430	PeptideAtlas	PASS00430	https://db.systemsbiology.net/sbeams/cgi/PeptideAtlas/PASS_View?identifier=PASS00430	Development of the AMT tag database for virus-infected model systems	Processing of quantitative LC-MS datasets	Proteomic Data Statistical Processing	12_Protein_DE_RM_SCL005_BRC_(SCL005_P_N_RM--NA)	IRD	IRD_SV_SCL005-P	http://www.fludb.org/brc/svExperimentDetails.spg?expAccession=IRD_SV_SCL005-P&decorator=influenza&context=1406753496537
SCL005_dORF6_60h_2_proteomics	SCL005-P	SCL005_dORF6_60h_2_proteomics	Preparation of Protein Extracts for Proteomic Analysis	Strong cation exchange fractionation	Reversed-phase capillary LC-MS/MS and LC-MS analyses	proteomics264	SCL005-P	PASS00430	PeptideAtlas	PASS00430	https://db.systemsbiology.net/sbeams/cgi/PeptideAtlas/PASS_View?identifier=PASS00430	Development of the AMT tag database for virus-infected model systems	Processing of quantitative LC-MS datasets	Proteomic Data Statistical Processing	12_Protein_DE_RM_SCL005_BRC_(SCL005_P_N_RM--NA)	IRD	IRD_SV_SCL005-P	http://www.fludb.org/brc/svExperimentDetails.spg?expAccession=IRD_SV_SCL005-P&decorator=influenza&context=1406753496537
SCL005_dORF6_60h_3_proteomics	SCL005-P	SCL005_dORF6_60h_3_proteomics	Preparation of Protein Extracts for Proteomic Analysis	Strong cation exchange fractionation	Reversed-phase capillary LC-MS/MS and LC-MS analyses	proteomics265	SCL005-P	PASS00430	PeptideAtlas	PASS00430	https://db.systemsbiology.net/sbeams/cgi/PeptideAtlas/PASS_View?identifier=PASS00430	Development of the AMT tag database for virus-infected model systems	Processing of quantitative LC-MS datasets	Proteomic Data Statistical Processing	12_Protein_DE_RM_SCL005_BRC_(SCL005_P_N_RM--NA)	IRD	IRD_SV_SCL005-P	http://www.fludb.org/brc/svExperimentDetails.spg?expAccession=IRD_SV_SCL005-P&decorator=influenza&context=1406753496537
SCL005_dORF6_72h_1_proteomics	SCL005-P	SCL005_dORF6_72h_1_proteomics	Preparation of Protein Extracts for Proteomic Analysis	Strong cation exchange fractionation	Reversed-phase capillary LC-MS/MS and LC-MS analyses	proteomics266	SCL005-P	PASS00430	PeptideAtlas	PASS00430	https://db.systemsbiology.net/sbeams/cgi/PeptideAtlas/PASS_View?identifier=PASS00430	Development of the AMT tag database for virus-infected model systems	Processing of quantitative LC-MS datasets	Proteomic Data Statistical Processing	12_Protein_DE_RM_SCL005_BRC_(SCL005_P_N_RM--NA)	IRD	IRD_SV_SCL005-P	http://www.fludb.org/brc/svExperimentDetails.spg?expAccession=IRD_SV_SCL005-P&decorator=influenza&context=1406753496537
SCL005_dORF6_72h_2_proteomics	SCL005-P	SCL005_dORF6_72h_2_proteomics	Preparation of Protein Extracts for Proteomic Analysis	Strong cation exchange fractionation	Reversed-phase capillary LC-MS/MS and LC-MS analyses	proteomics267	SCL005-P	PASS00430	PeptideAtlas	PASS00430	https://db.systemsbiology.net/sbeams/cgi/PeptideAtlas/PASS_View?identifier=PASS00430	Development of the AMT tag database for virus-infected model systems	Processing of quantitative LC-MS datasets	Proteomic Data Statistical Processing	12_Protein_DE_RM_SCL005_BRC_(SCL005_P_N_RM--NA)	IRD	IRD_SV_SCL005-P	http://www.fludb.org/brc/svExperimentDetails.spg?expAccession=IRD_SV_SCL005-P&decorator=influenza&context=1406753496537
SCL005_dORF6_72h_3_proteomics	SCL005-P	SCL005_dORF6_72h_3_proteomics	Preparation of Protein Extracts for Proteomic Analysis	Strong cation exchange fractionation	Reversed-phase capillary LC-MS/MS and LC-MS analyses	proteomics268	SCL005-P	PASS00430	PeptideAtlas	PASS00430	https://db.systemsbiology.net/sbeams/cgi/PeptideAtlas/PASS_View?identifier=PASS00430	Development of the AMT tag database for virus-infected model systems	Processing of quantitative LC-MS datasets	Proteomic Data Statistical Processing	12_Protein_DE_RM_SCL005_BRC_(SCL005_P_N_RM--NA)	IRD	IRD_SV_SCL005-P	http://www.fludb.org/brc/svExperimentDetails.spg?expAccession=IRD_SV_SCL005-P&decorator=influenza&context=1406753496537
SCL005_dORF6_7h_1_proteomics	SCL005-P	SCL005_dORF6_7h_1_proteomics	Preparation of Protein Extracts for Proteomic Analysis	Strong cation exchange fractionation	Reversed-phase capillary LC-MS/MS and LC-MS analyses	proteomics269	SCL005-P	PASS00430	PeptideAtlas	PASS00430	https://db.systemsbiology.net/sbeams/cgi/PeptideAtlas/PASS_View?identifier=PASS00430	Development of the AMT tag database for virus-infected model systems	Processing of quantitative LC-MS datasets	Proteomic Data Statistical Processing	12_Protein_DE_RM_SCL005_BRC_(SCL005_P_N_RM--NA)	IRD	IRD_SV_SCL005-P	http://www.fludb.org/brc/svExperimentDetails.spg?expAccession=IRD_SV_SCL005-P&decorator=influenza&context=1406753496537
SCL005_dORF6_7h_2_proteomics	SCL005-P	SCL005_dORF6_7h_2_proteomics	Preparation of Protein Extracts for Proteomic Analysis	Strong cation exchange fractionation	Reversed-phase capillary LC-MS/MS and LC-MS analyses	proteomics270	SCL005-P	PASS00430	PeptideAtlas	PASS00430	https://db.systemsbiology.net/sbeams/cgi/PeptideAtlas/PASS_View?identifier=PASS00430	Development of the AMT tag database for virus-infected model systems	Processing of quantitative LC-MS datasets	Proteomic Data Statistical Processing	12_Protein_DE_RM_SCL005_BRC_(SCL005_P_N_RM--NA)	IRD	IRD_SV_SCL005-P	http://www.fludb.org/brc/svExperimentDetails.spg?expAccession=IRD_SV_SCL005-P&decorator=influenza&context=1406753496537
SCL005_dORF6_7h_3_proteomics	SCL005-P	SCL005_dORF6_7h_3_proteomics	Preparation of Protein Extracts for Proteomic Analysis	Strong cation exchange fractionation	Reversed-phase capillary LC-MS/MS and LC-MS analyses	proteomics271	SCL005-P	PASS00430	PeptideAtlas	PASS00430	https://db.systemsbiology.net/sbeams/cgi/PeptideAtlas/PASS_View?identifier=PASS00430	Development of the AMT tag database for virus-infected model systems	Processing of quantitative LC-MS datasets	Proteomic Data Statistical Processing	12_Protein_DE_RM_SCL005_BRC_(SCL005_P_N_RM--NA)	IRD	IRD_SV_SCL005-P	http://www.fludb.org/brc/svExperimentDetails.spg?expAccession=IRD_SV_SCL005-P&decorator=influenza&context=1406753496537
SCL005_icSARS_0h_1_proteomics	SCL005-P	SCL005_icSARS_0h_1_proteomics	Preparation of Protein Extracts for Proteomic Analysis	Strong cation exchange fractionation	Reversed-phase capillary LC-MS/MS and LC-MS analyses	proteomics272	SCL005-P	PASS00430	PeptideAtlas	PASS00430	https://db.systemsbiology.net/sbeams/cgi/PeptideAtlas/PASS_View?identifier=PASS00430	Development of the AMT tag database for virus-infected model systems	Processing of quantitative LC-MS datasets	Proteomic Data Statistical Processing	12_Protein_DE_RM_SCL005_BRC_(SCL005_P_N_RM--NA)	IRD	IRD_SV_SCL005-P	http://www.fludb.org/brc/svExperimentDetails.spg?expAccession=IRD_SV_SCL005-P&decorator=influenza&context=1406753496537
SCL005_icSARS_0h_2_proteomics	SCL005-P	SCL005_icSARS_0h_2_proteomics	Preparation of Protein Extracts for Proteomic Analysis	Strong cation exchange fractionation	Reversed-phase capillary LC-MS/MS and LC-MS analyses	proteomics273	SCL005-P	PASS00430	PeptideAtlas	PASS00430	https://db.systemsbiology.net/sbeams/cgi/PeptideAtlas/PASS_View?identifier=PASS00430	Development of the AMT tag database for virus-infected model systems	Processing of quantitative LC-MS datasets	Proteomic Data Statistical Processing	12_Protein_DE_RM_SCL005_BRC_(SCL005_P_N_RM--NA)	IRD	IRD_SV_SCL005-P	http://www.fludb.org/brc/svExperimentDetails.spg?expAccession=IRD_SV_SCL005-P&decorator=influenza&context=1406753496537
SCL005_icSARS_0h_3_proteomics	SCL005-P	SCL005_icSARS_0h_3_proteomics	Preparation of Protein Extracts for Proteomic Analysis	Strong cation exchange fractionation	Reversed-phase capillary LC-MS/MS and LC-MS analyses	proteomics274	SCL005-P	PASS00430	PeptideAtlas	PASS00430	https://db.systemsbiology.net/sbeams/cgi/PeptideAtlas/PASS_View?identifier=PASS00430	Development of the AMT tag database for virus-infected model systems	Processing of quantitative LC-MS datasets	Proteomic Data Statistical Processing	12_Protein_DE_RM_SCL005_BRC_(SCL005_P_N_RM--NA)	IRD	IRD_SV_SCL005-P	http://www.fludb.org/brc/svExperimentDetails.spg?expAccession=IRD_SV_SCL005-P&decorator=influenza&context=1406753496537
SCL005_icSARS_12h_1_proteomics	SCL005-P	SCL005_icSARS_12h_1_proteomics	Preparation of Protein Extracts for Proteomic Analysis	Strong cation exchange fractionation	Reversed-phase capillary LC-MS/MS and LC-MS analyses	proteomics275	SCL005-P	PASS00430	PeptideAtlas	PASS00430	https://db.systemsbiology.net/sbeams/cgi/PeptideAtlas/PASS_View?identifier=PASS00430	Development of the AMT tag database for virus-infected model systems	Processing of quantitative LC-MS datasets	Proteomic Data Statistical Processing	12_Protein_DE_RM_SCL005_BRC_(SCL005_P_N_RM--NA)	IRD	IRD_SV_SCL005-P	http://www.fludb.org/brc/svExperimentDetails.spg?expAccession=IRD_SV_SCL005-P&decorator=influenza&context=1406753496537
SCL005_icSARS_12h_2_proteomics	SCL005-P	SCL005_icSARS_12h_2_proteomics	Preparation of Protein Extracts for Proteomic Analysis	Strong cation exchange fractionation	Reversed-phase capillary LC-MS/MS and LC-MS analyses	proteomics276	SCL005-P	PASS00430	PeptideAtlas	PASS00430	https://db.systemsbiology.net/sbeams/cgi/PeptideAtlas/PASS_View?identifier=PASS00430	Development of the AMT tag database for virus-infected model systems	Processing of quantitative LC-MS datasets	Proteomic Data Statistical Processing	12_Protein_DE_RM_SCL005_BRC_(SCL005_P_N_RM--NA)	IRD	IRD_SV_SCL005-P	http://www.fludb.org/brc/svExperimentDetails.spg?expAccession=IRD_SV_SCL005-P&decorator=influenza&context=1406753496537
SCL005_icSARS_24h_1_proteomics	SCL005-P	SCL005_icSARS_24h_1_proteomics	Preparation of Protein Extracts for Proteomic Analysis	Strong cation exchange fractionation	Reversed-phase capillary LC-MS/MS and LC-MS analyses	proteomics277	SCL005-P	PASS00430	PeptideAtlas	PASS00430	https://db.systemsbiology.net/sbeams/cgi/PeptideAtlas/PASS_View?identifier=PASS00430	Development of the AMT tag database for virus-infected model systems	Processing of quantitative LC-MS datasets	Proteomic Data Statistical Processing	12_Protein_DE_RM_SCL005_BRC_(SCL005_P_N_RM--NA)	IRD	IRD_SV_SCL005-P	http://www.fludb.org/brc/svExperimentDetails.spg?expAccession=IRD_SV_SCL005-P&decorator=influenza&context=1406753496537
SCL005_icSARS_24h_2_proteomics	SCL005-P	SCL005_icSARS_24h_2_proteomics	Preparation of Protein Extracts for Proteomic Analysis	Strong cation exchange fractionation	Reversed-phase capillary LC-MS/MS and LC-MS analyses	proteomics278	SCL005-P	PASS00430	PeptideAtlas	PASS00430	https://db.systemsbiology.net/sbeams/cgi/PeptideAtlas/PASS_View?identifier=PASS00430	Development of the AMT tag database for virus-infected model systems	Processing of quantitative LC-MS datasets	Proteomic Data Statistical Processing	12_Protein_DE_RM_SCL005_BRC_(SCL005_P_N_RM--NA)	IRD	IRD_SV_SCL005-P	http://www.fludb.org/brc/svExperimentDetails.spg?expAccession=IRD_SV_SCL005-P&decorator=influenza&context=1406753496537
SCL005_icSARS_24h_3_proteomics	SCL005-P	SCL005_icSARS_24h_3_proteomics	Preparation of Protein Extracts for Proteomic Analysis	Strong cation exchange fractionation	Reversed-phase capillary LC-MS/MS and LC-MS analyses	proteomics279	SCL005-P	PASS00430	PeptideAtlas	PASS00430	https://db.systemsbiology.net/sbeams/cgi/PeptideAtlas/PASS_View?identifier=PASS00430	Development of the AMT tag database for virus-infected model systems	Processing of quantitative LC-MS datasets	Proteomic Data Statistical Processing	12_Protein_DE_RM_SCL005_BRC_(SCL005_P_N_RM--NA)	IRD	IRD_SV_SCL005-P	http://www.fludb.org/brc/svExperimentDetails.spg?expAccession=IRD_SV_SCL005-P&decorator=influenza&context=1406753496537
SCL005_icSARS_30h_1_proteomics	SCL005-P	SCL005_icSARS_30h_1_proteomics	Preparation of Protein Extracts for Proteomic Analysis	Strong cation exchange fractionation	Reversed-phase capillary LC-MS/MS and LC-MS analyses	proteomics280	SCL005-P	PASS00430	PeptideAtlas	PASS00430	https://db.systemsbiology.net/sbeams/cgi/PeptideAtlas/PASS_View?identifier=PASS00430	Development of the AMT tag database for virus-infected model systems	Processing of quantitative LC-MS datasets	Proteomic Data Statistical Processing	12_Protein_DE_RM_SCL005_BRC_(SCL005_P_N_RM--NA)	IRD	IRD_SV_SCL005-P	http://www.fludb.org/brc/svExperimentDetails.spg?expAccession=IRD_SV_SCL005-P&decorator=influenza&context=1406753496537
SCL005_icSARS_30h_2_proteomics	SCL005-P	SCL005_icSARS_30h_2_proteomics	Preparation of Protein Extracts for Proteomic Analysis	Strong cation exchange fractionation	Reversed-phase capillary LC-MS/MS and LC-MS analyses	proteomics281	SCL005-P	PASS00430	PeptideAtlas	PASS00430	https://db.systemsbiology.net/sbeams/cgi/PeptideAtlas/PASS_View?identifier=PASS00430	Development of the AMT tag database for virus-infected model systems	Processing of quantitative LC-MS datasets	Proteomic Data Statistical Processing	12_Protein_DE_RM_SCL005_BRC_(SCL005_P_N_RM--NA)	IRD	IRD_SV_SCL005-P	http://www.fludb.org/brc/svExperimentDetails.spg?expAccession=IRD_SV_SCL005-P&decorator=influenza&context=1406753496537
SCL005_icSARS_30h_3_proteomics	SCL005-P	SCL005_icSARS_30h_3_proteomics	Preparation of Protein Extracts for Proteomic Analysis	Strong cation exchange fractionation	Reversed-phase capillary LC-MS/MS and LC-MS analyses	proteomics282	SCL005-P	PASS00430	PeptideAtlas	PASS00430	https://db.systemsbiology.net/sbeams/cgi/PeptideAtlas/PASS_View?identifier=PASS00430	Development of the AMT tag database for virus-infected model systems	Processing of quantitative LC-MS datasets	Proteomic Data Statistical Processing	12_Protein_DE_RM_SCL005_BRC_(SCL005_P_N_RM--NA)	IRD	IRD_SV_SCL005-P	http://www.fludb.org/brc/svExperimentDetails.spg?expAccession=IRD_SV_SCL005-P&decorator=influenza&context=1406753496537
SCL005_icSARS_36h_1_proteomics	SCL005-P	SCL005_icSARS_36h_1_proteomics	Preparation of Protein Extracts for Proteomic Analysis	Strong cation exchange fractionation	Reversed-phase capillary LC-MS/MS and LC-MS analyses	proteomics283	SCL005-P	PASS00430	PeptideAtlas	PASS00430	https://db.systemsbiology.net/sbeams/cgi/PeptideAtlas/PASS_View?identifier=PASS00430	Development of the AMT tag database for virus-infected model systems	Processing of quantitative LC-MS datasets	Proteomic Data Statistical Processing	12_Protein_DE_RM_SCL005_BRC_(SCL005_P_N_RM--NA)	IRD	IRD_SV_SCL005-P	http://www.fludb.org/brc/svExperimentDetails.spg?expAccession=IRD_SV_SCL005-P&decorator=influenza&context=1406753496537
SCL005_icSARS_36h_2_proteomics	SCL005-P	SCL005_icSARS_36h_2_proteomics	Preparation of Protein Extracts for Proteomic Analysis	Strong cation exchange fractionation	Reversed-phase capillary LC-MS/MS and LC-MS analyses	proteomics284	SCL005-P	PASS00430	PeptideAtlas	PASS00430	https://db.systemsbiology.net/sbeams/cgi/PeptideAtlas/PASS_View?identifier=PASS00430	Development of the AMT tag database for virus-infected model systems	Processing of quantitative LC-MS datasets	Proteomic Data Statistical Processing	12_Protein_DE_RM_SCL005_BRC_(SCL005_P_N_RM--NA)	IRD	IRD_SV_SCL005-P	http://www.fludb.org/brc/svExperimentDetails.spg?expAccession=IRD_SV_SCL005-P&decorator=influenza&context=1406753496537
SCL005_icSARS_36h_3_proteomics	SCL005-P	SCL005_icSARS_36h_3_proteomics	Preparation of Protein Extracts for Proteomic Analysis	Strong cation exchange fractionation	Reversed-phase capillary LC-MS/MS and LC-MS analyses	proteomics285	SCL005-P	PASS00430	PeptideAtlas	PASS00430	https://db.systemsbiology.net/sbeams/cgi/PeptideAtlas/PASS_View?identifier=PASS00430	Development of the AMT tag database for virus-infected model systems	Processing of quantitative LC-MS datasets	Proteomic Data Statistical Processing	12_Protein_DE_RM_SCL005_BRC_(SCL005_P_N_RM--NA)	IRD	IRD_SV_SCL005-P	http://www.fludb.org/brc/svExperimentDetails.spg?expAccession=IRD_SV_SCL005-P&decorator=influenza&context=1406753496537
SCL005_icSARS_3h_1_proteomics	SCL005-P	SCL005_icSARS_3h_1_proteomics	Preparation of Protein Extracts for Proteomic Analysis	Strong cation exchange fractionation	Reversed-phase capillary LC-MS/MS and LC-MS analyses	proteomics286	SCL005-P	PASS00430	PeptideAtlas	PASS00430	https://db.systemsbiology.net/sbeams/cgi/PeptideAtlas/PASS_View?identifier=PASS00430	Development of the AMT tag database for virus-infected model systems	Processing of quantitative LC-MS datasets	Proteomic Data Statistical Processing	12_Protein_DE_RM_SCL005_BRC_(SCL005_P_N_RM--NA)	IRD	IRD_SV_SCL005-P	http://www.fludb.org/brc/svExperimentDetails.spg?expAccession=IRD_SV_SCL005-P&decorator=influenza&context=1406753496537
SCL005_icSARS_3h_2_proteomics	SCL005-P	SCL005_icSARS_3h_2_proteomics	Preparation of Protein Extracts for Proteomic Analysis	Strong cation exchange fractionation	Reversed-phase capillary LC-MS/MS and LC-MS analyses	proteomics287	SCL005-P	PASS00430	PeptideAtlas	PASS00430	https://db.systemsbiology.net/sbeams/cgi/PeptideAtlas/PASS_View?identifier=PASS00430	Development of the AMT tag database for virus-infected model systems	Processing of quantitative LC-MS datasets	Proteomic Data Statistical Processing	12_Protein_DE_RM_SCL005_BRC_(SCL005_P_N_RM--NA)	IRD	IRD_SV_SCL005-P	http://www.fludb.org/brc/svExperimentDetails.spg?expAccession=IRD_SV_SCL005-P&decorator=influenza&context=1406753496537
SCL005_icSARS_3h_3_proteomics	SCL005-P	SCL005_icSARS_3h_3_proteomics	Preparation of Protein Extracts for Proteomic Analysis	Strong cation exchange fractionation	Reversed-phase capillary LC-MS/MS and LC-MS analyses	proteomics288	SCL005-P	PASS00430	PeptideAtlas	PASS00430	https://db.systemsbiology.net/sbeams/cgi/PeptideAtlas/PASS_View?identifier=PASS00430	Development of the AMT tag database for virus-infected model systems	Processing of quantitative LC-MS datasets	Proteomic Data Statistical Processing	12_Protein_DE_RM_SCL005_BRC_(SCL005_P_N_RM--NA)	IRD	IRD_SV_SCL005-P	http://www.fludb.org/brc/svExperimentDetails.spg?expAccession=IRD_SV_SCL005-P&decorator=influenza&context=1406753496537
SCL005_icSARS_48h_1_proteomics	SCL005-P	SCL005_icSARS_48h_1_proteomics	Preparation of Protein Extracts for Proteomic Analysis	Strong cation exchange fractionation	Reversed-phase capillary LC-MS/MS and LC-MS analyses	proteomics289	SCL005-P	PASS00430	PeptideAtlas	PASS00430	https://db.systemsbiology.net/sbeams/cgi/PeptideAtlas/PASS_View?identifier=PASS00430	Development of the AMT tag database for virus-infected model systems	Processing of quantitative LC-MS datasets	Proteomic Data Statistical Processing	12_Protein_DE_RM_SCL005_BRC_(SCL005_P_N_RM--NA)	IRD	IRD_SV_SCL005-P	http://www.fludb.org/brc/svExperimentDetails.spg?expAccession=IRD_SV_SCL005-P&decorator=influenza&context=1406753496537
SCL005_icSARS_48h_2_proteomics	SCL005-P	SCL005_icSARS_48h_2_proteomics	Preparation of Protein Extracts for Proteomic Analysis	Strong cation exchange fractionation	Reversed-phase capillary LC-MS/MS and LC-MS analyses	proteomics290	SCL005-P	PASS00430	PeptideAtlas	PASS00430	https://db.systemsbiology.net/sbeams/cgi/PeptideAtlas/PASS_View?identifier=PASS00430	Development of the AMT tag database for virus-infected model systems	Processing of quantitative LC-MS datasets	Proteomic Data Statistical Processing	12_Protein_DE_RM_SCL005_BRC_(SCL005_P_N_RM--NA)	IRD	IRD_SV_SCL005-P	http://www.fludb.org/brc/svExperimentDetails.spg?expAccession=IRD_SV_SCL005-P&decorator=influenza&context=1406753496537
SCL005_icSARS_48h_3_proteomics	SCL005-P	SCL005_icSARS_48h_3_proteomics	Preparation of Protein Extracts for Proteomic Analysis	Strong cation exchange fractionation	Reversed-phase capillary LC-MS/MS and LC-MS analyses	proteomics291	SCL005-P	PASS00430	PeptideAtlas	PASS00430	https://db.systemsbiology.net/sbeams/cgi/PeptideAtlas/PASS_View?identifier=PASS00430	Development of the AMT tag database for virus-infected model systems	Processing of quantitative LC-MS datasets	Proteomic Data Statistical Processing	12_Protein_DE_RM_SCL005_BRC_(SCL005_P_N_RM--NA)	IRD	IRD_SV_SCL005-P	http://www.fludb.org/brc/svExperimentDetails.spg?expAccession=IRD_SV_SCL005-P&decorator=influenza&context=1406753496537
SCL005_icSARS_54h_1_proteomics	SCL005-P	SCL005_icSARS_54h_1_proteomics	Preparation of Protein Extracts for Proteomic Analysis	Strong cation exchange fractionation	Reversed-phase capillary LC-MS/MS and LC-MS analyses	proteomics292	SCL005-P	PASS00430	PeptideAtlas	PASS00430	https://db.systemsbiology.net/sbeams/cgi/PeptideAtlas/PASS_View?identifier=PASS00430	Development of the AMT tag database for virus-infected model systems	Processing of quantitative LC-MS datasets	Proteomic Data Statistical Processing	12_Protein_DE_RM_SCL005_BRC_(SCL005_P_N_RM--NA)	IRD	IRD_SV_SCL005-P	http://www.fludb.org/brc/svExperimentDetails.spg?expAccession=IRD_SV_SCL005-P&decorator=influenza&context=1406753496537
SCL005_icSARS_54h_2_proteomics	SCL005-P	SCL005_icSARS_54h_2_proteomics	Preparation of Protein Extracts for Proteomic Analysis	Strong cation exchange fractionation	Reversed-phase capillary LC-MS/MS and LC-MS analyses	proteomics293	SCL005-P	PASS00430	PeptideAtlas	PASS00430	https://db.systemsbiology.net/sbeams/cgi/PeptideAtlas/PASS_View?identifier=PASS00430	Development of the AMT tag database for virus-infected model systems	Processing of quantitative LC-MS datasets	Proteomic Data Statistical Processing	12_Protein_DE_RM_SCL005_BRC_(SCL005_P_N_RM--NA)	IRD	IRD_SV_SCL005-P	http://www.fludb.org/brc/svExperimentDetails.spg?expAccession=IRD_SV_SCL005-P&decorator=influenza&context=1406753496537
SCL005_icSARS_54h_3_proteomics	SCL005-P	SCL005_icSARS_54h_3_proteomics	Preparation of Protein Extracts for Proteomic Analysis	Strong cation exchange fractionation	Reversed-phase capillary LC-MS/MS and LC-MS analyses	proteomics294	SCL005-P	PASS00430	PeptideAtlas	PASS00430	https://db.systemsbiology.net/sbeams/cgi/PeptideAtlas/PASS_View?identifier=PASS00430	Development of the AMT tag database for virus-infected model systems	Processing of quantitative LC-MS datasets	Proteomic Data Statistical Processing	12_Protein_DE_RM_SCL005_BRC_(SCL005_P_N_RM--NA)	IRD	IRD_SV_SCL005-P	http://www.fludb.org/brc/svExperimentDetails.spg?expAccession=IRD_SV_SCL005-P&decorator=influenza&context=1406753496537
SCL005_icSARS_60h_1_proteomics	SCL005-P	SCL005_icSARS_60h_1_proteomics	Preparation of Protein Extracts for Proteomic Analysis	Strong cation exchange fractionation	Reversed-phase capillary LC-MS/MS and LC-MS analyses	proteomics295	SCL005-P	PASS00430	PeptideAtlas	PASS00430	https://db.systemsbiology.net/sbeams/cgi/PeptideAtlas/PASS_View?identifier=PASS00430	Development of the AMT tag database for virus-infected model systems	Processing of quantitative LC-MS datasets	Proteomic Data Statistical Processing	12_Protein_DE_RM_SCL005_BRC_(SCL005_P_N_RM--NA)	IRD	IRD_SV_SCL005-P	http://www.fludb.org/brc/svExperimentDetails.spg?expAccession=IRD_SV_SCL005-P&decorator=influenza&context=1406753496537
SCL005_icSARS_60h_2_proteomics	SCL005-P	SCL005_icSARS_60h_2_proteomics	Preparation of Protein Extracts for Proteomic Analysis	Strong cation exchange fractionation	Reversed-phase capillary LC-MS/MS and LC-MS analyses	proteomics296	SCL005-P	PASS00430	PeptideAtlas	PASS00430	https://db.systemsbiology.net/sbeams/cgi/PeptideAtlas/PASS_View?identifier=PASS00430	Development of the AMT tag database for virus-infected model systems	Processing of quantitative LC-MS datasets	Proteomic Data Statistical Processing	12_Protein_DE_RM_SCL005_BRC_(SCL005_P_N_RM--NA)	IRD	IRD_SV_SCL005-P	http://www.fludb.org/brc/svExperimentDetails.spg?expAccession=IRD_SV_SCL005-P&decorator=influenza&context=1406753496537
SCL005_icSARS_60h_3_proteomics	SCL005-P	SCL005_icSARS_60h_3_proteomics	Preparation of Protein Extracts for Proteomic Analysis	Strong cation exchange fractionation	Reversed-phase capillary LC-MS/MS and LC-MS analyses	proteomics297	SCL005-P	PASS00430	PeptideAtlas	PASS00430	https://db.systemsbiology.net/sbeams/cgi/PeptideAtlas/PASS_View?identifier=PASS00430	Development of the AMT tag database for virus-infected model systems	Processing of quantitative LC-MS datasets	Proteomic Data Statistical Processing	12_Protein_DE_RM_SCL005_BRC_(SCL005_P_N_RM--NA)	IRD	IRD_SV_SCL005-P	http://www.fludb.org/brc/svExperimentDetails.spg?expAccession=IRD_SV_SCL005-P&decorator=influenza&context=1406753496537
SCL005_icSARS_72h_1_proteomics	SCL005-P	SCL005_icSARS_72h_1_proteomics	Preparation of Protein Extracts for Proteomic Analysis	Strong cation exchange fractionation	Reversed-phase capillary LC-MS/MS and LC-MS analyses	proteomics298	SCL005-P	PASS00430	PeptideAtlas	PASS00430	https://db.systemsbiology.net/sbeams/cgi/PeptideAtlas/PASS_View?identifier=PASS00430	Development of the AMT tag database for virus-infected model systems	Processing of quantitative LC-MS datasets	Proteomic Data Statistical Processing	12_Protein_DE_RM_SCL005_BRC_(SCL005_P_N_RM--NA)	IRD	IRD_SV_SCL005-P	http://www.fludb.org/brc/svExperimentDetails.spg?expAccession=IRD_SV_SCL005-P&decorator=influenza&context=1406753496537
SCL005_icSARS_72h_2_proteomics	SCL005-P	SCL005_icSARS_72h_2_proteomics	Preparation of Protein Extracts for Proteomic Analysis	Strong cation exchange fractionation	Reversed-phase capillary LC-MS/MS and LC-MS analyses	proteomics299	SCL005-P	PASS00430	PeptideAtlas	PASS00430	https://db.systemsbiology.net/sbeams/cgi/PeptideAtlas/PASS_View?identifier=PASS00430	Development of the AMT tag database for virus-infected model systems	Processing of quantitative LC-MS datasets	Proteomic Data Statistical Processing	12_Protein_DE_RM_SCL005_BRC_(SCL005_P_N_RM--NA)	IRD	IRD_SV_SCL005-P	http://www.fludb.org/brc/svExperimentDetails.spg?expAccession=IRD_SV_SCL005-P&decorator=influenza&context=1406753496537
SCL005_icSARS_72h_3_proteomics	SCL005-P	SCL005_icSARS_72h_3_proteomics	Preparation of Protein Extracts for Proteomic Analysis	Strong cation exchange fractionation	Reversed-phase capillary LC-MS/MS and LC-MS analyses	proteomics300	SCL005-P	PASS00430	PeptideAtlas	PASS00430	https://db.systemsbiology.net/sbeams/cgi/PeptideAtlas/PASS_View?identifier=PASS00430	Development of the AMT tag database for virus-infected model systems	Processing of quantitative LC-MS datasets	Proteomic Data Statistical Processing	12_Protein_DE_RM_SCL005_BRC_(SCL005_P_N_RM--NA)	IRD	IRD_SV_SCL005-P	http://www.fludb.org/brc/svExperimentDetails.spg?expAccession=IRD_SV_SCL005-P&decorator=influenza&context=1406753496537
SCL005_icSARS_7h_1_proteomics	SCL005-P	SCL005_icSARS_7h_1_proteomics	Preparation of Protein Extracts for Proteomic Analysis	Strong cation exchange fractionation	Reversed-phase capillary LC-MS/MS and LC-MS analyses	proteomics301	SCL005-P	PASS00430	PeptideAtlas	PASS00430	https://db.systemsbiology.net/sbeams/cgi/PeptideAtlas/PASS_View?identifier=PASS00430	Development of the AMT tag database for virus-infected model systems	Processing of quantitative LC-MS datasets	Proteomic Data Statistical Processing	12_Protein_DE_RM_SCL005_BRC_(SCL005_P_N_RM--NA)	IRD	IRD_SV_SCL005-P	http://www.fludb.org/brc/svExperimentDetails.spg?expAccession=IRD_SV_SCL005-P&decorator=influenza&context=1406753496537
SCL005_icSARS_7h_2_proteomics	SCL005-P	SCL005_icSARS_7h_2_proteomics	Preparation of Protein Extracts for Proteomic Analysis	Strong cation exchange fractionation	Reversed-phase capillary LC-MS/MS and LC-MS analyses	proteomics302	SCL005-P	PASS00430	PeptideAtlas	PASS00430	https://db.systemsbiology.net/sbeams/cgi/PeptideAtlas/PASS_View?identifier=PASS00430	Development of the AMT tag database for virus-infected model systems	Processing of quantitative LC-MS datasets	Proteomic Data Statistical Processing	12_Protein_DE_RM_SCL005_BRC_(SCL005_P_N_RM--NA)	IRD	IRD_SV_SCL005-P	http://www.fludb.org/brc/svExperimentDetails.spg?expAccession=IRD_SV_SCL005-P&decorator=influenza&context=1406753496537
SCL005_Mock_0h_1_proteomics	SCL005-P	SCL005_Mock_0h_1_proteomics	Preparation of Protein Extracts for Proteomic Analysis	Strong cation exchange fractionation	Reversed-phase capillary LC-MS/MS and LC-MS analyses	proteomics303	SCL005-P	PASS00430	PeptideAtlas	PASS00430	https://db.systemsbiology.net/sbeams/cgi/PeptideAtlas/PASS_View?identifier=PASS00430	Development of the AMT tag database for virus-infected model systems	Processing of quantitative LC-MS datasets	Proteomic Data Statistical Processing	12_Protein_DE_RM_SCL005_BRC_(SCL005_P_N_RM--NA)	IRD	IRD_SV_SCL005-P	http://www.fludb.org/brc/svExperimentDetails.spg?expAccession=IRD_SV_SCL005-P&decorator=influenza&context=1406753496537
SCL005_Mock_0h_2_proteomics	SCL005-P	SCL005_Mock_0h_2_proteomics	Preparation of Protein Extracts for Proteomic Analysis	Strong cation exchange fractionation	Reversed-phase capillary LC-MS/MS and LC-MS analyses	proteomics304	SCL005-P	PASS00430	PeptideAtlas	PASS00430	https://db.systemsbiology.net/sbeams/cgi/PeptideAtlas/PASS_View?identifier=PASS00430	Development of the AMT tag database for virus-infected model systems	Processing of quantitative LC-MS datasets	Proteomic Data Statistical Processing	12_Protein_DE_RM_SCL005_BRC_(SCL005_P_N_RM--NA)	IRD	IRD_SV_SCL005-P	http://www.fludb.org/brc/svExperimentDetails.spg?expAccession=IRD_SV_SCL005-P&decorator=influenza&context=1406753496537
SCL005_Mock_0h_3_proteomics	SCL005-P	SCL005_Mock_0h_3_proteomics	Preparation of Protein Extracts for Proteomic Analysis	Strong cation exchange fractionation	Reversed-phase capillary LC-MS/MS and LC-MS analyses	proteomics305	SCL005-P	PASS00430	PeptideAtlas	PASS00430	https://db.systemsbiology.net/sbeams/cgi/PeptideAtlas/PASS_View?identifier=PASS00430	Development of the AMT tag database for virus-infected model systems	Processing of quantitative LC-MS datasets	Proteomic Data Statistical Processing	12_Protein_DE_RM_SCL005_BRC_(SCL005_P_N_RM--NA)	IRD	IRD_SV_SCL005-P	http://www.fludb.org/brc/svExperimentDetails.spg?expAccession=IRD_SV_SCL005-P&decorator=influenza&context=1406753496537
SCL005_Mock_12h_1_proteomics	SCL005-P	SCL005_Mock_12h_1_proteomics	Preparation of Protein Extracts for Proteomic Analysis	Strong cation exchange fractionation	Reversed-phase capillary LC-MS/MS and LC-MS analyses	proteomics306	SCL005-P	PASS00430	PeptideAtlas	PASS00430	https://db.systemsbiology.net/sbeams/cgi/PeptideAtlas/PASS_View?identifier=PASS00430	Development of the AMT tag database for virus-infected model systems	Processing of quantitative LC-MS datasets	Proteomic Data Statistical Processing	12_Protein_DE_RM_SCL005_BRC_(SCL005_P_N_RM--NA)	IRD	IRD_SV_SCL005-P	http://www.fludb.org/brc/svExperimentDetails.spg?expAccession=IRD_SV_SCL005-P&decorator=influenza&context=1406753496537
SCL005_Mock_12h_2_proteomics	SCL005-P	SCL005_Mock_12h_2_proteomics	Preparation of Protein Extracts for Proteomic Analysis	Strong cation exchange fractionation	Reversed-phase capillary LC-MS/MS and LC-MS analyses	proteomics307	SCL005-P	PASS00430	PeptideAtlas	PASS00430	https://db.systemsbiology.net/sbeams/cgi/PeptideAtlas/PASS_View?identifier=PASS00430	Development of the AMT tag database for virus-infected model systems	Processing of quantitative LC-MS datasets	Proteomic Data Statistical Processing	12_Protein_DE_RM_SCL005_BRC_(SCL005_P_N_RM--NA)	IRD	IRD_SV_SCL005-P	http://www.fludb.org/brc/svExperimentDetails.spg?expAccession=IRD_SV_SCL005-P&decorator=influenza&context=1406753496537
SCL005_Mock_12h_3_proteomics	SCL005-P	SCL005_Mock_12h_3_proteomics	Preparation of Protein Extracts for Proteomic Analysis	Strong cation exchange fractionation	Reversed-phase capillary LC-MS/MS and LC-MS analyses	proteomics308	SCL005-P	PASS00430	PeptideAtlas	PASS00430	https://db.systemsbiology.net/sbeams/cgi/PeptideAtlas/PASS_View?identifier=PASS00430	Development of the AMT tag database for virus-infected model systems	Processing of quantitative LC-MS datasets	Proteomic Data Statistical Processing	12_Protein_DE_RM_SCL005_BRC_(SCL005_P_N_RM--NA)	IRD	IRD_SV_SCL005-P	http://www.fludb.org/brc/svExperimentDetails.spg?expAccession=IRD_SV_SCL005-P&decorator=influenza&context=1406753496537
SCL005_Mock_24h_1_proteomics	SCL005-P	SCL005_Mock_24h_1_proteomics	Preparation of Protein Extracts for Proteomic Analysis	Strong cation exchange fractionation	Reversed-phase capillary LC-MS/MS and LC-MS analyses	proteomics309	SCL005-P	PASS00430	PeptideAtlas	PASS00430	https://db.systemsbiology.net/sbeams/cgi/PeptideAtlas/PASS_View?identifier=PASS00430	Development of the AMT tag database for virus-infected model systems	Processing of quantitative LC-MS datasets	Proteomic Data Statistical Processing	12_Protein_DE_RM_SCL005_BRC_(SCL005_P_N_RM--NA)	IRD	IRD_SV_SCL005-P	http://www.fludb.org/brc/svExperimentDetails.spg?expAccession=IRD_SV_SCL005-P&decorator=influenza&context=1406753496537
SCL005_Mock_24h_2_proteomics	SCL005-P	SCL005_Mock_24h_2_proteomics	Preparation of Protein Extracts for Proteomic Analysis	Strong cation exchange fractionation	Reversed-phase capillary LC-MS/MS and LC-MS analyses	proteomics310	SCL005-P	PASS00430	PeptideAtlas	PASS00430	https://db.systemsbiology.net/sbeams/cgi/PeptideAtlas/PASS_View?identifier=PASS00430	Development of the AMT tag database for virus-infected model systems	Processing of quantitative LC-MS datasets	Proteomic Data Statistical Processing	12_Protein_DE_RM_SCL005_BRC_(SCL005_P_N_RM--NA)	IRD	IRD_SV_SCL005-P	http://www.fludb.org/brc/svExperimentDetails.spg?expAccession=IRD_SV_SCL005-P&decorator=influenza&context=1406753496537
SCL005_Mock_24h_3_proteomics	SCL005-P	SCL005_Mock_24h_3_proteomics	Preparation of Protein Extracts for Proteomic Analysis	Strong cation exchange fractionation	Reversed-phase capillary LC-MS/MS and LC-MS analyses	proteomics311	SCL005-P	PASS00430	PeptideAtlas	PASS00430	https://db.systemsbiology.net/sbeams/cgi/PeptideAtlas/PASS_View?identifier=PASS00430	Development of the AMT tag database for virus-infected model systems	Processing of quantitative LC-MS datasets	Proteomic Data Statistical Processing	12_Protein_DE_RM_SCL005_BRC_(SCL005_P_N_RM--NA)	IRD	IRD_SV_SCL005-P	http://www.fludb.org/brc/svExperimentDetails.spg?expAccession=IRD_SV_SCL005-P&decorator=influenza&context=1406753496537
SCL005_Mock_30h_1_proteomics	SCL005-P	SCL005_Mock_30h_1_proteomics	Preparation of Protein Extracts for Proteomic Analysis	Strong cation exchange fractionation	Reversed-phase capillary LC-MS/MS and LC-MS analyses	proteomics312	SCL005-P	PASS00430	PeptideAtlas	PASS00430	https://db.systemsbiology.net/sbeams/cgi/PeptideAtlas/PASS_View?identifier=PASS00430	Development of the AMT tag database for virus-infected model systems	Processing of quantitative LC-MS datasets	Proteomic Data Statistical Processing	12_Protein_DE_RM_SCL005_BRC_(SCL005_P_N_RM--NA)	IRD	IRD_SV_SCL005-P	http://www.fludb.org/brc/svExperimentDetails.spg?expAccession=IRD_SV_SCL005-P&decorator=influenza&context=1406753496537
SCL005_Mock_30h_2_proteomics	SCL005-P	SCL005_Mock_30h_2_proteomics	Preparation of Protein Extracts for Proteomic Analysis	Strong cation exchange fractionation	Reversed-phase capillary LC-MS/MS and LC-MS analyses	proteomics313	SCL005-P	PASS00430	PeptideAtlas	PASS00430	https://db.systemsbiology.net/sbeams/cgi/PeptideAtlas/PASS_View?identifier=PASS00430	Development of the AMT tag database for virus-infected model systems	Processing of quantitative LC-MS datasets	Proteomic Data Statistical Processing	12_Protein_DE_RM_SCL005_BRC_(SCL005_P_N_RM--NA)	IRD	IRD_SV_SCL005-P	http://www.fludb.org/brc/svExperimentDetails.spg?expAccession=IRD_SV_SCL005-P&decorator=influenza&context=1406753496537
SCL005_Mock_30h_3_proteomics	SCL005-P	SCL005_Mock_30h_3_proteomics	Preparation of Protein Extracts for Proteomic Analysis	Strong cation exchange fractionation	Reversed-phase capillary LC-MS/MS and LC-MS analyses	proteomics314	SCL005-P	PASS00430	PeptideAtlas	PASS00430	https://db.systemsbiology.net/sbeams/cgi/PeptideAtlas/PASS_View?identifier=PASS00430	Development of the AMT tag database for virus-infected model systems	Processing of quantitative LC-MS datasets	Proteomic Data Statistical Processing	12_Protein_DE_RM_SCL005_BRC_(SCL005_P_N_RM--NA)	IRD	IRD_SV_SCL005-P	http://www.fludb.org/brc/svExperimentDetails.spg?expAccession=IRD_SV_SCL005-P&decorator=influenza&context=1406753496537
SCL005_Mock_36h_1_proteomics	SCL005-P	SCL005_Mock_36h_1_proteomics	Preparation of Protein Extracts for Proteomic Analysis	Strong cation exchange fractionation	Reversed-phase capillary LC-MS/MS and LC-MS analyses	proteomics315	SCL005-P	PASS00430	PeptideAtlas	PASS00430	https://db.systemsbiology.net/sbeams/cgi/PeptideAtlas/PASS_View?identifier=PASS00430	Development of the AMT tag database for virus-infected model systems	Processing of quantitative LC-MS datasets	Proteomic Data Statistical Processing	12_Protein_DE_RM_SCL005_BRC_(SCL005_P_N_RM--NA)	IRD	IRD_SV_SCL005-P	http://www.fludb.org/brc/svExperimentDetails.spg?expAccession=IRD_SV_SCL005-P&decorator=influenza&context=1406753496537
SCL005_Mock_36h_2_proteomics	SCL005-P	SCL005_Mock_36h_2_proteomics	Preparation of Protein Extracts for Proteomic Analysis	Strong cation exchange fractionation	Reversed-phase capillary LC-MS/MS and LC-MS analyses	proteomics316	SCL005-P	PASS00430	PeptideAtlas	PASS00430	https://db.systemsbiology.net/sbeams/cgi/PeptideAtlas/PASS_View?identifier=PASS00430	Development of the AMT tag database for virus-infected model systems	Processing of quantitative LC-MS datasets	Proteomic Data Statistical Processing	12_Protein_DE_RM_SCL005_BRC_(SCL005_P_N_RM--NA)	IRD	IRD_SV_SCL005-P	http://www.fludb.org/brc/svExperimentDetails.spg?expAccession=IRD_SV_SCL005-P&decorator=influenza&context=1406753496537
SCL005_Mock_36h_3_proteomics	SCL005-P	SCL005_Mock_36h_3_proteomics	Preparation of Protein Extracts for Proteomic Analysis	Strong cation exchange fractionation	Reversed-phase capillary LC-MS/MS and LC-MS analyses	proteomics317	SCL005-P	PASS00430	PeptideAtlas	PASS00430	https://db.systemsbiology.net/sbeams/cgi/PeptideAtlas/PASS_View?identifier=PASS00430	Development of the AMT tag database for virus-infected model systems	Processing of quantitative LC-MS datasets	Proteomic Data Statistical Processing	12_Protein_DE_RM_SCL005_BRC_(SCL005_P_N_RM--NA)	IRD	IRD_SV_SCL005-P	http://www.fludb.org/brc/svExperimentDetails.spg?expAccession=IRD_SV_SCL005-P&decorator=influenza&context=1406753496537
SCL005_Mock_3h_1_proteomics	SCL005-P	SCL005_Mock_3h_1_proteomics	Preparation of Protein Extracts for Proteomic Analysis	Strong cation exchange fractionation	Reversed-phase capillary LC-MS/MS and LC-MS analyses	proteomics318	SCL005-P	PASS00430	PeptideAtlas	PASS00430	https://db.systemsbiology.net/sbeams/cgi/PeptideAtlas/PASS_View?identifier=PASS00430	Development of the AMT tag database for virus-infected model systems	Processing of quantitative LC-MS datasets	Proteomic Data Statistical Processing	12_Protein_DE_RM_SCL005_BRC_(SCL005_P_N_RM--NA)	IRD	IRD_SV_SCL005-P	http://www.fludb.org/brc/svExperimentDetails.spg?expAccession=IRD_SV_SCL005-P&decorator=influenza&context=1406753496537
SCL005_Mock_3h_2_proteomics	SCL005-P	SCL005_Mock_3h_2_proteomics	Preparation of Protein Extracts for Proteomic Analysis	Strong cation exchange fractionation	Reversed-phase capillary LC-MS/MS and LC-MS analyses	proteomics319	SCL005-P	PASS00430	PeptideAtlas	PASS00430	https://db.systemsbiology.net/sbeams/cgi/PeptideAtlas/PASS_View?identifier=PASS00430	Development of the AMT tag database for virus-infected model systems	Processing of quantitative LC-MS datasets	Proteomic Data Statistical Processing	12_Protein_DE_RM_SCL005_BRC_(SCL005_P_N_RM--NA)	IRD	IRD_SV_SCL005-P	http://www.fludb.org/brc/svExperimentDetails.spg?expAccession=IRD_SV_SCL005-P&decorator=influenza&context=1406753496537
SCL005_Mock_3h_3_proteomics	SCL005-P	SCL005_Mock_3h_3_proteomics	Preparation of Protein Extracts for Proteomic Analysis	Strong cation exchange fractionation	Reversed-phase capillary LC-MS/MS and LC-MS analyses	proteomics320	SCL005-P	PASS00430	PeptideAtlas	PASS00430	https://db.systemsbiology.net/sbeams/cgi/PeptideAtlas/PASS_View?identifier=PASS00430	Development of the AMT tag database for virus-infected model systems	Processing of quantitative LC-MS datasets	Proteomic Data Statistical Processing	12_Protein_DE_RM_SCL005_BRC_(SCL005_P_N_RM--NA)	IRD	IRD_SV_SCL005-P	http://www.fludb.org/brc/svExperimentDetails.spg?expAccession=IRD_SV_SCL005-P&decorator=influenza&context=1406753496537
SCL005_Mock_48h_1_proteomics	SCL005-P	SCL005_Mock_48h_1_proteomics	Preparation of Protein Extracts for Proteomic Analysis	Strong cation exchange fractionation	Reversed-phase capillary LC-MS/MS and LC-MS analyses	proteomics321	SCL005-P	PASS00430	PeptideAtlas	PASS00430	https://db.systemsbiology.net/sbeams/cgi/PeptideAtlas/PASS_View?identifier=PASS00430	Development of the AMT tag database for virus-infected model systems	Processing of quantitative LC-MS datasets	Proteomic Data Statistical Processing	12_Protein_DE_RM_SCL005_BRC_(SCL005_P_N_RM--NA)	IRD	IRD_SV_SCL005-P	http://www.fludb.org/brc/svExperimentDetails.spg?expAccession=IRD_SV_SCL005-P&decorator=influenza&context=1406753496537
SCL005_Mock_48h_2_proteomics	SCL005-P	SCL005_Mock_48h_2_proteomics	Preparation of Protein Extracts for Proteomic Analysis	Strong cation exchange fractionation	Reversed-phase capillary LC-MS/MS and LC-MS analyses	proteomics322	SCL005-P	PASS00430	PeptideAtlas	PASS00430	https://db.systemsbiology.net/sbeams/cgi/PeptideAtlas/PASS_View?identifier=PASS00430	Development of the AMT tag database for virus-infected model systems	Processing of quantitative LC-MS datasets	Proteomic Data Statistical Processing	12_Protein_DE_RM_SCL005_BRC_(SCL005_P_N_RM--NA)	IRD	IRD_SV_SCL005-P	http://www.fludb.org/brc/svExperimentDetails.spg?expAccession=IRD_SV_SCL005-P&decorator=influenza&context=1406753496537
SCL005_Mock_48h_3_proteomics	SCL005-P	SCL005_Mock_48h_3_proteomics	Preparation of Protein Extracts for Proteomic Analysis	Strong cation exchange fractionation	Reversed-phase capillary LC-MS/MS and LC-MS analyses	proteomics323	SCL005-P	PASS00430	PeptideAtlas	PASS00430	https://db.systemsbiology.net/sbeams/cgi/PeptideAtlas/PASS_View?identifier=PASS00430	Development of the AMT tag database for virus-infected model systems	Processing of quantitative LC-MS datasets	Proteomic Data Statistical Processing	12_Protein_DE_RM_SCL005_BRC_(SCL005_P_N_RM--NA)	IRD	IRD_SV_SCL005-P	http://www.fludb.org/brc/svExperimentDetails.spg?expAccession=IRD_SV_SCL005-P&decorator=influenza&context=1406753496537
SCL005_Mock_54h_1_proteomics	SCL005-P	SCL005_Mock_54h_1_proteomics	Preparation of Protein Extracts for Proteomic Analysis	Strong cation exchange fractionation	Reversed-phase capillary LC-MS/MS and LC-MS analyses	proteomics324	SCL005-P	PASS00430	PeptideAtlas	PASS00430	https://db.systemsbiology.net/sbeams/cgi/PeptideAtlas/PASS_View?identifier=PASS00430	Development of the AMT tag database for virus-infected model systems	Processing of quantitative LC-MS datasets	Proteomic Data Statistical Processing	12_Protein_DE_RM_SCL005_BRC_(SCL005_P_N_RM--NA)	IRD	IRD_SV_SCL005-P	http://www.fludb.org/brc/svExperimentDetails.spg?expAccession=IRD_SV_SCL005-P&decorator=influenza&context=1406753496537
SCL005_Mock_54h_2_proteomics	SCL005-P	SCL005_Mock_54h_2_proteomics	Preparation of Protein Extracts for Proteomic Analysis	Strong cation exchange fractionation	Reversed-phase capillary LC-MS/MS and LC-MS analyses	proteomics325	SCL005-P	PASS00430	PeptideAtlas	PASS00430	https://db.systemsbiology.net/sbeams/cgi/PeptideAtlas/PASS_View?identifier=PASS00430	Development of the AMT tag database for virus-infected model systems	Processing of quantitative LC-MS datasets	Proteomic Data Statistical Processing	12_Protein_DE_RM_SCL005_BRC_(SCL005_P_N_RM--NA)	IRD	IRD_SV_SCL005-P	http://www.fludb.org/brc/svExperimentDetails.spg?expAccession=IRD_SV_SCL005-P&decorator=influenza&context=1406753496537
SCL005_Mock_54h_3_proteomics	SCL005-P	SCL005_Mock_54h_3_proteomics	Preparation of Protein Extracts for Proteomic Analysis	Strong cation exchange fractionation	Reversed-phase capillary LC-MS/MS and LC-MS analyses	proteomics326	SCL005-P	PASS00430	PeptideAtlas	PASS00430	https://db.systemsbiology.net/sbeams/cgi/PeptideAtlas/PASS_View?identifier=PASS00430	Development of the AMT tag database for virus-infected model systems	Processing of quantitative LC-MS datasets	Proteomic Data Statistical Processing	12_Protein_DE_RM_SCL005_BRC_(SCL005_P_N_RM--NA)	IRD	IRD_SV_SCL005-P	http://www.fludb.org/brc/svExperimentDetails.spg?expAccession=IRD_SV_SCL005-P&decorator=influenza&context=1406753496537
SCL005_Mock_60h_1_proteomics	SCL005-P	SCL005_Mock_60h_1_proteomics	Preparation of Protein Extracts for Proteomic Analysis	Strong cation exchange fractionation	Reversed-phase capillary LC-MS/MS and LC-MS analyses	proteomics327	SCL005-P	PASS00430	PeptideAtlas	PASS00430	https://db.systemsbiology.net/sbeams/cgi/PeptideAtlas/PASS_View?identifier=PASS00430	Development of the AMT tag database for virus-infected model systems	Processing of quantitative LC-MS datasets	Proteomic Data Statistical Processing	12_Protein_DE_RM_SCL005_BRC_(SCL005_P_N_RM--NA)	IRD	IRD_SV_SCL005-P	http://www.fludb.org/brc/svExperimentDetails.spg?expAccession=IRD_SV_SCL005-P&decorator=influenza&context=1406753496537
SCL005_Mock_60h_2_proteomics	SCL005-P	SCL005_Mock_60h_2_proteomics	Preparation of Protein Extracts for Proteomic Analysis	Strong cation exchange fractionation	Reversed-phase capillary LC-MS/MS and LC-MS analyses	proteomics328	SCL005-P	PASS00430	PeptideAtlas	PASS00430	https://db.systemsbiology.net/sbeams/cgi/PeptideAtlas/PASS_View?identifier=PASS00430	Development of the AMT tag database for virus-infected model systems	Processing of quantitative LC-MS datasets	Proteomic Data Statistical Processing	12_Protein_DE_RM_SCL005_BRC_(SCL005_P_N_RM--NA)	IRD	IRD_SV_SCL005-P	http://www.fludb.org/brc/svExperimentDetails.spg?expAccession=IRD_SV_SCL005-P&decorator=influenza&context=1406753496537
SCL005_Mock_60h_3_proteomics	SCL005-P	SCL005_Mock_60h_3_proteomics	Preparation of Protein Extracts for Proteomic Analysis	Strong cation exchange fractionation	Reversed-phase capillary LC-MS/MS and LC-MS analyses	proteomics329	SCL005-P	PASS00430	PeptideAtlas	PASS00430	https://db.systemsbiology.net/sbeams/cgi/PeptideAtlas/PASS_View?identifier=PASS00430	Development of the AMT tag database for virus-infected model systems	Processing of quantitative LC-MS datasets	Proteomic Data Statistical Processing	12_Protein_DE_RM_SCL005_BRC_(SCL005_P_N_RM--NA)	IRD	IRD_SV_SCL005-P	http://www.fludb.org/brc/svExperimentDetails.spg?expAccession=IRD_SV_SCL005-P&decorator=influenza&context=1406753496537
SCL005_Mock_72h_1_proteomics	SCL005-P	SCL005_Mock_72h_1_proteomics	Preparation of Protein Extracts for Proteomic Analysis	Strong cation exchange fractionation	Reversed-phase capillary LC-MS/MS and LC-MS analyses	proteomics330	SCL005-P	PASS00430	PeptideAtlas	PASS00430	https://db.systemsbiology.net/sbeams/cgi/PeptideAtlas/PASS_View?identifier=PASS00430	Development of the AMT tag database for virus-infected model systems	Processing of quantitative LC-MS datasets	Proteomic Data Statistical Processing	12_Protein_DE_RM_SCL005_BRC_(SCL005_P_N_RM--NA)	IRD	IRD_SV_SCL005-P	http://www.fludb.org/brc/svExperimentDetails.spg?expAccession=IRD_SV_SCL005-P&decorator=influenza&context=1406753496537
SCL005_Mock_72h_2_proteomics	SCL005-P	SCL005_Mock_72h_2_proteomics	Preparation of Protein Extracts for Proteomic Analysis	Strong cation exchange fractionation	Reversed-phase capillary LC-MS/MS and LC-MS analyses	proteomics331	SCL005-P	PASS00430	PeptideAtlas	PASS00430	https://db.systemsbiology.net/sbeams/cgi/PeptideAtlas/PASS_View?identifier=PASS00430	Development of the AMT tag database for virus-infected model systems	Processing of quantitative LC-MS datasets	Proteomic Data Statistical Processing	12_Protein_DE_RM_SCL005_BRC_(SCL005_P_N_RM--NA)	IRD	IRD_SV_SCL005-P	http://www.fludb.org/brc/svExperimentDetails.spg?expAccession=IRD_SV_SCL005-P&decorator=influenza&context=1406753496537
SCL005_Mock_72h_3_proteomics	SCL005-P	SCL005_Mock_72h_3_proteomics	Preparation of Protein Extracts for Proteomic Analysis	Strong cation exchange fractionation	Reversed-phase capillary LC-MS/MS and LC-MS analyses	proteomics332	SCL005-P	PASS00430	PeptideAtlas	PASS00430	https://db.systemsbiology.net/sbeams/cgi/PeptideAtlas/PASS_View?identifier=PASS00430	Development of the AMT tag database for virus-infected model systems	Processing of quantitative LC-MS datasets	Proteomic Data Statistical Processing	12_Protein_DE_RM_SCL005_BRC_(SCL005_P_N_RM--NA)	IRD	IRD_SV_SCL005-P	http://www.fludb.org/brc/svExperimentDetails.spg?expAccession=IRD_SV_SCL005-P&decorator=influenza&context=1406753496537
SCL005_Mock_7h_1_proteomics	SCL005-P	SCL005_Mock_7h_1_proteomics	Preparation of Protein Extracts for Proteomic Analysis	Strong cation exchange fractionation	Reversed-phase capillary LC-MS/MS and LC-MS analyses	proteomics333	SCL005-P	PASS00430	PeptideAtlas	PASS00430	https://db.systemsbiology.net/sbeams/cgi/PeptideAtlas/PASS_View?identifier=PASS00430	Development of the AMT tag database for virus-infected model systems	Processing of quantitative LC-MS datasets	Proteomic Data Statistical Processing	12_Protein_DE_RM_SCL005_BRC_(SCL005_P_N_RM--NA)	IRD	IRD_SV_SCL005-P	http://www.fludb.org/brc/svExperimentDetails.spg?expAccession=IRD_SV_SCL005-P&decorator=influenza&context=1406753496537
SCL005_Mock_7h_2_proteomics	SCL005-P	SCL005_Mock_7h_2_proteomics	Preparation of Protein Extracts for Proteomic Analysis	Strong cation exchange fractionation	Reversed-phase capillary LC-MS/MS and LC-MS analyses	proteomics334	SCL005-P	PASS00430	PeptideAtlas	PASS00430	https://db.systemsbiology.net/sbeams/cgi/PeptideAtlas/PASS_View?identifier=PASS00430	Development of the AMT tag database for virus-infected model systems	Processing of quantitative LC-MS datasets	Proteomic Data Statistical Processing	12_Protein_DE_RM_SCL005_BRC_(SCL005_P_N_RM--NA)	IRD	IRD_SV_SCL005-P	http://www.fludb.org/brc/svExperimentDetails.spg?expAccession=IRD_SV_SCL005-P&decorator=influenza&context=1406753496537
SCL006_BatSRBD_0h_1_proteomics	SCL006-P	SCL006_BatSRBD_0h_1_proteomics	Preparation of Protein Extracts for Proteomic Analysis	Strong cation exchange fractionation	Reversed-phase capillary LC-MS/MS and LC-MS analyses	proteomics335	SCL006-P	PASS00431	PeptideAtlas	PASS00431	https://db.systemsbiology.net/sbeams/cgi/PeptideAtlas/PASS_View?identifier=PASS00431	Development of the AMT tag database for virus-infected model systems	Processing of quantitative LC-MS datasets	Proteomic Data Statistical Processing	12_Protein_DE_RM_SCL006_BRC_(SCL006_P_N_RM--NA)	IRD	IRD_SV_SCL006-P	http://www.fludb.org/brc/svExperimentDetails.spg?expAccession=IRD_SV_SCL006-P&decorator=influenza&context=1406753496537
SCL006_BatSRBD_0h_2_proteomics	SCL006-P	SCL006_BatSRBD_0h_2_proteomics	Preparation of Protein Extracts for Proteomic Analysis	Strong cation exchange fractionation	Reversed-phase capillary LC-MS/MS and LC-MS analyses	proteomics336	SCL006-P	PASS00431	PeptideAtlas	PASS00431	https://db.systemsbiology.net/sbeams/cgi/PeptideAtlas/PASS_View?identifier=PASS00431	Development of the AMT tag database for virus-infected model systems	Processing of quantitative LC-MS datasets	Proteomic Data Statistical Processing	12_Protein_DE_RM_SCL006_BRC_(SCL006_P_N_RM--NA)	IRD	IRD_SV_SCL006-P	http://www.fludb.org/brc/svExperimentDetails.spg?expAccession=IRD_SV_SCL006-P&decorator=influenza&context=1406753496537
SCL006_BatSRBD_0h_3_proteomics	SCL006-P	SCL006_BatSRBD_0h_3_proteomics	Preparation of Protein Extracts for Proteomic Analysis	Strong cation exchange fractionation	Reversed-phase capillary LC-MS/MS and LC-MS analyses	proteomics337	SCL006-P	PASS00431	PeptideAtlas	PASS00431	https://db.systemsbiology.net/sbeams/cgi/PeptideAtlas/PASS_View?identifier=PASS00431	Development of the AMT tag database for virus-infected model systems	Processing of quantitative LC-MS datasets	Proteomic Data Statistical Processing	12_Protein_DE_RM_SCL006_BRC_(SCL006_P_N_RM--NA)	IRD	IRD_SV_SCL006-P	http://www.fludb.org/brc/svExperimentDetails.spg?expAccession=IRD_SV_SCL006-P&decorator=influenza&context=1406753496537
SCL006_BatSRBD_12h_1_proteomics	SCL006-P	SCL006_BatSRBD_12h_1_proteomics	Preparation of Protein Extracts for Proteomic Analysis	Strong cation exchange fractionation	Reversed-phase capillary LC-MS/MS and LC-MS analyses	proteomics338	SCL006-P	PASS00431	PeptideAtlas	PASS00431	https://db.systemsbiology.net/sbeams/cgi/PeptideAtlas/PASS_View?identifier=PASS00431	Development of the AMT tag database for virus-infected model systems	Processing of quantitative LC-MS datasets	Proteomic Data Statistical Processing	12_Protein_DE_RM_SCL006_BRC_(SCL006_P_N_RM--NA)	IRD	IRD_SV_SCL006-P	http://www.fludb.org/brc/svExperimentDetails.spg?expAccession=IRD_SV_SCL006-P&decorator=influenza&context=1406753496537
SCL006_BatSRBD_12h_2_proteomics	SCL006-P	SCL006_BatSRBD_12h_2_proteomics	Preparation of Protein Extracts for Proteomic Analysis	Strong cation exchange fractionation	Reversed-phase capillary LC-MS/MS and LC-MS analyses	proteomics339	SCL006-P	PASS00431	PeptideAtlas	PASS00431	https://db.systemsbiology.net/sbeams/cgi/PeptideAtlas/PASS_View?identifier=PASS00431	Development of the AMT tag database for virus-infected model systems	Processing of quantitative LC-MS datasets	Proteomic Data Statistical Processing	12_Protein_DE_RM_SCL006_BRC_(SCL006_P_N_RM--NA)	IRD	IRD_SV_SCL006-P	http://www.fludb.org/brc/svExperimentDetails.spg?expAccession=IRD_SV_SCL006-P&decorator=influenza&context=1406753496537
SCL006_BatSRBD_12h_3_proteomics	SCL006-P	SCL006_BatSRBD_12h_3_proteomics	Preparation of Protein Extracts for Proteomic Analysis	Strong cation exchange fractionation	Reversed-phase capillary LC-MS/MS and LC-MS analyses	proteomics340	SCL006-P	PASS00431	PeptideAtlas	PASS00431	https://db.systemsbiology.net/sbeams/cgi/PeptideAtlas/PASS_View?identifier=PASS00431	Development of the AMT tag database for virus-infected model systems	Processing of quantitative LC-MS datasets	Proteomic Data Statistical Processing	12_Protein_DE_RM_SCL006_BRC_(SCL006_P_N_RM--NA)	IRD	IRD_SV_SCL006-P	http://www.fludb.org/brc/svExperimentDetails.spg?expAccession=IRD_SV_SCL006-P&decorator=influenza&context=1406753496537
SCL006_BatSRBD_24h_1_proteomics	SCL006-P	SCL006_BatSRBD_24h_1_proteomics	Preparation of Protein Extracts for Proteomic Analysis	Strong cation exchange fractionation	Reversed-phase capillary LC-MS/MS and LC-MS analyses	proteomics341	SCL006-P	PASS00431	PeptideAtlas	PASS00431	https://db.systemsbiology.net/sbeams/cgi/PeptideAtlas/PASS_View?identifier=PASS00431	Development of the AMT tag database for virus-infected model systems	Processing of quantitative LC-MS datasets	Proteomic Data Statistical Processing	12_Protein_DE_RM_SCL006_BRC_(SCL006_P_N_RM--NA)	IRD	IRD_SV_SCL006-P	http://www.fludb.org/brc/svExperimentDetails.spg?expAccession=IRD_SV_SCL006-P&decorator=influenza&context=1406753496537
SCL006_BatSRBD_24h_2_proteomics	SCL006-P	SCL006_BatSRBD_24h_2_proteomics	Preparation of Protein Extracts for Proteomic Analysis	Strong cation exchange fractionation	Reversed-phase capillary LC-MS/MS and LC-MS analyses	proteomics342	SCL006-P	PASS00431	PeptideAtlas	PASS00431	https://db.systemsbiology.net/sbeams/cgi/PeptideAtlas/PASS_View?identifier=PASS00431	Development of the AMT tag database for virus-infected model systems	Processing of quantitative LC-MS datasets	Proteomic Data Statistical Processing	12_Protein_DE_RM_SCL006_BRC_(SCL006_P_N_RM--NA)	IRD	IRD_SV_SCL006-P	http://www.fludb.org/brc/svExperimentDetails.spg?expAccession=IRD_SV_SCL006-P&decorator=influenza&context=1406753496537
SCL006_BatSRBD_24h_3_proteomics	SCL006-P	SCL006_BatSRBD_24h_3_proteomics	Preparation of Protein Extracts for Proteomic Analysis	Strong cation exchange fractionation	Reversed-phase capillary LC-MS/MS and LC-MS analyses	proteomics343	SCL006-P	PASS00431	PeptideAtlas	PASS00431	https://db.systemsbiology.net/sbeams/cgi/PeptideAtlas/PASS_View?identifier=PASS00431	Development of the AMT tag database for virus-infected model systems	Processing of quantitative LC-MS datasets	Proteomic Data Statistical Processing	12_Protein_DE_RM_SCL006_BRC_(SCL006_P_N_RM--NA)	IRD	IRD_SV_SCL006-P	http://www.fludb.org/brc/svExperimentDetails.spg?expAccession=IRD_SV_SCL006-P&decorator=influenza&context=1406753496537
SCL006_BatSRBD_30h_2_proteomics	SCL006-P	SCL006_BatSRBD_30h_2_proteomics	Preparation of Protein Extracts for Proteomic Analysis	Strong cation exchange fractionation	Reversed-phase capillary LC-MS/MS and LC-MS analyses	proteomics344	SCL006-P	PASS00431	PeptideAtlas	PASS00431	https://db.systemsbiology.net/sbeams/cgi/PeptideAtlas/PASS_View?identifier=PASS00431	Development of the AMT tag database for virus-infected model systems	Processing of quantitative LC-MS datasets	Proteomic Data Statistical Processing	12_Protein_DE_RM_SCL006_BRC_(SCL006_P_N_RM--NA)	IRD	IRD_SV_SCL006-P	http://www.fludb.org/brc/svExperimentDetails.spg?expAccession=IRD_SV_SCL006-P&decorator=influenza&context=1406753496537
SCL006_BatSRBD_30h_3_proteomics	SCL006-P	SCL006_BatSRBD_30h_3_proteomics	Preparation of Protein Extracts for Proteomic Analysis	Strong cation exchange fractionation	Reversed-phase capillary LC-MS/MS and LC-MS analyses	proteomics345	SCL006-P	PASS00431	PeptideAtlas	PASS00431	https://db.systemsbiology.net/sbeams/cgi/PeptideAtlas/PASS_View?identifier=PASS00431	Development of the AMT tag database for virus-infected model systems	Processing of quantitative LC-MS datasets	Proteomic Data Statistical Processing	12_Protein_DE_RM_SCL006_BRC_(SCL006_P_N_RM--NA)	IRD	IRD_SV_SCL006-P	http://www.fludb.org/brc/svExperimentDetails.spg?expAccession=IRD_SV_SCL006-P&decorator=influenza&context=1406753496537
SCL006_BatSRBD_36h_1_proteomics	SCL006-P	SCL006_BatSRBD_36h_1_proteomics	Preparation of Protein Extracts for Proteomic Analysis	Strong cation exchange fractionation	Reversed-phase capillary LC-MS/MS and LC-MS analyses	proteomics346	SCL006-P	PASS00431	PeptideAtlas	PASS00431	https://db.systemsbiology.net/sbeams/cgi/PeptideAtlas/PASS_View?identifier=PASS00431	Development of the AMT tag database for virus-infected model systems	Processing of quantitative LC-MS datasets	Proteomic Data Statistical Processing	12_Protein_DE_RM_SCL006_BRC_(SCL006_P_N_RM--NA)	IRD	IRD_SV_SCL006-P	http://www.fludb.org/brc/svExperimentDetails.spg?expAccession=IRD_SV_SCL006-P&decorator=influenza&context=1406753496537
SCL006_BatSRBD_36h_2_proteomics	SCL006-P	SCL006_BatSRBD_36h_2_proteomics	Preparation of Protein Extracts for Proteomic Analysis	Strong cation exchange fractionation	Reversed-phase capillary LC-MS/MS and LC-MS analyses	proteomics347	SCL006-P	PASS00431	PeptideAtlas	PASS00431	https://db.systemsbiology.net/sbeams/cgi/PeptideAtlas/PASS_View?identifier=PASS00431	Development of the AMT tag database for virus-infected model systems	Processing of quantitative LC-MS datasets	Proteomic Data Statistical Processing	12_Protein_DE_RM_SCL006_BRC_(SCL006_P_N_RM--NA)	IRD	IRD_SV_SCL006-P	http://www.fludb.org/brc/svExperimentDetails.spg?expAccession=IRD_SV_SCL006-P&decorator=influenza&context=1406753496537
SCL006_BatSRBD_36h_3_proteomics	SCL006-P	SCL006_BatSRBD_36h_3_proteomics	Preparation of Protein Extracts for Proteomic Analysis	Strong cation exchange fractionation	Reversed-phase capillary LC-MS/MS and LC-MS analyses	proteomics348	SCL006-P	PASS00431	PeptideAtlas	PASS00431	https://db.systemsbiology.net/sbeams/cgi/PeptideAtlas/PASS_View?identifier=PASS00431	Development of the AMT tag database for virus-infected model systems	Processing of quantitative LC-MS datasets	Proteomic Data Statistical Processing	12_Protein_DE_RM_SCL006_BRC_(SCL006_P_N_RM--NA)	IRD	IRD_SV_SCL006-P	http://www.fludb.org/brc/svExperimentDetails.spg?expAccession=IRD_SV_SCL006-P&decorator=influenza&context=1406753496537
SCL006_BatSRBD_3h_1_proteomics	SCL006-P	SCL006_BatSRBD_3h_1_proteomics	Preparation of Protein Extracts for Proteomic Analysis	Strong cation exchange fractionation	Reversed-phase capillary LC-MS/MS and LC-MS analyses	proteomics349	SCL006-P	PASS00431	PeptideAtlas	PASS00431	https://db.systemsbiology.net/sbeams/cgi/PeptideAtlas/PASS_View?identifier=PASS00431	Development of the AMT tag database for virus-infected model systems	Processing of quantitative LC-MS datasets	Proteomic Data Statistical Processing	12_Protein_DE_RM_SCL006_BRC_(SCL006_P_N_RM--NA)	IRD	IRD_SV_SCL006-P	http://www.fludb.org/brc/svExperimentDetails.spg?expAccession=IRD_SV_SCL006-P&decorator=influenza&context=1406753496537
SCL006_BatSRBD_3h_2_proteomics	SCL006-P	SCL006_BatSRBD_3h_2_proteomics	Preparation of Protein Extracts for Proteomic Analysis	Strong cation exchange fractionation	Reversed-phase capillary LC-MS/MS and LC-MS analyses	proteomics350	SCL006-P	PASS00431	PeptideAtlas	PASS00431	https://db.systemsbiology.net/sbeams/cgi/PeptideAtlas/PASS_View?identifier=PASS00431	Development of the AMT tag database for virus-infected model systems	Processing of quantitative LC-MS datasets	Proteomic Data Statistical Processing	12_Protein_DE_RM_SCL006_BRC_(SCL006_P_N_RM--NA)	IRD	IRD_SV_SCL006-P	http://www.fludb.org/brc/svExperimentDetails.spg?expAccession=IRD_SV_SCL006-P&decorator=influenza&context=1406753496537
SCL006_BatSRBD_3h_3_proteomics	SCL006-P	SCL006_BatSRBD_3h_3_proteomics	Preparation of Protein Extracts for Proteomic Analysis	Strong cation exchange fractionation	Reversed-phase capillary LC-MS/MS and LC-MS analyses	proteomics351	SCL006-P	PASS00431	PeptideAtlas	PASS00431	https://db.systemsbiology.net/sbeams/cgi/PeptideAtlas/PASS_View?identifier=PASS00431	Development of the AMT tag database for virus-infected model systems	Processing of quantitative LC-MS datasets	Proteomic Data Statistical Processing	12_Protein_DE_RM_SCL006_BRC_(SCL006_P_N_RM--NA)	IRD	IRD_SV_SCL006-P	http://www.fludb.org/brc/svExperimentDetails.spg?expAccession=IRD_SV_SCL006-P&decorator=influenza&context=1406753496537
SCL006_BatSRBD_48h_2_proteomics	SCL006-P	SCL006_BatSRBD_48h_2_proteomics	Preparation of Protein Extracts for Proteomic Analysis	Strong cation exchange fractionation	Reversed-phase capillary LC-MS/MS and LC-MS analyses	proteomics352	SCL006-P	PASS00431	PeptideAtlas	PASS00431	https://db.systemsbiology.net/sbeams/cgi/PeptideAtlas/PASS_View?identifier=PASS00431	Development of the AMT tag database for virus-infected model systems	Processing of quantitative LC-MS datasets	Proteomic Data Statistical Processing	12_Protein_DE_RM_SCL006_BRC_(SCL006_P_N_RM--NA)	IRD	IRD_SV_SCL006-P	http://www.fludb.org/brc/svExperimentDetails.spg?expAccession=IRD_SV_SCL006-P&decorator=influenza&context=1406753496537
SCL006_BatSRBD_48h_3_proteomics	SCL006-P	SCL006_BatSRBD_48h_3_proteomics	Preparation of Protein Extracts for Proteomic Analysis	Strong cation exchange fractionation	Reversed-phase capillary LC-MS/MS and LC-MS analyses	proteomics353	SCL006-P	PASS00431	PeptideAtlas	PASS00431	https://db.systemsbiology.net/sbeams/cgi/PeptideAtlas/PASS_View?identifier=PASS00431	Development of the AMT tag database for virus-infected model systems	Processing of quantitative LC-MS datasets	Proteomic Data Statistical Processing	12_Protein_DE_RM_SCL006_BRC_(SCL006_P_N_RM--NA)	IRD	IRD_SV_SCL006-P	http://www.fludb.org/brc/svExperimentDetails.spg?expAccession=IRD_SV_SCL006-P&decorator=influenza&context=1406753496537
SCL006_BatSRBD_54h_1_proteomics	SCL006-P	SCL006_BatSRBD_54h_1_proteomics	Preparation of Protein Extracts for Proteomic Analysis	Strong cation exchange fractionation	Reversed-phase capillary LC-MS/MS and LC-MS analyses	proteomics354	SCL006-P	PASS00431	PeptideAtlas	PASS00431	https://db.systemsbiology.net/sbeams/cgi/PeptideAtlas/PASS_View?identifier=PASS00431	Development of the AMT tag database for virus-infected model systems	Processing of quantitative LC-MS datasets	Proteomic Data Statistical Processing	12_Protein_DE_RM_SCL006_BRC_(SCL006_P_N_RM--NA)	IRD	IRD_SV_SCL006-P	http://www.fludb.org/brc/svExperimentDetails.spg?expAccession=IRD_SV_SCL006-P&decorator=influenza&context=1406753496537
SCL006_BatSRBD_54h_2_proteomics	SCL006-P	SCL006_BatSRBD_54h_2_proteomics	Preparation of Protein Extracts for Proteomic Analysis	Strong cation exchange fractionation	Reversed-phase capillary LC-MS/MS and LC-MS analyses	proteomics355	SCL006-P	PASS00431	PeptideAtlas	PASS00431	https://db.systemsbiology.net/sbeams/cgi/PeptideAtlas/PASS_View?identifier=PASS00431	Development of the AMT tag database for virus-infected model systems	Processing of quantitative LC-MS datasets	Proteomic Data Statistical Processing	12_Protein_DE_RM_SCL006_BRC_(SCL006_P_N_RM--NA)	IRD	IRD_SV_SCL006-P	http://www.fludb.org/brc/svExperimentDetails.spg?expAccession=IRD_SV_SCL006-P&decorator=influenza&context=1406753496537
SCL006_BatSRBD_60h_1_proteomics	SCL006-P	SCL006_BatSRBD_60h_1_proteomics	Preparation of Protein Extracts for Proteomic Analysis	Strong cation exchange fractionation	Reversed-phase capillary LC-MS/MS and LC-MS analyses	proteomics356	SCL006-P	PASS00431	PeptideAtlas	PASS00431	https://db.systemsbiology.net/sbeams/cgi/PeptideAtlas/PASS_View?identifier=PASS00431	Development of the AMT tag database for virus-infected model systems	Processing of quantitative LC-MS datasets	Proteomic Data Statistical Processing	12_Protein_DE_RM_SCL006_BRC_(SCL006_P_N_RM--NA)	IRD	IRD_SV_SCL006-P	http://www.fludb.org/brc/svExperimentDetails.spg?expAccession=IRD_SV_SCL006-P&decorator=influenza&context=1406753496537
SCL006_BatSRBD_60h_2_proteomics	SCL006-P	SCL006_BatSRBD_60h_2_proteomics	Preparation of Protein Extracts for Proteomic Analysis	Strong cation exchange fractionation	Reversed-phase capillary LC-MS/MS and LC-MS analyses	proteomics357	SCL006-P	PASS00431	PeptideAtlas	PASS00431	https://db.systemsbiology.net/sbeams/cgi/PeptideAtlas/PASS_View?identifier=PASS00431	Development of the AMT tag database for virus-infected model systems	Processing of quantitative LC-MS datasets	Proteomic Data Statistical Processing	12_Protein_DE_RM_SCL006_BRC_(SCL006_P_N_RM--NA)	IRD	IRD_SV_SCL006-P	http://www.fludb.org/brc/svExperimentDetails.spg?expAccession=IRD_SV_SCL006-P&decorator=influenza&context=1406753496537
SCL006_BatSRBD_60h_3_proteomics	SCL006-P	SCL006_BatSRBD_60h_3_proteomics	Preparation of Protein Extracts for Proteomic Analysis	Strong cation exchange fractionation	Reversed-phase capillary LC-MS/MS and LC-MS analyses	proteomics358	SCL006-P	PASS00431	PeptideAtlas	PASS00431	https://db.systemsbiology.net/sbeams/cgi/PeptideAtlas/PASS_View?identifier=PASS00431	Development of the AMT tag database for virus-infected model systems	Processing of quantitative LC-MS datasets	Proteomic Data Statistical Processing	12_Protein_DE_RM_SCL006_BRC_(SCL006_P_N_RM--NA)	IRD	IRD_SV_SCL006-P	http://www.fludb.org/brc/svExperimentDetails.spg?expAccession=IRD_SV_SCL006-P&decorator=influenza&context=1406753496537
SCL006_BatSRBD_72h_1_proteomics	SCL006-P	SCL006_BatSRBD_72h_1_proteomics	Preparation of Protein Extracts for Proteomic Analysis	Strong cation exchange fractionation	Reversed-phase capillary LC-MS/MS and LC-MS analyses	proteomics359	SCL006-P	PASS00431	PeptideAtlas	PASS00431	https://db.systemsbiology.net/sbeams/cgi/PeptideAtlas/PASS_View?identifier=PASS00431	Development of the AMT tag database for virus-infected model systems	Processing of quantitative LC-MS datasets	Proteomic Data Statistical Processing	12_Protein_DE_RM_SCL006_BRC_(SCL006_P_N_RM--NA)	IRD	IRD_SV_SCL006-P	http://www.fludb.org/brc/svExperimentDetails.spg?expAccession=IRD_SV_SCL006-P&decorator=influenza&context=1406753496537
SCL006_BatSRBD_72h_2_proteomics	SCL006-P	SCL006_BatSRBD_72h_2_proteomics	Preparation of Protein Extracts for Proteomic Analysis	Strong cation exchange fractionation	Reversed-phase capillary LC-MS/MS and LC-MS analyses	proteomics360	SCL006-P	PASS00431	PeptideAtlas	PASS00431	https://db.systemsbiology.net/sbeams/cgi/PeptideAtlas/PASS_View?identifier=PASS00431	Development of the AMT tag database for virus-infected model systems	Processing of quantitative LC-MS datasets	Proteomic Data Statistical Processing	12_Protein_DE_RM_SCL006_BRC_(SCL006_P_N_RM--NA)	IRD	IRD_SV_SCL006-P	http://www.fludb.org/brc/svExperimentDetails.spg?expAccession=IRD_SV_SCL006-P&decorator=influenza&context=1406753496537
SCL006_BatSRBD_72h_3_proteomics	SCL006-P	SCL006_BatSRBD_72h_3_proteomics	Preparation of Protein Extracts for Proteomic Analysis	Strong cation exchange fractionation	Reversed-phase capillary LC-MS/MS and LC-MS analyses	proteomics361	SCL006-P	PASS00431	PeptideAtlas	PASS00431	https://db.systemsbiology.net/sbeams/cgi/PeptideAtlas/PASS_View?identifier=PASS00431	Development of the AMT tag database for virus-infected model systems	Processing of quantitative LC-MS datasets	Proteomic Data Statistical Processing	12_Protein_DE_RM_SCL006_BRC_(SCL006_P_N_RM--NA)	IRD	IRD_SV_SCL006-P	http://www.fludb.org/brc/svExperimentDetails.spg?expAccession=IRD_SV_SCL006-P&decorator=influenza&context=1406753496537
SCL006_BatSRBD_7h_1_proteomics	SCL006-P	SCL006_BatSRBD_7h_1_proteomics	Preparation of Protein Extracts for Proteomic Analysis	Strong cation exchange fractionation	Reversed-phase capillary LC-MS/MS and LC-MS analyses	proteomics362	SCL006-P	PASS00431	PeptideAtlas	PASS00431	https://db.systemsbiology.net/sbeams/cgi/PeptideAtlas/PASS_View?identifier=PASS00431	Development of the AMT tag database for virus-infected model systems	Processing of quantitative LC-MS datasets	Proteomic Data Statistical Processing	12_Protein_DE_RM_SCL006_BRC_(SCL006_P_N_RM--NA)	IRD	IRD_SV_SCL006-P	http://www.fludb.org/brc/svExperimentDetails.spg?expAccession=IRD_SV_SCL006-P&decorator=influenza&context=1406753496537
SCL006_BatSRBD_7h_2_proteomics	SCL006-P	SCL006_BatSRBD_7h_2_proteomics	Preparation of Protein Extracts for Proteomic Analysis	Strong cation exchange fractionation	Reversed-phase capillary LC-MS/MS and LC-MS analyses	proteomics363	SCL006-P	PASS00431	PeptideAtlas	PASS00431	https://db.systemsbiology.net/sbeams/cgi/PeptideAtlas/PASS_View?identifier=PASS00431	Development of the AMT tag database for virus-infected model systems	Processing of quantitative LC-MS datasets	Proteomic Data Statistical Processing	12_Protein_DE_RM_SCL006_BRC_(SCL006_P_N_RM--NA)	IRD	IRD_SV_SCL006-P	http://www.fludb.org/brc/svExperimentDetails.spg?expAccession=IRD_SV_SCL006-P&decorator=influenza&context=1406753496537
SCL006_BatSRBD_7h_3_proteomics	SCL006-P	SCL006_BatSRBD_7h_3_proteomics	Preparation of Protein Extracts for Proteomic Analysis	Strong cation exchange fractionation	Reversed-phase capillary LC-MS/MS and LC-MS analyses	proteomics364	SCL006-P	PASS00431	PeptideAtlas	PASS00431	https://db.systemsbiology.net/sbeams/cgi/PeptideAtlas/PASS_View?identifier=PASS00431	Development of the AMT tag database for virus-infected model systems	Processing of quantitative LC-MS datasets	Proteomic Data Statistical Processing	12_Protein_DE_RM_SCL006_BRC_(SCL006_P_N_RM--NA)	IRD	IRD_SV_SCL006-P	http://www.fludb.org/brc/svExperimentDetails.spg?expAccession=IRD_SV_SCL006-P&decorator=influenza&context=1406753496537
SCL006_icSARS_0h_1_proteomics	SCL006-P	SCL006_icSARS_0h_1_proteomics	Preparation of Protein Extracts for Proteomic Analysis	Strong cation exchange fractionation	Reversed-phase capillary LC-MS/MS and LC-MS analyses	proteomics365	SCL006-P	PASS00431	PeptideAtlas	PASS00431	https://db.systemsbiology.net/sbeams/cgi/PeptideAtlas/PASS_View?identifier=PASS00431	Development of the AMT tag database for virus-infected model systems	Processing of quantitative LC-MS datasets	Proteomic Data Statistical Processing	12_Protein_DE_RM_SCL006_BRC_(SCL006_P_N_RM--NA)	IRD	IRD_SV_SCL006-P	http://www.fludb.org/brc/svExperimentDetails.spg?expAccession=IRD_SV_SCL006-P&decorator=influenza&context=1406753496537
SCL006_icSARS_0h_2_proteomics	SCL006-P	SCL006_icSARS_0h_2_proteomics	Preparation of Protein Extracts for Proteomic Analysis	Strong cation exchange fractionation	Reversed-phase capillary LC-MS/MS and LC-MS analyses	proteomics366	SCL006-P	PASS00431	PeptideAtlas	PASS00431	https://db.systemsbiology.net/sbeams/cgi/PeptideAtlas/PASS_View?identifier=PASS00431	Development of the AMT tag database for virus-infected model systems	Processing of quantitative LC-MS datasets	Proteomic Data Statistical Processing	12_Protein_DE_RM_SCL006_BRC_(SCL006_P_N_RM--NA)	IRD	IRD_SV_SCL006-P	http://www.fludb.org/brc/svExperimentDetails.spg?expAccession=IRD_SV_SCL006-P&decorator=influenza&context=1406753496537
SCL006_icSARS_0h_3_proteomics	SCL006-P	SCL006_icSARS_0h_3_proteomics	Preparation of Protein Extracts for Proteomic Analysis	Strong cation exchange fractionation	Reversed-phase capillary LC-MS/MS and LC-MS analyses	proteomics367	SCL006-P	PASS00431	PeptideAtlas	PASS00431	https://db.systemsbiology.net/sbeams/cgi/PeptideAtlas/PASS_View?identifier=PASS00431	Development of the AMT tag database for virus-infected model systems	Processing of quantitative LC-MS datasets	Proteomic Data Statistical Processing	12_Protein_DE_RM_SCL006_BRC_(SCL006_P_N_RM--NA)	IRD	IRD_SV_SCL006-P	http://www.fludb.org/brc/svExperimentDetails.spg?expAccession=IRD_SV_SCL006-P&decorator=influenza&context=1406753496537
SCL006_icSARS_12h_1_proteomics	SCL006-P	SCL006_icSARS_12h_1_proteomics	Preparation of Protein Extracts for Proteomic Analysis	Strong cation exchange fractionation	Reversed-phase capillary LC-MS/MS and LC-MS analyses	proteomics368	SCL006-P	PASS00431	PeptideAtlas	PASS00431	https://db.systemsbiology.net/sbeams/cgi/PeptideAtlas/PASS_View?identifier=PASS00431	Development of the AMT tag database for virus-infected model systems	Processing of quantitative LC-MS datasets	Proteomic Data Statistical Processing	12_Protein_DE_RM_SCL006_BRC_(SCL006_P_N_RM--NA)	IRD	IRD_SV_SCL006-P	http://www.fludb.org/brc/svExperimentDetails.spg?expAccession=IRD_SV_SCL006-P&decorator=influenza&context=1406753496537
SCL006_icSARS_12h_2_proteomics	SCL006-P	SCL006_icSARS_12h_2_proteomics	Preparation of Protein Extracts for Proteomic Analysis	Strong cation exchange fractionation	Reversed-phase capillary LC-MS/MS and LC-MS analyses	proteomics369	SCL006-P	PASS00431	PeptideAtlas	PASS00431	https://db.systemsbiology.net/sbeams/cgi/PeptideAtlas/PASS_View?identifier=PASS00431	Development of the AMT tag database for virus-infected model systems	Processing of quantitative LC-MS datasets	Proteomic Data Statistical Processing	12_Protein_DE_RM_SCL006_BRC_(SCL006_P_N_RM--NA)	IRD	IRD_SV_SCL006-P	http://www.fludb.org/brc/svExperimentDetails.spg?expAccession=IRD_SV_SCL006-P&decorator=influenza&context=1406753496537
SCL006_icSARS_12h_3_proteomics	SCL006-P	SCL006_icSARS_12h_3_proteomics	Preparation of Protein Extracts for Proteomic Analysis	Strong cation exchange fractionation	Reversed-phase capillary LC-MS/MS and LC-MS analyses	proteomics370	SCL006-P	PASS00431	PeptideAtlas	PASS00431	https://db.systemsbiology.net/sbeams/cgi/PeptideAtlas/PASS_View?identifier=PASS00431	Development of the AMT tag database for virus-infected model systems	Processing of quantitative LC-MS datasets	Proteomic Data Statistical Processing	12_Protein_DE_RM_SCL006_BRC_(SCL006_P_N_RM--NA)	IRD	IRD_SV_SCL006-P	http://www.fludb.org/brc/svExperimentDetails.spg?expAccession=IRD_SV_SCL006-P&decorator=influenza&context=1406753496537
SCL006_icSARS_24h_1_proteomics	SCL006-P	SCL006_icSARS_24h_1_proteomics	Preparation of Protein Extracts for Proteomic Analysis	Strong cation exchange fractionation	Reversed-phase capillary LC-MS/MS and LC-MS analyses	proteomics371	SCL006-P	PASS00431	PeptideAtlas	PASS00431	https://db.systemsbiology.net/sbeams/cgi/PeptideAtlas/PASS_View?identifier=PASS00431	Development of the AMT tag database for virus-infected model systems	Processing of quantitative LC-MS datasets	Proteomic Data Statistical Processing	12_Protein_DE_RM_SCL006_BRC_(SCL006_P_N_RM--NA)	IRD	IRD_SV_SCL006-P	http://www.fludb.org/brc/svExperimentDetails.spg?expAccession=IRD_SV_SCL006-P&decorator=influenza&context=1406753496537
SCL006_icSARS_24h_2_proteomics	SCL006-P	SCL006_icSARS_24h_2_proteomics	Preparation of Protein Extracts for Proteomic Analysis	Strong cation exchange fractionation	Reversed-phase capillary LC-MS/MS and LC-MS analyses	proteomics372	SCL006-P	PASS00431	PeptideAtlas	PASS00431	https://db.systemsbiology.net/sbeams/cgi/PeptideAtlas/PASS_View?identifier=PASS00431	Development of the AMT tag database for virus-infected model systems	Processing of quantitative LC-MS datasets	Proteomic Data Statistical Processing	12_Protein_DE_RM_SCL006_BRC_(SCL006_P_N_RM--NA)	IRD	IRD_SV_SCL006-P	http://www.fludb.org/brc/svExperimentDetails.spg?expAccession=IRD_SV_SCL006-P&decorator=influenza&context=1406753496537
SCL006_icSARS_24h_3_proteomics	SCL006-P	SCL006_icSARS_24h_3_proteomics	Preparation of Protein Extracts for Proteomic Analysis	Strong cation exchange fractionation	Reversed-phase capillary LC-MS/MS and LC-MS analyses	proteomics373	SCL006-P	PASS00431	PeptideAtlas	PASS00431	https://db.systemsbiology.net/sbeams/cgi/PeptideAtlas/PASS_View?identifier=PASS00431	Development of the AMT tag database for virus-infected model systems	Processing of quantitative LC-MS datasets	Proteomic Data Statistical Processing	12_Protein_DE_RM_SCL006_BRC_(SCL006_P_N_RM--NA)	IRD	IRD_SV_SCL006-P	http://www.fludb.org/brc/svExperimentDetails.spg?expAccession=IRD_SV_SCL006-P&decorator=influenza&context=1406753496537
SCL006_icSARS_30h_2_proteomics	SCL006-P	SCL006_icSARS_30h_2_proteomics	Preparation of Protein Extracts for Proteomic Analysis	Strong cation exchange fractionation	Reversed-phase capillary LC-MS/MS and LC-MS analyses	proteomics374	SCL006-P	PASS00431	PeptideAtlas	PASS00431	https://db.systemsbiology.net/sbeams/cgi/PeptideAtlas/PASS_View?identifier=PASS00431	Development of the AMT tag database for virus-infected model systems	Processing of quantitative LC-MS datasets	Proteomic Data Statistical Processing	12_Protein_DE_RM_SCL006_BRC_(SCL006_P_N_RM--NA)	IRD	IRD_SV_SCL006-P	http://www.fludb.org/brc/svExperimentDetails.spg?expAccession=IRD_SV_SCL006-P&decorator=influenza&context=1406753496537
SCL006_icSARS_30h_3_proteomics	SCL006-P	SCL006_icSARS_30h_3_proteomics	Preparation of Protein Extracts for Proteomic Analysis	Strong cation exchange fractionation	Reversed-phase capillary LC-MS/MS and LC-MS analyses	proteomics375	SCL006-P	PASS00431	PeptideAtlas	PASS00431	https://db.systemsbiology.net/sbeams/cgi/PeptideAtlas/PASS_View?identifier=PASS00431	Development of the AMT tag database for virus-infected model systems	Processing of quantitative LC-MS datasets	Proteomic Data Statistical Processing	12_Protein_DE_RM_SCL006_BRC_(SCL006_P_N_RM--NA)	IRD	IRD_SV_SCL006-P	http://www.fludb.org/brc/svExperimentDetails.spg?expAccession=IRD_SV_SCL006-P&decorator=influenza&context=1406753496537
SCL006_icSARS_36h_1_proteomics	SCL006-P	SCL006_icSARS_36h_1_proteomics	Preparation of Protein Extracts for Proteomic Analysis	Strong cation exchange fractionation	Reversed-phase capillary LC-MS/MS and LC-MS analyses	proteomics376	SCL006-P	PASS00431	PeptideAtlas	PASS00431	https://db.systemsbiology.net/sbeams/cgi/PeptideAtlas/PASS_View?identifier=PASS00431	Development of the AMT tag database for virus-infected model systems	Processing of quantitative LC-MS datasets	Proteomic Data Statistical Processing	12_Protein_DE_RM_SCL006_BRC_(SCL006_P_N_RM--NA)	IRD	IRD_SV_SCL006-P	http://www.fludb.org/brc/svExperimentDetails.spg?expAccession=IRD_SV_SCL006-P&decorator=influenza&context=1406753496537
SCL006_icSARS_36h_2_proteomics	SCL006-P	SCL006_icSARS_36h_2_proteomics	Preparation of Protein Extracts for Proteomic Analysis	Strong cation exchange fractionation	Reversed-phase capillary LC-MS/MS and LC-MS analyses	proteomics377	SCL006-P	PASS00431	PeptideAtlas	PASS00431	https://db.systemsbiology.net/sbeams/cgi/PeptideAtlas/PASS_View?identifier=PASS00431	Development of the AMT tag database for virus-infected model systems	Processing of quantitative LC-MS datasets	Proteomic Data Statistical Processing	12_Protein_DE_RM_SCL006_BRC_(SCL006_P_N_RM--NA)	IRD	IRD_SV_SCL006-P	http://www.fludb.org/brc/svExperimentDetails.spg?expAccession=IRD_SV_SCL006-P&decorator=influenza&context=1406753496537
SCL006_icSARS_36h_3_proteomics	SCL006-P	SCL006_icSARS_36h_3_proteomics	Preparation of Protein Extracts for Proteomic Analysis	Strong cation exchange fractionation	Reversed-phase capillary LC-MS/MS and LC-MS analyses	proteomics378	SCL006-P	PASS00431	PeptideAtlas	PASS00431	https://db.systemsbiology.net/sbeams/cgi/PeptideAtlas/PASS_View?identifier=PASS00431	Development of the AMT tag database for virus-infected model systems	Processing of quantitative LC-MS datasets	Proteomic Data Statistical Processing	12_Protein_DE_RM_SCL006_BRC_(SCL006_P_N_RM--NA)	IRD	IRD_SV_SCL006-P	http://www.fludb.org/brc/svExperimentDetails.spg?expAccession=IRD_SV_SCL006-P&decorator=influenza&context=1406753496537
SCL006_icSARS_48h_1_proteomics	SCL006-P	SCL006_icSARS_48h_1_proteomics	Preparation of Protein Extracts for Proteomic Analysis	Strong cation exchange fractionation	Reversed-phase capillary LC-MS/MS and LC-MS analyses	proteomics379	SCL006-P	PASS00431	PeptideAtlas	PASS00431	https://db.systemsbiology.net/sbeams/cgi/PeptideAtlas/PASS_View?identifier=PASS00431	Development of the AMT tag database for virus-infected model systems	Processing of quantitative LC-MS datasets	Proteomic Data Statistical Processing	12_Protein_DE_RM_SCL006_BRC_(SCL006_P_N_RM--NA)	IRD	IRD_SV_SCL006-P	http://www.fludb.org/brc/svExperimentDetails.spg?expAccession=IRD_SV_SCL006-P&decorator=influenza&context=1406753496537
SCL006_icSARS_48h_2_proteomics	SCL006-P	SCL006_icSARS_48h_2_proteomics	Preparation of Protein Extracts for Proteomic Analysis	Strong cation exchange fractionation	Reversed-phase capillary LC-MS/MS and LC-MS analyses	proteomics380	SCL006-P	PASS00431	PeptideAtlas	PASS00431	https://db.systemsbiology.net/sbeams/cgi/PeptideAtlas/PASS_View?identifier=PASS00431	Development of the AMT tag database for virus-infected model systems	Processing of quantitative LC-MS datasets	Proteomic Data Statistical Processing	12_Protein_DE_RM_SCL006_BRC_(SCL006_P_N_RM--NA)	IRD	IRD_SV_SCL006-P	http://www.fludb.org/brc/svExperimentDetails.spg?expAccession=IRD_SV_SCL006-P&decorator=influenza&context=1406753496537
SCL006_icSARS_48h_3_proteomics	SCL006-P	SCL006_icSARS_48h_3_proteomics	Preparation of Protein Extracts for Proteomic Analysis	Strong cation exchange fractionation	Reversed-phase capillary LC-MS/MS and LC-MS analyses	proteomics381	SCL006-P	PASS00431	PeptideAtlas	PASS00431	https://db.systemsbiology.net/sbeams/cgi/PeptideAtlas/PASS_View?identifier=PASS00431	Development of the AMT tag database for virus-infected model systems	Processing of quantitative LC-MS datasets	Proteomic Data Statistical Processing	12_Protein_DE_RM_SCL006_BRC_(SCL006_P_N_RM--NA)	IRD	IRD_SV_SCL006-P	http://www.fludb.org/brc/svExperimentDetails.spg?expAccession=IRD_SV_SCL006-P&decorator=influenza&context=1406753496537
SCL006_icSARS_54h_1_proteomics	SCL006-P	SCL006_icSARS_54h_1_proteomics	Preparation of Protein Extracts for Proteomic Analysis	Strong cation exchange fractionation	Reversed-phase capillary LC-MS/MS and LC-MS analyses	proteomics382	SCL006-P	PASS00431	PeptideAtlas	PASS00431	https://db.systemsbiology.net/sbeams/cgi/PeptideAtlas/PASS_View?identifier=PASS00431	Development of the AMT tag database for virus-infected model systems	Processing of quantitative LC-MS datasets	Proteomic Data Statistical Processing	12_Protein_DE_RM_SCL006_BRC_(SCL006_P_N_RM--NA)	IRD	IRD_SV_SCL006-P	http://www.fludb.org/brc/svExperimentDetails.spg?expAccession=IRD_SV_SCL006-P&decorator=influenza&context=1406753496537
SCL006_icSARS_54h_2_proteomics	SCL006-P	SCL006_icSARS_54h_2_proteomics	Preparation of Protein Extracts for Proteomic Analysis	Strong cation exchange fractionation	Reversed-phase capillary LC-MS/MS and LC-MS analyses	proteomics383	SCL006-P	PASS00431	PeptideAtlas	PASS00431	https://db.systemsbiology.net/sbeams/cgi/PeptideAtlas/PASS_View?identifier=PASS00431	Development of the AMT tag database for virus-infected model systems	Processing of quantitative LC-MS datasets	Proteomic Data Statistical Processing	12_Protein_DE_RM_SCL006_BRC_(SCL006_P_N_RM--NA)	IRD	IRD_SV_SCL006-P	http://www.fludb.org/brc/svExperimentDetails.spg?expAccession=IRD_SV_SCL006-P&decorator=influenza&context=1406753496537
SCL006_icSARS_54h_3_proteomics	SCL006-P	SCL006_icSARS_54h_3_proteomics	Preparation of Protein Extracts for Proteomic Analysis	Strong cation exchange fractionation	Reversed-phase capillary LC-MS/MS and LC-MS analyses	proteomics384	SCL006-P	PASS00431	PeptideAtlas	PASS00431	https://db.systemsbiology.net/sbeams/cgi/PeptideAtlas/PASS_View?identifier=PASS00431	Development of the AMT tag database for virus-infected model systems	Processing of quantitative LC-MS datasets	Proteomic Data Statistical Processing	12_Protein_DE_RM_SCL006_BRC_(SCL006_P_N_RM--NA)	IRD	IRD_SV_SCL006-P	http://www.fludb.org/brc/svExperimentDetails.spg?expAccession=IRD_SV_SCL006-P&decorator=influenza&context=1406753496537
SCL006_icSARS_60h_1_proteomics	SCL006-P	SCL006_icSARS_60h_1_proteomics	Preparation of Protein Extracts for Proteomic Analysis	Strong cation exchange fractionation	Reversed-phase capillary LC-MS/MS and LC-MS analyses	proteomics385	SCL006-P	PASS00431	PeptideAtlas	PASS00431	https://db.systemsbiology.net/sbeams/cgi/PeptideAtlas/PASS_View?identifier=PASS00431	Development of the AMT tag database for virus-infected model systems	Processing of quantitative LC-MS datasets	Proteomic Data Statistical Processing	12_Protein_DE_RM_SCL006_BRC_(SCL006_P_N_RM--NA)	IRD	IRD_SV_SCL006-P	http://www.fludb.org/brc/svExperimentDetails.spg?expAccession=IRD_SV_SCL006-P&decorator=influenza&context=1406753496537
SCL006_icSARS_60h_2_proteomics	SCL006-P	SCL006_icSARS_60h_2_proteomics	Preparation of Protein Extracts for Proteomic Analysis	Strong cation exchange fractionation	Reversed-phase capillary LC-MS/MS and LC-MS analyses	proteomics386	SCL006-P	PASS00431	PeptideAtlas	PASS00431	https://db.systemsbiology.net/sbeams/cgi/PeptideAtlas/PASS_View?identifier=PASS00431	Development of the AMT tag database for virus-infected model systems	Processing of quantitative LC-MS datasets	Proteomic Data Statistical Processing	12_Protein_DE_RM_SCL006_BRC_(SCL006_P_N_RM--NA)	IRD	IRD_SV_SCL006-P	http://www.fludb.org/brc/svExperimentDetails.spg?expAccession=IRD_SV_SCL006-P&decorator=influenza&context=1406753496537
SCL006_icSARS_60h_3_proteomics	SCL006-P	SCL006_icSARS_60h_3_proteomics	Preparation of Protein Extracts for Proteomic Analysis	Strong cation exchange fractionation	Reversed-phase capillary LC-MS/MS and LC-MS analyses	proteomics387	SCL006-P	PASS00431	PeptideAtlas	PASS00431	https://db.systemsbiology.net/sbeams/cgi/PeptideAtlas/PASS_View?identifier=PASS00431	Development of the AMT tag database for virus-infected model systems	Processing of quantitative LC-MS datasets	Proteomic Data Statistical Processing	12_Protein_DE_RM_SCL006_BRC_(SCL006_P_N_RM--NA)	IRD	IRD_SV_SCL006-P	http://www.fludb.org/brc/svExperimentDetails.spg?expAccession=IRD_SV_SCL006-P&decorator=influenza&context=1406753496537
SCL006_icSARS_72h_1_proteomics	SCL006-P	SCL006_icSARS_72h_1_proteomics	Preparation of Protein Extracts for Proteomic Analysis	Strong cation exchange fractionation	Reversed-phase capillary LC-MS/MS and LC-MS analyses	proteomics388	SCL006-P	PASS00431	PeptideAtlas	PASS00431	https://db.systemsbiology.net/sbeams/cgi/PeptideAtlas/PASS_View?identifier=PASS00431	Development of the AMT tag database for virus-infected model systems	Processing of quantitative LC-MS datasets	Proteomic Data Statistical Processing	12_Protein_DE_RM_SCL006_BRC_(SCL006_P_N_RM--NA)	IRD	IRD_SV_SCL006-P	http://www.fludb.org/brc/svExperimentDetails.spg?expAccession=IRD_SV_SCL006-P&decorator=influenza&context=1406753496537
SCL006_icSARS_72h_2_proteomics	SCL006-P	SCL006_icSARS_72h_2_proteomics	Preparation of Protein Extracts for Proteomic Analysis	Strong cation exchange fractionation	Reversed-phase capillary LC-MS/MS and LC-MS analyses	proteomics389	SCL006-P	PASS00431	PeptideAtlas	PASS00431	https://db.systemsbiology.net/sbeams/cgi/PeptideAtlas/PASS_View?identifier=PASS00431	Development of the AMT tag database for virus-infected model systems	Processing of quantitative LC-MS datasets	Proteomic Data Statistical Processing	12_Protein_DE_RM_SCL006_BRC_(SCL006_P_N_RM--NA)	IRD	IRD_SV_SCL006-P	http://www.fludb.org/brc/svExperimentDetails.spg?expAccession=IRD_SV_SCL006-P&decorator=influenza&context=1406753496537
SCL006_icSARS_72h_3_proteomics	SCL006-P	SCL006_icSARS_72h_3_proteomics	Preparation of Protein Extracts for Proteomic Analysis	Strong cation exchange fractionation	Reversed-phase capillary LC-MS/MS and LC-MS analyses	proteomics390	SCL006-P	PASS00431	PeptideAtlas	PASS00431	https://db.systemsbiology.net/sbeams/cgi/PeptideAtlas/PASS_View?identifier=PASS00431	Development of the AMT tag database for virus-infected model systems	Processing of quantitative LC-MS datasets	Proteomic Data Statistical Processing	12_Protein_DE_RM_SCL006_BRC_(SCL006_P_N_RM--NA)	IRD	IRD_SV_SCL006-P	http://www.fludb.org/brc/svExperimentDetails.spg?expAccession=IRD_SV_SCL006-P&decorator=influenza&context=1406753496537
SCL006_icSARS_7h_1_proteomics	SCL006-P	SCL006_icSARS_7h_1_proteomics	Preparation of Protein Extracts for Proteomic Analysis	Strong cation exchange fractionation	Reversed-phase capillary LC-MS/MS and LC-MS analyses	proteomics391	SCL006-P	PASS00431	PeptideAtlas	PASS00431	https://db.systemsbiology.net/sbeams/cgi/PeptideAtlas/PASS_View?identifier=PASS00431	Development of the AMT tag database for virus-infected model systems	Processing of quantitative LC-MS datasets	Proteomic Data Statistical Processing	12_Protein_DE_RM_SCL006_BRC_(SCL006_P_N_RM--NA)	IRD	IRD_SV_SCL006-P	http://www.fludb.org/brc/svExperimentDetails.spg?expAccession=IRD_SV_SCL006-P&decorator=influenza&context=1406753496537
SCL006_icSARS_7h_2_proteomics	SCL006-P	SCL006_icSARS_7h_2_proteomics	Preparation of Protein Extracts for Proteomic Analysis	Strong cation exchange fractionation	Reversed-phase capillary LC-MS/MS and LC-MS analyses	proteomics392	SCL006-P	PASS00431	PeptideAtlas	PASS00431	https://db.systemsbiology.net/sbeams/cgi/PeptideAtlas/PASS_View?identifier=PASS00431	Development of the AMT tag database for virus-infected model systems	Processing of quantitative LC-MS datasets	Proteomic Data Statistical Processing	12_Protein_DE_RM_SCL006_BRC_(SCL006_P_N_RM--NA)	IRD	IRD_SV_SCL006-P	http://www.fludb.org/brc/svExperimentDetails.spg?expAccession=IRD_SV_SCL006-P&decorator=influenza&context=1406753496537
SCL006_icSARS_7h_3_proteomics	SCL006-P	SCL006_icSARS_7h_3_proteomics	Preparation of Protein Extracts for Proteomic Analysis	Strong cation exchange fractionation	Reversed-phase capillary LC-MS/MS and LC-MS analyses	proteomics393	SCL006-P	PASS00431	PeptideAtlas	PASS00431	https://db.systemsbiology.net/sbeams/cgi/PeptideAtlas/PASS_View?identifier=PASS00431	Development of the AMT tag database for virus-infected model systems	Processing of quantitative LC-MS datasets	Proteomic Data Statistical Processing	12_Protein_DE_RM_SCL006_BRC_(SCL006_P_N_RM--NA)	IRD	IRD_SV_SCL006-P	http://www.fludb.org/brc/svExperimentDetails.spg?expAccession=IRD_SV_SCL006-P&decorator=influenza&context=1406753496537
SCL006_Mock_0h_2_proteomics	SCL006-P	SCL006_Mock_0h_2_proteomics	Preparation of Protein Extracts for Proteomic Analysis	Strong cation exchange fractionation	Reversed-phase capillary LC-MS/MS and LC-MS analyses	proteomics394	SCL006-P	PASS00431	PeptideAtlas	PASS00431	https://db.systemsbiology.net/sbeams/cgi/PeptideAtlas/PASS_View?identifier=PASS00431	Development of the AMT tag database for virus-infected model systems	Processing of quantitative LC-MS datasets	Proteomic Data Statistical Processing	12_Protein_DE_RM_SCL006_BRC_(SCL006_P_N_RM--NA)	IRD	IRD_SV_SCL006-P	http://www.fludb.org/brc/svExperimentDetails.spg?expAccession=IRD_SV_SCL006-P&decorator=influenza&context=1406753496537
SCL006_Mock_0h_3_proteomics	SCL006-P	SCL006_Mock_0h_3_proteomics	Preparation of Protein Extracts for Proteomic Analysis	Strong cation exchange fractionation	Reversed-phase capillary LC-MS/MS and LC-MS analyses	proteomics395	SCL006-P	PASS00431	PeptideAtlas	PASS00431	https://db.systemsbiology.net/sbeams/cgi/PeptideAtlas/PASS_View?identifier=PASS00431	Development of the AMT tag database for virus-infected model systems	Processing of quantitative LC-MS datasets	Proteomic Data Statistical Processing	12_Protein_DE_RM_SCL006_BRC_(SCL006_P_N_RM--NA)	IRD	IRD_SV_SCL006-P	http://www.fludb.org/brc/svExperimentDetails.spg?expAccession=IRD_SV_SCL006-P&decorator=influenza&context=1406753496537
SCL006_Mock_12h_1_proteomics	SCL006-P	SCL006_Mock_12h_1_proteomics	Preparation of Protein Extracts for Proteomic Analysis	Strong cation exchange fractionation	Reversed-phase capillary LC-MS/MS and LC-MS analyses	proteomics396	SCL006-P	PASS00431	PeptideAtlas	PASS00431	https://db.systemsbiology.net/sbeams/cgi/PeptideAtlas/PASS_View?identifier=PASS00431	Development of the AMT tag database for virus-infected model systems	Processing of quantitative LC-MS datasets	Proteomic Data Statistical Processing	12_Protein_DE_RM_SCL006_BRC_(SCL006_P_N_RM--NA)	IRD	IRD_SV_SCL006-P	http://www.fludb.org/brc/svExperimentDetails.spg?expAccession=IRD_SV_SCL006-P&decorator=influenza&context=1406753496537
SCL006_Mock_12h_2_proteomics	SCL006-P	SCL006_Mock_12h_2_proteomics	Preparation of Protein Extracts for Proteomic Analysis	Strong cation exchange fractionation	Reversed-phase capillary LC-MS/MS and LC-MS analyses	proteomics397	SCL006-P	PASS00431	PeptideAtlas	PASS00431	https://db.systemsbiology.net/sbeams/cgi/PeptideAtlas/PASS_View?identifier=PASS00431	Development of the AMT tag database for virus-infected model systems	Processing of quantitative LC-MS datasets	Proteomic Data Statistical Processing	12_Protein_DE_RM_SCL006_BRC_(SCL006_P_N_RM--NA)	IRD	IRD_SV_SCL006-P	http://www.fludb.org/brc/svExperimentDetails.spg?expAccession=IRD_SV_SCL006-P&decorator=influenza&context=1406753496537
SCL006_Mock_12h_3_proteomics	SCL006-P	SCL006_Mock_12h_3_proteomics	Preparation of Protein Extracts for Proteomic Analysis	Strong cation exchange fractionation	Reversed-phase capillary LC-MS/MS and LC-MS analyses	proteomics398	SCL006-P	PASS00431	PeptideAtlas	PASS00431	https://db.systemsbiology.net/sbeams/cgi/PeptideAtlas/PASS_View?identifier=PASS00431	Development of the AMT tag database for virus-infected model systems	Processing of quantitative LC-MS datasets	Proteomic Data Statistical Processing	12_Protein_DE_RM_SCL006_BRC_(SCL006_P_N_RM--NA)	IRD	IRD_SV_SCL006-P	http://www.fludb.org/brc/svExperimentDetails.spg?expAccession=IRD_SV_SCL006-P&decorator=influenza&context=1406753496537
SCL006_Mock_24h_1_proteomics	SCL006-P	SCL006_Mock_24h_1_proteomics	Preparation of Protein Extracts for Proteomic Analysis	Strong cation exchange fractionation	Reversed-phase capillary LC-MS/MS and LC-MS analyses	proteomics399	SCL006-P	PASS00431	PeptideAtlas	PASS00431	https://db.systemsbiology.net/sbeams/cgi/PeptideAtlas/PASS_View?identifier=PASS00431	Development of the AMT tag database for virus-infected model systems	Processing of quantitative LC-MS datasets	Proteomic Data Statistical Processing	12_Protein_DE_RM_SCL006_BRC_(SCL006_P_N_RM--NA)	IRD	IRD_SV_SCL006-P	http://www.fludb.org/brc/svExperimentDetails.spg?expAccession=IRD_SV_SCL006-P&decorator=influenza&context=1406753496537
SCL006_Mock_24h_2_proteomics	SCL006-P	SCL006_Mock_24h_2_proteomics	Preparation of Protein Extracts for Proteomic Analysis	Strong cation exchange fractionation	Reversed-phase capillary LC-MS/MS and LC-MS analyses	proteomics400	SCL006-P	PASS00431	PeptideAtlas	PASS00431	https://db.systemsbiology.net/sbeams/cgi/PeptideAtlas/PASS_View?identifier=PASS00431	Development of the AMT tag database for virus-infected model systems	Processing of quantitative LC-MS datasets	Proteomic Data Statistical Processing	12_Protein_DE_RM_SCL006_BRC_(SCL006_P_N_RM--NA)	IRD	IRD_SV_SCL006-P	http://www.fludb.org/brc/svExperimentDetails.spg?expAccession=IRD_SV_SCL006-P&decorator=influenza&context=1406753496537
SCL006_Mock_24h_3_proteomics	SCL006-P	SCL006_Mock_24h_3_proteomics	Preparation of Protein Extracts for Proteomic Analysis	Strong cation exchange fractionation	Reversed-phase capillary LC-MS/MS and LC-MS analyses	proteomics401	SCL006-P	PASS00431	PeptideAtlas	PASS00431	https://db.systemsbiology.net/sbeams/cgi/PeptideAtlas/PASS_View?identifier=PASS00431	Development of the AMT tag database for virus-infected model systems	Processing of quantitative LC-MS datasets	Proteomic Data Statistical Processing	12_Protein_DE_RM_SCL006_BRC_(SCL006_P_N_RM--NA)	IRD	IRD_SV_SCL006-P	http://www.fludb.org/brc/svExperimentDetails.spg?expAccession=IRD_SV_SCL006-P&decorator=influenza&context=1406753496537
SCL006_Mock_30h_1_proteomics	SCL006-P	SCL006_Mock_30h_1_proteomics	Preparation of Protein Extracts for Proteomic Analysis	Strong cation exchange fractionation	Reversed-phase capillary LC-MS/MS and LC-MS analyses	proteomics402	SCL006-P	PASS00431	PeptideAtlas	PASS00431	https://db.systemsbiology.net/sbeams/cgi/PeptideAtlas/PASS_View?identifier=PASS00431	Development of the AMT tag database for virus-infected model systems	Processing of quantitative LC-MS datasets	Proteomic Data Statistical Processing	12_Protein_DE_RM_SCL006_BRC_(SCL006_P_N_RM--NA)	IRD	IRD_SV_SCL006-P	http://www.fludb.org/brc/svExperimentDetails.spg?expAccession=IRD_SV_SCL006-P&decorator=influenza&context=1406753496537
SCL006_Mock_30h_2_proteomics	SCL006-P	SCL006_Mock_30h_2_proteomics	Preparation of Protein Extracts for Proteomic Analysis	Strong cation exchange fractionation	Reversed-phase capillary LC-MS/MS and LC-MS analyses	proteomics403	SCL006-P	PASS00431	PeptideAtlas	PASS00431	https://db.systemsbiology.net/sbeams/cgi/PeptideAtlas/PASS_View?identifier=PASS00431	Development of the AMT tag database for virus-infected model systems	Processing of quantitative LC-MS datasets	Proteomic Data Statistical Processing	12_Protein_DE_RM_SCL006_BRC_(SCL006_P_N_RM--NA)	IRD	IRD_SV_SCL006-P	http://www.fludb.org/brc/svExperimentDetails.spg?expAccession=IRD_SV_SCL006-P&decorator=influenza&context=1406753496537
SCL006_Mock_30h_3_proteomics	SCL006-P	SCL006_Mock_30h_3_proteomics	Preparation of Protein Extracts for Proteomic Analysis	Strong cation exchange fractionation	Reversed-phase capillary LC-MS/MS and LC-MS analyses	proteomics404	SCL006-P	PASS00431	PeptideAtlas	PASS00431	https://db.systemsbiology.net/sbeams/cgi/PeptideAtlas/PASS_View?identifier=PASS00431	Development of the AMT tag database for virus-infected model systems	Processing of quantitative LC-MS datasets	Proteomic Data Statistical Processing	12_Protein_DE_RM_SCL006_BRC_(SCL006_P_N_RM--NA)	IRD	IRD_SV_SCL006-P	http://www.fludb.org/brc/svExperimentDetails.spg?expAccession=IRD_SV_SCL006-P&decorator=influenza&context=1406753496537
SCL006_Mock_36h_1_proteomics	SCL006-P	SCL006_Mock_36h_1_proteomics	Preparation of Protein Extracts for Proteomic Analysis	Strong cation exchange fractionation	Reversed-phase capillary LC-MS/MS and LC-MS analyses	proteomics405	SCL006-P	PASS00431	PeptideAtlas	PASS00431	https://db.systemsbiology.net/sbeams/cgi/PeptideAtlas/PASS_View?identifier=PASS00431	Development of the AMT tag database for virus-infected model systems	Processing of quantitative LC-MS datasets	Proteomic Data Statistical Processing	12_Protein_DE_RM_SCL006_BRC_(SCL006_P_N_RM--NA)	IRD	IRD_SV_SCL006-P	http://www.fludb.org/brc/svExperimentDetails.spg?expAccession=IRD_SV_SCL006-P&decorator=influenza&context=1406753496537
SCL006_Mock_36h_2_proteomics	SCL006-P	SCL006_Mock_36h_2_proteomics	Preparation of Protein Extracts for Proteomic Analysis	Strong cation exchange fractionation	Reversed-phase capillary LC-MS/MS and LC-MS analyses	proteomics406	SCL006-P	PASS00431	PeptideAtlas	PASS00431	https://db.systemsbiology.net/sbeams/cgi/PeptideAtlas/PASS_View?identifier=PASS00431	Development of the AMT tag database for virus-infected model systems	Processing of quantitative LC-MS datasets	Proteomic Data Statistical Processing	12_Protein_DE_RM_SCL006_BRC_(SCL006_P_N_RM--NA)	IRD	IRD_SV_SCL006-P	http://www.fludb.org/brc/svExperimentDetails.spg?expAccession=IRD_SV_SCL006-P&decorator=influenza&context=1406753496537
SCL006_Mock_36h_3_proteomics	SCL006-P	SCL006_Mock_36h_3_proteomics	Preparation of Protein Extracts for Proteomic Analysis	Strong cation exchange fractionation	Reversed-phase capillary LC-MS/MS and LC-MS analyses	proteomics407	SCL006-P	PASS00431	PeptideAtlas	PASS00431	https://db.systemsbiology.net/sbeams/cgi/PeptideAtlas/PASS_View?identifier=PASS00431	Development of the AMT tag database for virus-infected model systems	Processing of quantitative LC-MS datasets	Proteomic Data Statistical Processing	12_Protein_DE_RM_SCL006_BRC_(SCL006_P_N_RM--NA)	IRD	IRD_SV_SCL006-P	http://www.fludb.org/brc/svExperimentDetails.spg?expAccession=IRD_SV_SCL006-P&decorator=influenza&context=1406753496537
SCL006_Mock_3h_1_proteomics	SCL006-P	SCL006_Mock_3h_1_proteomics	Preparation of Protein Extracts for Proteomic Analysis	Strong cation exchange fractionation	Reversed-phase capillary LC-MS/MS and LC-MS analyses	proteomics408	SCL006-P	PASS00431	PeptideAtlas	PASS00431	https://db.systemsbiology.net/sbeams/cgi/PeptideAtlas/PASS_View?identifier=PASS00431	Development of the AMT tag database for virus-infected model systems	Processing of quantitative LC-MS datasets	Proteomic Data Statistical Processing	12_Protein_DE_RM_SCL006_BRC_(SCL006_P_N_RM--NA)	IRD	IRD_SV_SCL006-P	http://www.fludb.org/brc/svExperimentDetails.spg?expAccession=IRD_SV_SCL006-P&decorator=influenza&context=1406753496537
SCL006_Mock_3h_2_proteomics	SCL006-P	SCL006_Mock_3h_2_proteomics	Preparation of Protein Extracts for Proteomic Analysis	Strong cation exchange fractionation	Reversed-phase capillary LC-MS/MS and LC-MS analyses	proteomics409	SCL006-P	PASS00431	PeptideAtlas	PASS00431	https://db.systemsbiology.net/sbeams/cgi/PeptideAtlas/PASS_View?identifier=PASS00431	Development of the AMT tag database for virus-infected model systems	Processing of quantitative LC-MS datasets	Proteomic Data Statistical Processing	12_Protein_DE_RM_SCL006_BRC_(SCL006_P_N_RM--NA)	IRD	IRD_SV_SCL006-P	http://www.fludb.org/brc/svExperimentDetails.spg?expAccession=IRD_SV_SCL006-P&decorator=influenza&context=1406753496537
SCL006_Mock_3h_3_proteomics	SCL006-P	SCL006_Mock_3h_3_proteomics	Preparation of Protein Extracts for Proteomic Analysis	Strong cation exchange fractionation	Reversed-phase capillary LC-MS/MS and LC-MS analyses	proteomics410	SCL006-P	PASS00431	PeptideAtlas	PASS00431	https://db.systemsbiology.net/sbeams/cgi/PeptideAtlas/PASS_View?identifier=PASS00431	Development of the AMT tag database for virus-infected model systems	Processing of quantitative LC-MS datasets	Proteomic Data Statistical Processing	12_Protein_DE_RM_SCL006_BRC_(SCL006_P_N_RM--NA)	IRD	IRD_SV_SCL006-P	http://www.fludb.org/brc/svExperimentDetails.spg?expAccession=IRD_SV_SCL006-P&decorator=influenza&context=1406753496537
SCL006_Mock_48h_1_proteomics	SCL006-P	SCL006_Mock_48h_1_proteomics	Preparation of Protein Extracts for Proteomic Analysis	Strong cation exchange fractionation	Reversed-phase capillary LC-MS/MS and LC-MS analyses	proteomics411	SCL006-P	PASS00431	PeptideAtlas	PASS00431	https://db.systemsbiology.net/sbeams/cgi/PeptideAtlas/PASS_View?identifier=PASS00431	Development of the AMT tag database for virus-infected model systems	Processing of quantitative LC-MS datasets	Proteomic Data Statistical Processing	12_Protein_DE_RM_SCL006_BRC_(SCL006_P_N_RM--NA)	IRD	IRD_SV_SCL006-P	http://www.fludb.org/brc/svExperimentDetails.spg?expAccession=IRD_SV_SCL006-P&decorator=influenza&context=1406753496537
SCL006_Mock_48h_2_proteomics	SCL006-P	SCL006_Mock_48h_2_proteomics	Preparation of Protein Extracts for Proteomic Analysis	Strong cation exchange fractionation	Reversed-phase capillary LC-MS/MS and LC-MS analyses	proteomics412	SCL006-P	PASS00431	PeptideAtlas	PASS00431	https://db.systemsbiology.net/sbeams/cgi/PeptideAtlas/PASS_View?identifier=PASS00431	Development of the AMT tag database for virus-infected model systems	Processing of quantitative LC-MS datasets	Proteomic Data Statistical Processing	12_Protein_DE_RM_SCL006_BRC_(SCL006_P_N_RM--NA)	IRD	IRD_SV_SCL006-P	http://www.fludb.org/brc/svExperimentDetails.spg?expAccession=IRD_SV_SCL006-P&decorator=influenza&context=1406753496537
SCL006_Mock_48h_3_proteomics	SCL006-P	SCL006_Mock_48h_3_proteomics	Preparation of Protein Extracts for Proteomic Analysis	Strong cation exchange fractionation	Reversed-phase capillary LC-MS/MS and LC-MS analyses	proteomics413	SCL006-P	PASS00431	PeptideAtlas	PASS00431	https://db.systemsbiology.net/sbeams/cgi/PeptideAtlas/PASS_View?identifier=PASS00431	Development of the AMT tag database for virus-infected model systems	Processing of quantitative LC-MS datasets	Proteomic Data Statistical Processing	12_Protein_DE_RM_SCL006_BRC_(SCL006_P_N_RM--NA)	IRD	IRD_SV_SCL006-P	http://www.fludb.org/brc/svExperimentDetails.spg?expAccession=IRD_SV_SCL006-P&decorator=influenza&context=1406753496537
SCL006_Mock_54h_1_proteomics	SCL006-P	SCL006_Mock_54h_1_proteomics	Preparation of Protein Extracts for Proteomic Analysis	Strong cation exchange fractionation	Reversed-phase capillary LC-MS/MS and LC-MS analyses	proteomics414	SCL006-P	PASS00431	PeptideAtlas	PASS00431	https://db.systemsbiology.net/sbeams/cgi/PeptideAtlas/PASS_View?identifier=PASS00431	Development of the AMT tag database for virus-infected model systems	Processing of quantitative LC-MS datasets	Proteomic Data Statistical Processing	12_Protein_DE_RM_SCL006_BRC_(SCL006_P_N_RM--NA)	IRD	IRD_SV_SCL006-P	http://www.fludb.org/brc/svExperimentDetails.spg?expAccession=IRD_SV_SCL006-P&decorator=influenza&context=1406753496537
SCL006_Mock_54h_2_proteomics	SCL006-P	SCL006_Mock_54h_2_proteomics	Preparation of Protein Extracts for Proteomic Analysis	Strong cation exchange fractionation	Reversed-phase capillary LC-MS/MS and LC-MS analyses	proteomics415	SCL006-P	PASS00431	PeptideAtlas	PASS00431	https://db.systemsbiology.net/sbeams/cgi/PeptideAtlas/PASS_View?identifier=PASS00431	Development of the AMT tag database for virus-infected model systems	Processing of quantitative LC-MS datasets	Proteomic Data Statistical Processing	12_Protein_DE_RM_SCL006_BRC_(SCL006_P_N_RM--NA)	IRD	IRD_SV_SCL006-P	http://www.fludb.org/brc/svExperimentDetails.spg?expAccession=IRD_SV_SCL006-P&decorator=influenza&context=1406753496537
SCL006_Mock_54h_3_proteomics	SCL006-P	SCL006_Mock_54h_3_proteomics	Preparation of Protein Extracts for Proteomic Analysis	Strong cation exchange fractionation	Reversed-phase capillary LC-MS/MS and LC-MS analyses	proteomics416	SCL006-P	PASS00431	PeptideAtlas	PASS00431	https://db.systemsbiology.net/sbeams/cgi/PeptideAtlas/PASS_View?identifier=PASS00431	Development of the AMT tag database for virus-infected model systems	Processing of quantitative LC-MS datasets	Proteomic Data Statistical Processing	12_Protein_DE_RM_SCL006_BRC_(SCL006_P_N_RM--NA)	IRD	IRD_SV_SCL006-P	http://www.fludb.org/brc/svExperimentDetails.spg?expAccession=IRD_SV_SCL006-P&decorator=influenza&context=1406753496537
SCL006_Mock_60h_1_proteomics	SCL006-P	SCL006_Mock_60h_1_proteomics	Preparation of Protein Extracts for Proteomic Analysis	Strong cation exchange fractionation	Reversed-phase capillary LC-MS/MS and LC-MS analyses	proteomics417	SCL006-P	PASS00431	PeptideAtlas	PASS00431	https://db.systemsbiology.net/sbeams/cgi/PeptideAtlas/PASS_View?identifier=PASS00431	Development of the AMT tag database for virus-infected model systems	Processing of quantitative LC-MS datasets	Proteomic Data Statistical Processing	12_Protein_DE_RM_SCL006_BRC_(SCL006_P_N_RM--NA)	IRD	IRD_SV_SCL006-P	http://www.fludb.org/brc/svExperimentDetails.spg?expAccession=IRD_SV_SCL006-P&decorator=influenza&context=1406753496537
SCL006_Mock_60h_2_proteomics	SCL006-P	SCL006_Mock_60h_2_proteomics	Preparation of Protein Extracts for Proteomic Analysis	Strong cation exchange fractionation	Reversed-phase capillary LC-MS/MS and LC-MS analyses	proteomics418	SCL006-P	PASS00431	PeptideAtlas	PASS00431	https://db.systemsbiology.net/sbeams/cgi/PeptideAtlas/PASS_View?identifier=PASS00431	Development of the AMT tag database for virus-infected model systems	Processing of quantitative LC-MS datasets	Proteomic Data Statistical Processing	12_Protein_DE_RM_SCL006_BRC_(SCL006_P_N_RM--NA)	IRD	IRD_SV_SCL006-P	http://www.fludb.org/brc/svExperimentDetails.spg?expAccession=IRD_SV_SCL006-P&decorator=influenza&context=1406753496537
SCL006_Mock_72h_1_proteomics	SCL006-P	SCL006_Mock_72h_1_proteomics	Preparation of Protein Extracts for Proteomic Analysis	Strong cation exchange fractionation	Reversed-phase capillary LC-MS/MS and LC-MS analyses	proteomics419	SCL006-P	PASS00431	PeptideAtlas	PASS00431	https://db.systemsbiology.net/sbeams/cgi/PeptideAtlas/PASS_View?identifier=PASS00431	Development of the AMT tag database for virus-infected model systems	Processing of quantitative LC-MS datasets	Proteomic Data Statistical Processing	12_Protein_DE_RM_SCL006_BRC_(SCL006_P_N_RM--NA)	IRD	IRD_SV_SCL006-P	http://www.fludb.org/brc/svExperimentDetails.spg?expAccession=IRD_SV_SCL006-P&decorator=influenza&context=1406753496537
SCL006_Mock_72h_3_proteomics	SCL006-P	SCL006_Mock_72h_3_proteomics	Preparation of Protein Extracts for Proteomic Analysis	Strong cation exchange fractionation	Reversed-phase capillary LC-MS/MS and LC-MS analyses	proteomics420	SCL006-P	PASS00431	PeptideAtlas	PASS00431	https://db.systemsbiology.net/sbeams/cgi/PeptideAtlas/PASS_View?identifier=PASS00431	Development of the AMT tag database for virus-infected model systems	Processing of quantitative LC-MS datasets	Proteomic Data Statistical Processing	12_Protein_DE_RM_SCL006_BRC_(SCL006_P_N_RM--NA)	IRD	IRD_SV_SCL006-P	http://www.fludb.org/brc/svExperimentDetails.spg?expAccession=IRD_SV_SCL006-P&decorator=influenza&context=1406753496537
SCL006_Mock_7h_1_proteomics	SCL006-P	SCL006_Mock_7h_1_proteomics	Preparation of Protein Extracts for Proteomic Analysis	Strong cation exchange fractionation	Reversed-phase capillary LC-MS/MS and LC-MS analyses	proteomics421	SCL006-P	PASS00431	PeptideAtlas	PASS00431	https://db.systemsbiology.net/sbeams/cgi/PeptideAtlas/PASS_View?identifier=PASS00431	Development of the AMT tag database for virus-infected model systems	Processing of quantitative LC-MS datasets	Proteomic Data Statistical Processing	12_Protein_DE_RM_SCL006_BRC_(SCL006_P_N_RM--NA)	IRD	IRD_SV_SCL006-P	http://www.fludb.org/brc/svExperimentDetails.spg?expAccession=IRD_SV_SCL006-P&decorator=influenza&context=1406753496537
SCL006_Mock_7h_2_proteomics	SCL006-P	SCL006_Mock_7h_2_proteomics	Preparation of Protein Extracts for Proteomic Analysis	Strong cation exchange fractionation	Reversed-phase capillary LC-MS/MS and LC-MS analyses	proteomics422	SCL006-P	PASS00431	PeptideAtlas	PASS00431	https://db.systemsbiology.net/sbeams/cgi/PeptideAtlas/PASS_View?identifier=PASS00431	Development of the AMT tag database for virus-infected model systems	Processing of quantitative LC-MS datasets	Proteomic Data Statistical Processing	12_Protein_DE_RM_SCL006_BRC_(SCL006_P_N_RM--NA)	IRD	IRD_SV_SCL006-P	http://www.fludb.org/brc/svExperimentDetails.spg?expAccession=IRD_SV_SCL006-P&decorator=influenza&context=1406753496537
SCL006_Mock_7h_3_proteomics	SCL006-P	SCL006_Mock_7h_3_proteomics	Preparation of Protein Extracts for Proteomic Analysis	Strong cation exchange fractionation	Reversed-phase capillary LC-MS/MS and LC-MS analyses	proteomics423	SCL006-P	PASS00431	PeptideAtlas	PASS00431	https://db.systemsbiology.net/sbeams/cgi/PeptideAtlas/PASS_View?identifier=PASS00431	Development of the AMT tag database for virus-infected model systems	Processing of quantitative LC-MS datasets	Proteomic Data Statistical Processing	12_Protein_DE_RM_SCL006_BRC_(SCL006_P_N_RM--NA)	IRD	IRD_SV_SCL006-P	http://www.fludb.org/brc/svExperimentDetails.spg?expAccession=IRD_SV_SCL006-P&decorator=influenza&context=1406753496537
#proteomics, mouse
CA04M001_CA04_1E4_1d_1_proteomics	CA04M001-P	CA04M001_CA04_10^4_1d_1_proteomics	Preparation of Protein Extracts for Proteomic Analysis	Strong cation exchange fractionation	Reversed-phase capillary LC-MS/MS and LC-MS analyses	proteomics424	CA04M001-P	PASS00423	PeptideAtlas	PASS00423	https://db.systemsbiology.net/sbeams/cgi/PeptideAtlas/PASS_View?identifier=PASS00423	Development of the AMT tag database for virus-infected model systems	Processing of quantitative LC-MS datasets	Proteomic Data Statistical Processing	12_CA04M001_Protein_DE_RM_05-15-13_(CA04M001_P_N_RM--NA)_SV	IRD	IRD_SV_CA04M001-P	http://www.fludb.org/brc/svExperimentDetails.spg?expAccession=IRD_SV_CA04M001-P&decorator=influenza&context=1406753496537
CA04M001_CA04_1E4_1d_2_proteomics	CA04M001-P	CA04M001_CA04_10^4_1d_2_proteomics	Preparation of Protein Extracts for Proteomic Analysis	Strong cation exchange fractionation	Reversed-phase capillary LC-MS/MS and LC-MS analyses	proteomics425	CA04M001-P	PASS00423	PeptideAtlas	PASS00423	https://db.systemsbiology.net/sbeams/cgi/PeptideAtlas/PASS_View?identifier=PASS00423	Development of the AMT tag database for virus-infected model systems	Processing of quantitative LC-MS datasets	Proteomic Data Statistical Processing	12_CA04M001_Protein_DE_RM_05-15-13_(CA04M001_P_N_RM--NA)_SV	IRD	IRD_SV_CA04M001-P	http://www.fludb.org/brc/svExperimentDetails.spg?expAccession=IRD_SV_CA04M001-P&decorator=influenza&context=1406753496537
CA04M001_CA04_1E4_1d_3_proteomics	CA04M001-P	CA04M001_CA04_10^4_1d_3_proteomics	Preparation of Protein Extracts for Proteomic Analysis	Strong cation exchange fractionation	Reversed-phase capillary LC-MS/MS and LC-MS analyses	proteomics426	CA04M001-P	PASS00423	PeptideAtlas	PASS00423	https://db.systemsbiology.net/sbeams/cgi/PeptideAtlas/PASS_View?identifier=PASS00423	Development of the AMT tag database for virus-infected model systems	Processing of quantitative LC-MS datasets	Proteomic Data Statistical Processing	12_CA04M001_Protein_DE_RM_05-15-13_(CA04M001_P_N_RM--NA)_SV	IRD	IRD_SV_CA04M001-P	http://www.fludb.org/brc/svExperimentDetails.spg?expAccession=IRD_SV_CA04M001-P&decorator=influenza&context=1406753496537
CA04M001_CA04_1E4_1d_4_proteomics	CA04M001-P	CA04M001_CA04_10^4_1d_4_proteomics	Preparation of Protein Extracts for Proteomic Analysis	Strong cation exchange fractionation	Reversed-phase capillary LC-MS/MS and LC-MS analyses	proteomics427	CA04M001-P	PASS00423	PeptideAtlas	PASS00423	https://db.systemsbiology.net/sbeams/cgi/PeptideAtlas/PASS_View?identifier=PASS00423	Development of the AMT tag database for virus-infected model systems	Processing of quantitative LC-MS datasets	Proteomic Data Statistical Processing	12_CA04M001_Protein_DE_RM_05-15-13_(CA04M001_P_N_RM--NA)_SV	IRD	IRD_SV_CA04M001-P	http://www.fludb.org/brc/svExperimentDetails.spg?expAccession=IRD_SV_CA04M001-P&decorator=influenza&context=1406753496537
CA04M001_CA04_1E4_2d_1_proteomics	CA04M001-P	CA04M001_CA04_10^4_2d_1_proteomics	Preparation of Protein Extracts for Proteomic Analysis	Strong cation exchange fractionation	Reversed-phase capillary LC-MS/MS and LC-MS analyses	proteomics428	CA04M001-P	PASS00423	PeptideAtlas	PASS00423	https://db.systemsbiology.net/sbeams/cgi/PeptideAtlas/PASS_View?identifier=PASS00423	Development of the AMT tag database for virus-infected model systems	Processing of quantitative LC-MS datasets	Proteomic Data Statistical Processing	12_CA04M001_Protein_DE_RM_05-15-13_(CA04M001_P_N_RM--NA)_SV	IRD	IRD_SV_CA04M001-P	http://www.fludb.org/brc/svExperimentDetails.spg?expAccession=IRD_SV_CA04M001-P&decorator=influenza&context=1406753496537
CA04M001_CA04_1E4_2d_2_proteomics	CA04M001-P	CA04M001_CA04_10^4_2d_2_proteomics	Preparation of Protein Extracts for Proteomic Analysis	Strong cation exchange fractionation	Reversed-phase capillary LC-MS/MS and LC-MS analyses	proteomics429	CA04M001-P	PASS00423	PeptideAtlas	PASS00423	https://db.systemsbiology.net/sbeams/cgi/PeptideAtlas/PASS_View?identifier=PASS00423	Development of the AMT tag database for virus-infected model systems	Processing of quantitative LC-MS datasets	Proteomic Data Statistical Processing	12_CA04M001_Protein_DE_RM_05-15-13_(CA04M001_P_N_RM--NA)_SV	IRD	IRD_SV_CA04M001-P	http://www.fludb.org/brc/svExperimentDetails.spg?expAccession=IRD_SV_CA04M001-P&decorator=influenza&context=1406753496537
CA04M001_CA04_1E4_2d_3_proteomics	CA04M001-P	CA04M001_CA04_10^4_2d_3_proteomics	Preparation of Protein Extracts for Proteomic Analysis	Strong cation exchange fractionation	Reversed-phase capillary LC-MS/MS and LC-MS analyses	proteomics430	CA04M001-P	PASS00423	PeptideAtlas	PASS00423	https://db.systemsbiology.net/sbeams/cgi/PeptideAtlas/PASS_View?identifier=PASS00423	Development of the AMT tag database for virus-infected model systems	Processing of quantitative LC-MS datasets	Proteomic Data Statistical Processing	12_CA04M001_Protein_DE_RM_05-15-13_(CA04M001_P_N_RM--NA)_SV	IRD	IRD_SV_CA04M001-P	http://www.fludb.org/brc/svExperimentDetails.spg?expAccession=IRD_SV_CA04M001-P&decorator=influenza&context=1406753496537
CA04M001_CA04_1E4_2d_4_proteomics	CA04M001-P	CA04M001_CA04_10^4_2d_4_proteomics	Preparation of Protein Extracts for Proteomic Analysis	Strong cation exchange fractionation	Reversed-phase capillary LC-MS/MS and LC-MS analyses	proteomics431	CA04M001-P	PASS00423	PeptideAtlas	PASS00423	https://db.systemsbiology.net/sbeams/cgi/PeptideAtlas/PASS_View?identifier=PASS00423	Development of the AMT tag database for virus-infected model systems	Processing of quantitative LC-MS datasets	Proteomic Data Statistical Processing	12_CA04M001_Protein_DE_RM_05-15-13_(CA04M001_P_N_RM--NA)_SV	IRD	IRD_SV_CA04M001-P	http://www.fludb.org/brc/svExperimentDetails.spg?expAccession=IRD_SV_CA04M001-P&decorator=influenza&context=1406753496537
CA04M001_CA04_1E4_4d_1_proteomics	CA04M001-P	CA04M001_CA04_10^4_4d_1_proteomics	Preparation of Protein Extracts for Proteomic Analysis	Strong cation exchange fractionation	Reversed-phase capillary LC-MS/MS and LC-MS analyses	proteomics432	CA04M001-P	PASS00423	PeptideAtlas	PASS00423	https://db.systemsbiology.net/sbeams/cgi/PeptideAtlas/PASS_View?identifier=PASS00423	Development of the AMT tag database for virus-infected model systems	Processing of quantitative LC-MS datasets	Proteomic Data Statistical Processing	12_CA04M001_Protein_DE_RM_05-15-13_(CA04M001_P_N_RM--NA)_SV	IRD	IRD_SV_CA04M001-P	http://www.fludb.org/brc/svExperimentDetails.spg?expAccession=IRD_SV_CA04M001-P&decorator=influenza&context=1406753496537
CA04M001_CA04_1E4_4d_2_proteomics	CA04M001-P	CA04M001_CA04_10^4_4d_2_proteomics	Preparation of Protein Extracts for Proteomic Analysis	Strong cation exchange fractionation	Reversed-phase capillary LC-MS/MS and LC-MS analyses	proteomics433	CA04M001-P	PASS00423	PeptideAtlas	PASS00423	https://db.systemsbiology.net/sbeams/cgi/PeptideAtlas/PASS_View?identifier=PASS00423	Development of the AMT tag database for virus-infected model systems	Processing of quantitative LC-MS datasets	Proteomic Data Statistical Processing	12_CA04M001_Protein_DE_RM_05-15-13_(CA04M001_P_N_RM--NA)_SV	IRD	IRD_SV_CA04M001-P	http://www.fludb.org/brc/svExperimentDetails.spg?expAccession=IRD_SV_CA04M001-P&decorator=influenza&context=1406753496537
CA04M001_CA04_1E4_4d_3_proteomics	CA04M001-P	CA04M001_CA04_10^4_4d_3_proteomics	Preparation of Protein Extracts for Proteomic Analysis	Strong cation exchange fractionation	Reversed-phase capillary LC-MS/MS and LC-MS analyses	proteomics434	CA04M001-P	PASS00423	PeptideAtlas	PASS00423	https://db.systemsbiology.net/sbeams/cgi/PeptideAtlas/PASS_View?identifier=PASS00423	Development of the AMT tag database for virus-infected model systems	Processing of quantitative LC-MS datasets	Proteomic Data Statistical Processing	12_CA04M001_Protein_DE_RM_05-15-13_(CA04M001_P_N_RM--NA)_SV	IRD	IRD_SV_CA04M001-P	http://www.fludb.org/brc/svExperimentDetails.spg?expAccession=IRD_SV_CA04M001-P&decorator=influenza&context=1406753496537
CA04M001_CA04_1E4_7d_1_proteomics	CA04M001-P	CA04M001_CA04_10^4_7d_1_proteomics	Preparation of Protein Extracts for Proteomic Analysis	Strong cation exchange fractionation	Reversed-phase capillary LC-MS/MS and LC-MS analyses	proteomics435	CA04M001-P	PASS00423	PeptideAtlas	PASS00423	https://db.systemsbiology.net/sbeams/cgi/PeptideAtlas/PASS_View?identifier=PASS00423	Development of the AMT tag database for virus-infected model systems	Processing of quantitative LC-MS datasets	Proteomic Data Statistical Processing	12_CA04M001_Protein_DE_RM_05-15-13_(CA04M001_P_N_RM--NA)_SV	IRD	IRD_SV_CA04M001-P	http://www.fludb.org/brc/svExperimentDetails.spg?expAccession=IRD_SV_CA04M001-P&decorator=influenza&context=1406753496537
CA04M001_CA04_1E4_7d_2_proteomics	CA04M001-P	CA04M001_CA04_10^4_7d_2_proteomics	Preparation of Protein Extracts for Proteomic Analysis	Strong cation exchange fractionation	Reversed-phase capillary LC-MS/MS and LC-MS analyses	proteomics436	CA04M001-P	PASS00423	PeptideAtlas	PASS00423	https://db.systemsbiology.net/sbeams/cgi/PeptideAtlas/PASS_View?identifier=PASS00423	Development of the AMT tag database for virus-infected model systems	Processing of quantitative LC-MS datasets	Proteomic Data Statistical Processing	12_CA04M001_Protein_DE_RM_05-15-13_(CA04M001_P_N_RM--NA)_SV	IRD	IRD_SV_CA04M001-P	http://www.fludb.org/brc/svExperimentDetails.spg?expAccession=IRD_SV_CA04M001-P&decorator=influenza&context=1406753496537
CA04M001_CA04_1E4_7d_3_proteomics	CA04M001-P	CA04M001_CA04_10^4_7d_3_proteomics	Preparation of Protein Extracts for Proteomic Analysis	Strong cation exchange fractionation	Reversed-phase capillary LC-MS/MS and LC-MS analyses	proteomics437	CA04M001-P	PASS00423	PeptideAtlas	PASS00423	https://db.systemsbiology.net/sbeams/cgi/PeptideAtlas/PASS_View?identifier=PASS00423	Development of the AMT tag database for virus-infected model systems	Processing of quantitative LC-MS datasets	Proteomic Data Statistical Processing	12_CA04M001_Protein_DE_RM_05-15-13_(CA04M001_P_N_RM--NA)_SV	IRD	IRD_SV_CA04M001-P	http://www.fludb.org/brc/svExperimentDetails.spg?expAccession=IRD_SV_CA04M001-P&decorator=influenza&context=1406753496537
CA04M001_CA04_1E5_1d_1_proteomics	CA04M001-P	CA04M001_CA04_10^5_1d_1_proteomics	Preparation of Protein Extracts for Proteomic Analysis	Strong cation exchange fractionation	Reversed-phase capillary LC-MS/MS and LC-MS analyses	proteomics438	CA04M001-P	PASS00423	PeptideAtlas	PASS00423	https://db.systemsbiology.net/sbeams/cgi/PeptideAtlas/PASS_View?identifier=PASS00423	Development of the AMT tag database for virus-infected model systems	Processing of quantitative LC-MS datasets	Proteomic Data Statistical Processing	12_CA04M001_Protein_DE_RM_05-15-13_(CA04M001_P_N_RM--NA)_SV	IRD	IRD_SV_CA04M001-P	http://www.fludb.org/brc/svExperimentDetails.spg?expAccession=IRD_SV_CA04M001-P&decorator=influenza&context=1406753496537
CA04M001_CA04_1E5_1d_2_proteomics	CA04M001-P	CA04M001_CA04_10^5_1d_2_proteomics	Preparation of Protein Extracts for Proteomic Analysis	Strong cation exchange fractionation	Reversed-phase capillary LC-MS/MS and LC-MS analyses	proteomics439	CA04M001-P	PASS00423	PeptideAtlas	PASS00423	https://db.systemsbiology.net/sbeams/cgi/PeptideAtlas/PASS_View?identifier=PASS00423	Development of the AMT tag database for virus-infected model systems	Processing of quantitative LC-MS datasets	Proteomic Data Statistical Processing	12_CA04M001_Protein_DE_RM_05-15-13_(CA04M001_P_N_RM--NA)_SV	IRD	IRD_SV_CA04M001-P	http://www.fludb.org/brc/svExperimentDetails.spg?expAccession=IRD_SV_CA04M001-P&decorator=influenza&context=1406753496537
CA04M001_CA04_1E5_1d_3_proteomics	CA04M001-P	CA04M001_CA04_10^5_1d_3_proteomics	Preparation of Protein Extracts for Proteomic Analysis	Strong cation exchange fractionation	Reversed-phase capillary LC-MS/MS and LC-MS analyses	proteomics440	CA04M001-P	PASS00423	PeptideAtlas	PASS00423	https://db.systemsbiology.net/sbeams/cgi/PeptideAtlas/PASS_View?identifier=PASS00423	Development of the AMT tag database for virus-infected model systems	Processing of quantitative LC-MS datasets	Proteomic Data Statistical Processing	12_CA04M001_Protein_DE_RM_05-15-13_(CA04M001_P_N_RM--NA)_SV	IRD	IRD_SV_CA04M001-P	http://www.fludb.org/brc/svExperimentDetails.spg?expAccession=IRD_SV_CA04M001-P&decorator=influenza&context=1406753496537
CA04M001_CA04_1E5_1d_4_proteomics	CA04M001-P	CA04M001_CA04_10^5_1d_4_proteomics	Preparation of Protein Extracts for Proteomic Analysis	Strong cation exchange fractionation	Reversed-phase capillary LC-MS/MS and LC-MS analyses	proteomics441	CA04M001-P	PASS00423	PeptideAtlas	PASS00423	https://db.systemsbiology.net/sbeams/cgi/PeptideAtlas/PASS_View?identifier=PASS00423	Development of the AMT tag database for virus-infected model systems	Processing of quantitative LC-MS datasets	Proteomic Data Statistical Processing	12_CA04M001_Protein_DE_RM_05-15-13_(CA04M001_P_N_RM--NA)_SV	IRD	IRD_SV_CA04M001-P	http://www.fludb.org/brc/svExperimentDetails.spg?expAccession=IRD_SV_CA04M001-P&decorator=influenza&context=1406753496537
CA04M001_CA04_1E5_2d_1_proteomics	CA04M001-P	CA04M001_CA04_10^5_2d_1_proteomics	Preparation of Protein Extracts for Proteomic Analysis	Strong cation exchange fractionation	Reversed-phase capillary LC-MS/MS and LC-MS analyses	proteomics442	CA04M001-P	PASS00423	PeptideAtlas	PASS00423	https://db.systemsbiology.net/sbeams/cgi/PeptideAtlas/PASS_View?identifier=PASS00423	Development of the AMT tag database for virus-infected model systems	Processing of quantitative LC-MS datasets	Proteomic Data Statistical Processing	12_CA04M001_Protein_DE_RM_05-15-13_(CA04M001_P_N_RM--NA)_SV	IRD	IRD_SV_CA04M001-P	http://www.fludb.org/brc/svExperimentDetails.spg?expAccession=IRD_SV_CA04M001-P&decorator=influenza&context=1406753496537
CA04M001_CA04_1E5_2d_2_proteomics	CA04M001-P	CA04M001_CA04_10^5_2d_2_proteomics	Preparation of Protein Extracts for Proteomic Analysis	Strong cation exchange fractionation	Reversed-phase capillary LC-MS/MS and LC-MS analyses	proteomics443	CA04M001-P	PASS00423	PeptideAtlas	PASS00423	https://db.systemsbiology.net/sbeams/cgi/PeptideAtlas/PASS_View?identifier=PASS00423	Development of the AMT tag database for virus-infected model systems	Processing of quantitative LC-MS datasets	Proteomic Data Statistical Processing	12_CA04M001_Protein_DE_RM_05-15-13_(CA04M001_P_N_RM--NA)_SV	IRD	IRD_SV_CA04M001-P	http://www.fludb.org/brc/svExperimentDetails.spg?expAccession=IRD_SV_CA04M001-P&decorator=influenza&context=1406753496537
CA04M001_CA04_1E5_2d_3_proteomics	CA04M001-P	CA04M001_CA04_10^5_2d_3_proteomics	Preparation of Protein Extracts for Proteomic Analysis	Strong cation exchange fractionation	Reversed-phase capillary LC-MS/MS and LC-MS analyses	proteomics444	CA04M001-P	PASS00423	PeptideAtlas	PASS00423	https://db.systemsbiology.net/sbeams/cgi/PeptideAtlas/PASS_View?identifier=PASS00423	Development of the AMT tag database for virus-infected model systems	Processing of quantitative LC-MS datasets	Proteomic Data Statistical Processing	12_CA04M001_Protein_DE_RM_05-15-13_(CA04M001_P_N_RM--NA)_SV	IRD	IRD_SV_CA04M001-P	http://www.fludb.org/brc/svExperimentDetails.spg?expAccession=IRD_SV_CA04M001-P&decorator=influenza&context=1406753496537
CA04M001_CA04_1E5_2d_4_proteomics	CA04M001-P	CA04M001_CA04_10^5_2d_4_proteomics	Preparation of Protein Extracts for Proteomic Analysis	Strong cation exchange fractionation	Reversed-phase capillary LC-MS/MS and LC-MS analyses	proteomics445	CA04M001-P	PASS00423	PeptideAtlas	PASS00423	https://db.systemsbiology.net/sbeams/cgi/PeptideAtlas/PASS_View?identifier=PASS00423	Development of the AMT tag database for virus-infected model systems	Processing of quantitative LC-MS datasets	Proteomic Data Statistical Processing	12_CA04M001_Protein_DE_RM_05-15-13_(CA04M001_P_N_RM--NA)_SV	IRD	IRD_SV_CA04M001-P	http://www.fludb.org/brc/svExperimentDetails.spg?expAccession=IRD_SV_CA04M001-P&decorator=influenza&context=1406753496537
CA04M001_CA04_1E5_4d_1_proteomics	CA04M001-P	CA04M001_CA04_10^5_4d_1_proteomics	Preparation of Protein Extracts for Proteomic Analysis	Strong cation exchange fractionation	Reversed-phase capillary LC-MS/MS and LC-MS analyses	proteomics446	CA04M001-P	PASS00423	PeptideAtlas	PASS00423	https://db.systemsbiology.net/sbeams/cgi/PeptideAtlas/PASS_View?identifier=PASS00423	Development of the AMT tag database for virus-infected model systems	Processing of quantitative LC-MS datasets	Proteomic Data Statistical Processing	12_CA04M001_Protein_DE_RM_05-15-13_(CA04M001_P_N_RM--NA)_SV	IRD	IRD_SV_CA04M001-P	http://www.fludb.org/brc/svExperimentDetails.spg?expAccession=IRD_SV_CA04M001-P&decorator=influenza&context=1406753496537
CA04M001_CA04_1E5_4d_2_proteomics	CA04M001-P	CA04M001_CA04_10^5_4d_2_proteomics	Preparation of Protein Extracts for Proteomic Analysis	Strong cation exchange fractionation	Reversed-phase capillary LC-MS/MS and LC-MS analyses	proteomics447	CA04M001-P	PASS00423	PeptideAtlas	PASS00423	https://db.systemsbiology.net/sbeams/cgi/PeptideAtlas/PASS_View?identifier=PASS00423	Development of the AMT tag database for virus-infected model systems	Processing of quantitative LC-MS datasets	Proteomic Data Statistical Processing	12_CA04M001_Protein_DE_RM_05-15-13_(CA04M001_P_N_RM--NA)_SV	IRD	IRD_SV_CA04M001-P	http://www.fludb.org/brc/svExperimentDetails.spg?expAccession=IRD_SV_CA04M001-P&decorator=influenza&context=1406753496537
CA04M001_CA04_1E5_4d_3_proteomics	CA04M001-P	CA04M001_CA04_10^5_4d_3_proteomics	Preparation of Protein Extracts for Proteomic Analysis	Strong cation exchange fractionation	Reversed-phase capillary LC-MS/MS and LC-MS analyses	proteomics448	CA04M001-P	PASS00423	PeptideAtlas	PASS00423	https://db.systemsbiology.net/sbeams/cgi/PeptideAtlas/PASS_View?identifier=PASS00423	Development of the AMT tag database for virus-infected model systems	Processing of quantitative LC-MS datasets	Proteomic Data Statistical Processing	12_CA04M001_Protein_DE_RM_05-15-13_(CA04M001_P_N_RM--NA)_SV	IRD	IRD_SV_CA04M001-P	http://www.fludb.org/brc/svExperimentDetails.spg?expAccession=IRD_SV_CA04M001-P&decorator=influenza&context=1406753496537
CA04M001_CA04_1E5_4d_4_proteomics	CA04M001-P	CA04M001_CA04_10^5_4d_4_proteomics	Preparation of Protein Extracts for Proteomic Analysis	Strong cation exchange fractionation	Reversed-phase capillary LC-MS/MS and LC-MS analyses	proteomics449	CA04M001-P	PASS00423	PeptideAtlas	PASS00423	https://db.systemsbiology.net/sbeams/cgi/PeptideAtlas/PASS_View?identifier=PASS00423	Development of the AMT tag database for virus-infected model systems	Processing of quantitative LC-MS datasets	Proteomic Data Statistical Processing	12_CA04M001_Protein_DE_RM_05-15-13_(CA04M001_P_N_RM--NA)_SV	IRD	IRD_SV_CA04M001-P	http://www.fludb.org/brc/svExperimentDetails.spg?expAccession=IRD_SV_CA04M001-P&decorator=influenza&context=1406753496537
CA04M001_CA04_1E5_7d_1_proteomics	CA04M001-P	CA04M001_CA04_10^5_7d_1_proteomics	Preparation of Protein Extracts for Proteomic Analysis	Strong cation exchange fractionation	Reversed-phase capillary LC-MS/MS and LC-MS analyses	proteomics450	CA04M001-P	PASS00423	PeptideAtlas	PASS00423	https://db.systemsbiology.net/sbeams/cgi/PeptideAtlas/PASS_View?identifier=PASS00423	Development of the AMT tag database for virus-infected model systems	Processing of quantitative LC-MS datasets	Proteomic Data Statistical Processing	12_CA04M001_Protein_DE_RM_05-15-13_(CA04M001_P_N_RM--NA)_SV	IRD	IRD_SV_CA04M001-P	http://www.fludb.org/brc/svExperimentDetails.spg?expAccession=IRD_SV_CA04M001-P&decorator=influenza&context=1406753496537
CA04M001_CA04_1E5_7d_2_proteomics	CA04M001-P	CA04M001_CA04_10^5_7d_2_proteomics	Preparation of Protein Extracts for Proteomic Analysis	Strong cation exchange fractionation	Reversed-phase capillary LC-MS/MS and LC-MS analyses	proteomics451	CA04M001-P	PASS00423	PeptideAtlas	PASS00423	https://db.systemsbiology.net/sbeams/cgi/PeptideAtlas/PASS_View?identifier=PASS00423	Development of the AMT tag database for virus-infected model systems	Processing of quantitative LC-MS datasets	Proteomic Data Statistical Processing	12_CA04M001_Protein_DE_RM_05-15-13_(CA04M001_P_N_RM--NA)_SV	IRD	IRD_SV_CA04M001-P	http://www.fludb.org/brc/svExperimentDetails.spg?expAccession=IRD_SV_CA04M001-P&decorator=influenza&context=1406753496537
CA04M001_CA04_1E5_7d_3_proteomics	CA04M001-P	CA04M001_CA04_10^5_7d_3_proteomics	Preparation of Protein Extracts for Proteomic Analysis	Strong cation exchange fractionation	Reversed-phase capillary LC-MS/MS and LC-MS analyses	proteomics452	CA04M001-P	PASS00423	PeptideAtlas	PASS00423	https://db.systemsbiology.net/sbeams/cgi/PeptideAtlas/PASS_View?identifier=PASS00423	Development of the AMT tag database for virus-infected model systems	Processing of quantitative LC-MS datasets	Proteomic Data Statistical Processing	12_CA04M001_Protein_DE_RM_05-15-13_(CA04M001_P_N_RM--NA)_SV	IRD	IRD_SV_CA04M001-P	http://www.fludb.org/brc/svExperimentDetails.spg?expAccession=IRD_SV_CA04M001-P&decorator=influenza&context=1406753496537
CA04M001_CA04_1E5_7d_4_proteomics	CA04M001-P	CA04M001_CA04_10^5_7d_4_proteomics	Preparation of Protein Extracts for Proteomic Analysis	Strong cation exchange fractionation	Reversed-phase capillary LC-MS/MS and LC-MS analyses	proteomics453	CA04M001-P	PASS00423	PeptideAtlas	PASS00423	https://db.systemsbiology.net/sbeams/cgi/PeptideAtlas/PASS_View?identifier=PASS00423	Development of the AMT tag database for virus-infected model systems	Processing of quantitative LC-MS datasets	Proteomic Data Statistical Processing	12_CA04M001_Protein_DE_RM_05-15-13_(CA04M001_P_N_RM--NA)_SV	IRD	IRD_SV_CA04M001-P	http://www.fludb.org/brc/svExperimentDetails.spg?expAccession=IRD_SV_CA04M001-P&decorator=influenza&context=1406753496537
CA04M001_CA04_1E5_7d_5_proteomics	CA04M001-P	CA04M001_CA04_10^5_7d_5_proteomics	Preparation of Protein Extracts for Proteomic Analysis	Strong cation exchange fractionation	Reversed-phase capillary LC-MS/MS and LC-MS analyses	proteomics454	CA04M001-P	PASS00423	PeptideAtlas	PASS00423	https://db.systemsbiology.net/sbeams/cgi/PeptideAtlas/PASS_View?identifier=PASS00423	Development of the AMT tag database for virus-infected model systems	Processing of quantitative LC-MS datasets	Proteomic Data Statistical Processing	12_CA04M001_Protein_DE_RM_05-15-13_(CA04M001_P_N_RM--NA)_SV	IRD	IRD_SV_CA04M001-P	http://www.fludb.org/brc/svExperimentDetails.spg?expAccession=IRD_SV_CA04M001-P&decorator=influenza&context=1406753496537
CA04M001_Mock_1d_1_proteomics	CA04M001-P	CA04M001_Mock_1d_1_proteomics	Preparation of Protein Extracts for Proteomic Analysis	Strong cation exchange fractionation	Reversed-phase capillary LC-MS/MS and LC-MS analyses	proteomics455	CA04M001-P	PASS00423	PeptideAtlas	PASS00423	https://db.systemsbiology.net/sbeams/cgi/PeptideAtlas/PASS_View?identifier=PASS00423	Development of the AMT tag database for virus-infected model systems	Processing of quantitative LC-MS datasets	Proteomic Data Statistical Processing	12_CA04M001_Protein_DE_RM_05-15-13_(CA04M001_P_N_RM--NA)_SV	IRD	IRD_SV_CA04M001-P	http://www.fludb.org/brc/svExperimentDetails.spg?expAccession=IRD_SV_CA04M001-P&decorator=influenza&context=1406753496537
CA04M001_Mock_1d_2_proteomics	CA04M001-P	CA04M001_Mock_1d_2_proteomics	Preparation of Protein Extracts for Proteomic Analysis	Strong cation exchange fractionation	Reversed-phase capillary LC-MS/MS and LC-MS analyses	proteomics456	CA04M001-P	PASS00423	PeptideAtlas	PASS00423	https://db.systemsbiology.net/sbeams/cgi/PeptideAtlas/PASS_View?identifier=PASS00423	Development of the AMT tag database for virus-infected model systems	Processing of quantitative LC-MS datasets	Proteomic Data Statistical Processing	12_CA04M001_Protein_DE_RM_05-15-13_(CA04M001_P_N_RM--NA)_SV	IRD	IRD_SV_CA04M001-P	http://www.fludb.org/brc/svExperimentDetails.spg?expAccession=IRD_SV_CA04M001-P&decorator=influenza&context=1406753496537
CA04M001_Mock_2d_1_proteomics	CA04M001-P	CA04M001_Mock_2d_1_proteomics	Preparation of Protein Extracts for Proteomic Analysis	Strong cation exchange fractionation	Reversed-phase capillary LC-MS/MS and LC-MS analyses	proteomics457	CA04M001-P	PASS00423	PeptideAtlas	PASS00423	https://db.systemsbiology.net/sbeams/cgi/PeptideAtlas/PASS_View?identifier=PASS00423	Development of the AMT tag database for virus-infected model systems	Processing of quantitative LC-MS datasets	Proteomic Data Statistical Processing	12_CA04M001_Protein_DE_RM_05-15-13_(CA04M001_P_N_RM--NA)_SV	IRD	IRD_SV_CA04M001-P	http://www.fludb.org/brc/svExperimentDetails.spg?expAccession=IRD_SV_CA04M001-P&decorator=influenza&context=1406753496537
CA04M001_Mock_4d_1_proteomics	CA04M001-P	CA04M001_Mock_4d_1_proteomics	Preparation of Protein Extracts for Proteomic Analysis	Strong cation exchange fractionation	Reversed-phase capillary LC-MS/MS and LC-MS analyses	proteomics458	CA04M001-P	PASS00423	PeptideAtlas	PASS00423	https://db.systemsbiology.net/sbeams/cgi/PeptideAtlas/PASS_View?identifier=PASS00423	Development of the AMT tag database for virus-infected model systems	Processing of quantitative LC-MS datasets	Proteomic Data Statistical Processing	12_CA04M001_Protein_DE_RM_05-15-13_(CA04M001_P_N_RM--NA)_SV	IRD	IRD_SV_CA04M001-P	http://www.fludb.org/brc/svExperimentDetails.spg?expAccession=IRD_SV_CA04M001-P&decorator=influenza&context=1406753496537
CA04M001_Mock_4d_2_proteomics	CA04M001-P	CA04M001_Mock_4d_2_proteomics	Preparation of Protein Extracts for Proteomic Analysis	Strong cation exchange fractionation	Reversed-phase capillary LC-MS/MS and LC-MS analyses	proteomics459	CA04M001-P	PASS00423	PeptideAtlas	PASS00423	https://db.systemsbiology.net/sbeams/cgi/PeptideAtlas/PASS_View?identifier=PASS00423	Development of the AMT tag database for virus-infected model systems	Processing of quantitative LC-MS datasets	Proteomic Data Statistical Processing	12_CA04M001_Protein_DE_RM_05-15-13_(CA04M001_P_N_RM--NA)_SV	IRD	IRD_SV_CA04M001-P	http://www.fludb.org/brc/svExperimentDetails.spg?expAccession=IRD_SV_CA04M001-P&decorator=influenza&context=1406753496537
CA04M001_Mock_4d_3_proteomics	CA04M001-P	CA04M001_Mock_4d_3_proteomics	Preparation of Protein Extracts for Proteomic Analysis	Strong cation exchange fractionation	Reversed-phase capillary LC-MS/MS and LC-MS analyses	proteomics460	CA04M001-P	PASS00423	PeptideAtlas	PASS00423	https://db.systemsbiology.net/sbeams/cgi/PeptideAtlas/PASS_View?identifier=PASS00423	Development of the AMT tag database for virus-infected model systems	Processing of quantitative LC-MS datasets	Proteomic Data Statistical Processing	12_CA04M001_Protein_DE_RM_05-15-13_(CA04M001_P_N_RM--NA)_SV	IRD	IRD_SV_CA04M001-P	http://www.fludb.org/brc/svExperimentDetails.spg?expAccession=IRD_SV_CA04M001-P&decorator=influenza&context=1406753496537
CA04M001_Mock_7d_1_proteomics	CA04M001-P	CA04M001_Mock_7d_1_proteomics	Preparation of Protein Extracts for Proteomic Analysis	Strong cation exchange fractionation	Reversed-phase capillary LC-MS/MS and LC-MS analyses	proteomics461	CA04M001-P	PASS00423	PeptideAtlas	PASS00423	https://db.systemsbiology.net/sbeams/cgi/PeptideAtlas/PASS_View?identifier=PASS00423	Development of the AMT tag database for virus-infected model systems	Processing of quantitative LC-MS datasets	Proteomic Data Statistical Processing	12_CA04M001_Protein_DE_RM_05-15-13_(CA04M001_P_N_RM--NA)_SV	IRD	IRD_SV_CA04M001-P	http://www.fludb.org/brc/svExperimentDetails.spg?expAccession=IRD_SV_CA04M001-P&decorator=influenza&context=1406753496537
CA04M001_Mock_7d_2_proteomics	CA04M001-P	CA04M001_Mock_7d_2_proteomics	Preparation of Protein Extracts for Proteomic Analysis	Strong cation exchange fractionation	Reversed-phase capillary LC-MS/MS and LC-MS analyses	proteomics462	CA04M001-P	PASS00423	PeptideAtlas	PASS00423	https://db.systemsbiology.net/sbeams/cgi/PeptideAtlas/PASS_View?identifier=PASS00423	Development of the AMT tag database for virus-infected model systems	Processing of quantitative LC-MS datasets	Proteomic Data Statistical Processing	12_CA04M001_Protein_DE_RM_05-15-13_(CA04M001_P_N_RM--NA)_SV	IRD	IRD_SV_CA04M001-P	http://www.fludb.org/brc/svExperimentDetails.spg?expAccession=IRD_SV_CA04M001-P&decorator=influenza&context=1406753496537
CA04M001_Mock_7d_3_proteomics	CA04M001-P	CA04M001_Mock_7d_3_proteomics	Preparation of Protein Extracts for Proteomic Analysis	Strong cation exchange fractionation	Reversed-phase capillary LC-MS/MS and LC-MS analyses	proteomics463	CA04M001-P	PASS00423	PeptideAtlas	PASS00423	https://db.systemsbiology.net/sbeams/cgi/PeptideAtlas/PASS_View?identifier=PASS00423	Development of the AMT tag database for virus-infected model systems	Processing of quantitative LC-MS datasets	Proteomic Data Statistical Processing	12_CA04M001_Protein_DE_RM_05-15-13_(CA04M001_P_N_RM--NA)_SV	IRD	IRD_SV_CA04M001-P	http://www.fludb.org/brc/svExperimentDetails.spg?expAccession=IRD_SV_CA04M001-P&decorator=influenza&context=1406753496537
IM001_Mock_1d_1_proteomics	IM001-P	IM001_Mock_1d_1_proteomics	Preparation of Protein Extracts for Proteomic Analysis	Strong cation exchange fractionation	Reversed-phase capillary LC-MS/MS and LC-MS analyses	proteomics464	IM001-P	PASS00418	PeptideAtlas	PASS00418	https://db.systemsbiology.net/sbeams/cgi/PeptideAtlas/PASS_View?identifier=PASS00418	Development of the AMT tag database for virus-infected model systems	Processing of quantitative LC-MS datasets	Proteomic Data Statistical Processing	12_IM001_Protein_DE_RM_04-19-13_(IM001_P_N_RM--NA)_SV	IRD	IRD_SV_IM001-P	http://www.fludb.org/brc/svExperimentDetails.spg?expAccession=IRD_SV_IM001-P&decorator=influenza&context=1406753496537
IM001_Mock_1d_2_proteomics	IM001-P	IM001_Mock_1d_2_proteomics	Preparation of Protein Extracts for Proteomic Analysis	Strong cation exchange fractionation	Reversed-phase capillary LC-MS/MS and LC-MS analyses	proteomics465	IM001-P	PASS00418	PeptideAtlas	PASS00418	https://db.systemsbiology.net/sbeams/cgi/PeptideAtlas/PASS_View?identifier=PASS00418	Development of the AMT tag database for virus-infected model systems	Processing of quantitative LC-MS datasets	Proteomic Data Statistical Processing	12_IM001_Protein_DE_RM_04-19-13_(IM001_P_N_RM--NA)_SV	IRD	IRD_SV_IM001-P	http://www.fludb.org/brc/svExperimentDetails.spg?expAccession=IRD_SV_IM001-P&decorator=influenza&context=1406753496537
IM001_Mock_1d_3_proteomics	IM001-P	IM001_Mock_1d_3_proteomics	Preparation of Protein Extracts for Proteomic Analysis	Strong cation exchange fractionation	Reversed-phase capillary LC-MS/MS and LC-MS analyses	proteomics466	IM001-P	PASS00418	PeptideAtlas	PASS00418	https://db.systemsbiology.net/sbeams/cgi/PeptideAtlas/PASS_View?identifier=PASS00418	Development of the AMT tag database for virus-infected model systems	Processing of quantitative LC-MS datasets	Proteomic Data Statistical Processing	12_IM001_Protein_DE_RM_04-19-13_(IM001_P_N_RM--NA)_SV	IRD	IRD_SV_IM001-P	http://www.fludb.org/brc/svExperimentDetails.spg?expAccession=IRD_SV_IM001-P&decorator=influenza&context=1406753496537
IM001_Mock_2d_1_proteomics	IM001-P	IM001_Mock_2d_1_proteomics	Preparation of Protein Extracts for Proteomic Analysis	Strong cation exchange fractionation	Reversed-phase capillary LC-MS/MS and LC-MS analyses	proteomics467	IM001-P	PASS00418	PeptideAtlas	PASS00418	https://db.systemsbiology.net/sbeams/cgi/PeptideAtlas/PASS_View?identifier=PASS00418	Development of the AMT tag database for virus-infected model systems	Processing of quantitative LC-MS datasets	Proteomic Data Statistical Processing	12_IM001_Protein_DE_RM_04-19-13_(IM001_P_N_RM--NA)_SV	IRD	IRD_SV_IM001-P	http://www.fludb.org/brc/svExperimentDetails.spg?expAccession=IRD_SV_IM001-P&decorator=influenza&context=1406753496537
IM001_Mock_2d_2_proteomics	IM001-P	IM001_Mock_2d_2_proteomics	Preparation of Protein Extracts for Proteomic Analysis	Strong cation exchange fractionation	Reversed-phase capillary LC-MS/MS and LC-MS analyses	proteomics468	IM001-P	PASS00418	PeptideAtlas	PASS00418	https://db.systemsbiology.net/sbeams/cgi/PeptideAtlas/PASS_View?identifier=PASS00418	Development of the AMT tag database for virus-infected model systems	Processing of quantitative LC-MS datasets	Proteomic Data Statistical Processing	12_IM001_Protein_DE_RM_04-19-13_(IM001_P_N_RM--NA)_SV	IRD	IRD_SV_IM001-P	http://www.fludb.org/brc/svExperimentDetails.spg?expAccession=IRD_SV_IM001-P&decorator=influenza&context=1406753496537
IM001_Mock_2d_3_proteomics	IM001-P	IM001_Mock_2d_3_proteomics	Preparation of Protein Extracts for Proteomic Analysis	Strong cation exchange fractionation	Reversed-phase capillary LC-MS/MS and LC-MS analyses	proteomics469	IM001-P	PASS00418	PeptideAtlas	PASS00418	https://db.systemsbiology.net/sbeams/cgi/PeptideAtlas/PASS_View?identifier=PASS00418	Development of the AMT tag database for virus-infected model systems	Processing of quantitative LC-MS datasets	Proteomic Data Statistical Processing	12_IM001_Protein_DE_RM_04-19-13_(IM001_P_N_RM--NA)_SV	IRD	IRD_SV_IM001-P	http://www.fludb.org/brc/svExperimentDetails.spg?expAccession=IRD_SV_IM001-P&decorator=influenza&context=1406753496537
IM001_Mock_4d_1_proteomics	IM001-P	IM001_Mock_4d_1_proteomics	Preparation of Protein Extracts for Proteomic Analysis	Strong cation exchange fractionation	Reversed-phase capillary LC-MS/MS and LC-MS analyses	proteomics470	IM001-P	PASS00418	PeptideAtlas	PASS00418	https://db.systemsbiology.net/sbeams/cgi/PeptideAtlas/PASS_View?identifier=PASS00418	Development of the AMT tag database for virus-infected model systems	Processing of quantitative LC-MS datasets	Proteomic Data Statistical Processing	12_IM001_Protein_DE_RM_04-19-13_(IM001_P_N_RM--NA)_SV	IRD	IRD_SV_IM001-P	http://www.fludb.org/brc/svExperimentDetails.spg?expAccession=IRD_SV_IM001-P&decorator=influenza&context=1406753496537
IM001_Mock_4d_2_proteomics	IM001-P	IM001_Mock_4d_2_proteomics	Preparation of Protein Extracts for Proteomic Analysis	Strong cation exchange fractionation	Reversed-phase capillary LC-MS/MS and LC-MS analyses	proteomics471	IM001-P	PASS00418	PeptideAtlas	PASS00418	https://db.systemsbiology.net/sbeams/cgi/PeptideAtlas/PASS_View?identifier=PASS00418	Development of the AMT tag database for virus-infected model systems	Processing of quantitative LC-MS datasets	Proteomic Data Statistical Processing	12_IM001_Protein_DE_RM_04-19-13_(IM001_P_N_RM--NA)_SV	IRD	IRD_SV_IM001-P	http://www.fludb.org/brc/svExperimentDetails.spg?expAccession=IRD_SV_IM001-P&decorator=influenza&context=1406753496537
IM001_Mock_4d_3_proteomics	IM001-P	IM001_Mock_4d_3_proteomics	Preparation of Protein Extracts for Proteomic Analysis	Strong cation exchange fractionation	Reversed-phase capillary LC-MS/MS and LC-MS analyses	proteomics472	IM001-P	PASS00418	PeptideAtlas	PASS00418	https://db.systemsbiology.net/sbeams/cgi/PeptideAtlas/PASS_View?identifier=PASS00418	Development of the AMT tag database for virus-infected model systems	Processing of quantitative LC-MS datasets	Proteomic Data Statistical Processing	12_IM001_Protein_DE_RM_04-19-13_(IM001_P_N_RM--NA)_SV	IRD	IRD_SV_IM001-P	http://www.fludb.org/brc/svExperimentDetails.spg?expAccession=IRD_SV_IM001-P&decorator=influenza&context=1406753496537
IM001_Mock_7d_1_proteomics	IM001-P	IM001_Mock_7d_1_proteomics	Preparation of Protein Extracts for Proteomic Analysis	Strong cation exchange fractionation	Reversed-phase capillary LC-MS/MS and LC-MS analyses	proteomics473	IM001-P	PASS00418	PeptideAtlas	PASS00418	https://db.systemsbiology.net/sbeams/cgi/PeptideAtlas/PASS_View?identifier=PASS00418	Development of the AMT tag database for virus-infected model systems	Processing of quantitative LC-MS datasets	Proteomic Data Statistical Processing	12_IM001_Protein_DE_RM_04-19-13_(IM001_P_N_RM--NA)_SV	IRD	IRD_SV_IM001-P	http://www.fludb.org/brc/svExperimentDetails.spg?expAccession=IRD_SV_IM001-P&decorator=influenza&context=1406753496537
IM001_Mock_7d_2_proteomics	IM001-P	IM001_Mock_7d_2_proteomics	Preparation of Protein Extracts for Proteomic Analysis	Strong cation exchange fractionation	Reversed-phase capillary LC-MS/MS and LC-MS analyses	proteomics474	IM001-P	PASS00418	PeptideAtlas	PASS00418	https://db.systemsbiology.net/sbeams/cgi/PeptideAtlas/PASS_View?identifier=PASS00418	Development of the AMT tag database for virus-infected model systems	Processing of quantitative LC-MS datasets	Proteomic Data Statistical Processing	12_IM001_Protein_DE_RM_04-19-13_(IM001_P_N_RM--NA)_SV	IRD	IRD_SV_IM001-P	http://www.fludb.org/brc/svExperimentDetails.spg?expAccession=IRD_SV_IM001-P&decorator=influenza&context=1406753496537
IM001_Mock_7d_3_proteomics	IM001-P	IM001_Mock_7d_3_proteomics	Preparation of Protein Extracts for Proteomic Analysis	Strong cation exchange fractionation	Reversed-phase capillary LC-MS/MS and LC-MS analyses	proteomics475	IM001-P	PASS00418	PeptideAtlas	PASS00418	https://db.systemsbiology.net/sbeams/cgi/PeptideAtlas/PASS_View?identifier=PASS00418	Development of the AMT tag database for virus-infected model systems	Processing of quantitative LC-MS datasets	Proteomic Data Statistical Processing	12_IM001_Protein_DE_RM_04-19-13_(IM001_P_N_RM--NA)_SV	IRD	IRD_SV_IM001-P	http://www.fludb.org/brc/svExperimentDetails.spg?expAccession=IRD_SV_IM001-P&decorator=influenza&context=1406753496537
IM001_VN1203_1E2_1d_1_proteomics	IM001-P	IM001_VN1203_10^2_1d_1_proteomics	Preparation of Protein Extracts for Proteomic Analysis	Strong cation exchange fractionation	Reversed-phase capillary LC-MS/MS and LC-MS analyses	proteomics476	IM001-P	PASS00418	PeptideAtlas	PASS00418	https://db.systemsbiology.net/sbeams/cgi/PeptideAtlas/PASS_View?identifier=PASS00418	Development of the AMT tag database for virus-infected model systems	Processing of quantitative LC-MS datasets	Proteomic Data Statistical Processing	12_IM001_Protein_DE_RM_04-19-13_(IM001_P_N_RM--NA)_SV	IRD	IRD_SV_IM001-P	http://www.fludb.org/brc/svExperimentDetails.spg?expAccession=IRD_SV_IM001-P&decorator=influenza&context=1406753496537
IM001_VN1203_1E2_1d_2_proteomics	IM001-P	IM001_VN1203_10^2_1d_2_proteomics	Preparation of Protein Extracts for Proteomic Analysis	Strong cation exchange fractionation	Reversed-phase capillary LC-MS/MS and LC-MS analyses	proteomics477	IM001-P	PASS00418	PeptideAtlas	PASS00418	https://db.systemsbiology.net/sbeams/cgi/PeptideAtlas/PASS_View?identifier=PASS00418	Development of the AMT tag database for virus-infected model systems	Processing of quantitative LC-MS datasets	Proteomic Data Statistical Processing	12_IM001_Protein_DE_RM_04-19-13_(IM001_P_N_RM--NA)_SV	IRD	IRD_SV_IM001-P	http://www.fludb.org/brc/svExperimentDetails.spg?expAccession=IRD_SV_IM001-P&decorator=influenza&context=1406753496537
IM001_VN1203_1E2_1d_3_proteomics	IM001-P	IM001_VN1203_10^2_1d_3_proteomics	Preparation of Protein Extracts for Proteomic Analysis	Strong cation exchange fractionation	Reversed-phase capillary LC-MS/MS and LC-MS analyses	proteomics478	IM001-P	PASS00418	PeptideAtlas	PASS00418	https://db.systemsbiology.net/sbeams/cgi/PeptideAtlas/PASS_View?identifier=PASS00418	Development of the AMT tag database for virus-infected model systems	Processing of quantitative LC-MS datasets	Proteomic Data Statistical Processing	12_IM001_Protein_DE_RM_04-19-13_(IM001_P_N_RM--NA)_SV	IRD	IRD_SV_IM001-P	http://www.fludb.org/brc/svExperimentDetails.spg?expAccession=IRD_SV_IM001-P&decorator=influenza&context=1406753496537
IM001_VN1203_1E2_1d_4_proteomics	IM001-P	IM001_VN1203_10^2_1d_4_proteomics	Preparation of Protein Extracts for Proteomic Analysis	Strong cation exchange fractionation	Reversed-phase capillary LC-MS/MS and LC-MS analyses	proteomics479	IM001-P	PASS00418	PeptideAtlas	PASS00418	https://db.systemsbiology.net/sbeams/cgi/PeptideAtlas/PASS_View?identifier=PASS00418	Development of the AMT tag database for virus-infected model systems	Processing of quantitative LC-MS datasets	Proteomic Data Statistical Processing	12_IM001_Protein_DE_RM_04-19-13_(IM001_P_N_RM--NA)_SV	IRD	IRD_SV_IM001-P	http://www.fludb.org/brc/svExperimentDetails.spg?expAccession=IRD_SV_IM001-P&decorator=influenza&context=1406753496537
IM001_VN1203_1E2_1d_5_proteomics	IM001-P	IM001_VN1203_10^2_1d_5_proteomics	Preparation of Protein Extracts for Proteomic Analysis	Strong cation exchange fractionation	Reversed-phase capillary LC-MS/MS and LC-MS analyses	proteomics480	IM001-P	PASS00418	PeptideAtlas	PASS00418	https://db.systemsbiology.net/sbeams/cgi/PeptideAtlas/PASS_View?identifier=PASS00418	Development of the AMT tag database for virus-infected model systems	Processing of quantitative LC-MS datasets	Proteomic Data Statistical Processing	12_IM001_Protein_DE_RM_04-19-13_(IM001_P_N_RM--NA)_SV	IRD	IRD_SV_IM001-P	http://www.fludb.org/brc/svExperimentDetails.spg?expAccession=IRD_SV_IM001-P&decorator=influenza&context=1406753496537
IM001_VN1203_1E2_2d_1_proteomics	IM001-P	IM001_VN1203_10^2_2d_1_proteomics	Preparation of Protein Extracts for Proteomic Analysis	Strong cation exchange fractionation	Reversed-phase capillary LC-MS/MS and LC-MS analyses	proteomics481	IM001-P	PASS00418	PeptideAtlas	PASS00418	https://db.systemsbiology.net/sbeams/cgi/PeptideAtlas/PASS_View?identifier=PASS00418	Development of the AMT tag database for virus-infected model systems	Processing of quantitative LC-MS datasets	Proteomic Data Statistical Processing	12_IM001_Protein_DE_RM_04-19-13_(IM001_P_N_RM--NA)_SV	IRD	IRD_SV_IM001-P	http://www.fludb.org/brc/svExperimentDetails.spg?expAccession=IRD_SV_IM001-P&decorator=influenza&context=1406753496537
IM001_VN1203_1E2_2d_2_proteomics	IM001-P	IM001_VN1203_10^2_2d_2_proteomics	Preparation of Protein Extracts for Proteomic Analysis	Strong cation exchange fractionation	Reversed-phase capillary LC-MS/MS and LC-MS analyses	proteomics482	IM001-P	PASS00418	PeptideAtlas	PASS00418	https://db.systemsbiology.net/sbeams/cgi/PeptideAtlas/PASS_View?identifier=PASS00418	Development of the AMT tag database for virus-infected model systems	Processing of quantitative LC-MS datasets	Proteomic Data Statistical Processing	12_IM001_Protein_DE_RM_04-19-13_(IM001_P_N_RM--NA)_SV	IRD	IRD_SV_IM001-P	http://www.fludb.org/brc/svExperimentDetails.spg?expAccession=IRD_SV_IM001-P&decorator=influenza&context=1406753496537
IM001_VN1203_1E2_2d_3_proteomics	IM001-P	IM001_VN1203_10^2_2d_3_proteomics	Preparation of Protein Extracts for Proteomic Analysis	Strong cation exchange fractionation	Reversed-phase capillary LC-MS/MS and LC-MS analyses	proteomics483	IM001-P	PASS00418	PeptideAtlas	PASS00418	https://db.systemsbiology.net/sbeams/cgi/PeptideAtlas/PASS_View?identifier=PASS00418	Development of the AMT tag database for virus-infected model systems	Processing of quantitative LC-MS datasets	Proteomic Data Statistical Processing	12_IM001_Protein_DE_RM_04-19-13_(IM001_P_N_RM--NA)_SV	IRD	IRD_SV_IM001-P	http://www.fludb.org/brc/svExperimentDetails.spg?expAccession=IRD_SV_IM001-P&decorator=influenza&context=1406753496537
IM001_VN1203_1E2_2d_4_proteomics	IM001-P	IM001_VN1203_10^2_2d_4_proteomics	Preparation of Protein Extracts for Proteomic Analysis	Strong cation exchange fractionation	Reversed-phase capillary LC-MS/MS and LC-MS analyses	proteomics484	IM001-P	PASS00418	PeptideAtlas	PASS00418	https://db.systemsbiology.net/sbeams/cgi/PeptideAtlas/PASS_View?identifier=PASS00418	Development of the AMT tag database for virus-infected model systems	Processing of quantitative LC-MS datasets	Proteomic Data Statistical Processing	12_IM001_Protein_DE_RM_04-19-13_(IM001_P_N_RM--NA)_SV	IRD	IRD_SV_IM001-P	http://www.fludb.org/brc/svExperimentDetails.spg?expAccession=IRD_SV_IM001-P&decorator=influenza&context=1406753496537
IM001_VN1203_1E2_2d_5_proteomics	IM001-P	IM001_VN1203_10^2_2d_5_proteomics	Preparation of Protein Extracts for Proteomic Analysis	Strong cation exchange fractionation	Reversed-phase capillary LC-MS/MS and LC-MS analyses	proteomics485	IM001-P	PASS00418	PeptideAtlas	PASS00418	https://db.systemsbiology.net/sbeams/cgi/PeptideAtlas/PASS_View?identifier=PASS00418	Development of the AMT tag database for virus-infected model systems	Processing of quantitative LC-MS datasets	Proteomic Data Statistical Processing	12_IM001_Protein_DE_RM_04-19-13_(IM001_P_N_RM--NA)_SV	IRD	IRD_SV_IM001-P	http://www.fludb.org/brc/svExperimentDetails.spg?expAccession=IRD_SV_IM001-P&decorator=influenza&context=1406753496537
IM001_VN1203_1E2_4d_1_proteomics	IM001-P	IM001_VN1203_10^2_4d_1_proteomics	Preparation of Protein Extracts for Proteomic Analysis	Strong cation exchange fractionation	Reversed-phase capillary LC-MS/MS and LC-MS analyses	proteomics486	IM001-P	PASS00418	PeptideAtlas	PASS00418	https://db.systemsbiology.net/sbeams/cgi/PeptideAtlas/PASS_View?identifier=PASS00418	Development of the AMT tag database for virus-infected model systems	Processing of quantitative LC-MS datasets	Proteomic Data Statistical Processing	12_IM001_Protein_DE_RM_04-19-13_(IM001_P_N_RM--NA)_SV	IRD	IRD_SV_IM001-P	http://www.fludb.org/brc/svExperimentDetails.spg?expAccession=IRD_SV_IM001-P&decorator=influenza&context=1406753496537
IM001_VN1203_1E2_4d_2_proteomics	IM001-P	IM001_VN1203_10^2_4d_2_proteomics	Preparation of Protein Extracts for Proteomic Analysis	Strong cation exchange fractionation	Reversed-phase capillary LC-MS/MS and LC-MS analyses	proteomics487	IM001-P	PASS00418	PeptideAtlas	PASS00418	https://db.systemsbiology.net/sbeams/cgi/PeptideAtlas/PASS_View?identifier=PASS00418	Development of the AMT tag database for virus-infected model systems	Processing of quantitative LC-MS datasets	Proteomic Data Statistical Processing	12_IM001_Protein_DE_RM_04-19-13_(IM001_P_N_RM--NA)_SV	IRD	IRD_SV_IM001-P	http://www.fludb.org/brc/svExperimentDetails.spg?expAccession=IRD_SV_IM001-P&decorator=influenza&context=1406753496537
IM001_VN1203_1E2_4d_3_proteomics	IM001-P	IM001_VN1203_10^2_4d_3_proteomics	Preparation of Protein Extracts for Proteomic Analysis	Strong cation exchange fractionation	Reversed-phase capillary LC-MS/MS and LC-MS analyses	proteomics488	IM001-P	PASS00418	PeptideAtlas	PASS00418	https://db.systemsbiology.net/sbeams/cgi/PeptideAtlas/PASS_View?identifier=PASS00418	Development of the AMT tag database for virus-infected model systems	Processing of quantitative LC-MS datasets	Proteomic Data Statistical Processing	12_IM001_Protein_DE_RM_04-19-13_(IM001_P_N_RM--NA)_SV	IRD	IRD_SV_IM001-P	http://www.fludb.org/brc/svExperimentDetails.spg?expAccession=IRD_SV_IM001-P&decorator=influenza&context=1406753496537
IM001_VN1203_1E2_4d_4_proteomics	IM001-P	IM001_VN1203_10^2_4d_4_proteomics	Preparation of Protein Extracts for Proteomic Analysis	Strong cation exchange fractionation	Reversed-phase capillary LC-MS/MS and LC-MS analyses	proteomics489	IM001-P	PASS00418	PeptideAtlas	PASS00418	https://db.systemsbiology.net/sbeams/cgi/PeptideAtlas/PASS_View?identifier=PASS00418	Development of the AMT tag database for virus-infected model systems	Processing of quantitative LC-MS datasets	Proteomic Data Statistical Processing	12_IM001_Protein_DE_RM_04-19-13_(IM001_P_N_RM--NA)_SV	IRD	IRD_SV_IM001-P	http://www.fludb.org/brc/svExperimentDetails.spg?expAccession=IRD_SV_IM001-P&decorator=influenza&context=1406753496537
IM001_VN1203_1E2_4d_5_proteomics	IM001-P	IM001_VN1203_10^2_4d_5_proteomics	Preparation of Protein Extracts for Proteomic Analysis	Strong cation exchange fractionation	Reversed-phase capillary LC-MS/MS and LC-MS analyses	proteomics490	IM001-P	PASS00418	PeptideAtlas	PASS00418	https://db.systemsbiology.net/sbeams/cgi/PeptideAtlas/PASS_View?identifier=PASS00418	Development of the AMT tag database for virus-infected model systems	Processing of quantitative LC-MS datasets	Proteomic Data Statistical Processing	12_IM001_Protein_DE_RM_04-19-13_(IM001_P_N_RM--NA)_SV	IRD	IRD_SV_IM001-P	http://www.fludb.org/brc/svExperimentDetails.spg?expAccession=IRD_SV_IM001-P&decorator=influenza&context=1406753496537
IM001_VN1203_1E2_7d_1_proteomics	IM001-P	IM001_VN1203_10^2_7d_1_proteomics	Preparation of Protein Extracts for Proteomic Analysis	Strong cation exchange fractionation	Reversed-phase capillary LC-MS/MS and LC-MS analyses	proteomics491	IM001-P	PASS00418	PeptideAtlas	PASS00418	https://db.systemsbiology.net/sbeams/cgi/PeptideAtlas/PASS_View?identifier=PASS00418	Development of the AMT tag database for virus-infected model systems	Processing of quantitative LC-MS datasets	Proteomic Data Statistical Processing	12_IM001_Protein_DE_RM_04-19-13_(IM001_P_N_RM--NA)_SV	IRD	IRD_SV_IM001-P	http://www.fludb.org/brc/svExperimentDetails.spg?expAccession=IRD_SV_IM001-P&decorator=influenza&context=1406753496537
IM001_VN1203_1E2_7d_2_proteomics	IM001-P	IM001_VN1203_10^2_7d_2_proteomics	Preparation of Protein Extracts for Proteomic Analysis	Strong cation exchange fractionation	Reversed-phase capillary LC-MS/MS and LC-MS analyses	proteomics492	IM001-P	PASS00418	PeptideAtlas	PASS00418	https://db.systemsbiology.net/sbeams/cgi/PeptideAtlas/PASS_View?identifier=PASS00418	Development of the AMT tag database for virus-infected model systems	Processing of quantitative LC-MS datasets	Proteomic Data Statistical Processing	12_IM001_Protein_DE_RM_04-19-13_(IM001_P_N_RM--NA)_SV	IRD	IRD_SV_IM001-P	http://www.fludb.org/brc/svExperimentDetails.spg?expAccession=IRD_SV_IM001-P&decorator=influenza&context=1406753496537
IM001_VN1203_1E2_7d_3_proteomics	IM001-P	IM001_VN1203_10^2_7d_3_proteomics	Preparation of Protein Extracts for Proteomic Analysis	Strong cation exchange fractionation	Reversed-phase capillary LC-MS/MS and LC-MS analyses	proteomics493	IM001-P	PASS00418	PeptideAtlas	PASS00418	https://db.systemsbiology.net/sbeams/cgi/PeptideAtlas/PASS_View?identifier=PASS00418	Development of the AMT tag database for virus-infected model systems	Processing of quantitative LC-MS datasets	Proteomic Data Statistical Processing	12_IM001_Protein_DE_RM_04-19-13_(IM001_P_N_RM--NA)_SV	IRD	IRD_SV_IM001-P	http://www.fludb.org/brc/svExperimentDetails.spg?expAccession=IRD_SV_IM001-P&decorator=influenza&context=1406753496537
IM001_VN1203_1E2_7d_4_proteomics	IM001-P	IM001_VN1203_10^2_7d_4_proteomics	Preparation of Protein Extracts for Proteomic Analysis	Strong cation exchange fractionation	Reversed-phase capillary LC-MS/MS and LC-MS analyses	proteomics494	IM001-P	PASS00418	PeptideAtlas	PASS00418	https://db.systemsbiology.net/sbeams/cgi/PeptideAtlas/PASS_View?identifier=PASS00418	Development of the AMT tag database for virus-infected model systems	Processing of quantitative LC-MS datasets	Proteomic Data Statistical Processing	12_IM001_Protein_DE_RM_04-19-13_(IM001_P_N_RM--NA)_SV	IRD	IRD_SV_IM001-P	http://www.fludb.org/brc/svExperimentDetails.spg?expAccession=IRD_SV_IM001-P&decorator=influenza&context=1406753496537
IM001_VN1203_1E3_1d_1_proteomics	IM001-P	IM001_VN1203_10^3_1d_1_proteomics	Preparation of Protein Extracts for Proteomic Analysis	Strong cation exchange fractionation	Reversed-phase capillary LC-MS/MS and LC-MS analyses	proteomics495	IM001-P	PASS00418	PeptideAtlas	PASS00418	https://db.systemsbiology.net/sbeams/cgi/PeptideAtlas/PASS_View?identifier=PASS00418	Development of the AMT tag database for virus-infected model systems	Processing of quantitative LC-MS datasets	Proteomic Data Statistical Processing	12_IM001_Protein_DE_RM_04-19-13_(IM001_P_N_RM--NA)_SV	IRD	IRD_SV_IM001-P	http://www.fludb.org/brc/svExperimentDetails.spg?expAccession=IRD_SV_IM001-P&decorator=influenza&context=1406753496537
IM001_VN1203_1E3_1d_2_proteomics	IM001-P	IM001_VN1203_10^3_1d_2_proteomics	Preparation of Protein Extracts for Proteomic Analysis	Strong cation exchange fractionation	Reversed-phase capillary LC-MS/MS and LC-MS analyses	proteomics496	IM001-P	PASS00418	PeptideAtlas	PASS00418	https://db.systemsbiology.net/sbeams/cgi/PeptideAtlas/PASS_View?identifier=PASS00418	Development of the AMT tag database for virus-infected model systems	Processing of quantitative LC-MS datasets	Proteomic Data Statistical Processing	12_IM001_Protein_DE_RM_04-19-13_(IM001_P_N_RM--NA)_SV	IRD	IRD_SV_IM001-P	http://www.fludb.org/brc/svExperimentDetails.spg?expAccession=IRD_SV_IM001-P&decorator=influenza&context=1406753496537
IM001_VN1203_1E3_1d_3_proteomics	IM001-P	IM001_VN1203_10^3_1d_3_proteomics	Preparation of Protein Extracts for Proteomic Analysis	Strong cation exchange fractionation	Reversed-phase capillary LC-MS/MS and LC-MS analyses	proteomics497	IM001-P	PASS00418	PeptideAtlas	PASS00418	https://db.systemsbiology.net/sbeams/cgi/PeptideAtlas/PASS_View?identifier=PASS00418	Development of the AMT tag database for virus-infected model systems	Processing of quantitative LC-MS datasets	Proteomic Data Statistical Processing	12_IM001_Protein_DE_RM_04-19-13_(IM001_P_N_RM--NA)_SV	IRD	IRD_SV_IM001-P	http://www.fludb.org/brc/svExperimentDetails.spg?expAccession=IRD_SV_IM001-P&decorator=influenza&context=1406753496537
IM001_VN1203_1E3_1d_4_proteomics	IM001-P	IM001_VN1203_10^3_1d_4_proteomics	Preparation of Protein Extracts for Proteomic Analysis	Strong cation exchange fractionation	Reversed-phase capillary LC-MS/MS and LC-MS analyses	proteomics498	IM001-P	PASS00418	PeptideAtlas	PASS00418	https://db.systemsbiology.net/sbeams/cgi/PeptideAtlas/PASS_View?identifier=PASS00418	Development of the AMT tag database for virus-infected model systems	Processing of quantitative LC-MS datasets	Proteomic Data Statistical Processing	12_IM001_Protein_DE_RM_04-19-13_(IM001_P_N_RM--NA)_SV	IRD	IRD_SV_IM001-P	http://www.fludb.org/brc/svExperimentDetails.spg?expAccession=IRD_SV_IM001-P&decorator=influenza&context=1406753496537
IM001_VN1203_1E3_1d_5_proteomics	IM001-P	IM001_VN1203_10^3_1d_5_proteomics	Preparation of Protein Extracts for Proteomic Analysis	Strong cation exchange fractionation	Reversed-phase capillary LC-MS/MS and LC-MS analyses	proteomics499	IM001-P	PASS00418	PeptideAtlas	PASS00418	https://db.systemsbiology.net/sbeams/cgi/PeptideAtlas/PASS_View?identifier=PASS00418	Development of the AMT tag database for virus-infected model systems	Processing of quantitative LC-MS datasets	Proteomic Data Statistical Processing	12_IM001_Protein_DE_RM_04-19-13_(IM001_P_N_RM--NA)_SV	IRD	IRD_SV_IM001-P	http://www.fludb.org/brc/svExperimentDetails.spg?expAccession=IRD_SV_IM001-P&decorator=influenza&context=1406753496537
IM001_VN1203_1E3_2d_1_proteomics	IM001-P	IM001_VN1203_10^3_2d_1_proteomics	Preparation of Protein Extracts for Proteomic Analysis	Strong cation exchange fractionation	Reversed-phase capillary LC-MS/MS and LC-MS analyses	proteomics500	IM001-P	PASS00418	PeptideAtlas	PASS00418	https://db.systemsbiology.net/sbeams/cgi/PeptideAtlas/PASS_View?identifier=PASS00418	Development of the AMT tag database for virus-infected model systems	Processing of quantitative LC-MS datasets	Proteomic Data Statistical Processing	12_IM001_Protein_DE_RM_04-19-13_(IM001_P_N_RM--NA)_SV	IRD	IRD_SV_IM001-P	http://www.fludb.org/brc/svExperimentDetails.spg?expAccession=IRD_SV_IM001-P&decorator=influenza&context=1406753496537
IM001_VN1203_1E3_2d_2_proteomics	IM001-P	IM001_VN1203_10^3_2d_2_proteomics	Preparation of Protein Extracts for Proteomic Analysis	Strong cation exchange fractionation	Reversed-phase capillary LC-MS/MS and LC-MS analyses	proteomics501	IM001-P	PASS00418	PeptideAtlas	PASS00418	https://db.systemsbiology.net/sbeams/cgi/PeptideAtlas/PASS_View?identifier=PASS00418	Development of the AMT tag database for virus-infected model systems	Processing of quantitative LC-MS datasets	Proteomic Data Statistical Processing	12_IM001_Protein_DE_RM_04-19-13_(IM001_P_N_RM--NA)_SV	IRD	IRD_SV_IM001-P	http://www.fludb.org/brc/svExperimentDetails.spg?expAccession=IRD_SV_IM001-P&decorator=influenza&context=1406753496537
IM001_VN1203_1E3_2d_3_proteomics	IM001-P	IM001_VN1203_10^3_2d_3_proteomics	Preparation of Protein Extracts for Proteomic Analysis	Strong cation exchange fractionation	Reversed-phase capillary LC-MS/MS and LC-MS analyses	proteomics502	IM001-P	PASS00418	PeptideAtlas	PASS00418	https://db.systemsbiology.net/sbeams/cgi/PeptideAtlas/PASS_View?identifier=PASS00418	Development of the AMT tag database for virus-infected model systems	Processing of quantitative LC-MS datasets	Proteomic Data Statistical Processing	12_IM001_Protein_DE_RM_04-19-13_(IM001_P_N_RM--NA)_SV	IRD	IRD_SV_IM001-P	http://www.fludb.org/brc/svExperimentDetails.spg?expAccession=IRD_SV_IM001-P&decorator=influenza&context=1406753496537
IM001_VN1203_1E3_2d_4_proteomics	IM001-P	IM001_VN1203_10^3_2d_4_proteomics	Preparation of Protein Extracts for Proteomic Analysis	Strong cation exchange fractionation	Reversed-phase capillary LC-MS/MS and LC-MS analyses	proteomics503	IM001-P	PASS00418	PeptideAtlas	PASS00418	https://db.systemsbiology.net/sbeams/cgi/PeptideAtlas/PASS_View?identifier=PASS00418	Development of the AMT tag database for virus-infected model systems	Processing of quantitative LC-MS datasets	Proteomic Data Statistical Processing	12_IM001_Protein_DE_RM_04-19-13_(IM001_P_N_RM--NA)_SV	IRD	IRD_SV_IM001-P	http://www.fludb.org/brc/svExperimentDetails.spg?expAccession=IRD_SV_IM001-P&decorator=influenza&context=1406753496537
IM001_VN1203_1E3_2d_5_proteomics	IM001-P	IM001_VN1203_10^3_2d_5_proteomics	Preparation of Protein Extracts for Proteomic Analysis	Strong cation exchange fractionation	Reversed-phase capillary LC-MS/MS and LC-MS analyses	proteomics504	IM001-P	PASS00418	PeptideAtlas	PASS00418	https://db.systemsbiology.net/sbeams/cgi/PeptideAtlas/PASS_View?identifier=PASS00418	Development of the AMT tag database for virus-infected model systems	Processing of quantitative LC-MS datasets	Proteomic Data Statistical Processing	12_IM001_Protein_DE_RM_04-19-13_(IM001_P_N_RM--NA)_SV	IRD	IRD_SV_IM001-P	http://www.fludb.org/brc/svExperimentDetails.spg?expAccession=IRD_SV_IM001-P&decorator=influenza&context=1406753496537
IM001_VN1203_1E3_4d_1_proteomics	IM001-P	IM001_VN1203_10^3_4d_1_proteomics	Preparation of Protein Extracts for Proteomic Analysis	Strong cation exchange fractionation	Reversed-phase capillary LC-MS/MS and LC-MS analyses	proteomics505	IM001-P	PASS00418	PeptideAtlas	PASS00418	https://db.systemsbiology.net/sbeams/cgi/PeptideAtlas/PASS_View?identifier=PASS00418	Development of the AMT tag database for virus-infected model systems	Processing of quantitative LC-MS datasets	Proteomic Data Statistical Processing	12_IM001_Protein_DE_RM_04-19-13_(IM001_P_N_RM--NA)_SV	IRD	IRD_SV_IM001-P	http://www.fludb.org/brc/svExperimentDetails.spg?expAccession=IRD_SV_IM001-P&decorator=influenza&context=1406753496537
IM001_VN1203_1E3_4d_2_proteomics	IM001-P	IM001_VN1203_10^3_4d_2_proteomics	Preparation of Protein Extracts for Proteomic Analysis	Strong cation exchange fractionation	Reversed-phase capillary LC-MS/MS and LC-MS analyses	proteomics506	IM001-P	PASS00418	PeptideAtlas	PASS00418	https://db.systemsbiology.net/sbeams/cgi/PeptideAtlas/PASS_View?identifier=PASS00418	Development of the AMT tag database for virus-infected model systems	Processing of quantitative LC-MS datasets	Proteomic Data Statistical Processing	12_IM001_Protein_DE_RM_04-19-13_(IM001_P_N_RM--NA)_SV	IRD	IRD_SV_IM001-P	http://www.fludb.org/brc/svExperimentDetails.spg?expAccession=IRD_SV_IM001-P&decorator=influenza&context=1406753496537
IM001_VN1203_1E3_4d_3_proteomics	IM001-P	IM001_VN1203_10^3_4d_3_proteomics	Preparation of Protein Extracts for Proteomic Analysis	Strong cation exchange fractionation	Reversed-phase capillary LC-MS/MS and LC-MS analyses	proteomics507	IM001-P	PASS00418	PeptideAtlas	PASS00418	https://db.systemsbiology.net/sbeams/cgi/PeptideAtlas/PASS_View?identifier=PASS00418	Development of the AMT tag database for virus-infected model systems	Processing of quantitative LC-MS datasets	Proteomic Data Statistical Processing	12_IM001_Protein_DE_RM_04-19-13_(IM001_P_N_RM--NA)_SV	IRD	IRD_SV_IM001-P	http://www.fludb.org/brc/svExperimentDetails.spg?expAccession=IRD_SV_IM001-P&decorator=influenza&context=1406753496537
IM001_VN1203_1E3_4d_4_proteomics	IM001-P	IM001_VN1203_10^3_4d_4_proteomics	Preparation of Protein Extracts for Proteomic Analysis	Strong cation exchange fractionation	Reversed-phase capillary LC-MS/MS and LC-MS analyses	proteomics508	IM001-P	PASS00418	PeptideAtlas	PASS00418	https://db.systemsbiology.net/sbeams/cgi/PeptideAtlas/PASS_View?identifier=PASS00418	Development of the AMT tag database for virus-infected model systems	Processing of quantitative LC-MS datasets	Proteomic Data Statistical Processing	12_IM001_Protein_DE_RM_04-19-13_(IM001_P_N_RM--NA)_SV	IRD	IRD_SV_IM001-P	http://www.fludb.org/brc/svExperimentDetails.spg?expAccession=IRD_SV_IM001-P&decorator=influenza&context=1406753496537
IM001_VN1203_1E3_4d_5_proteomics	IM001-P	IM001_VN1203_10^3_4d_5_proteomics	Preparation of Protein Extracts for Proteomic Analysis	Strong cation exchange fractionation	Reversed-phase capillary LC-MS/MS and LC-MS analyses	proteomics509	IM001-P	PASS00418	PeptideAtlas	PASS00418	https://db.systemsbiology.net/sbeams/cgi/PeptideAtlas/PASS_View?identifier=PASS00418	Development of the AMT tag database for virus-infected model systems	Processing of quantitative LC-MS datasets	Proteomic Data Statistical Processing	12_IM001_Protein_DE_RM_04-19-13_(IM001_P_N_RM--NA)_SV	IRD	IRD_SV_IM001-P	http://www.fludb.org/brc/svExperimentDetails.spg?expAccession=IRD_SV_IM001-P&decorator=influenza&context=1406753496537
IM001_VN1203_1E3_7d_1_proteomics	IM001-P	IM001_VN1203_10^3_7d_1_proteomics	Preparation of Protein Extracts for Proteomic Analysis	Strong cation exchange fractionation	Reversed-phase capillary LC-MS/MS and LC-MS analyses	proteomics510	IM001-P	PASS00418	PeptideAtlas	PASS00418	https://db.systemsbiology.net/sbeams/cgi/PeptideAtlas/PASS_View?identifier=PASS00418	Development of the AMT tag database for virus-infected model systems	Processing of quantitative LC-MS datasets	Proteomic Data Statistical Processing	12_IM001_Protein_DE_RM_04-19-13_(IM001_P_N_RM--NA)_SV	IRD	IRD_SV_IM001-P	http://www.fludb.org/brc/svExperimentDetails.spg?expAccession=IRD_SV_IM001-P&decorator=influenza&context=1406753496537
IM001_VN1203_1E3_7d_2_proteomics	IM001-P	IM001_VN1203_10^3_7d_2_proteomics	Preparation of Protein Extracts for Proteomic Analysis	Strong cation exchange fractionation	Reversed-phase capillary LC-MS/MS and LC-MS analyses	proteomics511	IM001-P	PASS00418	PeptideAtlas	PASS00418	https://db.systemsbiology.net/sbeams/cgi/PeptideAtlas/PASS_View?identifier=PASS00418	Development of the AMT tag database for virus-infected model systems	Processing of quantitative LC-MS datasets	Proteomic Data Statistical Processing	12_IM001_Protein_DE_RM_04-19-13_(IM001_P_N_RM--NA)_SV	IRD	IRD_SV_IM001-P	http://www.fludb.org/brc/svExperimentDetails.spg?expAccession=IRD_SV_IM001-P&decorator=influenza&context=1406753496537
IM001_VN1203_1E3_7d_3_proteomics	IM001-P	IM001_VN1203_10^3_7d_3_proteomics	Preparation of Protein Extracts for Proteomic Analysis	Strong cation exchange fractionation	Reversed-phase capillary LC-MS/MS and LC-MS analyses	proteomics512	IM001-P	PASS00418	PeptideAtlas	PASS00418	https://db.systemsbiology.net/sbeams/cgi/PeptideAtlas/PASS_View?identifier=PASS00418	Development of the AMT tag database for virus-infected model systems	Processing of quantitative LC-MS datasets	Proteomic Data Statistical Processing	12_IM001_Protein_DE_RM_04-19-13_(IM001_P_N_RM--NA)_SV	IRD	IRD_SV_IM001-P	http://www.fludb.org/brc/svExperimentDetails.spg?expAccession=IRD_SV_IM001-P&decorator=influenza&context=1406753496537
IM001_VN1203_1E4_1d_1_proteomics	IM001-P	IM001_VN1203_10^4_1d_1_proteomics	Preparation of Protein Extracts for Proteomic Analysis	Strong cation exchange fractionation	Reversed-phase capillary LC-MS/MS and LC-MS analyses	proteomics513	IM001-P	PASS00418	PeptideAtlas	PASS00418	https://db.systemsbiology.net/sbeams/cgi/PeptideAtlas/PASS_View?identifier=PASS00418	Development of the AMT tag database for virus-infected model systems	Processing of quantitative LC-MS datasets	Proteomic Data Statistical Processing	12_IM001_Protein_DE_RM_04-19-13_(IM001_P_N_RM--NA)_SV	IRD	IRD_SV_IM001-P	http://www.fludb.org/brc/svExperimentDetails.spg?expAccession=IRD_SV_IM001-P&decorator=influenza&context=1406753496537
IM001_VN1203_1E4_1d_2_proteomics	IM001-P	IM001_VN1203_10^4_1d_2_proteomics	Preparation of Protein Extracts for Proteomic Analysis	Strong cation exchange fractionation	Reversed-phase capillary LC-MS/MS and LC-MS analyses	proteomics514	IM001-P	PASS00418	PeptideAtlas	PASS00418	https://db.systemsbiology.net/sbeams/cgi/PeptideAtlas/PASS_View?identifier=PASS00418	Development of the AMT tag database for virus-infected model systems	Processing of quantitative LC-MS datasets	Proteomic Data Statistical Processing	12_IM001_Protein_DE_RM_04-19-13_(IM001_P_N_RM--NA)_SV	IRD	IRD_SV_IM001-P	http://www.fludb.org/brc/svExperimentDetails.spg?expAccession=IRD_SV_IM001-P&decorator=influenza&context=1406753496537
IM001_VN1203_1E4_1d_3_proteomics	IM001-P	IM001_VN1203_10^4_1d_3_proteomics	Preparation of Protein Extracts for Proteomic Analysis	Strong cation exchange fractionation	Reversed-phase capillary LC-MS/MS and LC-MS analyses	proteomics515	IM001-P	PASS00418	PeptideAtlas	PASS00418	https://db.systemsbiology.net/sbeams/cgi/PeptideAtlas/PASS_View?identifier=PASS00418	Development of the AMT tag database for virus-infected model systems	Processing of quantitative LC-MS datasets	Proteomic Data Statistical Processing	12_IM001_Protein_DE_RM_04-19-13_(IM001_P_N_RM--NA)_SV	IRD	IRD_SV_IM001-P	http://www.fludb.org/brc/svExperimentDetails.spg?expAccession=IRD_SV_IM001-P&decorator=influenza&context=1406753496537
IM001_VN1203_1E4_1d_4_proteomics	IM001-P	IM001_VN1203_10^4_1d_4_proteomics	Preparation of Protein Extracts for Proteomic Analysis	Strong cation exchange fractionation	Reversed-phase capillary LC-MS/MS and LC-MS analyses	proteomics516	IM001-P	PASS00418	PeptideAtlas	PASS00418	https://db.systemsbiology.net/sbeams/cgi/PeptideAtlas/PASS_View?identifier=PASS00418	Development of the AMT tag database for virus-infected model systems	Processing of quantitative LC-MS datasets	Proteomic Data Statistical Processing	12_IM001_Protein_DE_RM_04-19-13_(IM001_P_N_RM--NA)_SV	IRD	IRD_SV_IM001-P	http://www.fludb.org/brc/svExperimentDetails.spg?expAccession=IRD_SV_IM001-P&decorator=influenza&context=1406753496537
IM001_VN1203_1E4_1d_5_proteomics	IM001-P	IM001_VN1203_10^4_1d_5_proteomics	Preparation of Protein Extracts for Proteomic Analysis	Strong cation exchange fractionation	Reversed-phase capillary LC-MS/MS and LC-MS analyses	proteomics517	IM001-P	PASS00418	PeptideAtlas	PASS00418	https://db.systemsbiology.net/sbeams/cgi/PeptideAtlas/PASS_View?identifier=PASS00418	Development of the AMT tag database for virus-infected model systems	Processing of quantitative LC-MS datasets	Proteomic Data Statistical Processing	12_IM001_Protein_DE_RM_04-19-13_(IM001_P_N_RM--NA)_SV	IRD	IRD_SV_IM001-P	http://www.fludb.org/brc/svExperimentDetails.spg?expAccession=IRD_SV_IM001-P&decorator=influenza&context=1406753496537
IM001_VN1203_1E4_2d_1_proteomics	IM001-P	IM001_VN1203_10^4_2d_1_proteomics	Preparation of Protein Extracts for Proteomic Analysis	Strong cation exchange fractionation	Reversed-phase capillary LC-MS/MS and LC-MS analyses	proteomics518	IM001-P	PASS00418	PeptideAtlas	PASS00418	https://db.systemsbiology.net/sbeams/cgi/PeptideAtlas/PASS_View?identifier=PASS00418	Development of the AMT tag database for virus-infected model systems	Processing of quantitative LC-MS datasets	Proteomic Data Statistical Processing	12_IM001_Protein_DE_RM_04-19-13_(IM001_P_N_RM--NA)_SV	IRD	IRD_SV_IM001-P	http://www.fludb.org/brc/svExperimentDetails.spg?expAccession=IRD_SV_IM001-P&decorator=influenza&context=1406753496537
IM001_VN1203_1E4_2d_2_proteomics	IM001-P	IM001_VN1203_10^4_2d_2_proteomics	Preparation of Protein Extracts for Proteomic Analysis	Strong cation exchange fractionation	Reversed-phase capillary LC-MS/MS and LC-MS analyses	proteomics519	IM001-P	PASS00418	PeptideAtlas	PASS00418	https://db.systemsbiology.net/sbeams/cgi/PeptideAtlas/PASS_View?identifier=PASS00418	Development of the AMT tag database for virus-infected model systems	Processing of quantitative LC-MS datasets	Proteomic Data Statistical Processing	12_IM001_Protein_DE_RM_04-19-13_(IM001_P_N_RM--NA)_SV	IRD	IRD_SV_IM001-P	http://www.fludb.org/brc/svExperimentDetails.spg?expAccession=IRD_SV_IM001-P&decorator=influenza&context=1406753496537
IM001_VN1203_1E4_2d_3_proteomics	IM001-P	IM001_VN1203_10^4_2d_3_proteomics	Preparation of Protein Extracts for Proteomic Analysis	Strong cation exchange fractionation	Reversed-phase capillary LC-MS/MS and LC-MS analyses	proteomics520	IM001-P	PASS00418	PeptideAtlas	PASS00418	https://db.systemsbiology.net/sbeams/cgi/PeptideAtlas/PASS_View?identifier=PASS00418	Development of the AMT tag database for virus-infected model systems	Processing of quantitative LC-MS datasets	Proteomic Data Statistical Processing	12_IM001_Protein_DE_RM_04-19-13_(IM001_P_N_RM--NA)_SV	IRD	IRD_SV_IM001-P	http://www.fludb.org/brc/svExperimentDetails.spg?expAccession=IRD_SV_IM001-P&decorator=influenza&context=1406753496537
IM001_VN1203_1E4_2d_4_proteomics	IM001-P	IM001_VN1203_10^4_2d_4_proteomics	Preparation of Protein Extracts for Proteomic Analysis	Strong cation exchange fractionation	Reversed-phase capillary LC-MS/MS and LC-MS analyses	proteomics521	IM001-P	PASS00418	PeptideAtlas	PASS00418	https://db.systemsbiology.net/sbeams/cgi/PeptideAtlas/PASS_View?identifier=PASS00418	Development of the AMT tag database for virus-infected model systems	Processing of quantitative LC-MS datasets	Proteomic Data Statistical Processing	12_IM001_Protein_DE_RM_04-19-13_(IM001_P_N_RM--NA)_SV	IRD	IRD_SV_IM001-P	http://www.fludb.org/brc/svExperimentDetails.spg?expAccession=IRD_SV_IM001-P&decorator=influenza&context=1406753496537
IM001_VN1203_1E4_2d_5_proteomics	IM001-P	IM001_VN1203_10^4_2d_5_proteomics	Preparation of Protein Extracts for Proteomic Analysis	Strong cation exchange fractionation	Reversed-phase capillary LC-MS/MS and LC-MS analyses	proteomics522	IM001-P	PASS00418	PeptideAtlas	PASS00418	https://db.systemsbiology.net/sbeams/cgi/PeptideAtlas/PASS_View?identifier=PASS00418	Development of the AMT tag database for virus-infected model systems	Processing of quantitative LC-MS datasets	Proteomic Data Statistical Processing	12_IM001_Protein_DE_RM_04-19-13_(IM001_P_N_RM--NA)_SV	IRD	IRD_SV_IM001-P	http://www.fludb.org/brc/svExperimentDetails.spg?expAccession=IRD_SV_IM001-P&decorator=influenza&context=1406753496537
IM001_VN1203_1E4_4d_1_proteomics	IM001-P	IM001_VN1203_10^4_4d_1_proteomics	Preparation of Protein Extracts for Proteomic Analysis	Strong cation exchange fractionation	Reversed-phase capillary LC-MS/MS and LC-MS analyses	proteomics523	IM001-P	PASS00418	PeptideAtlas	PASS00418	https://db.systemsbiology.net/sbeams/cgi/PeptideAtlas/PASS_View?identifier=PASS00418	Development of the AMT tag database for virus-infected model systems	Processing of quantitative LC-MS datasets	Proteomic Data Statistical Processing	12_IM001_Protein_DE_RM_04-19-13_(IM001_P_N_RM--NA)_SV	IRD	IRD_SV_IM001-P	http://www.fludb.org/brc/svExperimentDetails.spg?expAccession=IRD_SV_IM001-P&decorator=influenza&context=1406753496537
IM001_VN1203_1E4_4d_2_proteomics	IM001-P	IM001_VN1203_10^4_4d_2_proteomics	Preparation of Protein Extracts for Proteomic Analysis	Strong cation exchange fractionation	Reversed-phase capillary LC-MS/MS and LC-MS analyses	proteomics524	IM001-P	PASS00418	PeptideAtlas	PASS00418	https://db.systemsbiology.net/sbeams/cgi/PeptideAtlas/PASS_View?identifier=PASS00418	Development of the AMT tag database for virus-infected model systems	Processing of quantitative LC-MS datasets	Proteomic Data Statistical Processing	12_IM001_Protein_DE_RM_04-19-13_(IM001_P_N_RM--NA)_SV	IRD	IRD_SV_IM001-P	http://www.fludb.org/brc/svExperimentDetails.spg?expAccession=IRD_SV_IM001-P&decorator=influenza&context=1406753496537
IM001_VN1203_1E4_4d_3_proteomics	IM001-P	IM001_VN1203_10^4_4d_3_proteomics	Preparation of Protein Extracts for Proteomic Analysis	Strong cation exchange fractionation	Reversed-phase capillary LC-MS/MS and LC-MS analyses	proteomics525	IM001-P	PASS00418	PeptideAtlas	PASS00418	https://db.systemsbiology.net/sbeams/cgi/PeptideAtlas/PASS_View?identifier=PASS00418	Development of the AMT tag database for virus-infected model systems	Processing of quantitative LC-MS datasets	Proteomic Data Statistical Processing	12_IM001_Protein_DE_RM_04-19-13_(IM001_P_N_RM--NA)_SV	IRD	IRD_SV_IM001-P	http://www.fludb.org/brc/svExperimentDetails.spg?expAccession=IRD_SV_IM001-P&decorator=influenza&context=1406753496537
IM001_VN1203_1E4_4d_4_proteomics	IM001-P	IM001_VN1203_10^4_4d_4_proteomics	Preparation of Protein Extracts for Proteomic Analysis	Strong cation exchange fractionation	Reversed-phase capillary LC-MS/MS and LC-MS analyses	proteomics526	IM001-P	PASS00418	PeptideAtlas	PASS00418	https://db.systemsbiology.net/sbeams/cgi/PeptideAtlas/PASS_View?identifier=PASS00418	Development of the AMT tag database for virus-infected model systems	Processing of quantitative LC-MS datasets	Proteomic Data Statistical Processing	12_IM001_Protein_DE_RM_04-19-13_(IM001_P_N_RM--NA)_SV	IRD	IRD_SV_IM001-P	http://www.fludb.org/brc/svExperimentDetails.spg?expAccession=IRD_SV_IM001-P&decorator=influenza&context=1406753496537
IM001_VN1203_1E4_4d_5_proteomics	IM001-P	IM001_VN1203_10^4_4d_5_proteomics	Preparation of Protein Extracts for Proteomic Analysis	Strong cation exchange fractionation	Reversed-phase capillary LC-MS/MS and LC-MS analyses	proteomics527	IM001-P	PASS00418	PeptideAtlas	PASS00418	https://db.systemsbiology.net/sbeams/cgi/PeptideAtlas/PASS_View?identifier=PASS00418	Development of the AMT tag database for virus-infected model systems	Processing of quantitative LC-MS datasets	Proteomic Data Statistical Processing	12_IM001_Protein_DE_RM_04-19-13_(IM001_P_N_RM--NA)_SV	IRD	IRD_SV_IM001-P	http://www.fludb.org/brc/svExperimentDetails.spg?expAccession=IRD_SV_IM001-P&decorator=influenza&context=1406753496537
IM004_HAavir_1E4_1d_1_proteomics	IM004-P	IM004_HAavir_10^4_1d_1_proteomics	Preparation of Protein Extracts for Proteomic Analysis	Strong cation exchange fractionation	Reversed-phase capillary LC-MS/MS and LC-MS analyses	proteomics528	IM004-P	PASS00419	PeptideAtlas	PASS00419	https://db.systemsbiology.net/sbeams/cgi/PeptideAtlas/PASS_View?identifier=PASS00419	Development of the AMT tag database for virus-infected model systems	Processing of quantitative LC-MS datasets	Proteomic Data Statistical Processing	12_IM004_Protein_DE_RM_04-23-13_(IM004_P_N_RM--NA)_SV	IRD	IRD_SV_IM004-P	http://www.fludb.org/brc/svExperimentDetails.spg?expAccession=IRD_SV_IM004-P&decorator=influenza&context=1406753496537
IM004_HAavir_1E4_1d_2_proteomics	IM004-P	IM004_HAavir_10^4_1d_2_proteomics	Preparation of Protein Extracts for Proteomic Analysis	Strong cation exchange fractionation	Reversed-phase capillary LC-MS/MS and LC-MS analyses	proteomics529	IM004-P	PASS00419	PeptideAtlas	PASS00419	https://db.systemsbiology.net/sbeams/cgi/PeptideAtlas/PASS_View?identifier=PASS00419	Development of the AMT tag database for virus-infected model systems	Processing of quantitative LC-MS datasets	Proteomic Data Statistical Processing	12_IM004_Protein_DE_RM_04-23-13_(IM004_P_N_RM--NA)_SV	IRD	IRD_SV_IM004-P	http://www.fludb.org/brc/svExperimentDetails.spg?expAccession=IRD_SV_IM004-P&decorator=influenza&context=1406753496537
IM004_HAavir_1E4_1d_3_proteomics	IM004-P	IM004_HAavir_10^4_1d_3_proteomics	Preparation of Protein Extracts for Proteomic Analysis	Strong cation exchange fractionation	Reversed-phase capillary LC-MS/MS and LC-MS analyses	proteomics530	IM004-P	PASS00419	PeptideAtlas	PASS00419	https://db.systemsbiology.net/sbeams/cgi/PeptideAtlas/PASS_View?identifier=PASS00419	Development of the AMT tag database for virus-infected model systems	Processing of quantitative LC-MS datasets	Proteomic Data Statistical Processing	12_IM004_Protein_DE_RM_04-23-13_(IM004_P_N_RM--NA)_SV	IRD	IRD_SV_IM004-P	http://www.fludb.org/brc/svExperimentDetails.spg?expAccession=IRD_SV_IM004-P&decorator=influenza&context=1406753496537
IM004_HAavir_1E4_1d_4_proteomics	IM004-P	IM004_HAavir_10^4_1d_4_proteomics	Preparation of Protein Extracts for Proteomic Analysis	Strong cation exchange fractionation	Reversed-phase capillary LC-MS/MS and LC-MS analyses	proteomics531	IM004-P	PASS00419	PeptideAtlas	PASS00419	https://db.systemsbiology.net/sbeams/cgi/PeptideAtlas/PASS_View?identifier=PASS00419	Development of the AMT tag database for virus-infected model systems	Processing of quantitative LC-MS datasets	Proteomic Data Statistical Processing	12_IM004_Protein_DE_RM_04-23-13_(IM004_P_N_RM--NA)_SV	IRD	IRD_SV_IM004-P	http://www.fludb.org/brc/svExperimentDetails.spg?expAccession=IRD_SV_IM004-P&decorator=influenza&context=1406753496537
IM004_HAavir_1E4_1d_5_proteomics	IM004-P	IM004_HAavir_10^4_1d_5_proteomics	Preparation of Protein Extracts for Proteomic Analysis	Strong cation exchange fractionation	Reversed-phase capillary LC-MS/MS and LC-MS analyses	proteomics532	IM004-P	PASS00419	PeptideAtlas	PASS00419	https://db.systemsbiology.net/sbeams/cgi/PeptideAtlas/PASS_View?identifier=PASS00419	Development of the AMT tag database for virus-infected model systems	Processing of quantitative LC-MS datasets	Proteomic Data Statistical Processing	12_IM004_Protein_DE_RM_04-23-13_(IM004_P_N_RM--NA)_SV	IRD	IRD_SV_IM004-P	http://www.fludb.org/brc/svExperimentDetails.spg?expAccession=IRD_SV_IM004-P&decorator=influenza&context=1406753496537
IM004_HAavir_1E4_2d_1_proteomics	IM004-P	IM004_HAavir_10^4_2d_1_proteomics	Preparation of Protein Extracts for Proteomic Analysis	Strong cation exchange fractionation	Reversed-phase capillary LC-MS/MS and LC-MS analyses	proteomics533	IM004-P	PASS00419	PeptideAtlas	PASS00419	https://db.systemsbiology.net/sbeams/cgi/PeptideAtlas/PASS_View?identifier=PASS00419	Development of the AMT tag database for virus-infected model systems	Processing of quantitative LC-MS datasets	Proteomic Data Statistical Processing	12_IM004_Protein_DE_RM_04-23-13_(IM004_P_N_RM--NA)_SV	IRD	IRD_SV_IM004-P	http://www.fludb.org/brc/svExperimentDetails.spg?expAccession=IRD_SV_IM004-P&decorator=influenza&context=1406753496537
IM004_HAavir_1E4_2d_2_proteomics	IM004-P	IM004_HAavir_10^4_2d_2_proteomics	Preparation of Protein Extracts for Proteomic Analysis	Strong cation exchange fractionation	Reversed-phase capillary LC-MS/MS and LC-MS analyses	proteomics534	IM004-P	PASS00419	PeptideAtlas	PASS00419	https://db.systemsbiology.net/sbeams/cgi/PeptideAtlas/PASS_View?identifier=PASS00419	Development of the AMT tag database for virus-infected model systems	Processing of quantitative LC-MS datasets	Proteomic Data Statistical Processing	12_IM004_Protein_DE_RM_04-23-13_(IM004_P_N_RM--NA)_SV	IRD	IRD_SV_IM004-P	http://www.fludb.org/brc/svExperimentDetails.spg?expAccession=IRD_SV_IM004-P&decorator=influenza&context=1406753496537
IM004_HAavir_1E4_2d_3_proteomics	IM004-P	IM004_HAavir_10^4_2d_3_proteomics	Preparation of Protein Extracts for Proteomic Analysis	Strong cation exchange fractionation	Reversed-phase capillary LC-MS/MS and LC-MS analyses	proteomics535	IM004-P	PASS00419	PeptideAtlas	PASS00419	https://db.systemsbiology.net/sbeams/cgi/PeptideAtlas/PASS_View?identifier=PASS00419	Development of the AMT tag database for virus-infected model systems	Processing of quantitative LC-MS datasets	Proteomic Data Statistical Processing	12_IM004_Protein_DE_RM_04-23-13_(IM004_P_N_RM--NA)_SV	IRD	IRD_SV_IM004-P	http://www.fludb.org/brc/svExperimentDetails.spg?expAccession=IRD_SV_IM004-P&decorator=influenza&context=1406753496537
IM004_HAavir_1E4_2d_4_proteomics	IM004-P	IM004_HAavir_10^4_2d_4_proteomics	Preparation of Protein Extracts for Proteomic Analysis	Strong cation exchange fractionation	Reversed-phase capillary LC-MS/MS and LC-MS analyses	proteomics536	IM004-P	PASS00419	PeptideAtlas	PASS00419	https://db.systemsbiology.net/sbeams/cgi/PeptideAtlas/PASS_View?identifier=PASS00419	Development of the AMT tag database for virus-infected model systems	Processing of quantitative LC-MS datasets	Proteomic Data Statistical Processing	12_IM004_Protein_DE_RM_04-23-13_(IM004_P_N_RM--NA)_SV	IRD	IRD_SV_IM004-P	http://www.fludb.org/brc/svExperimentDetails.spg?expAccession=IRD_SV_IM004-P&decorator=influenza&context=1406753496537
IM004_HAavir_1E4_2d_5_proteomics	IM004-P	IM004_HAavir_10^4_2d_5_proteomics	Preparation of Protein Extracts for Proteomic Analysis	Strong cation exchange fractionation	Reversed-phase capillary LC-MS/MS and LC-MS analyses	proteomics537	IM004-P	PASS00419	PeptideAtlas	PASS00419	https://db.systemsbiology.net/sbeams/cgi/PeptideAtlas/PASS_View?identifier=PASS00419	Development of the AMT tag database for virus-infected model systems	Processing of quantitative LC-MS datasets	Proteomic Data Statistical Processing	12_IM004_Protein_DE_RM_04-23-13_(IM004_P_N_RM--NA)_SV	IRD	IRD_SV_IM004-P	http://www.fludb.org/brc/svExperimentDetails.spg?expAccession=IRD_SV_IM004-P&decorator=influenza&context=1406753496537
IM004_HAavir_1E4_4d_1_proteomics	IM004-P	IM004_HAavir_10^4_4d_1_proteomics	Preparation of Protein Extracts for Proteomic Analysis	Strong cation exchange fractionation	Reversed-phase capillary LC-MS/MS and LC-MS analyses	proteomics538	IM004-P	PASS00419	PeptideAtlas	PASS00419	https://db.systemsbiology.net/sbeams/cgi/PeptideAtlas/PASS_View?identifier=PASS00419	Development of the AMT tag database for virus-infected model systems	Processing of quantitative LC-MS datasets	Proteomic Data Statistical Processing	12_IM004_Protein_DE_RM_04-23-13_(IM004_P_N_RM--NA)_SV	IRD	IRD_SV_IM004-P	http://www.fludb.org/brc/svExperimentDetails.spg?expAccession=IRD_SV_IM004-P&decorator=influenza&context=1406753496537
IM004_HAavir_1E4_4d_2_proteomics	IM004-P	IM004_HAavir_10^4_4d_2_proteomics	Preparation of Protein Extracts for Proteomic Analysis	Strong cation exchange fractionation	Reversed-phase capillary LC-MS/MS and LC-MS analyses	proteomics539	IM004-P	PASS00419	PeptideAtlas	PASS00419	https://db.systemsbiology.net/sbeams/cgi/PeptideAtlas/PASS_View?identifier=PASS00419	Development of the AMT tag database for virus-infected model systems	Processing of quantitative LC-MS datasets	Proteomic Data Statistical Processing	12_IM004_Protein_DE_RM_04-23-13_(IM004_P_N_RM--NA)_SV	IRD	IRD_SV_IM004-P	http://www.fludb.org/brc/svExperimentDetails.spg?expAccession=IRD_SV_IM004-P&decorator=influenza&context=1406753496537
IM004_HAavir_1E4_4d_3_proteomics	IM004-P	IM004_HAavir_10^4_4d_3_proteomics	Preparation of Protein Extracts for Proteomic Analysis	Strong cation exchange fractionation	Reversed-phase capillary LC-MS/MS and LC-MS analyses	proteomics540	IM004-P	PASS00419	PeptideAtlas	PASS00419	https://db.systemsbiology.net/sbeams/cgi/PeptideAtlas/PASS_View?identifier=PASS00419	Development of the AMT tag database for virus-infected model systems	Processing of quantitative LC-MS datasets	Proteomic Data Statistical Processing	12_IM004_Protein_DE_RM_04-23-13_(IM004_P_N_RM--NA)_SV	IRD	IRD_SV_IM004-P	http://www.fludb.org/brc/svExperimentDetails.spg?expAccession=IRD_SV_IM004-P&decorator=influenza&context=1406753496537
IM004_HAavir_1E4_4d_4_proteomics	IM004-P	IM004_HAavir_10^4_4d_4_proteomics	Preparation of Protein Extracts for Proteomic Analysis	Strong cation exchange fractionation	Reversed-phase capillary LC-MS/MS and LC-MS analyses	proteomics541	IM004-P	PASS00419	PeptideAtlas	PASS00419	https://db.systemsbiology.net/sbeams/cgi/PeptideAtlas/PASS_View?identifier=PASS00419	Development of the AMT tag database for virus-infected model systems	Processing of quantitative LC-MS datasets	Proteomic Data Statistical Processing	12_IM004_Protein_DE_RM_04-23-13_(IM004_P_N_RM--NA)_SV	IRD	IRD_SV_IM004-P	http://www.fludb.org/brc/svExperimentDetails.spg?expAccession=IRD_SV_IM004-P&decorator=influenza&context=1406753496537
IM004_HAavir_1E4_4d_5_proteomics	IM004-P	IM004_HAavir_10^4_4d_5_proteomics	Preparation of Protein Extracts for Proteomic Analysis	Strong cation exchange fractionation	Reversed-phase capillary LC-MS/MS and LC-MS analyses	proteomics542	IM004-P	PASS00419	PeptideAtlas	PASS00419	https://db.systemsbiology.net/sbeams/cgi/PeptideAtlas/PASS_View?identifier=PASS00419	Development of the AMT tag database for virus-infected model systems	Processing of quantitative LC-MS datasets	Proteomic Data Statistical Processing	12_IM004_Protein_DE_RM_04-23-13_(IM004_P_N_RM--NA)_SV	IRD	IRD_SV_IM004-P	http://www.fludb.org/brc/svExperimentDetails.spg?expAccession=IRD_SV_IM004-P&decorator=influenza&context=1406753496537
IM004_HAavir_1E4_7d_1_proteomics	IM004-P	IM004_HAavir_10^4_7d_1_proteomics	Preparation of Protein Extracts for Proteomic Analysis	Strong cation exchange fractionation	Reversed-phase capillary LC-MS/MS and LC-MS analyses	proteomics543	IM004-P	PASS00419	PeptideAtlas	PASS00419	https://db.systemsbiology.net/sbeams/cgi/PeptideAtlas/PASS_View?identifier=PASS00419	Development of the AMT tag database for virus-infected model systems	Processing of quantitative LC-MS datasets	Proteomic Data Statistical Processing	12_IM004_Protein_DE_RM_04-23-13_(IM004_P_N_RM--NA)_SV	IRD	IRD_SV_IM004-P	http://www.fludb.org/brc/svExperimentDetails.spg?expAccession=IRD_SV_IM004-P&decorator=influenza&context=1406753496537
IM004_HAavir_1E4_7d_2_proteomics	IM004-P	IM004_HAavir_10^4_7d_2_proteomics	Preparation of Protein Extracts for Proteomic Analysis	Strong cation exchange fractionation	Reversed-phase capillary LC-MS/MS and LC-MS analyses	proteomics544	IM004-P	PASS00419	PeptideAtlas	PASS00419	https://db.systemsbiology.net/sbeams/cgi/PeptideAtlas/PASS_View?identifier=PASS00419	Development of the AMT tag database for virus-infected model systems	Processing of quantitative LC-MS datasets	Proteomic Data Statistical Processing	12_IM004_Protein_DE_RM_04-23-13_(IM004_P_N_RM--NA)_SV	IRD	IRD_SV_IM004-P	http://www.fludb.org/brc/svExperimentDetails.spg?expAccession=IRD_SV_IM004-P&decorator=influenza&context=1406753496537
IM004_HAavir_1E4_7d_3_proteomics	IM004-P	IM004_HAavir_10^4_7d_3_proteomics	Preparation of Protein Extracts for Proteomic Analysis	Strong cation exchange fractionation	Reversed-phase capillary LC-MS/MS and LC-MS analyses	proteomics545	IM004-P	PASS00419	PeptideAtlas	PASS00419	https://db.systemsbiology.net/sbeams/cgi/PeptideAtlas/PASS_View?identifier=PASS00419	Development of the AMT tag database for virus-infected model systems	Processing of quantitative LC-MS datasets	Proteomic Data Statistical Processing	12_IM004_Protein_DE_RM_04-23-13_(IM004_P_N_RM--NA)_SV	IRD	IRD_SV_IM004-P	http://www.fludb.org/brc/svExperimentDetails.spg?expAccession=IRD_SV_IM004-P&decorator=influenza&context=1406753496537
IM004_HAavir_1E4_7d_4_proteomics	IM004-P	IM004_HAavir_10^4_7d_4_proteomics	Preparation of Protein Extracts for Proteomic Analysis	Strong cation exchange fractionation	Reversed-phase capillary LC-MS/MS and LC-MS analyses	proteomics546	IM004-P	PASS00419	PeptideAtlas	PASS00419	https://db.systemsbiology.net/sbeams/cgi/PeptideAtlas/PASS_View?identifier=PASS00419	Development of the AMT tag database for virus-infected model systems	Processing of quantitative LC-MS datasets	Proteomic Data Statistical Processing	12_IM004_Protein_DE_RM_04-23-13_(IM004_P_N_RM--NA)_SV	IRD	IRD_SV_IM004-P	http://www.fludb.org/brc/svExperimentDetails.spg?expAccession=IRD_SV_IM004-P&decorator=influenza&context=1406753496537
IM004_HAavir_1E4_7d_5_proteomics	IM004-P	IM004_HAavir_10^4_7d_5_proteomics	Preparation of Protein Extracts for Proteomic Analysis	Strong cation exchange fractionation	Reversed-phase capillary LC-MS/MS and LC-MS analyses	proteomics547	IM004-P	PASS00419	PeptideAtlas	PASS00419	https://db.systemsbiology.net/sbeams/cgi/PeptideAtlas/PASS_View?identifier=PASS00419	Development of the AMT tag database for virus-infected model systems	Processing of quantitative LC-MS datasets	Proteomic Data Statistical Processing	12_IM004_Protein_DE_RM_04-23-13_(IM004_P_N_RM--NA)_SV	IRD	IRD_SV_IM004-P	http://www.fludb.org/brc/svExperimentDetails.spg?expAccession=IRD_SV_IM004-P&decorator=influenza&context=1406753496537
IM004_Mock_1d_1_proteomics	IM004-P	IM004_Mock_1d_1_proteomics	Preparation of Protein Extracts for Proteomic Analysis	Strong cation exchange fractionation	Reversed-phase capillary LC-MS/MS and LC-MS analyses	proteomics548	IM004-P	PASS00419	PeptideAtlas	PASS00419	https://db.systemsbiology.net/sbeams/cgi/PeptideAtlas/PASS_View?identifier=PASS00419	Development of the AMT tag database for virus-infected model systems	Processing of quantitative LC-MS datasets	Proteomic Data Statistical Processing	12_IM004_Protein_DE_RM_04-23-13_(IM004_P_N_RM--NA)_SV	IRD	IRD_SV_IM004-P	http://www.fludb.org/brc/svExperimentDetails.spg?expAccession=IRD_SV_IM004-P&decorator=influenza&context=1406753496537
IM004_Mock_1d_2_proteomics	IM004-P	IM004_Mock_1d_2_proteomics	Preparation of Protein Extracts for Proteomic Analysis	Strong cation exchange fractionation	Reversed-phase capillary LC-MS/MS and LC-MS analyses	proteomics549	IM004-P	PASS00419	PeptideAtlas	PASS00419	https://db.systemsbiology.net/sbeams/cgi/PeptideAtlas/PASS_View?identifier=PASS00419	Development of the AMT tag database for virus-infected model systems	Processing of quantitative LC-MS datasets	Proteomic Data Statistical Processing	12_IM004_Protein_DE_RM_04-23-13_(IM004_P_N_RM--NA)_SV	IRD	IRD_SV_IM004-P	http://www.fludb.org/brc/svExperimentDetails.spg?expAccession=IRD_SV_IM004-P&decorator=influenza&context=1406753496537
IM004_Mock_1d_3_proteomics	IM004-P	IM004_Mock_1d_3_proteomics	Preparation of Protein Extracts for Proteomic Analysis	Strong cation exchange fractionation	Reversed-phase capillary LC-MS/MS and LC-MS analyses	proteomics550	IM004-P	PASS00419	PeptideAtlas	PASS00419	https://db.systemsbiology.net/sbeams/cgi/PeptideAtlas/PASS_View?identifier=PASS00419	Development of the AMT tag database for virus-infected model systems	Processing of quantitative LC-MS datasets	Proteomic Data Statistical Processing	12_IM004_Protein_DE_RM_04-23-13_(IM004_P_N_RM--NA)_SV	IRD	IRD_SV_IM004-P	http://www.fludb.org/brc/svExperimentDetails.spg?expAccession=IRD_SV_IM004-P&decorator=influenza&context=1406753496537
IM004_Mock_2d_1_proteomics	IM004-P	IM004_Mock_2d_1_proteomics	Preparation of Protein Extracts for Proteomic Analysis	Strong cation exchange fractionation	Reversed-phase capillary LC-MS/MS and LC-MS analyses	proteomics551	IM004-P	PASS00419	PeptideAtlas	PASS00419	https://db.systemsbiology.net/sbeams/cgi/PeptideAtlas/PASS_View?identifier=PASS00419	Development of the AMT tag database for virus-infected model systems	Processing of quantitative LC-MS datasets	Proteomic Data Statistical Processing	12_IM004_Protein_DE_RM_04-23-13_(IM004_P_N_RM--NA)_SV	IRD	IRD_SV_IM004-P	http://www.fludb.org/brc/svExperimentDetails.spg?expAccession=IRD_SV_IM004-P&decorator=influenza&context=1406753496537
IM004_Mock_2d_2_proteomics	IM004-P	IM004_Mock_2d_2_proteomics	Preparation of Protein Extracts for Proteomic Analysis	Strong cation exchange fractionation	Reversed-phase capillary LC-MS/MS and LC-MS analyses	proteomics552	IM004-P	PASS00419	PeptideAtlas	PASS00419	https://db.systemsbiology.net/sbeams/cgi/PeptideAtlas/PASS_View?identifier=PASS00419	Development of the AMT tag database for virus-infected model systems	Processing of quantitative LC-MS datasets	Proteomic Data Statistical Processing	12_IM004_Protein_DE_RM_04-23-13_(IM004_P_N_RM--NA)_SV	IRD	IRD_SV_IM004-P	http://www.fludb.org/brc/svExperimentDetails.spg?expAccession=IRD_SV_IM004-P&decorator=influenza&context=1406753496537
IM004_Mock_2d_3_proteomics	IM004-P	IM004_Mock_2d_3_proteomics	Preparation of Protein Extracts for Proteomic Analysis	Strong cation exchange fractionation	Reversed-phase capillary LC-MS/MS and LC-MS analyses	proteomics553	IM004-P	PASS00419	PeptideAtlas	PASS00419	https://db.systemsbiology.net/sbeams/cgi/PeptideAtlas/PASS_View?identifier=PASS00419	Development of the AMT tag database for virus-infected model systems	Processing of quantitative LC-MS datasets	Proteomic Data Statistical Processing	12_IM004_Protein_DE_RM_04-23-13_(IM004_P_N_RM--NA)_SV	IRD	IRD_SV_IM004-P	http://www.fludb.org/brc/svExperimentDetails.spg?expAccession=IRD_SV_IM004-P&decorator=influenza&context=1406753496537
IM004_Mock_4d_1_proteomics	IM004-P	IM004_Mock_4d_1_proteomics	Preparation of Protein Extracts for Proteomic Analysis	Strong cation exchange fractionation	Reversed-phase capillary LC-MS/MS and LC-MS analyses	proteomics554	IM004-P	PASS00419	PeptideAtlas	PASS00419	https://db.systemsbiology.net/sbeams/cgi/PeptideAtlas/PASS_View?identifier=PASS00419	Development of the AMT tag database for virus-infected model systems	Processing of quantitative LC-MS datasets	Proteomic Data Statistical Processing	12_IM004_Protein_DE_RM_04-23-13_(IM004_P_N_RM--NA)_SV	IRD	IRD_SV_IM004-P	http://www.fludb.org/brc/svExperimentDetails.spg?expAccession=IRD_SV_IM004-P&decorator=influenza&context=1406753496537
IM004_Mock_4d_2_proteomics	IM004-P	IM004_Mock_4d_2_proteomics	Preparation of Protein Extracts for Proteomic Analysis	Strong cation exchange fractionation	Reversed-phase capillary LC-MS/MS and LC-MS analyses	proteomics555	IM004-P	PASS00419	PeptideAtlas	PASS00419	https://db.systemsbiology.net/sbeams/cgi/PeptideAtlas/PASS_View?identifier=PASS00419	Development of the AMT tag database for virus-infected model systems	Processing of quantitative LC-MS datasets	Proteomic Data Statistical Processing	12_IM004_Protein_DE_RM_04-23-13_(IM004_P_N_RM--NA)_SV	IRD	IRD_SV_IM004-P	http://www.fludb.org/brc/svExperimentDetails.spg?expAccession=IRD_SV_IM004-P&decorator=influenza&context=1406753496537
IM004_Mock_4d_3_proteomics	IM004-P	IM004_Mock_4d_3_proteomics	Preparation of Protein Extracts for Proteomic Analysis	Strong cation exchange fractionation	Reversed-phase capillary LC-MS/MS and LC-MS analyses	proteomics556	IM004-P	PASS00419	PeptideAtlas	PASS00419	https://db.systemsbiology.net/sbeams/cgi/PeptideAtlas/PASS_View?identifier=PASS00419	Development of the AMT tag database for virus-infected model systems	Processing of quantitative LC-MS datasets	Proteomic Data Statistical Processing	12_IM004_Protein_DE_RM_04-23-13_(IM004_P_N_RM--NA)_SV	IRD	IRD_SV_IM004-P	http://www.fludb.org/brc/svExperimentDetails.spg?expAccession=IRD_SV_IM004-P&decorator=influenza&context=1406753496537
IM004_Mock_7d_1_proteomics	IM004-P	IM004_Mock_7d_1_proteomics	Preparation of Protein Extracts for Proteomic Analysis	Strong cation exchange fractionation	Reversed-phase capillary LC-MS/MS and LC-MS analyses	proteomics557	IM004-P	PASS00419	PeptideAtlas	PASS00419	https://db.systemsbiology.net/sbeams/cgi/PeptideAtlas/PASS_View?identifier=PASS00419	Development of the AMT tag database for virus-infected model systems	Processing of quantitative LC-MS datasets	Proteomic Data Statistical Processing	12_IM004_Protein_DE_RM_04-23-13_(IM004_P_N_RM--NA)_SV	IRD	IRD_SV_IM004-P	http://www.fludb.org/brc/svExperimentDetails.spg?expAccession=IRD_SV_IM004-P&decorator=influenza&context=1406753496537
IM004_Mock_7d_2_proteomics	IM004-P	IM004_Mock_7d_2_proteomics	Preparation of Protein Extracts for Proteomic Analysis	Strong cation exchange fractionation	Reversed-phase capillary LC-MS/MS and LC-MS analyses	proteomics558	IM004-P	PASS00419	PeptideAtlas	PASS00419	https://db.systemsbiology.net/sbeams/cgi/PeptideAtlas/PASS_View?identifier=PASS00419	Development of the AMT tag database for virus-infected model systems	Processing of quantitative LC-MS datasets	Proteomic Data Statistical Processing	12_IM004_Protein_DE_RM_04-23-13_(IM004_P_N_RM--NA)_SV	IRD	IRD_SV_IM004-P	http://www.fludb.org/brc/svExperimentDetails.spg?expAccession=IRD_SV_IM004-P&decorator=influenza&context=1406753496537
IM004_Mock_7d_3_proteomics	IM004-P	IM004_Mock_7d_3_proteomics	Preparation of Protein Extracts for Proteomic Analysis	Strong cation exchange fractionation	Reversed-phase capillary LC-MS/MS and LC-MS analyses	proteomics559	IM004-P	PASS00419	PeptideAtlas	PASS00419	https://db.systemsbiology.net/sbeams/cgi/PeptideAtlas/PASS_View?identifier=PASS00419	Development of the AMT tag database for virus-infected model systems	Processing of quantitative LC-MS datasets	Proteomic Data Statistical Processing	12_IM004_Protein_DE_RM_04-23-13_(IM004_P_N_RM--NA)_SV	IRD	IRD_SV_IM004-P	http://www.fludb.org/brc/svExperimentDetails.spg?expAccession=IRD_SV_IM004-P&decorator=influenza&context=1406753496537
IM005_Mock_1d_1_proteomics	IM005-P	IM005_Mock_1d_1_proteomics	Preparation of Protein Extracts for Proteomic Analysis	Strong cation exchange fractionation	Reversed-phase capillary LC-MS/MS and LC-MS analyses	proteomics560	IM005-P	PASS00420	PeptideAtlas	PASS00420	https://db.systemsbiology.net/sbeams/cgi/PeptideAtlas/PASS_View?identifier=PASS00420	Development of the AMT tag database for virus-infected model systems	Processing of quantitative LC-MS datasets	Proteomic Data Statistical Processing	12_Protein_DE_RM_IM005_BRC	IRD	IRD_SV_IM005-P	http://www.fludb.org/brc/svExperimentDetails.spg?expAccession=IRD_SV_IM005-P&decorator=influenza&context=1406753496537
IM005_Mock_1d_2_proteomics	IM005-P	IM005_Mock_1d_2_proteomics	Preparation of Protein Extracts for Proteomic Analysis	Strong cation exchange fractionation	Reversed-phase capillary LC-MS/MS and LC-MS analyses	proteomics561	IM005-P	PASS00420	PeptideAtlas	PASS00420	https://db.systemsbiology.net/sbeams/cgi/PeptideAtlas/PASS_View?identifier=PASS00420	Development of the AMT tag database for virus-infected model systems	Processing of quantitative LC-MS datasets	Proteomic Data Statistical Processing	12_Protein_DE_RM_IM005_BRC	IRD	IRD_SV_IM005-P	http://www.fludb.org/brc/svExperimentDetails.spg?expAccession=IRD_SV_IM005-P&decorator=influenza&context=1406753496537
IM005_Mock_1d_3_proteomics	IM005-P	IM005_Mock_1d_3_proteomics	Preparation of Protein Extracts for Proteomic Analysis	Strong cation exchange fractionation	Reversed-phase capillary LC-MS/MS and LC-MS analyses	proteomics562	IM005-P	PASS00420	PeptideAtlas	PASS00420	https://db.systemsbiology.net/sbeams/cgi/PeptideAtlas/PASS_View?identifier=PASS00420	Development of the AMT tag database for virus-infected model systems	Processing of quantitative LC-MS datasets	Proteomic Data Statistical Processing	12_Protein_DE_RM_IM005_BRC	IRD	IRD_SV_IM005-P	http://www.fludb.org/brc/svExperimentDetails.spg?expAccession=IRD_SV_IM005-P&decorator=influenza&context=1406753496537
IM005_Mock_2d_1_proteomics	IM005-P	IM005_Mock_2d_1_proteomics	Preparation of Protein Extracts for Proteomic Analysis	Strong cation exchange fractionation	Reversed-phase capillary LC-MS/MS and LC-MS analyses	proteomics563	IM005-P	PASS00420	PeptideAtlas	PASS00420	https://db.systemsbiology.net/sbeams/cgi/PeptideAtlas/PASS_View?identifier=PASS00420	Development of the AMT tag database for virus-infected model systems	Processing of quantitative LC-MS datasets	Proteomic Data Statistical Processing	12_Protein_DE_RM_IM005_BRC	IRD	IRD_SV_IM005-P	http://www.fludb.org/brc/svExperimentDetails.spg?expAccession=IRD_SV_IM005-P&decorator=influenza&context=1406753496537
IM005_Mock_2d_2_proteomics	IM005-P	IM005_Mock_2d_2_proteomics	Preparation of Protein Extracts for Proteomic Analysis	Strong cation exchange fractionation	Reversed-phase capillary LC-MS/MS and LC-MS analyses	proteomics564	IM005-P	PASS00420	PeptideAtlas	PASS00420	https://db.systemsbiology.net/sbeams/cgi/PeptideAtlas/PASS_View?identifier=PASS00420	Development of the AMT tag database for virus-infected model systems	Processing of quantitative LC-MS datasets	Proteomic Data Statistical Processing	12_Protein_DE_RM_IM005_BRC	IRD	IRD_SV_IM005-P	http://www.fludb.org/brc/svExperimentDetails.spg?expAccession=IRD_SV_IM005-P&decorator=influenza&context=1406753496537
IM005_Mock_2d_3_proteomics	IM005-P	IM005_Mock_2d_3_proteomics	Preparation of Protein Extracts for Proteomic Analysis	Strong cation exchange fractionation	Reversed-phase capillary LC-MS/MS and LC-MS analyses	proteomics565	IM005-P	PASS00420	PeptideAtlas	PASS00420	https://db.systemsbiology.net/sbeams/cgi/PeptideAtlas/PASS_View?identifier=PASS00420	Development of the AMT tag database for virus-infected model systems	Processing of quantitative LC-MS datasets	Proteomic Data Statistical Processing	12_Protein_DE_RM_IM005_BRC	IRD	IRD_SV_IM005-P	http://www.fludb.org/brc/svExperimentDetails.spg?expAccession=IRD_SV_IM005-P&decorator=influenza&context=1406753496537
IM005_Mock_4d_1_proteomics	IM005-P	IM005_Mock_4d_1_proteomics	Preparation of Protein Extracts for Proteomic Analysis	Strong cation exchange fractionation	Reversed-phase capillary LC-MS/MS and LC-MS analyses	proteomics566	IM005-P	PASS00420	PeptideAtlas	PASS00420	https://db.systemsbiology.net/sbeams/cgi/PeptideAtlas/PASS_View?identifier=PASS00420	Development of the AMT tag database for virus-infected model systems	Processing of quantitative LC-MS datasets	Proteomic Data Statistical Processing	12_Protein_DE_RM_IM005_BRC	IRD	IRD_SV_IM005-P	http://www.fludb.org/brc/svExperimentDetails.spg?expAccession=IRD_SV_IM005-P&decorator=influenza&context=1406753496537
IM005_Mock_4d_2_proteomics	IM005-P	IM005_Mock_4d_2_proteomics	Preparation of Protein Extracts for Proteomic Analysis	Strong cation exchange fractionation	Reversed-phase capillary LC-MS/MS and LC-MS analyses	proteomics567	IM005-P	PASS00420	PeptideAtlas	PASS00420	https://db.systemsbiology.net/sbeams/cgi/PeptideAtlas/PASS_View?identifier=PASS00420	Development of the AMT tag database for virus-infected model systems	Processing of quantitative LC-MS datasets	Proteomic Data Statistical Processing	12_Protein_DE_RM_IM005_BRC	IRD	IRD_SV_IM005-P	http://www.fludb.org/brc/svExperimentDetails.spg?expAccession=IRD_SV_IM005-P&decorator=influenza&context=1406753496537
IM005_Mock_4d_3_proteomics	IM005-P	IM005_Mock_4d_3_proteomics	Preparation of Protein Extracts for Proteomic Analysis	Strong cation exchange fractionation	Reversed-phase capillary LC-MS/MS and LC-MS analyses	proteomics568	IM005-P	PASS00420	PeptideAtlas	PASS00420	https://db.systemsbiology.net/sbeams/cgi/PeptideAtlas/PASS_View?identifier=PASS00420	Development of the AMT tag database for virus-infected model systems	Processing of quantitative LC-MS datasets	Proteomic Data Statistical Processing	12_Protein_DE_RM_IM005_BRC	IRD	IRD_SV_IM005-P	http://www.fludb.org/brc/svExperimentDetails.spg?expAccession=IRD_SV_IM005-P&decorator=influenza&context=1406753496537
IM005_Mock_7d_1_proteomics	IM005-P	IM005_Mock_7d_1_proteomics	Preparation of Protein Extracts for Proteomic Analysis	Strong cation exchange fractionation	Reversed-phase capillary LC-MS/MS and LC-MS analyses	proteomics569	IM005-P	PASS00420	PeptideAtlas	PASS00420	https://db.systemsbiology.net/sbeams/cgi/PeptideAtlas/PASS_View?identifier=PASS00420	Development of the AMT tag database for virus-infected model systems	Processing of quantitative LC-MS datasets	Proteomic Data Statistical Processing	12_Protein_DE_RM_IM005_BRC	IRD	IRD_SV_IM005-P	http://www.fludb.org/brc/svExperimentDetails.spg?expAccession=IRD_SV_IM005-P&decorator=influenza&context=1406753496537
IM005_Mock_7d_2_proteomics	IM005-P	IM005_Mock_7d_2_proteomics	Preparation of Protein Extracts for Proteomic Analysis	Strong cation exchange fractionation	Reversed-phase capillary LC-MS/MS and LC-MS analyses	proteomics570	IM005-P	PASS00420	PeptideAtlas	PASS00420	https://db.systemsbiology.net/sbeams/cgi/PeptideAtlas/PASS_View?identifier=PASS00420	Development of the AMT tag database for virus-infected model systems	Processing of quantitative LC-MS datasets	Proteomic Data Statistical Processing	12_Protein_DE_RM_IM005_BRC	IRD	IRD_SV_IM005-P	http://www.fludb.org/brc/svExperimentDetails.spg?expAccession=IRD_SV_IM005-P&decorator=influenza&context=1406753496537
IM005_Mock_7d_3_proteomics	IM005-P	IM005_Mock_7d_3_proteomics	Preparation of Protein Extracts for Proteomic Analysis	Strong cation exchange fractionation	Reversed-phase capillary LC-MS/MS and LC-MS analyses	proteomics571	IM005-P	PASS00420	PeptideAtlas	PASS00420	https://db.systemsbiology.net/sbeams/cgi/PeptideAtlas/PASS_View?identifier=PASS00420	Development of the AMT tag database for virus-infected model systems	Processing of quantitative LC-MS datasets	Proteomic Data Statistical Processing	12_Protein_DE_RM_IM005_BRC	IRD	IRD_SV_IM005-P	http://www.fludb.org/brc/svExperimentDetails.spg?expAccession=IRD_SV_IM005-P&decorator=influenza&context=1406753496537
IM005_PB2_627E_1E4pfu_1d_1_proteomics	IM005-P	IM005_PB2_627E_10^4pfu_1d_1_proteomics	Preparation of Protein Extracts for Proteomic Analysis	Strong cation exchange fractionation	Reversed-phase capillary LC-MS/MS and LC-MS analyses	proteomics572	IM005-P	PASS00420	PeptideAtlas	PASS00420	https://db.systemsbiology.net/sbeams/cgi/PeptideAtlas/PASS_View?identifier=PASS00420	Development of the AMT tag database for virus-infected model systems	Processing of quantitative LC-MS datasets	Proteomic Data Statistical Processing	12_Protein_DE_RM_IM005_BRC	IRD	IRD_SV_IM005-P	http://www.fludb.org/brc/svExperimentDetails.spg?expAccession=IRD_SV_IM005-P&decorator=influenza&context=1406753496537
IM005_PB2_627E_1E4pfu_1d_2_proteomics	IM005-P	IM005_PB2_627E_10^4pfu_1d_2_proteomics	Preparation of Protein Extracts for Proteomic Analysis	Strong cation exchange fractionation	Reversed-phase capillary LC-MS/MS and LC-MS analyses	proteomics573	IM005-P	PASS00420	PeptideAtlas	PASS00420	https://db.systemsbiology.net/sbeams/cgi/PeptideAtlas/PASS_View?identifier=PASS00420	Development of the AMT tag database for virus-infected model systems	Processing of quantitative LC-MS datasets	Proteomic Data Statistical Processing	12_Protein_DE_RM_IM005_BRC	IRD	IRD_SV_IM005-P	http://www.fludb.org/brc/svExperimentDetails.spg?expAccession=IRD_SV_IM005-P&decorator=influenza&context=1406753496537
[truncated: 218 more rows]
