# Supplementary material for: A comprehensive collection of systems biology data characterizing the host response to viral infection
Source: Sci Data. 2014 Oct 14;1:140033. doi: 10.1038/sdata.2014.33 (PMC4410982; doi:10.1038/sdata.2014.33)
Supplement: Supplementary file 1 [file sdata201433-isa1.zip › a_JCVI_agilent.txt]

Sample Name	Comment[study ID]	Comment[External Sample ID]	Protocol REF	Protocol REF	Protocol REF	Assay Name	Raw Data File	Comment[Data Repository]	Comment[Data Record Accession]	Comment[Data Record URL]	Protocol REF	Derived Data File	Comment[Data Repository]	Comment[Data Record Accession]	Comment[Data Record URL]
#transcriptome profiling, human
ECL001_EMC_0h_1_array	ECL001-R	ECL001_EMC_0h_1_array	Isolation of Total RNA and Quality Control	Labeling and Quantification of Total RNA for Agilent Microarray	Agilent Microarray Hybridization and Scanning	agilent1	GSM1096530_US93503719_251485073369_S01_GE1_107_Sep09_1_3.txt.gz	GEO	GSM1096530	http://www.ncbi.nlm.nih.gov/geo/query/acc.cgi?acc=GSM1096530	Agilent Microarray Processing and Expression Analysis	10_ECL001_Array_DE_Result_Matrix_07-19-13_SV_(ECL001_R_DE_RM--NA)	IRD	IRD_SV_ECL001-R	http://www.fludb.org/brc/svExperimentDetails.spg?expAccession=IRD_SV_ECL001-R&decorator=influenza&context=1406753496537
ECL001_EMC_0h_2_array	ECL001-R	ECL001_EMC_0h_2_array	Isolation of Total RNA and Quality Control	Labeling and Quantification of Total RNA for Agilent Microarray	Agilent Microarray Hybridization and Scanning	agilent2	GSM1096515_US93503719_251485073365_S01_GE1_107_Sep09_1_2.txt.gz	GEO	GSM1096515	http://www.ncbi.nlm.nih.gov/geo/query/acc.cgi?acc=GSM1096515	Agilent Microarray Processing and Expression Analysis	10_ECL001_Array_DE_Result_Matrix_07-19-13_SV_(ECL001_R_DE_RM--NA)	IRD	IRD_SV_ECL001-R	http://www.fludb.org/brc/svExperimentDetails.spg?expAccession=IRD_SV_ECL001-R&decorator=influenza&context=1406753496537
ECL001_EMC_0h_3_array	ECL001-R	ECL001_EMC_0h_3_array	Isolation of Total RNA and Quality Control	Labeling and Quantification of Total RNA for Agilent Microarray	Agilent Microarray Hybridization and Scanning	agilent3	GSM1096512_US93503719_251485073364_S01_GE1_107_Sep09_1_2.txt.gz	GEO	GSM1096512	http://www.ncbi.nlm.nih.gov/geo/query/acc.cgi?acc=GSM1096512	Agilent Microarray Processing and Expression Analysis	10_ECL001_Array_DE_Result_Matrix_07-19-13_SV_(ECL001_R_DE_RM--NA)	IRD	IRD_SV_ECL001-R	http://www.fludb.org/brc/svExperimentDetails.spg?expAccession=IRD_SV_ECL001-R&decorator=influenza&context=1406753496537
ECL001_EMC_12h_2_array	ECL001-R	ECL001_EMC_12h_2_array	Isolation of Total RNA and Quality Control	Labeling and Quantification of Total RNA for Agilent Microarray	Agilent Microarray Hybridization and Scanning	agilent4	GSM1096529_US93503719_251485073369_S01_GE1_107_Sep09_1_2.txt.gz	GEO	GSM1096529	http://www.ncbi.nlm.nih.gov/geo/query/acc.cgi?acc=GSM1096529	Agilent Microarray Processing and Expression Analysis	10_ECL001_Array_DE_Result_Matrix_07-19-13_SV_(ECL001_R_DE_RM--NA)	IRD	IRD_SV_ECL001-R	http://www.fludb.org/brc/svExperimentDetails.spg?expAccession=IRD_SV_ECL001-R&decorator=influenza&context=1406753496537
ECL001_EMC_12h_3_array	ECL001-R	ECL001_EMC_12h_3_array	Isolation of Total RNA and Quality Control	Labeling and Quantification of Total RNA for Agilent Microarray	Agilent Microarray Hybridization and Scanning	agilent5	GSM1096526_US93503719_251485073368_S01_GE1_107_Sep09_1_2.txt.gz	GEO	GSM1096526	http://www.ncbi.nlm.nih.gov/geo/query/acc.cgi?acc=GSM1096526	Agilent Microarray Processing and Expression Analysis	10_ECL001_Array_DE_Result_Matrix_07-19-13_SV_(ECL001_R_DE_RM--NA)	IRD	IRD_SV_ECL001-R	http://www.fludb.org/brc/svExperimentDetails.spg?expAccession=IRD_SV_ECL001-R&decorator=influenza&context=1406753496537
ECL001_EMC_18h_1_array	ECL001-R	ECL001_EMC_18h_1_array	Isolation of Total RNA and Quality Control	Labeling and Quantification of Total RNA for Agilent Microarray	Agilent Microarray Hybridization and Scanning	agilent6	GSM1096540_US93503719_251485073373_S01_GE1_107_Sep09_1_1.txt.gz	GEO	GSM1096540	http://www.ncbi.nlm.nih.gov/geo/query/acc.cgi?acc=GSM1096540	Agilent Microarray Processing and Expression Analysis	10_ECL001_Array_DE_Result_Matrix_07-19-13_SV_(ECL001_R_DE_RM--NA)	IRD	IRD_SV_ECL001-R	http://www.fludb.org/brc/svExperimentDetails.spg?expAccession=IRD_SV_ECL001-R&decorator=influenza&context=1406753496537
ECL001_EMC_18h_2_array	ECL001-R	ECL001_EMC_18h_2_array	Isolation of Total RNA and Quality Control	Labeling and Quantification of Total RNA for Agilent Microarray	Agilent Microarray Hybridization and Scanning	agilent7	GSM1096536_US93503719_251485073371_S01_GE1_107_Sep09_1_3.txt.gz	GEO	GSM1096536	http://www.ncbi.nlm.nih.gov/geo/query/acc.cgi?acc=GSM1096536	Agilent Microarray Processing and Expression Analysis	10_ECL001_Array_DE_Result_Matrix_07-19-13_SV_(ECL001_R_DE_RM--NA)	IRD	IRD_SV_ECL001-R	http://www.fludb.org/brc/svExperimentDetails.spg?expAccession=IRD_SV_ECL001-R&decorator=influenza&context=1406753496537
ECL001_EMC_18h_3_array	ECL001-R	ECL001_EMC_18h_3_array	Isolation of Total RNA and Quality Control	Labeling and Quantification of Total RNA for Agilent Microarray	Agilent Microarray Hybridization and Scanning	agilent8	GSM1096532_US93503719_251485073370_S01_GE1_107_Sep09_1_3.txt.gz	GEO	GSM1096532	http://www.ncbi.nlm.nih.gov/geo/query/acc.cgi?acc=GSM1096532	Agilent Microarray Processing and Expression Analysis	10_ECL001_Array_DE_Result_Matrix_07-19-13_SV_(ECL001_R_DE_RM--NA)	IRD	IRD_SV_ECL001-R	http://www.fludb.org/brc/svExperimentDetails.spg?expAccession=IRD_SV_ECL001-R&decorator=influenza&context=1406753496537
ECL001_EMC_24h_1_array	ECL001-R	ECL001_EMC_24h_1_array	Isolation of Total RNA and Quality Control	Labeling and Quantification of Total RNA for Agilent Microarray	Agilent Microarray Hybridization and Scanning	agilent9	GSM1096528_US93503719_251485073369_S01_GE1_107_Sep09_1_1.txt.gz	GEO	GSM1096528	http://www.ncbi.nlm.nih.gov/geo/query/acc.cgi?acc=GSM1096528	Agilent Microarray Processing and Expression Analysis	10_ECL001_Array_DE_Result_Matrix_07-19-13_SV_(ECL001_R_DE_RM--NA)	IRD	IRD_SV_ECL001-R	http://www.fludb.org/brc/svExperimentDetails.spg?expAccession=IRD_SV_ECL001-R&decorator=influenza&context=1406753496537
ECL001_EMC_24h_2_array	ECL001-R	ECL001_EMC_24h_2_array	Isolation of Total RNA and Quality Control	Labeling and Quantification of Total RNA for Agilent Microarray	Agilent Microarray Hybridization and Scanning	agilent10	GSM1096513_US93503719_251485073364_S01_GE1_107_Sep09_1_4.txt.gz	GEO	GSM1096513	http://www.ncbi.nlm.nih.gov/geo/query/acc.cgi?acc=GSM1096513	Agilent Microarray Processing and Expression Analysis	10_ECL001_Array_DE_Result_Matrix_07-19-13_SV_(ECL001_R_DE_RM--NA)	IRD	IRD_SV_ECL001-R	http://www.fludb.org/brc/svExperimentDetails.spg?expAccession=IRD_SV_ECL001-R&decorator=influenza&context=1406753496537
ECL001_EMC_24h_3_array	ECL001-R	ECL001_EMC_24h_3_array	Isolation of Total RNA and Quality Control	Labeling and Quantification of Total RNA for Agilent Microarray	Agilent Microarray Hybridization and Scanning	agilent11	GSM1096519_US93503719_251485073366_S01_GE1_107_Sep09_1_3.txt.gz	GEO	GSM1096519	http://www.ncbi.nlm.nih.gov/geo/query/acc.cgi?acc=GSM1096519	Agilent Microarray Processing and Expression Analysis	10_ECL001_Array_DE_Result_Matrix_07-19-13_SV_(ECL001_R_DE_RM--NA)	IRD	IRD_SV_ECL001-R	http://www.fludb.org/brc/svExperimentDetails.spg?expAccession=IRD_SV_ECL001-R&decorator=influenza&context=1406753496537
ECL001_EMC_3h_1_array	ECL001-R	ECL001_EMC_3h_1_array	Isolation of Total RNA and Quality Control	Labeling and Quantification of Total RNA for Agilent Microarray	Agilent Microarray Hybridization and Scanning	agilent12	GSM1096521_US93503719_251485073367_S01_GE1_107_Sep09_1_1.txt.gz	GEO	GSM1096521	http://www.ncbi.nlm.nih.gov/geo/query/acc.cgi?acc=GSM1096521	Agilent Microarray Processing and Expression Analysis	10_ECL001_Array_DE_Result_Matrix_07-19-13_SV_(ECL001_R_DE_RM--NA)	IRD	IRD_SV_ECL001-R	http://www.fludb.org/brc/svExperimentDetails.spg?expAccession=IRD_SV_ECL001-R&decorator=influenza&context=1406753496537
ECL001_EMC_3h_2_array	ECL001-R	ECL001_EMC_3h_2_array	Isolation of Total RNA and Quality Control	Labeling and Quantification of Total RNA for Agilent Microarray	Agilent Microarray Hybridization and Scanning	agilent13	GSM1096517_US93503719_251485073365_S01_GE1_107_Sep09_1_4.txt.gz	GEO	GSM1096517	http://www.ncbi.nlm.nih.gov/geo/query/acc.cgi?acc=GSM1096517	Agilent Microarray Processing and Expression Analysis	10_ECL001_Array_DE_Result_Matrix_07-19-13_SV_(ECL001_R_DE_RM--NA)	IRD	IRD_SV_ECL001-R	http://www.fludb.org/brc/svExperimentDetails.spg?expAccession=IRD_SV_ECL001-R&decorator=influenza&context=1406753496537
ECL001_EMC_3h_3_array	ECL001-R	ECL001_EMC_3h_3_array	Isolation of Total RNA and Quality Control	Labeling and Quantification of Total RNA for Agilent Microarray	Agilent Microarray Hybridization and Scanning	agilent14	GSM1096542_US93503719_251485073373_S01_GE1_107_Sep09_1_3.txt.gz	GEO	GSM1096542	http://www.ncbi.nlm.nih.gov/geo/query/acc.cgi?acc=GSM1096542	Agilent Microarray Processing and Expression Analysis	10_ECL001_Array_DE_Result_Matrix_07-19-13_SV_(ECL001_R_DE_RM--NA)	IRD	IRD_SV_ECL001-R	http://www.fludb.org/brc/svExperimentDetails.spg?expAccession=IRD_SV_ECL001-R&decorator=influenza&context=1406753496537
ECL001_EMC_7h_1_array	ECL001-R	ECL001_EMC_7h_1_array	Isolation of Total RNA and Quality Control	Labeling and Quantification of Total RNA for Agilent Microarray	Agilent Microarray Hybridization and Scanning	agilent15	GSM1096541_US93503719_251485073373_S01_GE1_107_Sep09_1_2.txt.gz	GEO	GSM1096541	http://www.ncbi.nlm.nih.gov/geo/query/acc.cgi?acc=GSM1096541	Agilent Microarray Processing and Expression Analysis	10_ECL001_Array_DE_Result_Matrix_07-19-13_SV_(ECL001_R_DE_RM--NA)	IRD	IRD_SV_ECL001-R	http://www.fludb.org/brc/svExperimentDetails.spg?expAccession=IRD_SV_ECL001-R&decorator=influenza&context=1406753496537
ECL001_EMC_7h_2_array	ECL001-R	ECL001_EMC_7h_2_array	Isolation of Total RNA and Quality Control	Labeling and Quantification of Total RNA for Agilent Microarray	Agilent Microarray Hybridization and Scanning	agilent16	GSM1096518_US93503719_251485073366_S01_GE1_107_Sep09_1_2.txt.gz	GEO	GSM1096518	http://www.ncbi.nlm.nih.gov/geo/query/acc.cgi?acc=GSM1096518	Agilent Microarray Processing and Expression Analysis	10_ECL001_Array_DE_Result_Matrix_07-19-13_SV_(ECL001_R_DE_RM--NA)	IRD	IRD_SV_ECL001-R	http://www.fludb.org/brc/svExperimentDetails.spg?expAccession=IRD_SV_ECL001-R&decorator=influenza&context=1406753496537
ECL001_EMC_7h_3_array	ECL001-R	ECL001_EMC_7h_3_array	Isolation of Total RNA and Quality Control	Labeling and Quantification of Total RNA for Agilent Microarray	Agilent Microarray Hybridization and Scanning	agilent17	GSM1096535_US93503719_251485073371_S01_GE1_107_Sep09_1_2.txt.gz	GEO	GSM1096535	http://www.ncbi.nlm.nih.gov/geo/query/acc.cgi?acc=GSM1096535	Agilent Microarray Processing and Expression Analysis	10_ECL001_Array_DE_Result_Matrix_07-19-13_SV_(ECL001_R_DE_RM--NA)	IRD	IRD_SV_ECL001-R	http://www.fludb.org/brc/svExperimentDetails.spg?expAccession=IRD_SV_ECL001-R&decorator=influenza&context=1406753496537
ECL001_Mock_0h_1_array	ECL001-R	ECL001_Mock_0h_1_array	Isolation of Total RNA and Quality Control	Labeling and Quantification of Total RNA for Agilent Microarray	Agilent Microarray Hybridization and Scanning	agilent18	GSM1096531_US93503719_251485073370_S01_GE1_107_Sep09_1_2.txt.gz	GEO	GSM1096531	http://www.ncbi.nlm.nih.gov/geo/query/acc.cgi?acc=GSM1096531	Agilent Microarray Processing and Expression Analysis	10_ECL001_Array_DE_Result_Matrix_07-19-13_SV_(ECL001_R_DE_RM--NA)	IRD	IRD_SV_ECL001-R	http://www.fludb.org/brc/svExperimentDetails.spg?expAccession=IRD_SV_ECL001-R&decorator=influenza&context=1406753496537
ECL001_Mock_0h_2_array	ECL001-R	ECL001_Mock_0h_2_array	Isolation of Total RNA and Quality Control	Labeling and Quantification of Total RNA for Agilent Microarray	Agilent Microarray Hybridization and Scanning	agilent19	GSM1096514_US93503719_251485073365_S01_GE1_107_Sep09_1_1.txt.gz	GEO	GSM1096514	http://www.ncbi.nlm.nih.gov/geo/query/acc.cgi?acc=GSM1096514	Agilent Microarray Processing and Expression Analysis	10_ECL001_Array_DE_Result_Matrix_07-19-13_SV_(ECL001_R_DE_RM--NA)	IRD	IRD_SV_ECL001-R	http://www.fludb.org/brc/svExperimentDetails.spg?expAccession=IRD_SV_ECL001-R&decorator=influenza&context=1406753496537
ECL001_Mock_0h_3_array	ECL001-R	ECL001_Mock_0h_3_array	Isolation of Total RNA and Quality Control	Labeling and Quantification of Total RNA for Agilent Microarray	Agilent Microarray Hybridization and Scanning	agilent20	GSM1096534_US93503719_251485073371_S01_GE1_107_Sep09_1_1.txt.gz	GEO	GSM1096534	http://www.ncbi.nlm.nih.gov/geo/query/acc.cgi?acc=GSM1096534	Agilent Microarray Processing and Expression Analysis	10_ECL001_Array_DE_Result_Matrix_07-19-13_SV_(ECL001_R_DE_RM--NA)	IRD	IRD_SV_ECL001-R	http://www.fludb.org/brc/svExperimentDetails.spg?expAccession=IRD_SV_ECL001-R&decorator=influenza&context=1406753496537
ECL001_Mock_12h_1_array	ECL001-R	ECL001_Mock_12h_1_array	Isolation of Total RNA and Quality Control	Labeling and Quantification of Total RNA for Agilent Microarray	Agilent Microarray Hybridization and Scanning	agilent21	GSM1096511_US93503719_251485073364_S01_GE1_107_Sep09_1_1.txt.gz	GEO	GSM1096511	http://www.ncbi.nlm.nih.gov/geo/query/acc.cgi?acc=GSM1096511	Agilent Microarray Processing and Expression Analysis	10_ECL001_Array_DE_Result_Matrix_07-19-13_SV_(ECL001_R_DE_RM--NA)	IRD	IRD_SV_ECL001-R	http://www.fludb.org/brc/svExperimentDetails.spg?expAccession=IRD_SV_ECL001-R&decorator=influenza&context=1406753496537
ECL001_Mock_12h_2_array	ECL001-R	ECL001_Mock_12h_2_array	Isolation of Total RNA and Quality Control	Labeling and Quantification of Total RNA for Agilent Microarray	Agilent Microarray Hybridization and Scanning	agilent22	GSM1096533_US93503719_251485073370_S01_GE1_107_Sep09_1_4.txt.gz	GEO	GSM1096533	http://www.ncbi.nlm.nih.gov/geo/query/acc.cgi?acc=GSM1096533	Agilent Microarray Processing and Expression Analysis	10_ECL001_Array_DE_Result_Matrix_07-19-13_SV_(ECL001_R_DE_RM--NA)	IRD	IRD_SV_ECL001-R	http://www.fludb.org/brc/svExperimentDetails.spg?expAccession=IRD_SV_ECL001-R&decorator=influenza&context=1406753496537
ECL001_Mock_12h_3_array	ECL001-R	ECL001_Mock_12h_3_array	Isolation of Total RNA and Quality Control	Labeling and Quantification of Total RNA for Agilent Microarray	Agilent Microarray Hybridization and Scanning	agilent23	GSM1096522_US93503719_251485073367_S01_GE1_107_Sep09_1_2.txt.gz	GEO	GSM1096522	http://www.ncbi.nlm.nih.gov/geo/query/acc.cgi?acc=GSM1096522	Agilent Microarray Processing and Expression Analysis	10_ECL001_Array_DE_Result_Matrix_07-19-13_SV_(ECL001_R_DE_RM--NA)	IRD	IRD_SV_ECL001-R	http://www.fludb.org/brc/svExperimentDetails.spg?expAccession=IRD_SV_ECL001-R&decorator=influenza&context=1406753496537
ECL001_Mock_24h_1_array	ECL001-R	ECL001_Mock_24h_1_array	Isolation of Total RNA and Quality Control	Labeling and Quantification of Total RNA for Agilent Microarray	Agilent Microarray Hybridization and Scanning	agilent24	GSM1096525_US93503719_251485073368_S01_GE1_107_Sep09_1_1.txt.gz	GEO	GSM1096525	http://www.ncbi.nlm.nih.gov/geo/query/acc.cgi?acc=GSM1096525	Agilent Microarray Processing and Expression Analysis	10_ECL001_Array_DE_Result_Matrix_07-19-13_SV_(ECL001_R_DE_RM--NA)	IRD	IRD_SV_ECL001-R	http://www.fludb.org/brc/svExperimentDetails.spg?expAccession=IRD_SV_ECL001-R&decorator=influenza&context=1406753496537
ECL001_Mock_24h_2_array	ECL001-R	ECL001_Mock_24h_2_array	Isolation of Total RNA and Quality Control	Labeling and Quantification of Total RNA for Agilent Microarray	Agilent Microarray Hybridization and Scanning	agilent25	GSM1096524_US93503719_251485073367_S01_GE1_107_Sep09_1_4.txt.gz	GEO	GSM1096524	http://www.ncbi.nlm.nih.gov/geo/query/acc.cgi?acc=GSM1096524	Agilent Microarray Processing and Expression Analysis	10_ECL001_Array_DE_Result_Matrix_07-19-13_SV_(ECL001_R_DE_RM--NA)	IRD	IRD_SV_ECL001-R	http://www.fludb.org/brc/svExperimentDetails.spg?expAccession=IRD_SV_ECL001-R&decorator=influenza&context=1406753496537
ECL001_Mock_24h_3_array	ECL001-R	ECL001_Mock_24h_3_array	Isolation of Total RNA and Quality Control	Labeling and Quantification of Total RNA for Agilent Microarray	Agilent Microarray Hybridization and Scanning	agilent26	GSM1096520_US93503719_251485073366_S01_GE1_107_Sep09_1_4.txt.gz	GEO	GSM1096520	http://www.ncbi.nlm.nih.gov/geo/query/acc.cgi?acc=GSM1096520	Agilent Microarray Processing and Expression Analysis	10_ECL001_Array_DE_Result_Matrix_07-19-13_SV_(ECL001_R_DE_RM--NA)	IRD	IRD_SV_ECL001-R	http://www.fludb.org/brc/svExperimentDetails.spg?expAccession=IRD_SV_ECL001-R&decorator=influenza&context=1406753496537
ECL001_Mock_3h_1_array	ECL001-R	ECL001_Mock_3h_1_array	Isolation of Total RNA and Quality Control	Labeling and Quantification of Total RNA for Agilent Microarray	Agilent Microarray Hybridization and Scanning	agilent27	GSM1096538_US93503719_251485073372_S01_GE1_107_Sep09_1_2.txt.gz	GEO	GSM1096538	http://www.ncbi.nlm.nih.gov/geo/query/acc.cgi?acc=GSM1096538	Agilent Microarray Processing and Expression Analysis	10_ECL001_Array_DE_Result_Matrix_07-19-13_SV_(ECL001_R_DE_RM--NA)	IRD	IRD_SV_ECL001-R	http://www.fludb.org/brc/svExperimentDetails.spg?expAccession=IRD_SV_ECL001-R&decorator=influenza&context=1406753496537
ECL001_Mock_3h_2_array	ECL001-R	ECL001_Mock_3h_2_array	Isolation of Total RNA and Quality Control	Labeling and Quantification of Total RNA for Agilent Microarray	Agilent Microarray Hybridization and Scanning	agilent28	GSM1096516_US93503719_251485073365_S01_GE1_107_Sep09_1_3.txt.gz	GEO	GSM1096516	http://www.ncbi.nlm.nih.gov/geo/query/acc.cgi?acc=GSM1096516	Agilent Microarray Processing and Expression Analysis	10_ECL001_Array_DE_Result_Matrix_07-19-13_SV_(ECL001_R_DE_RM--NA)	IRD	IRD_SV_ECL001-R	http://www.fludb.org/brc/svExperimentDetails.spg?expAccession=IRD_SV_ECL001-R&decorator=influenza&context=1406753496537
ECL001_Mock_3h_3_array	ECL001-R	ECL001_Mock_3h_3_array	Isolation of Total RNA and Quality Control	Labeling and Quantification of Total RNA for Agilent Microarray	Agilent Microarray Hybridization and Scanning	agilent29	GSM1096539_US93503719_251485073372_S01_GE1_107_Sep09_1_3.txt.gz	GEO	GSM1096539	http://www.ncbi.nlm.nih.gov/geo/query/acc.cgi?acc=GSM1096539	Agilent Microarray Processing and Expression Analysis	10_ECL001_Array_DE_Result_Matrix_07-19-13_SV_(ECL001_R_DE_RM--NA)	IRD	IRD_SV_ECL001-R	http://www.fludb.org/brc/svExperimentDetails.spg?expAccession=IRD_SV_ECL001-R&decorator=influenza&context=1406753496537
ECL001_Mock_7h_1_array	ECL001-R	ECL001_Mock_7h_1_array	Isolation of Total RNA and Quality Control	Labeling and Quantification of Total RNA for Agilent Microarray	Agilent Microarray Hybridization and Scanning	agilent30	GSM1096537_US93503719_251485073371_S01_GE1_107_Sep09_1_4.txt.gz	GEO	GSM1096537	http://www.ncbi.nlm.nih.gov/geo/query/acc.cgi?acc=GSM1096537	Agilent Microarray Processing and Expression Analysis	10_ECL001_Array_DE_Result_Matrix_07-19-13_SV_(ECL001_R_DE_RM--NA)	IRD	IRD_SV_ECL001-R	http://www.fludb.org/brc/svExperimentDetails.spg?expAccession=IRD_SV_ECL001-R&decorator=influenza&context=1406753496537
ECL001_Mock_7h_2_array	ECL001-R	ECL001_Mock_7h_2_array	Isolation of Total RNA and Quality Control	Labeling and Quantification of Total RNA for Agilent Microarray	Agilent Microarray Hybridization and Scanning	agilent31	GSM1096523_US93503719_251485073367_S01_GE1_107_Sep09_1_3.txt.gz	GEO	GSM1096523	http://www.ncbi.nlm.nih.gov/geo/query/acc.cgi?acc=GSM1096523	Agilent Microarray Processing and Expression Analysis	10_ECL001_Array_DE_Result_Matrix_07-19-13_SV_(ECL001_R_DE_RM--NA)	IRD	IRD_SV_ECL001-R	http://www.fludb.org/brc/svExperimentDetails.spg?expAccession=IRD_SV_ECL001-R&decorator=influenza&context=1406753496537
ECL001_Mock_7h_3_array	ECL001-R	ECL001_Mock_7h_3_array	Isolation of Total RNA and Quality Control	Labeling and Quantification of Total RNA for Agilent Microarray	Agilent Microarray Hybridization and Scanning	agilent32	GSM1096527_US93503719_251485073368_S01_GE1_107_Sep09_1_3.txt.gz	GEO	GSM1096527	http://www.ncbi.nlm.nih.gov/geo/query/acc.cgi?acc=GSM1096527	Agilent Microarray Processing and Expression Analysis	10_ECL001_Array_DE_Result_Matrix_07-19-13_SV_(ECL001_R_DE_RM--NA)	IRD	IRD_SV_ECL001-R	http://www.fludb.org/brc/svExperimentDetails.spg?expAccession=IRD_SV_ECL001-R&decorator=influenza&context=1406753496537
ICL004_Mock_0H_1_RNA_ExpSam	ICL004-R	ICL004_Mock_0H_1_RNA_ExpSam	Isolation of Total RNA and Quality Control	Labeling and Quantification of Total RNA for Agilent Microarray	Agilent Microarray Hybridization and Scanning	agilent33	GSM697564.txt.gz	GEO	GSM697564	http://www.ncbi.nlm.nih.gov/geo/query/acc.cgi?acc=GSM697564	Agilent Microarray Processing and Expression Analysis	ICL004_DE_RM	IRD	IRD_SV_ICL004-R	http://www.fludb.org/brc/svExperimentDetails.spg?expAccession=IRD_SV_ICL004-R&decorator=influenza&context=1406753496537
ICL004_Mock_0H_2_RNA_ExpSam	ICL004-R	ICL004_Mock_0H_2_RNA_ExpSam	Isolation of Total RNA and Quality Control	Labeling and Quantification of Total RNA for Agilent Microarray	Agilent Microarray Hybridization and Scanning	agilent34	GSM697565.txt.gz	GEO	GSM697565	http://www.ncbi.nlm.nih.gov/geo/query/acc.cgi?acc=GSM697565	Agilent Microarray Processing and Expression Analysis	ICL004_DE_RM	IRD	IRD_SV_ICL004-R	http://www.fludb.org/brc/svExperimentDetails.spg?expAccession=IRD_SV_ICL004-R&decorator=influenza&context=1406753496537
ICL004_Mock_0H_3_RNA_ExpSam	ICL004-R	ICL004_Mock_0H_3_RNA_ExpSam	Isolation of Total RNA and Quality Control	Labeling and Quantification of Total RNA for Agilent Microarray	Agilent Microarray Hybridization and Scanning	agilent35	GSM697566.txt.gz	GEO	GSM697566	http://www.ncbi.nlm.nih.gov/geo/query/acc.cgi?acc=GSM697566	Agilent Microarray Processing and Expression Analysis	ICL004_DE_RM	IRD	IRD_SV_ICL004-R	http://www.fludb.org/brc/svExperimentDetails.spg?expAccession=IRD_SV_ICL004-R&decorator=influenza&context=1406753496537
ICL004_Mock_12H_1_RNA_ExpSam	ICL004-R	ICL004_Mock_12H_1_RNA_ExpSam	Isolation of Total RNA and Quality Control	Labeling and Quantification of Total RNA for Agilent Microarray	Agilent Microarray Hybridization and Scanning	agilent36	GSM697573.txt.gz	GEO	GSM697573	http://www.ncbi.nlm.nih.gov/geo/query/acc.cgi?acc=GSM697573	Agilent Microarray Processing and Expression Analysis	ICL004_DE_RM	IRD	IRD_SV_ICL004-R	http://www.fludb.org/brc/svExperimentDetails.spg?expAccession=IRD_SV_ICL004-R&decorator=influenza&context=1406753496537
ICL004_Mock_12H_2_RNA_ExpSam	ICL004-R	ICL004_Mock_12H_2_RNA_ExpSam	Isolation of Total RNA and Quality Control	Labeling and Quantification of Total RNA for Agilent Microarray	Agilent Microarray Hybridization and Scanning	agilent37	GSM697574.txt.gz	GEO	GSM697574	http://www.ncbi.nlm.nih.gov/geo/query/acc.cgi?acc=GSM697574	Agilent Microarray Processing and Expression Analysis	ICL004_DE_RM	IRD	IRD_SV_ICL004-R	http://www.fludb.org/brc/svExperimentDetails.spg?expAccession=IRD_SV_ICL004-R&decorator=influenza&context=1406753496537
ICL004_Mock_12H_3_RNA_ExpSam	ICL004-R	ICL004_Mock_12H_3_RNA_ExpSam	Isolation of Total RNA and Quality Control	Labeling and Quantification of Total RNA for Agilent Microarray	Agilent Microarray Hybridization and Scanning	agilent38	GSM697575.txt.gz	GEO	GSM697575	http://www.ncbi.nlm.nih.gov/geo/query/acc.cgi?acc=GSM697575	Agilent Microarray Processing and Expression Analysis	ICL004_DE_RM	IRD	IRD_SV_ICL004-R	http://www.fludb.org/brc/svExperimentDetails.spg?expAccession=IRD_SV_ICL004-R&decorator=influenza&context=1406753496537
ICL004_Mock_18H_1_RNA_ExpSam	ICL004-R	ICL004_Mock_18H_1_RNA_ExpSam	Isolation of Total RNA and Quality Control	Labeling and Quantification of Total RNA for Agilent Microarray	Agilent Microarray Hybridization and Scanning	agilent39	GSM697576.txt.gz	GEO	GSM697576	http://www.ncbi.nlm.nih.gov/geo/query/acc.cgi?acc=GSM697576	Agilent Microarray Processing and Expression Analysis	ICL004_DE_RM	IRD	IRD_SV_ICL004-R	http://www.fludb.org/brc/svExperimentDetails.spg?expAccession=IRD_SV_ICL004-R&decorator=influenza&context=1406753496537
ICL004_Mock_18H_2_RNA_ExpSam	ICL004-R	ICL004_Mock_18H_2_RNA_ExpSam	Isolation of Total RNA and Quality Control	Labeling and Quantification of Total RNA for Agilent Microarray	Agilent Microarray Hybridization and Scanning	agilent40	GSM697577.txt.gz	GEO	GSM697577	http://www.ncbi.nlm.nih.gov/geo/query/acc.cgi?acc=GSM697577	Agilent Microarray Processing and Expression Analysis	ICL004_DE_RM	IRD	IRD_SV_ICL004-R	http://www.fludb.org/brc/svExperimentDetails.spg?expAccession=IRD_SV_ICL004-R&decorator=influenza&context=1406753496537
ICL004_Mock_18H_3_RNA_ExpSam	ICL004-R	ICL004_Mock_18H_3_RNA_ExpSam	Isolation of Total RNA and Quality Control	Labeling and Quantification of Total RNA for Agilent Microarray	Agilent Microarray Hybridization and Scanning	agilent41	GSM697578.txt.gz	GEO	GSM697578	http://www.ncbi.nlm.nih.gov/geo/query/acc.cgi?acc=GSM697578	Agilent Microarray Processing and Expression Analysis	ICL004_DE_RM	IRD	IRD_SV_ICL004-R	http://www.fludb.org/brc/svExperimentDetails.spg?expAccession=IRD_SV_ICL004-R&decorator=influenza&context=1406753496537
ICL004_Mock_24H_1_RNA_ExpSam	ICL004-R	ICL004_Mock_24H_1_RNA_ExpSam	Isolation of Total RNA and Quality Control	Labeling and Quantification of Total RNA for Agilent Microarray	Agilent Microarray Hybridization and Scanning	agilent42	GSM697579.txt.gz	GEO	GSM697579	http://www.ncbi.nlm.nih.gov/geo/query/acc.cgi?acc=GSM697579	Agilent Microarray Processing and Expression Analysis	ICL004_DE_RM	IRD	IRD_SV_ICL004-R	http://www.fludb.org/brc/svExperimentDetails.spg?expAccession=IRD_SV_ICL004-R&decorator=influenza&context=1406753496537
ICL004_Mock_24H_2_RNA_ExpSam	ICL004-R	ICL004_Mock_24H_2_RNA_ExpSam	Isolation of Total RNA and Quality Control	Labeling and Quantification of Total RNA for Agilent Microarray	Agilent Microarray Hybridization and Scanning	agilent43	GSM697580.txt.gz	GEO	GSM697580	http://www.ncbi.nlm.nih.gov/geo/query/acc.cgi?acc=GSM697580	Agilent Microarray Processing and Expression Analysis	ICL004_DE_RM	IRD	IRD_SV_ICL004-R	http://www.fludb.org/brc/svExperimentDetails.spg?expAccession=IRD_SV_ICL004-R&decorator=influenza&context=1406753496537
ICL004_Mock_24H_3_RNA_ExpSam	ICL004-R	ICL004_Mock_24H_3_RNA_ExpSam	Isolation of Total RNA and Quality Control	Labeling and Quantification of Total RNA for Agilent Microarray	Agilent Microarray Hybridization and Scanning	agilent44	GSM697581.txt.gz	GEO	GSM697581	http://www.ncbi.nlm.nih.gov/geo/query/acc.cgi?acc=GSM697581	Agilent Microarray Processing and Expression Analysis	ICL004_DE_RM	IRD	IRD_SV_ICL004-R	http://www.fludb.org/brc/svExperimentDetails.spg?expAccession=IRD_SV_ICL004-R&decorator=influenza&context=1406753496537
ICL004_Mock_3H_1_RNA_ExpSam	ICL004-R	ICL004_Mock_3H_1_RNA_ExpSam	Isolation of Total RNA and Quality Control	Labeling and Quantification of Total RNA for Agilent Microarray	Agilent Microarray Hybridization and Scanning	agilent45	GSM697567.txt.gz	GEO	GSM697567	http://www.ncbi.nlm.nih.gov/geo/query/acc.cgi?acc=GSM697567	Agilent Microarray Processing and Expression Analysis	ICL004_DE_RM	IRD	IRD_SV_ICL004-R	http://www.fludb.org/brc/svExperimentDetails.spg?expAccession=IRD_SV_ICL004-R&decorator=influenza&context=1406753496537
ICL004_Mock_3H_2_RNA_ExpSam	ICL004-R	ICL004_Mock_3H_2_RNA_ExpSam	Isolation of Total RNA and Quality Control	Labeling and Quantification of Total RNA for Agilent Microarray	Agilent Microarray Hybridization and Scanning	agilent46	GSM697568.txt.gz	GEO	GSM697568	http://www.ncbi.nlm.nih.gov/geo/query/acc.cgi?acc=GSM697568	Agilent Microarray Processing and Expression Analysis	ICL004_DE_RM	IRD	IRD_SV_ICL004-R	http://www.fludb.org/brc/svExperimentDetails.spg?expAccession=IRD_SV_ICL004-R&decorator=influenza&context=1406753496537
ICL004_Mock_3H_3_RNA_ExpSam	ICL004-R	ICL004_Mock_3H_3_RNA_ExpSam	Isolation of Total RNA and Quality Control	Labeling and Quantification of Total RNA for Agilent Microarray	Agilent Microarray Hybridization and Scanning	agilent47	GSM697569.txt.gz	GEO	GSM697569	http://www.ncbi.nlm.nih.gov/geo/query/acc.cgi?acc=GSM697569	Agilent Microarray Processing and Expression Analysis	ICL004_DE_RM	IRD	IRD_SV_ICL004-R	http://www.fludb.org/brc/svExperimentDetails.spg?expAccession=IRD_SV_ICL004-R&decorator=influenza&context=1406753496537
ICL004_Mock_7H_1_RNA_ExpSam	ICL004-R	ICL004_Mock_7H_1_RNA_ExpSam	Isolation of Total RNA and Quality Control	Labeling and Quantification of Total RNA for Agilent Microarray	Agilent Microarray Hybridization and Scanning	agilent48	GSM697570.txt.gz	GEO	GSM697570	http://www.ncbi.nlm.nih.gov/geo/query/acc.cgi?acc=GSM697570	Agilent Microarray Processing and Expression Analysis	ICL004_DE_RM	IRD	IRD_SV_ICL004-R	http://www.fludb.org/brc/svExperimentDetails.spg?expAccession=IRD_SV_ICL004-R&decorator=influenza&context=1406753496537
ICL004_Mock_7H_2_RNA_ExpSam	ICL004-R	ICL004_Mock_7H_2_RNA_ExpSam	Isolation of Total RNA and Quality Control	Labeling and Quantification of Total RNA for Agilent Microarray	Agilent Microarray Hybridization and Scanning	agilent49	GSM697571.txt.gz	GEO	GSM697571	http://www.ncbi.nlm.nih.gov/geo/query/acc.cgi?acc=GSM697571	Agilent Microarray Processing and Expression Analysis	ICL004_DE_RM	IRD	IRD_SV_ICL004-R	http://www.fludb.org/brc/svExperimentDetails.spg?expAccession=IRD_SV_ICL004-R&decorator=influenza&context=1406753496537
ICL004_Mock_7H_3_RNA_ExpSam	ICL004-R	ICL004_Mock_7H_3_RNA_ExpSam	Isolation of Total RNA and Quality Control	Labeling and Quantification of Total RNA for Agilent Microarray	Agilent Microarray Hybridization and Scanning	agilent50	GSM697572.txt.gz	GEO	GSM697572	http://www.ncbi.nlm.nih.gov/geo/query/acc.cgi?acc=GSM697572	Agilent Microarray Processing and Expression Analysis	ICL004_DE_RM	IRD	IRD_SV_ICL004-R	http://www.fludb.org/brc/svExperimentDetails.spg?expAccession=IRD_SV_ICL004-R&decorator=influenza&context=1406753496537
ICL004_VN1203_0H_1_RNA_ExpSam	ICL004-R	ICL004_VN1203_0H_1_RNA_ExpSam	Isolation of Total RNA and Quality Control	Labeling and Quantification of Total RNA for Agilent Microarray	Agilent Microarray Hybridization and Scanning	agilent51	GSM697582.txt.gz	GEO	GSM697582	http://www.ncbi.nlm.nih.gov/geo/query/acc.cgi?acc=GSM697582	Agilent Microarray Processing and Expression Analysis	ICL004_DE_RM	IRD	IRD_SV_ICL004-R	http://www.fludb.org/brc/svExperimentDetails.spg?expAccession=IRD_SV_ICL004-R&decorator=influenza&context=1406753496537
ICL004_VN1203_0H_2_RNA_ExpSam	ICL004-R	ICL004_VN1203_0H_2_RNA_ExpSam	Isolation of Total RNA and Quality Control	Labeling and Quantification of Total RNA for Agilent Microarray	Agilent Microarray Hybridization and Scanning	agilent52	GSM697583.txt.gz	GEO	GSM697583	http://www.ncbi.nlm.nih.gov/geo/query/acc.cgi?acc=GSM697583	Agilent Microarray Processing and Expression Analysis	ICL004_DE_RM	IRD	IRD_SV_ICL004-R	http://www.fludb.org/brc/svExperimentDetails.spg?expAccession=IRD_SV_ICL004-R&decorator=influenza&context=1406753496537
ICL004_VN1203_0H_3_RNA_ExpSam	ICL004-R	ICL004_VN1203_0H_3_RNA_ExpSam	Isolation of Total RNA and Quality Control	Labeling and Quantification of Total RNA for Agilent Microarray	Agilent Microarray Hybridization and Scanning	agilent53	GSM697584.txt.gz	GEO	GSM697584	http://www.ncbi.nlm.nih.gov/geo/query/acc.cgi?acc=GSM697584	Agilent Microarray Processing and Expression Analysis	ICL004_DE_RM	IRD	IRD_SV_ICL004-R	http://www.fludb.org/brc/svExperimentDetails.spg?expAccession=IRD_SV_ICL004-R&decorator=influenza&context=1406753496537
ICL004_VN1203_12H_1_RNA_ExpSam	ICL004-R	ICL004_VN1203_12H_1_RNA_ExpSam	Isolation of Total RNA and Quality Control	Labeling and Quantification of Total RNA for Agilent Microarray	Agilent Microarray Hybridization and Scanning	agilent54	GSM697591.txt.gz	GEO	GSM697591	http://www.ncbi.nlm.nih.gov/geo/query/acc.cgi?acc=GSM697591	Agilent Microarray Processing and Expression Analysis	ICL004_DE_RM	IRD	IRD_SV_ICL004-R	http://www.fludb.org/brc/svExperimentDetails.spg?expAccession=IRD_SV_ICL004-R&decorator=influenza&context=1406753496537
ICL004_VN1203_12H_2_RNA_ExpSam	ICL004-R	ICL004_VN1203_12H_2_RNA_ExpSam	Isolation of Total RNA and Quality Control	Labeling and Quantification of Total RNA for Agilent Microarray	Agilent Microarray Hybridization and Scanning	agilent55	GSM697592.txt.gz	GEO	GSM697592	http://www.ncbi.nlm.nih.gov/geo/query/acc.cgi?acc=GSM697592	Agilent Microarray Processing and Expression Analysis	ICL004_DE_RM	IRD	IRD_SV_ICL004-R	http://www.fludb.org/brc/svExperimentDetails.spg?expAccession=IRD_SV_ICL004-R&decorator=influenza&context=1406753496537
ICL004_VN1203_12H_3_RNA_ExpSam	ICL004-R	ICL004_VN1203_12H_3_RNA_ExpSam	Isolation of Total RNA and Quality Control	Labeling and Quantification of Total RNA for Agilent Microarray	Agilent Microarray Hybridization and Scanning	agilent56	GSM697593.txt.gz	GEO	GSM697593	http://www.ncbi.nlm.nih.gov/geo/query/acc.cgi?acc=GSM697593	Agilent Microarray Processing and Expression Analysis	ICL004_DE_RM	IRD	IRD_SV_ICL004-R	http://www.fludb.org/brc/svExperimentDetails.spg?expAccession=IRD_SV_ICL004-R&decorator=influenza&context=1406753496537
ICL004_VN1203_18H_1_RNA_ExpSam	ICL004-R	ICL004_VN1203_18H_1_RNA_ExpSam	Isolation of Total RNA and Quality Control	Labeling and Quantification of Total RNA for Agilent Microarray	Agilent Microarray Hybridization and Scanning	agilent57	GSM697594.txt.gz	GEO	GSM697594	http://www.ncbi.nlm.nih.gov/geo/query/acc.cgi?acc=GSM697594	Agilent Microarray Processing and Expression Analysis	ICL004_DE_RM	IRD	IRD_SV_ICL004-R	http://www.fludb.org/brc/svExperimentDetails.spg?expAccession=IRD_SV_ICL004-R&decorator=influenza&context=1406753496537
ICL004_VN1203_18H_2_RNA_ExpSam	ICL004-R	ICL004_VN1203_18H_2_RNA_ExpSam	Isolation of Total RNA and Quality Control	Labeling and Quantification of Total RNA for Agilent Microarray	Agilent Microarray Hybridization and Scanning	agilent58	GSM697595.txt.gz	GEO	GSM697595	http://www.ncbi.nlm.nih.gov/geo/query/acc.cgi?acc=GSM697595	Agilent Microarray Processing and Expression Analysis	ICL004_DE_RM	IRD	IRD_SV_ICL004-R	http://www.fludb.org/brc/svExperimentDetails.spg?expAccession=IRD_SV_ICL004-R&decorator=influenza&context=1406753496537
ICL004_VN1203_18H_3_RNA_ExpSam	ICL004-R	ICL004_VN1203_18H_3_RNA_ExpSam	Isolation of Total RNA and Quality Control	Labeling and Quantification of Total RNA for Agilent Microarray	Agilent Microarray Hybridization and Scanning	agilent59	GSM697596.txt.gz	GEO	GSM697596	http://www.ncbi.nlm.nih.gov/geo/query/acc.cgi?acc=GSM697596	Agilent Microarray Processing and Expression Analysis	ICL004_DE_RM	IRD	IRD_SV_ICL004-R	http://www.fludb.org/brc/svExperimentDetails.spg?expAccession=IRD_SV_ICL004-R&decorator=influenza&context=1406753496537
ICL004_VN1203_24H_1_RNA_ExpSam	ICL004-R	ICL004_VN1203_24H_1_RNA_ExpSam	Isolation of Total RNA and Quality Control	Labeling and Quantification of Total RNA for Agilent Microarray	Agilent Microarray Hybridization and Scanning	agilent60	GSM697597.txt.gz	GEO	GSM697597	http://www.ncbi.nlm.nih.gov/geo/query/acc.cgi?acc=GSM697597	Agilent Microarray Processing and Expression Analysis	ICL004_DE_RM	IRD	IRD_SV_ICL004-R	http://www.fludb.org/brc/svExperimentDetails.spg?expAccession=IRD_SV_ICL004-R&decorator=influenza&context=1406753496537
ICL004_VN1203_24H_2_RNA_ExpSam	ICL004-R	ICL004_VN1203_24H_2_RNA_ExpSam	Isolation of Total RNA and Quality Control	Labeling and Quantification of Total RNA for Agilent Microarray	Agilent Microarray Hybridization and Scanning	agilent61	GSM697598.txt.gz	GEO	GSM697598	http://www.ncbi.nlm.nih.gov/geo/query/acc.cgi?acc=GSM697598	Agilent Microarray Processing and Expression Analysis	ICL004_DE_RM	IRD	IRD_SV_ICL004-R	http://www.fludb.org/brc/svExperimentDetails.spg?expAccession=IRD_SV_ICL004-R&decorator=influenza&context=1406753496537
ICL004_VN1203_24H_3_RNA_ExpSam	ICL004-R	ICL004_VN1203_24H_3_RNA_ExpSam	Isolation of Total RNA and Quality Control	Labeling and Quantification of Total RNA for Agilent Microarray	Agilent Microarray Hybridization and Scanning	agilent62	GSM697599.txt.gz	GEO	GSM697599	http://www.ncbi.nlm.nih.gov/geo/query/acc.cgi?acc=GSM697599	Agilent Microarray Processing and Expression Analysis	ICL004_DE_RM	IRD	IRD_SV_ICL004-R	http://www.fludb.org/brc/svExperimentDetails.spg?expAccession=IRD_SV_ICL004-R&decorator=influenza&context=1406753496537
ICL004_VN1203_3H_1_RNA_ExpSam	ICL004-R	ICL004_VN1203_3H_1_RNA_ExpSam	Isolation of Total RNA and Quality Control	Labeling and Quantification of Total RNA for Agilent Microarray	Agilent Microarray Hybridization and Scanning	agilent63	GSM697585.txt.gz	GEO	GSM697585	http://www.ncbi.nlm.nih.gov/geo/query/acc.cgi?acc=GSM697585	Agilent Microarray Processing and Expression Analysis	ICL004_DE_RM	IRD	IRD_SV_ICL004-R	http://www.fludb.org/brc/svExperimentDetails.spg?expAccession=IRD_SV_ICL004-R&decorator=influenza&context=1406753496537
ICL004_VN1203_3H_2_RNA_ExpSam	ICL004-R	ICL004_VN1203_3H_2_RNA_ExpSam	Isolation of Total RNA and Quality Control	Labeling and Quantification of Total RNA for Agilent Microarray	Agilent Microarray Hybridization and Scanning	agilent64	GSM697586.txt.gz	GEO	GSM697586	http://www.ncbi.nlm.nih.gov/geo/query/acc.cgi?acc=GSM697586	Agilent Microarray Processing and Expression Analysis	ICL004_DE_RM	IRD	IRD_SV_ICL004-R	http://www.fludb.org/brc/svExperimentDetails.spg?expAccession=IRD_SV_ICL004-R&decorator=influenza&context=1406753496537
ICL004_VN1203_3H_3_RNA_ExpSam	ICL004-R	ICL004_VN1203_3H_3_RNA_ExpSam	Isolation of Total RNA and Quality Control	Labeling and Quantification of Total RNA for Agilent Microarray	Agilent Microarray Hybridization and Scanning	agilent65	GSM697587.txt.gz	GEO	GSM697587	http://www.ncbi.nlm.nih.gov/geo/query/acc.cgi?acc=GSM697587	Agilent Microarray Processing and Expression Analysis	ICL004_DE_RM	IRD	IRD_SV_ICL004-R	http://www.fludb.org/brc/svExperimentDetails.spg?expAccession=IRD_SV_ICL004-R&decorator=influenza&context=1406753496537
ICL004_VN1203_7H_1_RNA_ExpSam	ICL004-R	ICL004_VN1203_7H_1_RNA_ExpSam	Isolation of Total RNA and Quality Control	Labeling and Quantification of Total RNA for Agilent Microarray	Agilent Microarray Hybridization and Scanning	agilent66	GSM697588.txt.gz	GEO	GSM697588	http://www.ncbi.nlm.nih.gov/geo/query/acc.cgi?acc=GSM697588	Agilent Microarray Processing and Expression Analysis	ICL004_DE_RM	IRD	IRD_SV_ICL004-R	http://www.fludb.org/brc/svExperimentDetails.spg?expAccession=IRD_SV_ICL004-R&decorator=influenza&context=1406753496537
ICL004_VN1203_7H_2_RNA_ExpSam	ICL004-R	ICL004_VN1203_7H_2_RNA_ExpSam	Isolation of Total RNA and Quality Control	Labeling and Quantification of Total RNA for Agilent Microarray	Agilent Microarray Hybridization and Scanning	agilent67	GSM697589.txt.gz	GEO	GSM697589	http://www.ncbi.nlm.nih.gov/geo/query/acc.cgi?acc=GSM697589	Agilent Microarray Processing and Expression Analysis	ICL004_DE_RM	IRD	IRD_SV_ICL004-R	http://www.fludb.org/brc/svExperimentDetails.spg?expAccession=IRD_SV_ICL004-R&decorator=influenza&context=1406753496537
ICL004_VN1203_7H_3_RNA_ExpSam	ICL004-R	ICL004_VN1203_7H_3_RNA_ExpSam	Isolation of Total RNA and Quality Control	Labeling and Quantification of Total RNA for Agilent Microarray	Agilent Microarray Hybridization and Scanning	agilent68	GSM697590.txt.gz	GEO	GSM697590	http://www.ncbi.nlm.nih.gov/geo/query/acc.cgi?acc=GSM697590	Agilent Microarray Processing and Expression Analysis	ICL004_DE_RM	IRD	IRD_SV_ICL004-R	http://www.fludb.org/brc/svExperimentDetails.spg?expAccession=IRD_SV_ICL004-R&decorator=influenza&context=1406753496537
ICL006_CA04_0h_1_RNA_ExpSam	ICL006-R	ICL006_CA04_0h_1_RNA_ExpSam	Isolation of Total RNA and Quality Control	Labeling and Quantification of Total RNA for Agilent Microarray	Agilent Microarray Hybridization and Scanning	agilent69	GSM921945_US93503719_251485060074_S01_GE1-v5_95_Feb07_1_2.txt.gz	GEO	GSM921945	http://www.ncbi.nlm.nih.gov/geo/query/acc.cgi?acc=GSM921945	Agilent Microarray Processing and Expression Analysis	Result_Matrix_ICL006_R_DE	IRD	IRD_SV_ICL006-R	http://www.fludb.org/brc/svExperimentDetails.spg?expAccession=IRD_SV_ICL006-R&decorator=influenza&context=1406753496537
ICL006_CA04_0h_2_RNA_ExpSam	ICL006-R	ICL006_CA04_0h_2_RNA_ExpSam	Isolation of Total RNA and Quality Control	Labeling and Quantification of Total RNA for Agilent Microarray	Agilent Microarray Hybridization and Scanning	agilent70	GSM921944_US93503719_251485060072_S01_GE1-v5_95_Feb07_1_3.txt.gz	GEO	GSM921944	http://www.ncbi.nlm.nih.gov/geo/query/acc.cgi?acc=GSM921944	Agilent Microarray Processing and Expression Analysis	Result_Matrix_ICL006_R_DE	IRD	IRD_SV_ICL006-R	http://www.fludb.org/brc/svExperimentDetails.spg?expAccession=IRD_SV_ICL006-R&decorator=influenza&context=1406753496537
ICL006_CA04_0h_3_RNA_ExpSam	ICL006-R	ICL006_CA04_0h_3_RNA_ExpSam	Isolation of Total RNA and Quality Control	Labeling and Quantification of Total RNA for Agilent Microarray	Agilent Microarray Hybridization and Scanning	agilent71	GSM921943_US93503719_251485060176_S01_GE1-v5_95_Feb07_1_2.txt.gz	GEO	GSM921943	http://www.ncbi.nlm.nih.gov/geo/query/acc.cgi?acc=GSM921943	Agilent Microarray Processing and Expression Analysis	Result_Matrix_ICL006_R_DE	IRD	IRD_SV_ICL006-R	http://www.fludb.org/brc/svExperimentDetails.spg?expAccession=IRD_SV_ICL006-R&decorator=influenza&context=1406753496537
ICL006_CA04_12h_1_RNA_ExpSam	ICL006-R	ICL006_CA04_12h_1_RNA_ExpSam	Isolation of Total RNA and Quality Control	Labeling and Quantification of Total RNA for Agilent Microarray	Agilent Microarray Hybridization and Scanning	agilent72	GSM921942_US93503719_251485060195_S01_GE1-v5_95_Feb07_1_3.txt.gz	GEO	GSM921942	http://www.ncbi.nlm.nih.gov/geo/query/acc.cgi?acc=GSM921942	Agilent Microarray Processing and Expression Analysis	Result_Matrix_ICL006_R_DE	IRD	IRD_SV_ICL006-R	http://www.fludb.org/brc/svExperimentDetails.spg?expAccession=IRD_SV_ICL006-R&decorator=influenza&context=1406753496537
ICL006_CA04_12h_2_RNA_ExpSam	ICL006-R	ICL006_CA04_12h_2_RNA_ExpSam	Isolation of Total RNA and Quality Control	Labeling and Quantification of Total RNA for Agilent Microarray	Agilent Microarray Hybridization and Scanning	agilent73	GSM921941_US93503719_251485060032_S01_GE1-v5_95_Feb07_1_4.txt.gz	GEO	GSM921941	http://www.ncbi.nlm.nih.gov/geo/query/acc.cgi?acc=GSM921941	Agilent Microarray Processing and Expression Analysis	Result_Matrix_ICL006_R_DE	IRD	IRD_SV_ICL006-R	http://www.fludb.org/brc/svExperimentDetails.spg?expAccession=IRD_SV_ICL006-R&decorator=influenza&context=1406753496537
ICL006_CA04_12h_3_RNA_ExpSam	ICL006-R	ICL006_CA04_12h_3_RNA_ExpSam	Isolation of Total RNA and Quality Control	Labeling and Quantification of Total RNA for Agilent Microarray	Agilent Microarray Hybridization and Scanning	agilent74	GSM921940_US93503719_251485060076_S01_GE1-v5_95_Feb07_1_4.txt.gz	GEO	GSM921940	http://www.ncbi.nlm.nih.gov/geo/query/acc.cgi?acc=GSM921940	Agilent Microarray Processing and Expression Analysis	Result_Matrix_ICL006_R_DE	IRD	IRD_SV_ICL006-R	http://www.fludb.org/brc/svExperimentDetails.spg?expAccession=IRD_SV_ICL006-R&decorator=influenza&context=1406753496537
ICL006_CA04_18h_1_RNA_ExpSam	ICL006-R	ICL006_CA04_18h_1_RNA_ExpSam	Isolation of Total RNA and Quality Control	Labeling and Quantification of Total RNA for Agilent Microarray	Agilent Microarray Hybridization and Scanning	agilent75	GSM921939_US93503719_251485060075_S01_GE1-v5_95_Feb07_1_2.txt.gz	GEO	GSM921939	http://www.ncbi.nlm.nih.gov/geo/query/acc.cgi?acc=GSM921939	Agilent Microarray Processing and Expression Analysis	Result_Matrix_ICL006_R_DE	IRD	IRD_SV_ICL006-R	http://www.fludb.org/brc/svExperimentDetails.spg?expAccession=IRD_SV_ICL006-R&decorator=influenza&context=1406753496537
ICL006_CA04_18h_2_RNA_ExpSam	ICL006-R	ICL006_CA04_18h_2_RNA_ExpSam	Isolation of Total RNA and Quality Control	Labeling and Quantification of Total RNA for Agilent Microarray	Agilent Microarray Hybridization and Scanning	agilent76	GSM921938_US93503719_251485060031_S01_GE1-v5_95_Feb07_1_2.txt.gz	GEO	GSM921938	http://www.ncbi.nlm.nih.gov/geo/query/acc.cgi?acc=GSM921938	Agilent Microarray Processing and Expression Analysis	Result_Matrix_ICL006_R_DE	IRD	IRD_SV_ICL006-R	http://www.fludb.org/brc/svExperimentDetails.spg?expAccession=IRD_SV_ICL006-R&decorator=influenza&context=1406753496537
ICL006_CA04_18h_3_RNA_ExpSam	ICL006-R	ICL006_CA04_18h_3_RNA_ExpSam	Isolation of Total RNA and Quality Control	Labeling and Quantification of Total RNA for Agilent Microarray	Agilent Microarray Hybridization and Scanning	agilent77	GSM921937_US93503719_251485060072_S01_GE1-v5_95_Feb07_1_4.txt.gz	GEO	GSM921937	http://www.ncbi.nlm.nih.gov/geo/query/acc.cgi?acc=GSM921937	Agilent Microarray Processing and Expression Analysis	Result_Matrix_ICL006_R_DE	IRD	IRD_SV_ICL006-R	http://www.fludb.org/brc/svExperimentDetails.spg?expAccession=IRD_SV_ICL006-R&decorator=influenza&context=1406753496537
ICL006_CA04_24h_1_RNA_ExpSam	ICL006-R	ICL006_CA04_24h_1_RNA_ExpSam	Isolation of Total RNA and Quality Control	Labeling and Quantification of Total RNA for Agilent Microarray	Agilent Microarray Hybridization and Scanning	agilent78	GSM921936_US93503719_251485060074_S01_GE1-v5_95_Feb07_1_3.txt.gz	GEO	GSM921936	http://www.ncbi.nlm.nih.gov/geo/query/acc.cgi?acc=GSM921936	Agilent Microarray Processing and Expression Analysis	Result_Matrix_ICL006_R_DE	IRD	IRD_SV_ICL006-R	http://www.fludb.org/brc/svExperimentDetails.spg?expAccession=IRD_SV_ICL006-R&decorator=influenza&context=1406753496537
ICL006_CA04_24h_2_RNA_ExpSam	ICL006-R	ICL006_CA04_24h_2_RNA_ExpSam	Isolation of Total RNA and Quality Control	Labeling and Quantification of Total RNA for Agilent Microarray	Agilent Microarray Hybridization and Scanning	agilent79	GSM921935_US93503719_251485060076_S01_GE1-v5_95_Feb07_1_2.txt.gz	GEO	GSM921935	http://www.ncbi.nlm.nih.gov/geo/query/acc.cgi?acc=GSM921935	Agilent Microarray Processing and Expression Analysis	Result_Matrix_ICL006_R_DE	IRD	IRD_SV_ICL006-R	http://www.fludb.org/brc/svExperimentDetails.spg?expAccession=IRD_SV_ICL006-R&decorator=influenza&context=1406753496537
ICL006_CA04_24h_3_RNA_ExpSam	ICL006-R	ICL006_CA04_24h_3_RNA_ExpSam	Isolation of Total RNA and Quality Control	Labeling and Quantification of Total RNA for Agilent Microarray	Agilent Microarray Hybridization and Scanning	agilent80	GSM921934_US93503719_251485060072_S01_GE1-v5_95_Feb07_1_2.txt.gz	GEO	GSM921934	http://www.ncbi.nlm.nih.gov/geo/query/acc.cgi?acc=GSM921934	Agilent Microarray Processing and Expression Analysis	Result_Matrix_ICL006_R_DE	IRD	IRD_SV_ICL006-R	http://www.fludb.org/brc/svExperimentDetails.spg?expAccession=IRD_SV_ICL006-R&decorator=influenza&context=1406753496537
ICL006_CA04_30h_1_RNA_ExpSam	ICL006-R	ICL006_CA04_30h_1_RNA_ExpSam	Isolation of Total RNA and Quality Control	Labeling and Quantification of Total RNA for Agilent Microarray	Agilent Microarray Hybridization and Scanning	agilent81	GSM921933_US93503719_251485060176_S01_GE1-v5_95_Feb07_1_4.txt.gz	GEO	GSM921933	http://www.ncbi.nlm.nih.gov/geo/query/acc.cgi?acc=GSM921933	Agilent Microarray Processing and Expression Analysis	Result_Matrix_ICL006_R_DE	IRD	IRD_SV_ICL006-R	http://www.fludb.org/brc/svExperimentDetails.spg?expAccession=IRD_SV_ICL006-R&decorator=influenza&context=1406753496537
ICL006_CA04_30h_2_RNA_ExpSam	ICL006-R	ICL006_CA04_30h_2_RNA_ExpSam	Isolation of Total RNA and Quality Control	Labeling and Quantification of Total RNA for Agilent Microarray	Agilent Microarray Hybridization and Scanning	agilent82	GSM921932_US93503719_251485060195_S01_GE1-v5_95_Feb07_1_2.txt.gz	GEO	GSM921932	http://www.ncbi.nlm.nih.gov/geo/query/acc.cgi?acc=GSM921932	Agilent Microarray Processing and Expression Analysis	Result_Matrix_ICL006_R_DE	IRD	IRD_SV_ICL006-R	http://www.fludb.org/brc/svExperimentDetails.spg?expAccession=IRD_SV_ICL006-R&decorator=influenza&context=1406753496537
ICL006_CA04_30h_3_RNA_ExpSam	ICL006-R	ICL006_CA04_30h_3_RNA_ExpSam	Isolation of Total RNA and Quality Control	Labeling and Quantification of Total RNA for Agilent Microarray	Agilent Microarray Hybridization and Scanning	agilent83	GSM921931_US93503719_251485060032_S01_GE1-v5_95_Feb07_1_1.txt.gz	GEO	GSM921931	http://www.ncbi.nlm.nih.gov/geo/query/acc.cgi?acc=GSM921931	Agilent Microarray Processing and Expression Analysis	Result_Matrix_ICL006_R_DE	IRD	IRD_SV_ICL006-R	http://www.fludb.org/brc/svExperimentDetails.spg?expAccession=IRD_SV_ICL006-R&decorator=influenza&context=1406753496537
ICL006_CA04_36h_1_RNA_ExpSam	ICL006-R	ICL006_CA04_36h_1_RNA_ExpSam	Isolation of Total RNA and Quality Control	Labeling and Quantification of Total RNA for Agilent Microarray	Agilent Microarray Hybridization and Scanning	agilent84	GSM921930_US93503719_251485060195_S01_GE1-v5_95_Feb07_1_4.txt.gz	GEO	GSM921930	http://www.ncbi.nlm.nih.gov/geo/query/acc.cgi?acc=GSM921930	Agilent Microarray Processing and Expression Analysis	Result_Matrix_ICL006_R_DE	IRD	IRD_SV_ICL006-R	http://www.fludb.org/brc/svExperimentDetails.spg?expAccession=IRD_SV_ICL006-R&decorator=influenza&context=1406753496537
ICL006_CA04_36h_2_RNA_ExpSam	ICL006-R	ICL006_CA04_36h_2_RNA_ExpSam	Isolation of Total RNA and Quality Control	Labeling and Quantification of Total RNA for Agilent Microarray	Agilent Microarray Hybridization and Scanning	agilent85	GSM921929_US93503719_251485060034_S01_GE1-v5_95_Feb07_1_3.txt.gz	GEO	GSM921929	http://www.ncbi.nlm.nih.gov/geo/query/acc.cgi?acc=GSM921929	Agilent Microarray Processing and Expression Analysis	Result_Matrix_ICL006_R_DE	IRD	IRD_SV_ICL006-R	http://www.fludb.org/brc/svExperimentDetails.spg?expAccession=IRD_SV_ICL006-R&decorator=influenza&context=1406753496537
ICL006_CA04_36h_3_RNA_ExpSam	ICL006-R	ICL006_CA04_36h_3_RNA_ExpSam	Isolation of Total RNA and Quality Control	Labeling and Quantification of Total RNA for Agilent Microarray	Agilent Microarray Hybridization and Scanning	agilent86	GSM921928_US93503719_251485060031_S01_GE1-v5_95_Feb07_1_3.txt.gz	GEO	GSM921928	http://www.ncbi.nlm.nih.gov/geo/query/acc.cgi?acc=GSM921928	Agilent Microarray Processing and Expression Analysis	Result_Matrix_ICL006_R_DE	IRD	IRD_SV_ICL006-R	http://www.fludb.org/brc/svExperimentDetails.spg?expAccession=IRD_SV_ICL006-R&decorator=influenza&context=1406753496537
ICL006_CA04_3h_1_RNA_ExpSam	ICL006-R	ICL006_CA04_3h_1_RNA_ExpSam	Isolation of Total RNA and Quality Control	Labeling and Quantification of Total RNA for Agilent Microarray	Agilent Microarray Hybridization and Scanning	agilent87	GSM921927_US93503719_251485060075_S01_GE1-v5_95_Feb07_1_3.txt.gz	GEO	GSM921927	http://www.ncbi.nlm.nih.gov/geo/query/acc.cgi?acc=GSM921927	Agilent Microarray Processing and Expression Analysis	Result_Matrix_ICL006_R_DE	IRD	IRD_SV_ICL006-R	http://www.fludb.org/brc/svExperimentDetails.spg?expAccession=IRD_SV_ICL006-R&decorator=influenza&context=1406753496537
ICL006_CA04_3h_2_RNA_ExpSam	ICL006-R	ICL006_CA04_3h_2_RNA_ExpSam	Isolation of Total RNA and Quality Control	Labeling and Quantification of Total RNA for Agilent Microarray	Agilent Microarray Hybridization and Scanning	agilent88	GSM921926_US93503719_251485060025_S01_GE1-v5_95_Feb07_1_1.txt.gz	GEO	GSM921926	http://www.ncbi.nlm.nih.gov/geo/query/acc.cgi?acc=GSM921926	Agilent Microarray Processing and Expression Analysis	Result_Matrix_ICL006_R_DE	IRD	IRD_SV_ICL006-R	http://www.fludb.org/brc/svExperimentDetails.spg?expAccession=IRD_SV_ICL006-R&decorator=influenza&context=1406753496537
ICL006_CA04_3h_3_RNA_ExpSam	ICL006-R	ICL006_CA04_3h_3_RNA_ExpSam	Isolation of Total RNA and Quality Control	Labeling and Quantification of Total RNA for Agilent Microarray	Agilent Microarray Hybridization and Scanning	agilent89	GSM921925_US93503719_251485060197_S01_GE1-v5_95_Feb07_1_3.txt.gz	GEO	GSM921925	http://www.ncbi.nlm.nih.gov/geo/query/acc.cgi?acc=GSM921925	Agilent Microarray Processing and Expression Analysis	Result_Matrix_ICL006_R_DE	IRD	IRD_SV_ICL006-R	http://www.fludb.org/brc/svExperimentDetails.spg?expAccession=IRD_SV_ICL006-R&decorator=influenza&context=1406753496537
ICL006_CA04_48h_1_RNA_ExpSam	ICL006-R	ICL006_CA04_48h_1_RNA_ExpSam	Isolation of Total RNA and Quality Control	Labeling and Quantification of Total RNA for Agilent Microarray	Agilent Microarray Hybridization and Scanning	agilent90	GSM921924_US93503719_251485060196_S01_GE1-v5_95_Feb07_1_1.txt.gz	GEO	GSM921924	http://www.ncbi.nlm.nih.gov/geo/query/acc.cgi?acc=GSM921924	Agilent Microarray Processing and Expression Analysis	Result_Matrix_ICL006_R_DE	IRD	IRD_SV_ICL006-R	http://www.fludb.org/brc/svExperimentDetails.spg?expAccession=IRD_SV_ICL006-R&decorator=influenza&context=1406753496537
ICL006_CA04_48h_2_RNA_ExpSam	ICL006-R	ICL006_CA04_48h_2_RNA_ExpSam	Isolation of Total RNA and Quality Control	Labeling and Quantification of Total RNA for Agilent Microarray	Agilent Microarray Hybridization and Scanning	agilent91	GSM921923_US93503719_251485060197_S01_GE1-v5_95_Feb07_1_2.txt.gz	GEO	GSM921923	http://www.ncbi.nlm.nih.gov/geo/query/acc.cgi?acc=GSM921923	Agilent Microarray Processing and Expression Analysis	Result_Matrix_ICL006_R_DE	IRD	IRD_SV_ICL006-R	http://www.fludb.org/brc/svExperimentDetails.spg?expAccession=IRD_SV_ICL006-R&decorator=influenza&context=1406753496537
ICL006_CA04_48h_3_RNA_ExpSam	ICL006-R	ICL006_CA04_48h_3_RNA_ExpSam	Isolation of Total RNA and Quality Control	Labeling and Quantification of Total RNA for Agilent Microarray	Agilent Microarray Hybridization and Scanning	agilent92	GSM921922_US93503719_251485060031_S01_GE1-v5_95_Feb07_1_1.txt.gz	GEO	GSM921922	http://www.ncbi.nlm.nih.gov/geo/query/acc.cgi?acc=GSM921922	Agilent Microarray Processing and Expression Analysis	Result_Matrix_ICL006_R_DE	IRD	IRD_SV_ICL006-R	http://www.fludb.org/brc/svExperimentDetails.spg?expAccession=IRD_SV_ICL006-R&decorator=influenza&context=1406753496537
ICL006_CA04_7h_1_RNA_ExpSam	ICL006-R	ICL006_CA04_7h_1_RNA_ExpSam	Isolation of Total RNA and Quality Control	Labeling and Quantification of Total RNA for Agilent Microarray	Agilent Microarray Hybridization and Scanning	agilent93	GSM921921_US93503719_251485060072_S01_GE1-v5_95_Feb07_1_1.txt.gz	GEO	GSM921921	http://www.ncbi.nlm.nih.gov/geo/query/acc.cgi?acc=GSM921921	Agilent Microarray Processing and Expression Analysis	Result_Matrix_ICL006_R_DE	IRD	IRD_SV_ICL006-R	http://www.fludb.org/brc/svExperimentDetails.spg?expAccession=IRD_SV_ICL006-R&decorator=influenza&context=1406753496537
ICL006_CA04_7h_2_RNA_ExpSam	ICL006-R	ICL006_CA04_7h_2_RNA_ExpSam	Isolation of Total RNA and Quality Control	Labeling and Quantification of Total RNA for Agilent Microarray	Agilent Microarray Hybridization and Scanning	agilent94	GSM921920_US93503719_251485060074_S01_GE1-v5_95_Feb07_1_4.txt.gz	GEO	GSM921920	http://www.ncbi.nlm.nih.gov/geo/query/acc.cgi?acc=GSM921920	Agilent Microarray Processing and Expression Analysis	Result_Matrix_ICL006_R_DE	IRD	IRD_SV_ICL006-R	http://www.fludb.org/brc/svExperimentDetails.spg?expAccession=IRD_SV_ICL006-R&decorator=influenza&context=1406753496537
ICL006_CA04_7h_3_RNA_ExpSam	ICL006-R	ICL006_CA04_7h_3_RNA_ExpSam	Isolation of Total RNA and Quality Control	Labeling and Quantification of Total RNA for Agilent Microarray	Agilent Microarray Hybridization and Scanning	agilent95	GSM921919_US93503719_251485060032_S01_GE1-v5_95_Feb07_1_2.txt.gz	GEO	GSM921919	http://www.ncbi.nlm.nih.gov/geo/query/acc.cgi?acc=GSM921919	Agilent Microarray Processing and Expression Analysis	Result_Matrix_ICL006_R_DE	IRD	IRD_SV_ICL006-R	http://www.fludb.org/brc/svExperimentDetails.spg?expAccession=IRD_SV_ICL006-R&decorator=influenza&context=1406753496537
ICL006_mock_0h_1_RNA_ExpSam	ICL006-R	ICL006_mock_0h_1_RNA_ExpSam	Isolation of Total RNA and Quality Control	Labeling and Quantification of Total RNA for Agilent Microarray	Agilent Microarray Hybridization and Scanning	agilent96	GSM921918_US93503719_251485060196_S01_GE1-v5_95_Feb07_1_3.txt.gz	GEO	GSM921918	http://www.ncbi.nlm.nih.gov/geo/query/acc.cgi?acc=GSM921918	Agilent Microarray Processing and Expression Analysis	Result_Matrix_ICL006_R_DE	IRD	IRD_SV_ICL006-R	http://www.fludb.org/brc/svExperimentDetails.spg?expAccession=IRD_SV_ICL006-R&decorator=influenza&context=1406753496537
ICL006_mock_0h_2_RNA_ExpSam	ICL006-R	ICL006_mock_0h_2_RNA_ExpSam	Isolation of Total RNA and Quality Control	Labeling and Quantification of Total RNA for Agilent Microarray	Agilent Microarray Hybridization and Scanning	agilent97	GSM921917_US93503719_251485060031_S01_GE1-v5_95_Feb07_1_4.txt.gz	GEO	GSM921917	http://www.ncbi.nlm.nih.gov/geo/query/acc.cgi?acc=GSM921917	Agilent Microarray Processing and Expression Analysis	Result_Matrix_ICL006_R_DE	IRD	IRD_SV_ICL006-R	http://www.fludb.org/brc/svExperimentDetails.spg?expAccession=IRD_SV_ICL006-R&decorator=influenza&context=1406753496537
ICL006_mock_0h_3_RNA_ExpSam	ICL006-R	ICL006_mock_0h_3_RNA_ExpSam	Isolation of Total RNA and Quality Control	Labeling and Quantification of Total RNA for Agilent Microarray	Agilent Microarray Hybridization and Scanning	agilent98	GSM921916_US93503719_251485060025_S01_GE1-v5_95_Feb07_1_2.txt.gz	GEO	GSM921916	http://www.ncbi.nlm.nih.gov/geo/query/acc.cgi?acc=GSM921916	Agilent Microarray Processing and Expression Analysis	Result_Matrix_ICL006_R_DE	IRD	IRD_SV_ICL006-R	http://www.fludb.org/brc/svExperimentDetails.spg?expAccession=IRD_SV_ICL006-R&decorator=influenza&context=1406753496537
ICL006_mock_12h_1_RNA_ExpSam	ICL006-R	ICL006_mock_12h_1_RNA_ExpSam	Isolation of Total RNA and Quality Control	Labeling and Quantification of Total RNA for Agilent Microarray	Agilent Microarray Hybridization and Scanning	agilent99	GSM921915_US93503719_251485060074_S01_GE1-v5_95_Feb07_1_1.txt.gz	GEO	GSM921915	http://www.ncbi.nlm.nih.gov/geo/query/acc.cgi?acc=GSM921915	Agilent Microarray Processing and Expression Analysis	Result_Matrix_ICL006_R_DE	IRD	IRD_SV_ICL006-R	http://www.fludb.org/brc/svExperimentDetails.spg?expAccession=IRD_SV_ICL006-R&decorator=influenza&context=1406753496537
ICL006_mock_12h_2_RNA_ExpSam	ICL006-R	ICL006_mock_12h_2_RNA_ExpSam	Isolation of Total RNA and Quality Control	Labeling and Quantification of Total RNA for Agilent Microarray	Agilent Microarray Hybridization and Scanning	agilent100	GSM921914_US93503719_251485060073_S01_GE1-v5_95_Feb07_1_4.txt.gz	GEO	GSM921914	http://www.ncbi.nlm.nih.gov/geo/query/acc.cgi?acc=GSM921914	Agilent Microarray Processing and Expression Analysis	Result_Matrix_ICL006_R_DE	IRD	IRD_SV_ICL006-R	http://www.fludb.org/brc/svExperimentDetails.spg?expAccession=IRD_SV_ICL006-R&decorator=influenza&context=1406753496537
ICL006_mock_12h_3_RNA_ExpSam	ICL006-R	ICL006_mock_12h_3_RNA_ExpSam	Isolation of Total RNA and Quality Control	Labeling and Quantification of Total RNA for Agilent Microarray	Agilent Microarray Hybridization and Scanning	agilent101	GSM921913_US93503719_251485060033_S01_GE1-v5_95_Feb07_1_2.txt.gz	GEO	GSM921913	http://www.ncbi.nlm.nih.gov/geo/query/acc.cgi?acc=GSM921913	Agilent Microarray Processing and Expression Analysis	Result_Matrix_ICL006_R_DE	IRD	IRD_SV_ICL006-R	http://www.fludb.org/brc/svExperimentDetails.spg?expAccession=IRD_SV_ICL006-R&decorator=influenza&context=1406753496537
ICL006_mock_18h_1_RNA_ExpSam	ICL006-R	ICL006_mock_18h_1_RNA_ExpSam	Isolation of Total RNA and Quality Control	Labeling and Quantification of Total RNA for Agilent Microarray	Agilent Microarray Hybridization and Scanning	agilent102	GSM921912_US93503719_251485060073_S01_GE1-v5_95_Feb07_1_2.txt.gz	GEO	GSM921912	http://www.ncbi.nlm.nih.gov/geo/query/acc.cgi?acc=GSM921912	Agilent Microarray Processing and Expression Analysis	Result_Matrix_ICL006_R_DE	IRD	IRD_SV_ICL006-R	http://www.fludb.org/brc/svExperimentDetails.spg?expAccession=IRD_SV_ICL006-R&decorator=influenza&context=1406753496537
ICL006_mock_18h_2_RNA_ExpSam	ICL006-R	ICL006_mock_18h_2_RNA_ExpSam	Isolation of Total RNA and Quality Control	Labeling and Quantification of Total RNA for Agilent Microarray	Agilent Microarray Hybridization and Scanning	agilent103	GSM921911_US93503719_251485060076_S01_GE1-v5_95_Feb07_1_1.txt.gz	GEO	GSM921911	http://www.ncbi.nlm.nih.gov/geo/query/acc.cgi?acc=GSM921911	Agilent Microarray Processing and Expression Analysis	Result_Matrix_ICL006_R_DE	IRD	IRD_SV_ICL006-R	http://www.fludb.org/brc/svExperimentDetails.spg?expAccession=IRD_SV_ICL006-R&decorator=influenza&context=1406753496537
ICL006_mock_18h_3_RNA_ExpSam	ICL006-R	ICL006_mock_18h_3_RNA_ExpSam	Isolation of Total RNA and Quality Control	Labeling and Quantification of Total RNA for Agilent Microarray	Agilent Microarray Hybridization and Scanning	agilent104	GSM921910_US93503719_251485060035_S01_GE1-v5_95_Feb07_1_1.txt.gz	GEO	GSM921910	http://www.ncbi.nlm.nih.gov/geo/query/acc.cgi?acc=GSM921910	Agilent Microarray Processing and Expression Analysis	Result_Matrix_ICL006_R_DE	IRD	IRD_SV_ICL006-R	http://www.fludb.org/brc/svExperimentDetails.spg?expAccession=IRD_SV_ICL006-R&decorator=influenza&context=1406753496537
ICL006_mock_24h_1_RNA_ExpSam	ICL006-R	ICL006_mock_24h_1_RNA_ExpSam	Isolation of Total RNA and Quality Control	Labeling and Quantification of Total RNA for Agilent Microarray	Agilent Microarray Hybridization and Scanning	agilent105	GSM921909_US93503719_251485060033_S01_GE1-v5_95_Feb07_1_4.txt.gz	GEO	GSM921909	http://www.ncbi.nlm.nih.gov/geo/query/acc.cgi?acc=GSM921909	Agilent Microarray Processing and Expression Analysis	Result_Matrix_ICL006_R_DE	IRD	IRD_SV_ICL006-R	http://www.fludb.org/brc/svExperimentDetails.spg?expAccession=IRD_SV_ICL006-R&decorator=influenza&context=1406753496537
ICL006_mock_24h_2_RNA_ExpSam	ICL006-R	ICL006_mock_24h_2_RNA_ExpSam	Isolation of Total RNA and Quality Control	Labeling and Quantification of Total RNA for Agilent Microarray	Agilent Microarray Hybridization and Scanning	agilent106	GSM921908_US93503719_251485060034_S01_GE1-v5_95_Feb07_1_2.txt.gz	GEO	GSM921908	http://www.ncbi.nlm.nih.gov/geo/query/acc.cgi?acc=GSM921908	Agilent Microarray Processing and Expression Analysis	Result_Matrix_ICL006_R_DE	IRD	IRD_SV_ICL006-R	http://www.fludb.org/brc/svExperimentDetails.spg?expAccession=IRD_SV_ICL006-R&decorator=influenza&context=1406753496537
ICL006_mock_24h_3_RNA_ExpSam	ICL006-R	ICL006_mock_24h_3_RNA_ExpSam	Isolation of Total RNA and Quality Control	Labeling and Quantification of Total RNA for Agilent Microarray	Agilent Microarray Hybridization and Scanning	agilent107	GSM921907_US93503719_251485060073_S01_GE1-v5_95_Feb07_1_1.txt.gz	GEO	GSM921907	http://www.ncbi.nlm.nih.gov/geo/query/acc.cgi?acc=GSM921907	Agilent Microarray Processing and Expression Analysis	Result_Matrix_ICL006_R_DE	IRD	IRD_SV_ICL006-R	http://www.fludb.org/brc/svExperimentDetails.spg?expAccession=IRD_SV_ICL006-R&decorator=influenza&context=1406753496537
ICL006_mock_30h_1_RNA_ExpSam	ICL006-R	ICL006_mock_30h_1_RNA_ExpSam	Isolation of Total RNA and Quality Control	Labeling and Quantification of Total RNA for Agilent Microarray	Agilent Microarray Hybridization and Scanning	agilent108	GSM921906_US93503719_251485060025_S01_GE1-v5_95_Feb07_1_4.txt.gz	GEO	GSM921906	http://www.ncbi.nlm.nih.gov/geo/query/acc.cgi?acc=GSM921906	Agilent Microarray Processing and Expression Analysis	Result_Matrix_ICL006_R_DE	IRD	IRD_SV_ICL006-R	http://www.fludb.org/brc/svExperimentDetails.spg?expAccession=IRD_SV_ICL006-R&decorator=influenza&context=1406753496537
ICL006_mock_30h_2_RNA_ExpSam	ICL006-R	ICL006_mock_30h_2_RNA_ExpSam	Isolation of Total RNA and Quality Control	Labeling and Quantification of Total RNA for Agilent Microarray	Agilent Microarray Hybridization and Scanning	agilent109	GSM921905_US93503719_251485060196_S01_GE1-v5_95_Feb07_1_4.txt.gz	GEO	GSM921905	http://www.ncbi.nlm.nih.gov/geo/query/acc.cgi?acc=GSM921905	Agilent Microarray Processing and Expression Analysis	Result_Matrix_ICL006_R_DE	IRD	IRD_SV_ICL006-R	http://www.fludb.org/brc/svExperimentDetails.spg?expAccession=IRD_SV_ICL006-R&decorator=influenza&context=1406753496537
ICL006_mock_30h_3_RNA_ExpSam	ICL006-R	ICL006_mock_30h_3_RNA_ExpSam	Isolation of Total RNA and Quality Control	Labeling and Quantification of Total RNA for Agilent Microarray	Agilent Microarray Hybridization and Scanning	agilent110	GSM921904_US93503719_251485060035_S01_GE1-v5_95_Feb07_1_2.txt.gz	GEO	GSM921904	http://www.ncbi.nlm.nih.gov/geo/query/acc.cgi?acc=GSM921904	Agilent Microarray Processing and Expression Analysis	Result_Matrix_ICL006_R_DE	IRD	IRD_SV_ICL006-R	http://www.fludb.org/brc/svExperimentDetails.spg?expAccession=IRD_SV_ICL006-R&decorator=influenza&context=1406753496537
ICL006_mock_36h_1_RNA_ExpSam	ICL006-R	ICL006_mock_36h_1_RNA_ExpSam	Isolation of Total RNA and Quality Control	Labeling and Quantification of Total RNA for Agilent Microarray	Agilent Microarray Hybridization and Scanning	agilent111	GSM921903_US93503719_251485060076_S01_GE1-v5_95_Feb07_1_3.txt.gz	GEO	GSM921903	http://www.ncbi.nlm.nih.gov/geo/query/acc.cgi?acc=GSM921903	Agilent Microarray Processing and Expression Analysis	Result_Matrix_ICL006_R_DE	IRD	IRD_SV_ICL006-R	http://www.fludb.org/brc/svExperimentDetails.spg?expAccession=IRD_SV_ICL006-R&decorator=influenza&context=1406753496537
ICL006_mock_36h_2_RNA_ExpSam	ICL006-R	ICL006_mock_36h_2_RNA_ExpSam	Isolation of Total RNA and Quality Control	Labeling and Quantification of Total RNA for Agilent Microarray	Agilent Microarray Hybridization and Scanning	agilent112	GSM921902_US93503719_251485060035_S01_GE1-v5_95_Feb07_1_3.txt.gz	GEO	GSM921902	http://www.ncbi.nlm.nih.gov/geo/query/acc.cgi?acc=GSM921902	Agilent Microarray Processing and Expression Analysis	Result_Matrix_ICL006_R_DE	IRD	IRD_SV_ICL006-R	http://www.fludb.org/brc/svExperimentDetails.spg?expAccession=IRD_SV_ICL006-R&decorator=influenza&context=1406753496537
ICL006_mock_36h_3_RNA_ExpSam	ICL006-R	ICL006_mock_36h_3_RNA_ExpSam	Isolation of Total RNA and Quality Control	Labeling and Quantification of Total RNA for Agilent Microarray	Agilent Microarray Hybridization and Scanning	agilent113	GSM921901_US93503719_251485060075_S01_GE1-v5_95_Feb07_1_4.txt.gz	GEO	GSM921901	http://www.ncbi.nlm.nih.gov/geo/query/acc.cgi?acc=GSM921901	Agilent Microarray Processing and Expression Analysis	Result_Matrix_ICL006_R_DE	IRD	IRD_SV_ICL006-R	http://www.fludb.org/brc/svExperimentDetails.spg?expAccession=IRD_SV_ICL006-R&decorator=influenza&context=1406753496537
ICL006_mock_3h_1_RNA_ExpSam	ICL006-R	ICL006_mock_3h_1_RNA_ExpSam	Isolation of Total RNA and Quality Control	Labeling and Quantification of Total RNA for Agilent Microarray	Agilent Microarray Hybridization and Scanning	agilent114	GSM921900_US93503719_251485060034_S01_GE1-v5_95_Feb07_1_4.txt.gz	GEO	GSM921900	http://www.ncbi.nlm.nih.gov/geo/query/acc.cgi?acc=GSM921900	Agilent Microarray Processing and Expression Analysis	Result_Matrix_ICL006_R_DE	IRD	IRD_SV_ICL006-R	http://www.fludb.org/brc/svExperimentDetails.spg?expAccession=IRD_SV_ICL006-R&decorator=influenza&context=1406753496537
ICL006_mock_3h_2_RNA_ExpSam	ICL006-R	ICL006_mock_3h_2_RNA_ExpSam	Isolation of Total RNA and Quality Control	Labeling and Quantification of Total RNA for Agilent Microarray	Agilent Microarray Hybridization and Scanning	agilent115	GSM921899_US93503719_251485060032_S01_GE1-v5_95_Feb07_1_3.txt.gz	GEO	GSM921899	http://www.ncbi.nlm.nih.gov/geo/query/acc.cgi?acc=GSM921899	Agilent Microarray Processing and Expression Analysis	Result_Matrix_ICL006_R_DE	IRD	IRD_SV_ICL006-R	http://www.fludb.org/brc/svExperimentDetails.spg?expAccession=IRD_SV_ICL006-R&decorator=influenza&context=1406753496537
ICL006_mock_3h_3_RNA_ExpSam	ICL006-R	ICL006_mock_3h_3_RNA_ExpSam	Isolation of Total RNA and Quality Control	Labeling and Quantification of Total RNA for Agilent Microarray	Agilent Microarray Hybridization and Scanning	agilent116	GSM921898_US93503719_251485060196_S01_GE1-v5_95_Feb07_1_2.txt.gz	GEO	GSM921898	http://www.ncbi.nlm.nih.gov/geo/query/acc.cgi?acc=GSM921898	Agilent Microarray Processing and Expression Analysis	Result_Matrix_ICL006_R_DE	IRD	IRD_SV_ICL006-R	http://www.fludb.org/brc/svExperimentDetails.spg?expAccession=IRD_SV_ICL006-R&decorator=influenza&context=1406753496537
ICL006_mock_48h_1_RNA_ExpSam	ICL006-R	ICL006_mock_48h_1_RNA_ExpSam	Isolation of Total RNA and Quality Control	Labeling and Quantification of Total RNA for Agilent Microarray	Agilent Microarray Hybridization and Scanning	agilent117	GSM921897_US93503719_251485060195_S01_GE1-v5_95_Feb07_1_1.txt.gz	GEO	GSM921897	http://www.ncbi.nlm.nih.gov/geo/query/acc.cgi?acc=GSM921897	Agilent Microarray Processing and Expression Analysis	Result_Matrix_ICL006_R_DE	IRD	IRD_SV_ICL006-R	http://www.fludb.org/brc/svExperimentDetails.spg?expAccession=IRD_SV_ICL006-R&decorator=influenza&context=1406753496537
ICL006_mock_48h_2_RNA_ExpSam	ICL006-R	ICL006_mock_48h_2_RNA_ExpSam	Isolation of Total RNA and Quality Control	Labeling and Quantification of Total RNA for Agilent Microarray	Agilent Microarray Hybridization and Scanning	agilent118	GSM921896_US93503719_251485060034_S01_GE1-v5_95_Feb07_1_1.txt.gz	GEO	GSM921896	http://www.ncbi.nlm.nih.gov/geo/query/acc.cgi?acc=GSM921896	Agilent Microarray Processing and Expression Analysis	Result_Matrix_ICL006_R_DE	IRD	IRD_SV_ICL006-R	http://www.fludb.org/brc/svExperimentDetails.spg?expAccession=IRD_SV_ICL006-R&decorator=influenza&context=1406753496537
ICL006_mock_48h_3_RNA_ExpSam	ICL006-R	ICL006_mock_48h_3_RNA_ExpSam	Isolation of Total RNA and Quality Control	Labeling and Quantification of Total RNA for Agilent Microarray	Agilent Microarray Hybridization and Scanning	agilent119	GSM921895_US93503719_251485060176_S01_GE1-v5_95_Feb07_1_1.txt.gz	GEO	GSM921895	http://www.ncbi.nlm.nih.gov/geo/query/acc.cgi?acc=GSM921895	Agilent Microarray Processing and Expression Analysis	Result_Matrix_ICL006_R_DE	IRD	IRD_SV_ICL006-R	http://www.fludb.org/brc/svExperimentDetails.spg?expAccession=IRD_SV_ICL006-R&decorator=influenza&context=1406753496537
ICL006_mock_7h_1_RNA_ExpSam	ICL006-R	ICL006_mock_7h_1_RNA_ExpSam	Isolation of Total RNA and Quality Control	Labeling and Quantification of Total RNA for Agilent Microarray	Agilent Microarray Hybridization and Scanning	agilent120	GSM921894_US93503719_251485060033_S01_GE1-v5_95_Feb07_1_3.txt.gz	GEO	GSM921894	http://www.ncbi.nlm.nih.gov/geo/query/acc.cgi?acc=GSM921894	Agilent Microarray Processing and Expression Analysis	Result_Matrix_ICL006_R_DE	IRD	IRD_SV_ICL006-R	http://www.fludb.org/brc/svExperimentDetails.spg?expAccession=IRD_SV_ICL006-R&decorator=influenza&context=1406753496537
ICL006_mock_7h_2_RNA_ExpSam	ICL006-R	ICL006_mock_7h_2_RNA_ExpSam	Isolation of Total RNA and Quality Control	Labeling and Quantification of Total RNA for Agilent Microarray	Agilent Microarray Hybridization and Scanning	agilent121	GSM921893_US93503719_251485060073_S01_GE1-v5_95_Feb07_1_3.txt.gz	GEO	GSM921893	http://www.ncbi.nlm.nih.gov/geo/query/acc.cgi?acc=GSM921893	Agilent Microarray Processing and Expression Analysis	Result_Matrix_ICL006_R_DE	IRD	IRD_SV_ICL006-R	http://www.fludb.org/brc/svExperimentDetails.spg?expAccession=IRD_SV_ICL006-R&decorator=influenza&context=1406753496537
ICL006_mock_7h_3_RNA_ExpSam	ICL006-R	ICL006_mock_7h_3_RNA_ExpSam	Isolation of Total RNA and Quality Control	Labeling and Quantification of Total RNA for Agilent Microarray	Agilent Microarray Hybridization and Scanning	agilent122	GSM921892_US93503719_251485060197_S01_GE1_107_Sep09_1_1.txt.gz	GEO	GSM921892	http://www.ncbi.nlm.nih.gov/geo/query/acc.cgi?acc=GSM921892	Agilent Microarray Processing and Expression Analysis	Result_Matrix_ICL006_R_DE	IRD	IRD_SV_ICL006-R	http://www.fludb.org/brc/svExperimentDetails.spg?expAccession=IRD_SV_ICL006-R&decorator=influenza&context=1406753496537
ICL010_Cal_0h_1_array	ICL010-R	ICL010_Cal_0h_1_array	Isolation of Total RNA and Quality Control	Labeling and Quantification of Total RNA for Agilent Microarray	Agilent Microarray Hybridization and Scanning	agilent123	GSM1003148_US93503719_251485060272_S01_GE1-v5_95_Feb07_1_4.txt.gz	GEO	GSM1003148	http://www.ncbi.nlm.nih.gov/geo/query/acc.cgi?acc=GSM1003148	Agilent Microarray Processing and Expression Analysis	ICL010_Array_DE_Matrix_2-20-13_SV	IRD	IRD_SV_ICL010-R	http://www.fludb.org/brc/svExperimentDetails.spg?expAccession=IRD_SV_ICL010-R&decorator=influenza&context=1406753496537
ICL010_Cal_0h_2_array	ICL010-R	ICL010_Cal_0h_2_array	Isolation of Total RNA and Quality Control	Labeling and Quantification of Total RNA for Agilent Microarray	Agilent Microarray Hybridization and Scanning	agilent124	GSM1003149_US93503719_251485060305_S01_GE1-v5_95_Feb07_1_1.txt.gz	GEO	GSM1003149	http://www.ncbi.nlm.nih.gov/geo/query/acc.cgi?acc=GSM1003149	Agilent Microarray Processing and Expression Analysis	ICL010_Array_DE_Matrix_2-20-13_SV	IRD	IRD_SV_ICL010-R	http://www.fludb.org/brc/svExperimentDetails.spg?expAccession=IRD_SV_ICL010-R&decorator=influenza&context=1406753496537
ICL010_Cal_0h_3_array	ICL010-R	ICL010_Cal_0h_3_array	Isolation of Total RNA and Quality Control	Labeling and Quantification of Total RNA for Agilent Microarray	Agilent Microarray Hybridization and Scanning	agilent125	GSM1003150_US93503719_251485060339_S01_GE1-v5_95_Feb07_1_3.txt.gz	GEO	GSM1003150	http://www.ncbi.nlm.nih.gov/geo/query/acc.cgi?acc=GSM1003150	Agilent Microarray Processing and Expression Analysis	ICL010_Array_DE_Matrix_2-20-13_SV	IRD	IRD_SV_ICL010-R	http://www.fludb.org/brc/svExperimentDetails.spg?expAccession=IRD_SV_ICL010-R&decorator=influenza&context=1406753496537
ICL010_Cal_12h_1_array	ICL010-R	ICL010_Cal_12h_1_array	Isolation of Total RNA and Quality Control	Labeling and Quantification of Total RNA for Agilent Microarray	Agilent Microarray Hybridization and Scanning	agilent126	GSM1003151_US93503719_251485060401_S01_GE1-v5_95_Feb07_1_1.txt.gz	GEO	GSM1003151	http://www.ncbi.nlm.nih.gov/geo/query/acc.cgi?acc=GSM1003151	Agilent Microarray Processing and Expression Analysis	ICL010_Array_DE_Matrix_2-20-13_SV	IRD	IRD_SV_ICL010-R	http://www.fludb.org/brc/svExperimentDetails.spg?expAccession=IRD_SV_ICL010-R&decorator=influenza&context=1406753496537
ICL010_Cal_12h_2_array	ICL010-R	ICL010_Cal_12h_2_array	Isolation of Total RNA and Quality Control	Labeling and Quantification of Total RNA for Agilent Microarray	Agilent Microarray Hybridization and Scanning	agilent127	GSM1003152_US93503719_251485060367_S01_GE1-v5_95_Feb07_1_3.txt.gz	GEO	GSM1003152	http://www.ncbi.nlm.nih.gov/geo/query/acc.cgi?acc=GSM1003152	Agilent Microarray Processing and Expression Analysis	ICL010_Array_DE_Matrix_2-20-13_SV	IRD	IRD_SV_ICL010-R	http://www.fludb.org/brc/svExperimentDetails.spg?expAccession=IRD_SV_ICL010-R&decorator=influenza&context=1406753496537
ICL010_Cal_12h_3_array	ICL010-R	ICL010_Cal_12h_3_array	Isolation of Total RNA and Quality Control	Labeling and Quantification of Total RNA for Agilent Microarray	Agilent Microarray Hybridization and Scanning	agilent128	GSM1003153_US93503719_251485060312_S01_GE1-v5_95_Feb07_1_2.txt.gz	GEO	GSM1003153	http://www.ncbi.nlm.nih.gov/geo/query/acc.cgi?acc=GSM1003153	Agilent Microarray Processing and Expression Analysis	ICL010_Array_DE_Matrix_2-20-13_SV	IRD	IRD_SV_ICL010-R	http://www.fludb.org/brc/svExperimentDetails.spg?expAccession=IRD_SV_ICL010-R&decorator=influenza&context=1406753496537
ICL010_Cal_24h_1_array	ICL010-R	ICL010_Cal_24h_1_array	Isolation of Total RNA and Quality Control	Labeling and Quantification of Total RNA for Agilent Microarray	Agilent Microarray Hybridization and Scanning	agilent129	GSM1003154_US93503719_251485060274_S01_GE1-v5_95_Feb07_1_4.txt.gz	GEO	GSM1003154	http://www.ncbi.nlm.nih.gov/geo/query/acc.cgi?acc=GSM1003154	Agilent Microarray Processing and Expression Analysis	ICL010_Array_DE_Matrix_2-20-13_SV	IRD	IRD_SV_ICL010-R	http://www.fludb.org/brc/svExperimentDetails.spg?expAccession=IRD_SV_ICL010-R&decorator=influenza&context=1406753496537
ICL010_Cal_24h_2_array	ICL010-R	ICL010_Cal_24h_2_array	Isolation of Total RNA and Quality Control	Labeling and Quantification of Total RNA for Agilent Microarray	Agilent Microarray Hybridization and Scanning	agilent130	GSM1003155_US93503719_251485060339_S01_GE1-v5_95_Feb07_1_1.txt.gz	GEO	GSM1003155	http://www.ncbi.nlm.nih.gov/geo/query/acc.cgi?acc=GSM1003155	Agilent Microarray Processing and Expression Analysis	ICL010_Array_DE_Matrix_2-20-13_SV	IRD	IRD_SV_ICL010-R	http://www.fludb.org/brc/svExperimentDetails.spg?expAccession=IRD_SV_ICL010-R&decorator=influenza&context=1406753496537
ICL010_Cal_24h_3_array	ICL010-R	ICL010_Cal_24h_3_array	Isolation of Total RNA and Quality Control	Labeling and Quantification of Total RNA for Agilent Microarray	Agilent Microarray Hybridization and Scanning	agilent131	GSM1003156_US93503719_251485060306_S01_GE1-v5_95_Feb07_1_4.txt.gz	GEO	GSM1003156	http://www.ncbi.nlm.nih.gov/geo/query/acc.cgi?acc=GSM1003156	Agilent Microarray Processing and Expression Analysis	ICL010_Array_DE_Matrix_2-20-13_SV	IRD	IRD_SV_ICL010-R	http://www.fludb.org/brc/svExperimentDetails.spg?expAccession=IRD_SV_ICL010-R&decorator=influenza&context=1406753496537
ICL010_Cal_48h_1_array	ICL010-R	ICL010_Cal_48h_1_array	Isolation of Total RNA and Quality Control	Labeling and Quantification of Total RNA for Agilent Microarray	Agilent Microarray Hybridization and Scanning	agilent132	GSM1003157_US93503719_251485060271_S01_GE1-v5_95_Feb07_1_2.txt.gz	GEO	GSM1003157	http://www.ncbi.nlm.nih.gov/geo/query/acc.cgi?acc=GSM1003157	Agilent Microarray Processing and Expression Analysis	ICL010_Array_DE_Matrix_2-20-13_SV	IRD	IRD_SV_ICL010-R	http://www.fludb.org/brc/svExperimentDetails.spg?expAccession=IRD_SV_ICL010-R&decorator=influenza&context=1406753496537
ICL010_Cal_48h_2_array	ICL010-R	ICL010_Cal_48h_2_array	Isolation of Total RNA and Quality Control	Labeling and Quantification of Total RNA for Agilent Microarray	Agilent Microarray Hybridization and Scanning	agilent133	GSM1003158_US93503719_251485060306_S01_GE1-v5_95_Feb07_1_3.txt.gz	GEO	GSM1003158	http://www.ncbi.nlm.nih.gov/geo/query/acc.cgi?acc=GSM1003158	Agilent Microarray Processing and Expression Analysis	ICL010_Array_DE_Matrix_2-20-13_SV	IRD	IRD_SV_ICL010-R	http://www.fludb.org/brc/svExperimentDetails.spg?expAccession=IRD_SV_ICL010-R&decorator=influenza&context=1406753496537
ICL010_Cal_48h_3_array	ICL010-R	ICL010_Cal_48h_3_array	Isolation of Total RNA and Quality Control	Labeling and Quantification of Total RNA for Agilent Microarray	Agilent Microarray Hybridization and Scanning	agilent134	GSM1003159_US93503719_251485060470_S01_GE1-v5_95_Feb07_1_3.txt.gz	GEO	GSM1003159	http://www.ncbi.nlm.nih.gov/geo/query/acc.cgi?acc=GSM1003159	Agilent Microarray Processing and Expression Analysis	ICL010_Array_DE_Matrix_2-20-13_SV	IRD	IRD_SV_ICL010-R	http://www.fludb.org/brc/svExperimentDetails.spg?expAccession=IRD_SV_ICL010-R&decorator=influenza&context=1406753496537
ICL010_mock_0h_1_array	ICL010-R	ICL010_mock_0h_1_array	Isolation of Total RNA and Quality Control	Labeling and Quantification of Total RNA for Agilent Microarray	Agilent Microarray Hybridization and Scanning	agilent135	GSM1003160_US93503719_251485060241_S01_GE1-v5_95_Feb07_1_3.txt.gz	GEO	GSM1003160	http://www.ncbi.nlm.nih.gov/geo/query/acc.cgi?acc=GSM1003160	Agilent Microarray Processing and Expression Analysis	ICL010_Array_DE_Matrix_2-20-13_SV	IRD	IRD_SV_ICL010-R	http://www.fludb.org/brc/svExperimentDetails.spg?expAccession=IRD_SV_ICL010-R&decorator=influenza&context=1406753496537
ICL010_mock_0h_2_array	ICL010-R	ICL010_mock_0h_2_array	Isolation of Total RNA and Quality Control	Labeling and Quantification of Total RNA for Agilent Microarray	Agilent Microarray Hybridization and Scanning	agilent136	GSM1003161_US93503719_251485060274_S01_GE1-v5_95_Feb07_1_2.txt.gz	GEO	GSM1003161	http://www.ncbi.nlm.nih.gov/geo/query/acc.cgi?acc=GSM1003161	Agilent Microarray Processing and Expression Analysis	ICL010_Array_DE_Matrix_2-20-13_SV	IRD	IRD_SV_ICL010-R	http://www.fludb.org/brc/svExperimentDetails.spg?expAccession=IRD_SV_ICL010-R&decorator=influenza&context=1406753496537
ICL010_mock_0h_3_array	ICL010-R	ICL010_mock_0h_3_array	Isolation of Total RNA and Quality Control	Labeling and Quantification of Total RNA for Agilent Microarray	Agilent Microarray Hybridization and Scanning	agilent137	GSM1003162_US93503719_251485060303_S01_GE1-v5_95_Feb07_1_3.txt.gz	GEO	GSM1003162	http://www.ncbi.nlm.nih.gov/geo/query/acc.cgi?acc=GSM1003162	Agilent Microarray Processing and Expression Analysis	ICL010_Array_DE_Matrix_2-20-13_SV	IRD	IRD_SV_ICL010-R	http://www.fludb.org/brc/svExperimentDetails.spg?expAccession=IRD_SV_ICL010-R&decorator=influenza&context=1406753496537
ICL010_mock_12h_1_array	ICL010-R	ICL010_mock_12h_1_array	Isolation of Total RNA and Quality Control	Labeling and Quantification of Total RNA for Agilent Microarray	Agilent Microarray Hybridization and Scanning	agilent138	GSM1003163_US93503719_251485060339_S01_GE1-v5_95_Feb07_1_2.txt.gz	GEO	GSM1003163	http://www.ncbi.nlm.nih.gov/geo/query/acc.cgi?acc=GSM1003163	Agilent Microarray Processing and Expression Analysis	ICL010_Array_DE_Matrix_2-20-13_SV	IRD	IRD_SV_ICL010-R	http://www.fludb.org/brc/svExperimentDetails.spg?expAccession=IRD_SV_ICL010-R&decorator=influenza&context=1406753496537
ICL010_mock_12h_2_array	ICL010-R	ICL010_mock_12h_2_array	Isolation of Total RNA and Quality Control	Labeling and Quantification of Total RNA for Agilent Microarray	Agilent Microarray Hybridization and Scanning	agilent139	GSM1003164_US93503719_251485060336_S01_GE1-v5_95_Feb07_1_4.txt.gz	GEO	GSM1003164	http://www.ncbi.nlm.nih.gov/geo/query/acc.cgi?acc=GSM1003164	Agilent Microarray Processing and Expression Analysis	ICL010_Array_DE_Matrix_2-20-13_SV	IRD	IRD_SV_ICL010-R	http://www.fludb.org/brc/svExperimentDetails.spg?expAccession=IRD_SV_ICL010-R&decorator=influenza&context=1406753496537
ICL010_mock_12h_3_array	ICL010-R	ICL010_mock_12h_3_array	Isolation of Total RNA and Quality Control	Labeling and Quantification of Total RNA for Agilent Microarray	Agilent Microarray Hybridization and Scanning	agilent140	GSM1003165_US93503719_251485060305_S01_GE1-v5_95_Feb07_1_2.txt.gz	GEO	GSM1003165	http://www.ncbi.nlm.nih.gov/geo/query/acc.cgi?acc=GSM1003165	Agilent Microarray Processing and Expression Analysis	ICL010_Array_DE_Matrix_2-20-13_SV	IRD	IRD_SV_ICL010-R	http://www.fludb.org/brc/svExperimentDetails.spg?expAccession=IRD_SV_ICL010-R&decorator=influenza&context=1406753496537
ICL010_mock_18h_1_array	ICL010-R	ICL010_mock_18h_1_array	Isolation of Total RNA and Quality Control	Labeling and Quantification of Total RNA for Agilent Microarray	Agilent Microarray Hybridization and Scanning	agilent141	GSM1003166_US93503719_251485060338_S01_GE1-v5_95_Feb07_1_4.txt.gz	GEO	GSM1003166	http://www.ncbi.nlm.nih.gov/geo/query/acc.cgi?acc=GSM1003166	Agilent Microarray Processing and Expression Analysis	ICL010_Array_DE_Matrix_2-20-13_SV	IRD	IRD_SV_ICL010-R	http://www.fludb.org/brc/svExperimentDetails.spg?expAccession=IRD_SV_ICL010-R&decorator=influenza&context=1406753496537
ICL010_mock_18h_2_array	ICL010-R	ICL010_mock_18h_2_array	Isolation of Total RNA and Quality Control	Labeling and Quantification of Total RNA for Agilent Microarray	Agilent Microarray Hybridization and Scanning	agilent142	GSM1003167_US93503719_251485060303_S01_GE1-v5_95_Feb07_1_1.txt.gz	GEO	GSM1003167	http://www.ncbi.nlm.nih.gov/geo/query/acc.cgi?acc=GSM1003167	Agilent Microarray Processing and Expression Analysis	ICL010_Array_DE_Matrix_2-20-13_SV	IRD	IRD_SV_ICL010-R	http://www.fludb.org/brc/svExperimentDetails.spg?expAccession=IRD_SV_ICL010-R&decorator=influenza&context=1406753496537
ICL010_mock_18h_3_array	ICL010-R	ICL010_mock_18h_3_array	Isolation of Total RNA and Quality Control	Labeling and Quantification of Total RNA for Agilent Microarray	Agilent Microarray Hybridization and Scanning	agilent143	GSM1003168_US93503719_251485060304_S01_GE1-v5_95_Feb07_1_4.txt.gz	GEO	GSM1003168	http://www.ncbi.nlm.nih.gov/geo/query/acc.cgi?acc=GSM1003168	Agilent Microarray Processing and Expression Analysis	ICL010_Array_DE_Matrix_2-20-13_SV	IRD	IRD_SV_ICL010-R	http://www.fludb.org/brc/svExperimentDetails.spg?expAccession=IRD_SV_ICL010-R&decorator=influenza&context=1406753496537
ICL010_mock_24h_1_array	ICL010-R	ICL010_mock_24h_1_array	Isolation of Total RNA and Quality Control	Labeling and Quantification of Total RNA for Agilent Microarray	Agilent Microarray Hybridization and Scanning	agilent144	GSM1003169_US93503719_251485060470_S01_GE1-v5_95_Feb07_1_4.txt.gz	GEO	GSM1003169	http://www.ncbi.nlm.nih.gov/geo/query/acc.cgi?acc=GSM1003169	Agilent Microarray Processing and Expression Analysis	ICL010_Array_DE_Matrix_2-20-13_SV	IRD	IRD_SV_ICL010-R	http://www.fludb.org/brc/svExperimentDetails.spg?expAccession=IRD_SV_ICL010-R&decorator=influenza&context=1406753496537
ICL010_mock_24h_2_array	ICL010-R	ICL010_mock_24h_2_array	Isolation of Total RNA and Quality Control	Labeling and Quantification of Total RNA for Agilent Microarray	Agilent Microarray Hybridization and Scanning	agilent145	GSM1003170_US93503719_251485060401_S01_GE1-v5_95_Feb07_1_3.txt.gz	GEO	GSM1003170	http://www.ncbi.nlm.nih.gov/geo/query/acc.cgi?acc=GSM1003170	Agilent Microarray Processing and Expression Analysis	ICL010_Array_DE_Matrix_2-20-13_SV	IRD	IRD_SV_ICL010-R	http://www.fludb.org/brc/svExperimentDetails.spg?expAccession=IRD_SV_ICL010-R&decorator=influenza&context=1406753496537
ICL010_mock_24h_3_array	ICL010-R	ICL010_mock_24h_3_array	Isolation of Total RNA and Quality Control	Labeling and Quantification of Total RNA for Agilent Microarray	Agilent Microarray Hybridization and Scanning	agilent146	GSM1003171_US93503719_251485060336_S01_GE1-v5_95_Feb07_1_3.txt.gz	GEO	GSM1003171	http://www.ncbi.nlm.nih.gov/geo/query/acc.cgi?acc=GSM1003171	Agilent Microarray Processing and Expression Analysis	ICL010_Array_DE_Matrix_2-20-13_SV	IRD	IRD_SV_ICL010-R	http://www.fludb.org/brc/svExperimentDetails.spg?expAccession=IRD_SV_ICL010-R&decorator=influenza&context=1406753496537
ICL010_mock_30h_1_array	ICL010-R	ICL010_mock_30h_1_array	Isolation of Total RNA and Quality Control	Labeling and Quantification of Total RNA for Agilent Microarray	Agilent Microarray Hybridization and Scanning	agilent147	GSM1003172_US93503719_251485060337_S01_GE1-v5_95_Feb07_1_2.txt.gz	GEO	GSM1003172	http://www.ncbi.nlm.nih.gov/geo/query/acc.cgi?acc=GSM1003172	Agilent Microarray Processing and Expression Analysis	ICL010_Array_DE_Matrix_2-20-13_SV	IRD	IRD_SV_ICL010-R	http://www.fludb.org/brc/svExperimentDetails.spg?expAccession=IRD_SV_ICL010-R&decorator=influenza&context=1406753496537
ICL010_mock_30h_2_array	ICL010-R	ICL010_mock_30h_2_array	Isolation of Total RNA and Quality Control	Labeling and Quantification of Total RNA for Agilent Microarray	Agilent Microarray Hybridization and Scanning	agilent148	GSM1003173_US93503719_251485060273_S01_GE1-v5_95_Feb07_1_4.txt.gz	GEO	GSM1003173	http://www.ncbi.nlm.nih.gov/geo/query/acc.cgi?acc=GSM1003173	Agilent Microarray Processing and Expression Analysis	ICL010_Array_DE_Matrix_2-20-13_SV	IRD	IRD_SV_ICL010-R	http://www.fludb.org/brc/svExperimentDetails.spg?expAccession=IRD_SV_ICL010-R&decorator=influenza&context=1406753496537
ICL010_mock_30h_3_array	ICL010-R	ICL010_mock_30h_3_array	Isolation of Total RNA and Quality Control	Labeling and Quantification of Total RNA for Agilent Microarray	Agilent Microarray Hybridization and Scanning	agilent149	GSM1003174_US93503719_251485060313_S01_GE1-v5_95_Feb07_1_2.txt.gz	GEO	GSM1003174	http://www.ncbi.nlm.nih.gov/geo/query/acc.cgi?acc=GSM1003174	Agilent Microarray Processing and Expression Analysis	ICL010_Array_DE_Matrix_2-20-13_SV	IRD	IRD_SV_ICL010-R	http://www.fludb.org/brc/svExperimentDetails.spg?expAccession=IRD_SV_ICL010-R&decorator=influenza&context=1406753496537
ICL010_mock_36h_1_array	ICL010-R	ICL010_mock_36h_1_array	Isolation of Total RNA and Quality Control	Labeling and Quantification of Total RNA for Agilent Microarray	Agilent Microarray Hybridization and Scanning	agilent150	GSM1003175_US93503719_251485060305_S01_GE1-v5_95_Feb07_1_4.txt.gz	GEO	GSM1003175	http://www.ncbi.nlm.nih.gov/geo/query/acc.cgi?acc=GSM1003175	Agilent Microarray Processing and Expression Analysis	ICL010_Array_DE_Matrix_2-20-13_SV	IRD	IRD_SV_ICL010-R	http://www.fludb.org/brc/svExperimentDetails.spg?expAccession=IRD_SV_ICL010-R&decorator=influenza&context=1406753496537
ICL010_mock_36h_2_array	ICL010-R	ICL010_mock_36h_2_array	Isolation of Total RNA and Quality Control	Labeling and Quantification of Total RNA for Agilent Microarray	Agilent Microarray Hybridization and Scanning	agilent151	GSM1003176_US93503719_251485060273_S01_GE1-v5_95_Feb07_1_3.txt.gz	GEO	GSM1003176	http://www.ncbi.nlm.nih.gov/geo/query/acc.cgi?acc=GSM1003176	Agilent Microarray Processing and Expression Analysis	ICL010_Array_DE_Matrix_2-20-13_SV	IRD	IRD_SV_ICL010-R	http://www.fludb.org/brc/svExperimentDetails.spg?expAccession=IRD_SV_ICL010-R&decorator=influenza&context=1406753496537
ICL010_mock_36h_3_array	ICL010-R	ICL010_mock_36h_3_array	Isolation of Total RNA and Quality Control	Labeling and Quantification of Total RNA for Agilent Microarray	Agilent Microarray Hybridization and Scanning	agilent152	GSM1003177_US93503719_251485060274_S01_GE1-v5_95_Feb07_1_1.txt.gz	GEO	GSM1003177	http://www.ncbi.nlm.nih.gov/geo/query/acc.cgi?acc=GSM1003177	Agilent Microarray Processing and Expression Analysis	ICL010_Array_DE_Matrix_2-20-13_SV	IRD	IRD_SV_ICL010-R	http://www.fludb.org/brc/svExperimentDetails.spg?expAccession=IRD_SV_ICL010-R&decorator=influenza&context=1406753496537
ICL010_mock_3h_1_array	ICL010-R	ICL010_mock_3h_1_array	Isolation of Total RNA and Quality Control	Labeling and Quantification of Total RNA for Agilent Microarray	Agilent Microarray Hybridization and Scanning	agilent153	GSM1003178_US93503719_251485060401_S01_GE1-v5_95_Feb07_1_4.txt.gz	GEO	GSM1003178	http://www.ncbi.nlm.nih.gov/geo/query/acc.cgi?acc=GSM1003178	Agilent Microarray Processing and Expression Analysis	ICL010_Array_DE_Matrix_2-20-13_SV	IRD	IRD_SV_ICL010-R	http://www.fludb.org/brc/svExperimentDetails.spg?expAccession=IRD_SV_ICL010-R&decorator=influenza&context=1406753496537
ICL010_mock_3h_2_array	ICL010-R	ICL010_mock_3h_2_array	Isolation of Total RNA and Quality Control	Labeling and Quantification of Total RNA for Agilent Microarray	Agilent Microarray Hybridization and Scanning	agilent154	GSM1003179_US93503719_251485060367_S01_GE1-v5_95_Feb07_1_1.txt.gz	GEO	GSM1003179	http://www.ncbi.nlm.nih.gov/geo/query/acc.cgi?acc=GSM1003179	Agilent Microarray Processing and Expression Analysis	ICL010_Array_DE_Matrix_2-20-13_SV	IRD	IRD_SV_ICL010-R	http://www.fludb.org/brc/svExperimentDetails.spg?expAccession=IRD_SV_ICL010-R&decorator=influenza&context=1406753496537
ICL010_mock_3h_3_array	ICL010-R	ICL010_mock_3h_3_array	Isolation of Total RNA and Quality Control	Labeling and Quantification of Total RNA for Agilent Microarray	Agilent Microarray Hybridization and Scanning	agilent155	GSM1003180_US93503719_251485060313_S01_GE1-v5_95_Feb07_1_4.txt.gz	GEO	GSM1003180	http://www.ncbi.nlm.nih.gov/geo/query/acc.cgi?acc=GSM1003180	Agilent Microarray Processing and Expression Analysis	ICL010_Array_DE_Matrix_2-20-13_SV	IRD	IRD_SV_ICL010-R	http://www.fludb.org/brc/svExperimentDetails.spg?expAccession=IRD_SV_ICL010-R&decorator=influenza&context=1406753496537
ICL010_mock_48h_1_array	ICL010-R	ICL010_mock_48h_1_array	Isolation of Total RNA and Quality Control	Labeling and Quantification of Total RNA for Agilent Microarray	Agilent Microarray Hybridization and Scanning	agilent156	GSM1003181_US93503719_251485060338_S01_GE1-v5_95_Feb07_1_3.txt.gz	GEO	GSM1003181	http://www.ncbi.nlm.nih.gov/geo/query/acc.cgi?acc=GSM1003181	Agilent Microarray Processing and Expression Analysis	ICL010_Array_DE_Matrix_2-20-13_SV	IRD	IRD_SV_ICL010-R	http://www.fludb.org/brc/svExperimentDetails.spg?expAccession=IRD_SV_ICL010-R&decorator=influenza&context=1406753496537
ICL010_mock_48h_2_array	ICL010-R	ICL010_mock_48h_2_array	Isolation of Total RNA and Quality Control	Labeling and Quantification of Total RNA for Agilent Microarray	Agilent Microarray Hybridization and Scanning	agilent157	GSM1003182_US93503719_251485060313_S01_GE1-v5_95_Feb07_1_1.txt.gz	GEO	GSM1003182	http://www.ncbi.nlm.nih.gov/geo/query/acc.cgi?acc=GSM1003182	Agilent Microarray Processing and Expression Analysis	ICL010_Array_DE_Matrix_2-20-13_SV	IRD	IRD_SV_ICL010-R	http://www.fludb.org/brc/svExperimentDetails.spg?expAccession=IRD_SV_ICL010-R&decorator=influenza&context=1406753496537
ICL010_mock_48h_3_array	ICL010-R	ICL010_mock_48h_3_array	Isolation of Total RNA and Quality Control	Labeling and Quantification of Total RNA for Agilent Microarray	Agilent Microarray Hybridization and Scanning	agilent158	GSM1003183_US93503719_251485060272_S01_GE1-v5_95_Feb07_1_2.txt.gz	GEO	GSM1003183	http://www.ncbi.nlm.nih.gov/geo/query/acc.cgi?acc=GSM1003183	Agilent Microarray Processing and Expression Analysis	ICL010_Array_DE_Matrix_2-20-13_SV	IRD	IRD_SV_ICL010-R	http://www.fludb.org/brc/svExperimentDetails.spg?expAccession=IRD_SV_ICL010-R&decorator=influenza&context=1406753496537
ICL010_mock_7h_1_array	ICL010-R	ICL010_mock_7h_1_array	Isolation of Total RNA and Quality Control	Labeling and Quantification of Total RNA for Agilent Microarray	Agilent Microarray Hybridization and Scanning	agilent159	GSM1003184_US93503719_251485060271_S01_GE1-v5_95_Feb07_1_3.txt.gz	GEO	GSM1003184	http://www.ncbi.nlm.nih.gov/geo/query/acc.cgi?acc=GSM1003184	Agilent Microarray Processing and Expression Analysis	ICL010_Array_DE_Matrix_2-20-13_SV	IRD	IRD_SV_ICL010-R	http://www.fludb.org/brc/svExperimentDetails.spg?expAccession=IRD_SV_ICL010-R&decorator=influenza&context=1406753496537
ICL010_mock_7h_2_array	ICL010-R	ICL010_mock_7h_2_array	Isolation of Total RNA and Quality Control	Labeling and Quantification of Total RNA for Agilent Microarray	Agilent Microarray Hybridization and Scanning	agilent160	GSM1003185_US93503719_251485060336_S01_GE1-v5_95_Feb07_1_1.txt.gz	GEO	GSM1003185	http://www.ncbi.nlm.nih.gov/geo/query/acc.cgi?acc=GSM1003185	Agilent Microarray Processing and Expression Analysis	ICL010_Array_DE_Matrix_2-20-13_SV	IRD	IRD_SV_ICL010-R	http://www.fludb.org/brc/svExperimentDetails.spg?expAccession=IRD_SV_ICL010-R&decorator=influenza&context=1406753496537
ICL010_mock_7h_3_array	ICL010-R	ICL010_mock_7h_3_array	Isolation of Total RNA and Quality Control	Labeling and Quantification of Total RNA for Agilent Microarray	Agilent Microarray Hybridization and Scanning	agilent161	GSM1003186_US93503719_251485060337_S01_GE1-v5_95_Feb07_1_1.txt.gz	GEO	GSM1003186	http://www.ncbi.nlm.nih.gov/geo/query/acc.cgi?acc=GSM1003186	Agilent Microarray Processing and Expression Analysis	ICL010_Array_DE_Matrix_2-20-13_SV	IRD	IRD_SV_ICL010-R	http://www.fludb.org/brc/svExperimentDetails.spg?expAccession=IRD_SV_ICL010-R&decorator=influenza&context=1406753496537
ICL010_NL_0h_1_array	ICL010-R	ICL010_NL_0h_1_array	Isolation of Total RNA and Quality Control	Labeling and Quantification of Total RNA for Agilent Microarray	Agilent Microarray Hybridization and Scanning	agilent162	GSM1003187_US93503719_251485060306_S01_GE1-v5_95_Feb07_1_2.txt.gz	GEO	GSM1003187	http://www.ncbi.nlm.nih.gov/geo/query/acc.cgi?acc=GSM1003187	Agilent Microarray Processing and Expression Analysis	ICL010_Array_DE_Matrix_2-20-13_SV	IRD	IRD_SV_ICL010-R	http://www.fludb.org/brc/svExperimentDetails.spg?expAccession=IRD_SV_ICL010-R&decorator=influenza&context=1406753496537
ICL010_NL_0h_2_array	ICL010-R	ICL010_NL_0h_2_array	Isolation of Total RNA and Quality Control	Labeling and Quantification of Total RNA for Agilent Microarray	Agilent Microarray Hybridization and Scanning	agilent163	GSM1003188_US93503719_251485060304_S01_GE1-v5_95_Feb07_1_1.txt.gz	GEO	GSM1003188	http://www.ncbi.nlm.nih.gov/geo/query/acc.cgi?acc=GSM1003188	Agilent Microarray Processing and Expression Analysis	ICL010_Array_DE_Matrix_2-20-13_SV	IRD	IRD_SV_ICL010-R	http://www.fludb.org/brc/svExperimentDetails.spg?expAccession=IRD_SV_ICL010-R&decorator=influenza&context=1406753496537
ICL010_NL_0h_3_array	ICL010-R	ICL010_NL_0h_3_array	Isolation of Total RNA and Quality Control	Labeling and Quantification of Total RNA for Agilent Microarray	Agilent Microarray Hybridization and Scanning	agilent164	GSM1003189_US93503719_251485060241_S01_GE1-v5_95_Feb07_1_4.txt.gz	GEO	GSM1003189	http://www.ncbi.nlm.nih.gov/geo/query/acc.cgi?acc=GSM1003189	Agilent Microarray Processing and Expression Analysis	ICL010_Array_DE_Matrix_2-20-13_SV	IRD	IRD_SV_ICL010-R	http://www.fludb.org/brc/svExperimentDetails.spg?expAccession=IRD_SV_ICL010-R&decorator=influenza&context=1406753496537
ICL010_NL_12h_1_array	ICL010-R	ICL010_NL_12h_1_array	Isolation of Total RNA and Quality Control	Labeling and Quantification of Total RNA for Agilent Microarray	Agilent Microarray Hybridization and Scanning	agilent165	GSM1003190_US93503719_251485060273_S01_GE1-v5_95_Feb07_1_2.txt.gz	GEO	GSM1003190	http://www.ncbi.nlm.nih.gov/geo/query/acc.cgi?acc=GSM1003190	Agilent Microarray Processing and Expression Analysis	ICL010_Array_DE_Matrix_2-20-13_SV	IRD	IRD_SV_ICL010-R	http://www.fludb.org/brc/svExperimentDetails.spg?expAccession=IRD_SV_ICL010-R&decorator=influenza&context=1406753496537
ICL010_NL_12h_2_array	ICL010-R	ICL010_NL_12h_2_array	Isolation of Total RNA and Quality Control	Labeling and Quantification of Total RNA for Agilent Microarray	Agilent Microarray Hybridization and Scanning	agilent166	GSM1003191_US93503719_251485060313_S01_GE1-v5_95_Feb07_1_3.txt.gz	GEO	GSM1003191	http://www.ncbi.nlm.nih.gov/geo/query/acc.cgi?acc=GSM1003191	Agilent Microarray Processing and Expression Analysis	ICL010_Array_DE_Matrix_2-20-13_SV	IRD	IRD_SV_ICL010-R	http://www.fludb.org/brc/svExperimentDetails.spg?expAccession=IRD_SV_ICL010-R&decorator=influenza&context=1406753496537
ICL010_NL_12h_3_array	ICL010-R	ICL010_NL_12h_3_array	Isolation of Total RNA and Quality Control	Labeling and Quantification of Total RNA for Agilent Microarray	Agilent Microarray Hybridization and Scanning	agilent167	GSM1003192_US93503719_251485060304_S01_GE1-v5_95_Feb07_1_3.txt.gz	GEO	GSM1003192	http://www.ncbi.nlm.nih.gov/geo/query/acc.cgi?acc=GSM1003192	Agilent Microarray Processing and Expression Analysis	ICL010_Array_DE_Matrix_2-20-13_SV	IRD	IRD_SV_ICL010-R	http://www.fludb.org/brc/svExperimentDetails.spg?expAccession=IRD_SV_ICL010-R&decorator=influenza&context=1406753496537
ICL010_NL_18h_1_array	ICL010-R	ICL010_NL_18h_1_array	Isolation of Total RNA and Quality Control	Labeling and Quantification of Total RNA for Agilent Microarray	Agilent Microarray Hybridization and Scanning	agilent168	GSM1003193_US93503719_251485060339_S01_GE1-v5_95_Feb07_1_4.txt.gz	GEO	GSM1003193	http://www.ncbi.nlm.nih.gov/geo/query/acc.cgi?acc=GSM1003193	Agilent Microarray Processing and Expression Analysis	ICL010_Array_DE_Matrix_2-20-13_SV	IRD	IRD_SV_ICL010-R	http://www.fludb.org/brc/svExperimentDetails.spg?expAccession=IRD_SV_ICL010-R&decorator=influenza&context=1406753496537
ICL010_NL_18h_2_array	ICL010-R	ICL010_NL_18h_2_array	Isolation of Total RNA and Quality Control	Labeling and Quantification of Total RNA for Agilent Microarray	Agilent Microarray Hybridization and Scanning	agilent169	GSM1003194_US93503719_251485060241_S01_GE1-v5_95_Feb07_1_2.txt.gz	GEO	GSM1003194	http://www.ncbi.nlm.nih.gov/geo/query/acc.cgi?acc=GSM1003194	Agilent Microarray Processing and Expression Analysis	ICL010_Array_DE_Matrix_2-20-13_SV	IRD	IRD_SV_ICL010-R	http://www.fludb.org/brc/svExperimentDetails.spg?expAccession=IRD_SV_ICL010-R&decorator=influenza&context=1406753496537
ICL010_NL_18h_3_array	ICL010-R	ICL010_NL_18h_3_array	Isolation of Total RNA and Quality Control	Labeling and Quantification of Total RNA for Agilent Microarray	Agilent Microarray Hybridization and Scanning	agilent170	GSM1003195_US93503719_251485060367_S01_GE1-v5_95_Feb07_1_4.txt.gz	GEO	GSM1003195	http://www.ncbi.nlm.nih.gov/geo/query/acc.cgi?acc=GSM1003195	Agilent Microarray Processing and Expression Analysis	ICL010_Array_DE_Matrix_2-20-13_SV	IRD	IRD_SV_ICL010-R	http://www.fludb.org/brc/svExperimentDetails.spg?expAccession=IRD_SV_ICL010-R&decorator=influenza&context=1406753496537
ICL010_NL_24h_1_array	ICL010-R	ICL010_NL_24h_1_array	Isolation of Total RNA and Quality Control	Labeling and Quantification of Total RNA for Agilent Microarray	Agilent Microarray Hybridization and Scanning	agilent171	GSM1003196_US93503719_251485060367_S01_GE1-v5_95_Feb07_1_2.txt.gz	GEO	GSM1003196	http://www.ncbi.nlm.nih.gov/geo/query/acc.cgi?acc=GSM1003196	Agilent Microarray Processing and Expression Analysis	ICL010_Array_DE_Matrix_2-20-13_SV	IRD	IRD_SV_ICL010-R	http://www.fludb.org/brc/svExperimentDetails.spg?expAccession=IRD_SV_ICL010-R&decorator=influenza&context=1406753496537
ICL010_NL_24h_2_array	ICL010-R	ICL010_NL_24h_2_array	Isolation of Total RNA and Quality Control	Labeling and Quantification of Total RNA for Agilent Microarray	Agilent Microarray Hybridization and Scanning	agilent172	GSM1003197_US93503719_251485060338_S01_GE1-v5_95_Feb07_1_2.txt.gz	GEO	GSM1003197	http://www.ncbi.nlm.nih.gov/geo/query/acc.cgi?acc=GSM1003197	Agilent Microarray Processing and Expression Analysis	ICL010_Array_DE_Matrix_2-20-13_SV	IRD	IRD_SV_ICL010-R	http://www.fludb.org/brc/svExperimentDetails.spg?expAccession=IRD_SV_ICL010-R&decorator=influenza&context=1406753496537
ICL010_NL_24h_3_array	ICL010-R	ICL010_NL_24h_3_array	Isolation of Total RNA and Quality Control	Labeling and Quantification of Total RNA for Agilent Microarray	Agilent Microarray Hybridization and Scanning	agilent173	GSM1003198_US93503719_251485060337_S01_GE1-v5_95_Feb07_1_3.txt.gz	GEO	GSM1003198	http://www.ncbi.nlm.nih.gov/geo/query/acc.cgi?acc=GSM1003198	Agilent Microarray Processing and Expression Analysis	ICL010_Array_DE_Matrix_2-20-13_SV	IRD	IRD_SV_ICL010-R	http://www.fludb.org/brc/svExperimentDetails.spg?expAccession=IRD_SV_ICL010-R&decorator=influenza&context=1406753496537
ICL010_NL_30h_1_array	ICL010-R	ICL010_NL_30h_1_array	Isolation of Total RNA and Quality Control	Labeling and Quantification of Total RNA for Agilent Microarray	Agilent Microarray Hybridization and Scanning	agilent174	GSM1003199_US93503719_251485060272_S01_GE1-v5_95_Feb07_1_3.txt.gz	GEO	GSM1003199	http://www.ncbi.nlm.nih.gov/geo/query/acc.cgi?acc=GSM1003199	Agilent Microarray Processing and Expression Analysis	ICL010_Array_DE_Matrix_2-20-13_SV	IRD	IRD_SV_ICL010-R	http://www.fludb.org/brc/svExperimentDetails.spg?expAccession=IRD_SV_ICL010-R&decorator=influenza&context=1406753496537
ICL010_NL_30h_2_array	ICL010-R	ICL010_NL_30h_2_array	Isolation of Total RNA and Quality Control	Labeling and Quantification of Total RNA for Agilent Microarray	Agilent Microarray Hybridization and Scanning	agilent175	GSM1003200_US93503719_251485060312_S01_GE1-v5_95_Feb07_1_3.txt.gz	GEO	GSM1003200	http://www.ncbi.nlm.nih.gov/geo/query/acc.cgi?acc=GSM1003200	Agilent Microarray Processing and Expression Analysis	ICL010_Array_DE_Matrix_2-20-13_SV	IRD	IRD_SV_ICL010-R	http://www.fludb.org/brc/svExperimentDetails.spg?expAccession=IRD_SV_ICL010-R&decorator=influenza&context=1406753496537
ICL010_NL_30h_3_array	ICL010-R	ICL010_NL_30h_3_array	Isolation of Total RNA and Quality Control	Labeling and Quantification of Total RNA for Agilent Microarray	Agilent Microarray Hybridization and Scanning	agilent176	GSM1003201_US93503719_251485060470_S01_GE1-v5_95_Feb07_1_1.txt.gz	GEO	GSM1003201	http://www.ncbi.nlm.nih.gov/geo/query/acc.cgi?acc=GSM1003201	Agilent Microarray Processing and Expression Analysis	ICL010_Array_DE_Matrix_2-20-13_SV	IRD	IRD_SV_ICL010-R	http://www.fludb.org/brc/svExperimentDetails.spg?expAccession=IRD_SV_ICL010-R&decorator=influenza&context=1406753496537
ICL010_NL_36h_1_array	ICL010-R	ICL010_NL_36h_1_array	Isolation of Total RNA and Quality Control	Labeling and Quantification of Total RNA for Agilent Microarray	Agilent Microarray Hybridization and Scanning	agilent177	GSM1003202_US93503719_251485060336_S01_GE1-v5_95_Feb07_1_2.txt.gz	GEO	GSM1003202	http://www.ncbi.nlm.nih.gov/geo/query/acc.cgi?acc=GSM1003202	Agilent Microarray Processing and Expression Analysis	ICL010_Array_DE_Matrix_2-20-13_SV	IRD	IRD_SV_ICL010-R	http://www.fludb.org/brc/svExperimentDetails.spg?expAccession=IRD_SV_ICL010-R&decorator=influenza&context=1406753496537
ICL010_NL_36h_2_array	ICL010-R	ICL010_NL_36h_2_array	Isolation of Total RNA and Quality Control	Labeling and Quantification of Total RNA for Agilent Microarray	Agilent Microarray Hybridization and Scanning	agilent178	GSM1003203_US93503719_251485060337_S01_GE1-v5_95_Feb07_1_4.txt.gz	GEO	GSM1003203	http://www.ncbi.nlm.nih.gov/geo/query/acc.cgi?acc=GSM1003203	Agilent Microarray Processing and Expression Analysis	ICL010_Array_DE_Matrix_2-20-13_SV	IRD	IRD_SV_ICL010-R	http://www.fludb.org/brc/svExperimentDetails.spg?expAccession=IRD_SV_ICL010-R&decorator=influenza&context=1406753496537
ICL010_NL_36h_3_array	ICL010-R	ICL010_NL_36h_3_array	Isolation of Total RNA and Quality Control	Labeling and Quantification of Total RNA for Agilent Microarray	Agilent Microarray Hybridization and Scanning	agilent179	GSM1003204_US93503719_251485060271_S01_GE1-v5_95_Feb07_1_1.txt.gz	GEO	GSM1003204	http://www.ncbi.nlm.nih.gov/geo/query/acc.cgi?acc=GSM1003204	Agilent Microarray Processing and Expression Analysis	ICL010_Array_DE_Matrix_2-20-13_SV	IRD	IRD_SV_ICL010-R	http://www.fludb.org/brc/svExperimentDetails.spg?expAccession=IRD_SV_ICL010-R&decorator=influenza&context=1406753496537
ICL010_NL_3h_1_array	ICL010-R	ICL010_NL_3h_1_array	Isolation of Total RNA and Quality Control	Labeling and Quantification of Total RNA for Agilent Microarray	Agilent Microarray Hybridization and Scanning	agilent180	GSM1003205_US93503719_251485060273_S01_GE1-v5_95_Feb07_1_1.txt.gz	GEO	GSM1003205	http://www.ncbi.nlm.nih.gov/geo/query/acc.cgi?acc=GSM1003205	Agilent Microarray Processing and Expression Analysis	ICL010_Array_DE_Matrix_2-20-13_SV	IRD	IRD_SV_ICL010-R	http://www.fludb.org/brc/svExperimentDetails.spg?expAccession=IRD_SV_ICL010-R&decorator=influenza&context=1406753496537
ICL010_NL_3h_2_array	ICL010-R	ICL010_NL_3h_2_array	Isolation of Total RNA and Quality Control	Labeling and Quantification of Total RNA for Agilent Microarray	Agilent Microarray Hybridization and Scanning	agilent181	GSM1003206_US93503719_251485060305_S01_GE1-v5_95_Feb07_1_3.txt.gz	GEO	GSM1003206	http://www.ncbi.nlm.nih.gov/geo/query/acc.cgi?acc=GSM1003206	Agilent Microarray Processing and Expression Analysis	ICL010_Array_DE_Matrix_2-20-13_SV	IRD	IRD_SV_ICL010-R	http://www.fludb.org/brc/svExperimentDetails.spg?expAccession=IRD_SV_ICL010-R&decorator=influenza&context=1406753496537
ICL010_NL_3h_3_array	ICL010-R	ICL010_NL_3h_3_array	Isolation of Total RNA and Quality Control	Labeling and Quantification of Total RNA for Agilent Microarray	Agilent Microarray Hybridization and Scanning	agilent182	GSM1003207_US93503719_251485060338_S01_GE1-v5_95_Feb07_1_1.txt.gz	GEO	GSM1003207	http://www.ncbi.nlm.nih.gov/geo/query/acc.cgi?acc=GSM1003207	Agilent Microarray Processing and Expression Analysis	ICL010_Array_DE_Matrix_2-20-13_SV	IRD	IRD_SV_ICL010-R	http://www.fludb.org/brc/svExperimentDetails.spg?expAccession=IRD_SV_ICL010-R&decorator=influenza&context=1406753496537
ICL010_NL_48h_1_array	ICL010-R	ICL010_NL_48h_1_array	Isolation of Total RNA and Quality Control	Labeling and Quantification of Total RNA for Agilent Microarray	Agilent Microarray Hybridization and Scanning	agilent183	GSM1003208_US93503719_251485060312_S01_GE1-v5_95_Feb07_1_1.txt.gz	GEO	GSM1003208	http://www.ncbi.nlm.nih.gov/geo/query/acc.cgi?acc=GSM1003208	Agilent Microarray Processing and Expression Analysis	ICL010_Array_DE_Matrix_2-20-13_SV	IRD	IRD_SV_ICL010-R	http://www.fludb.org/brc/svExperimentDetails.spg?expAccession=IRD_SV_ICL010-R&decorator=influenza&context=1406753496537
ICL010_NL_48h_2_array	ICL010-R	ICL010_NL_48h_2_array	Isolation of Total RNA and Quality Control	Labeling and Quantification of Total RNA for Agilent Microarray	Agilent Microarray Hybridization and Scanning	agilent184	GSM1003209_US93503719_251485060303_S01_GE1-v5_95_Feb07_1_2.txt.gz	GEO	GSM1003209	http://www.ncbi.nlm.nih.gov/geo/query/acc.cgi?acc=GSM1003209	Agilent Microarray Processing and Expression Analysis	ICL010_Array_DE_Matrix_2-20-13_SV	IRD	IRD_SV_ICL010-R	http://www.fludb.org/brc/svExperimentDetails.spg?expAccession=IRD_SV_ICL010-R&decorator=influenza&context=1406753496537
ICL010_NL_48h_3_array	ICL010-R	ICL010_NL_48h_3_array	Isolation of Total RNA and Quality Control	Labeling and Quantification of Total RNA for Agilent Microarray	Agilent Microarray Hybridization and Scanning	agilent185	GSM1003210_US93503719_251485060241_S01_GE1-v5_95_Feb07_1_1.txt.gz	GEO	GSM1003210	http://www.ncbi.nlm.nih.gov/geo/query/acc.cgi?acc=GSM1003210	Agilent Microarray Processing and Expression Analysis	ICL010_Array_DE_Matrix_2-20-13_SV	IRD	IRD_SV_ICL010-R	http://www.fludb.org/brc/svExperimentDetails.spg?expAccession=IRD_SV_ICL010-R&decorator=influenza&context=1406753496537
ICL010_NL_7h_1_array	ICL010-R	ICL010_NL_7h_1_array	Isolation of Total RNA and Quality Control	Labeling and Quantification of Total RNA for Agilent Microarray	Agilent Microarray Hybridization and Scanning	agilent186	GSM1003211_US93503719_251485060303_S01_GE1-v5_95_Feb07_1_4.txt.gz	GEO	GSM1003211	http://www.ncbi.nlm.nih.gov/geo/query/acc.cgi?acc=GSM1003211	Agilent Microarray Processing and Expression Analysis	ICL010_Array_DE_Matrix_2-20-13_SV	IRD	IRD_SV_ICL010-R	http://www.fludb.org/brc/svExperimentDetails.spg?expAccession=IRD_SV_ICL010-R&decorator=influenza&context=1406753496537
ICL010_NL_7h_2_array	ICL010-R	ICL010_NL_7h_2_array	Isolation of Total RNA and Quality Control	Labeling and Quantification of Total RNA for Agilent Microarray	Agilent Microarray Hybridization and Scanning	agilent187	GSM1003212_US93503719_251485060272_S01_GE1-v5_95_Feb07_1_1.txt.gz	GEO	GSM1003212	http://www.ncbi.nlm.nih.gov/geo/query/acc.cgi?acc=GSM1003212	Agilent Microarray Processing and Expression Analysis	ICL010_Array_DE_Matrix_2-20-13_SV	IRD	IRD_SV_ICL010-R	http://www.fludb.org/brc/svExperimentDetails.spg?expAccession=IRD_SV_ICL010-R&decorator=influenza&context=1406753496537
ICL010_NL_7h_3_array	ICL010-R	ICL010_NL_7h_3_array	Isolation of Total RNA and Quality Control	Labeling and Quantification of Total RNA for Agilent Microarray	Agilent Microarray Hybridization and Scanning	agilent188	GSM1003213_US93503719_251485060401_S01_GE1-v5_95_Feb07_1_2.txt.gz	GEO	GSM1003213	http://www.ncbi.nlm.nih.gov/geo/query/acc.cgi?acc=GSM1003213	Agilent Microarray Processing and Expression Analysis	ICL010_Array_DE_Matrix_2-20-13_SV	IRD	IRD_SV_ICL010-R	http://www.fludb.org/brc/svExperimentDetails.spg?expAccession=IRD_SV_ICL010-R&decorator=influenza&context=1406753496537
ICL011_mock_0h_1_array	ICL011-R	ICL011_mock_0h_1_array	Isolation of Total RNA and Quality Control	Labeling and Quantification of Total RNA for Agilent Microarray	Agilent Microarray Hybridization and Scanning	agilent189	GSM1058227_US93503719_251485073232_S01_GE1_107_Sep09_1_3.txt.gz	GEO	GSM1058227	http://www.ncbi.nlm.nih.gov/geo/query/acc.cgi?acc=GSM1058227	Agilent Microarray Processing and Expression Analysis	10_ICL011_Array_DE_Matrix_03-19-13_BA	IRD	IRD_SV_ICL011-R	http://www.fludb.org/brc/svExperimentDetails.spg?expAccession=IRD_SV_ICL011-R&decorator=influenza&context=1406753496537
ICL011_mock_0h_2_array	ICL011-R	ICL011_mock_0h_2_array	Isolation of Total RNA and Quality Control	Labeling and Quantification of Total RNA for Agilent Microarray	Agilent Microarray Hybridization and Scanning	agilent190	GSM1058200_US93503719_251485073177_S01_GE1_107_Sep09_1_3.txt.gz	GEO	GSM1058200	http://www.ncbi.nlm.nih.gov/geo/query/acc.cgi?acc=GSM1058200	Agilent Microarray Processing and Expression Analysis	10_ICL011_Array_DE_Matrix_03-19-13_BA	IRD	IRD_SV_ICL011-R	http://www.fludb.org/brc/svExperimentDetails.spg?expAccession=IRD_SV_ICL011-R&decorator=influenza&context=1406753496537
ICL011_mock_0h_3_array	ICL011-R	ICL011_mock_0h_3_array	Isolation of Total RNA and Quality Control	Labeling and Quantification of Total RNA for Agilent Microarray	Agilent Microarray Hybridization and Scanning	agilent191	GSM1058202_US93503719_251485073178_S01_GE1_107_Sep09_1_1.txt.gz	GEO	GSM1058202	http://www.ncbi.nlm.nih.gov/geo/query/acc.cgi?acc=GSM1058202	Agilent Microarray Processing and Expression Analysis	10_ICL011_Array_DE_Matrix_03-19-13_BA	IRD	IRD_SV_ICL011-R	http://www.fludb.org/brc/svExperimentDetails.spg?expAccession=IRD_SV_ICL011-R&decorator=influenza&context=1406753496537
ICL011_mock_12h_1_array	ICL011-R	ICL011_mock_12h_1_array	Isolation of Total RNA and Quality Control	Labeling and Quantification of Total RNA for Agilent Microarray	Agilent Microarray Hybridization and Scanning	agilent192	GSM1058190_US93503719_251485073174_S01_GE1_107_Sep09_1_4.txt.gz	GEO	GSM1058190	http://www.ncbi.nlm.nih.gov/geo/query/acc.cgi?acc=GSM1058190	Agilent Microarray Processing and Expression Analysis	10_ICL011_Array_DE_Matrix_03-19-13_BA	IRD	IRD_SV_ICL011-R	http://www.fludb.org/brc/svExperimentDetails.spg?expAccession=IRD_SV_ICL011-R&decorator=influenza&context=1406753496537
ICL011_mock_12h_2_array	ICL011-R	ICL011_mock_12h_2_array	Isolation of Total RNA and Quality Control	Labeling and Quantification of Total RNA for Agilent Microarray	Agilent Microarray Hybridization and Scanning	agilent193	GSM1058217_US93503719_251485073229_S01_GE1_107_Sep09_1_4.txt.gz	GEO	GSM1058217	http://www.ncbi.nlm.nih.gov/geo/query/acc.cgi?acc=GSM1058217	Agilent Microarray Processing and Expression Analysis	10_ICL011_Array_DE_Matrix_03-19-13_BA	IRD	IRD_SV_ICL011-R	http://www.fludb.org/brc/svExperimentDetails.spg?expAccession=IRD_SV_ICL011-R&decorator=influenza&context=1406753496537
ICL011_mock_12h_3_array	ICL011-R	ICL011_mock_12h_3_array	Isolation of Total RNA and Quality Control	Labeling and Quantification of Total RNA for Agilent Microarray	Agilent Microarray Hybridization and Scanning	agilent194	GSM1058234_US93503719_251485073234_S01_GE1_107_Sep09_1_3.txt.gz	GEO	GSM1058234	http://www.ncbi.nlm.nih.gov/geo/query/acc.cgi?acc=GSM1058234	Agilent Microarray Processing and Expression Analysis	10_ICL011_Array_DE_Matrix_03-19-13_BA	IRD	IRD_SV_ICL011-R	http://www.fludb.org/brc/svExperimentDetails.spg?expAccession=IRD_SV_ICL011-R&decorator=influenza&context=1406753496537
ICL011_mock_18h_1_array	ICL011-R	ICL011_mock_18h_1_array	Isolation of Total RNA and Quality Control	Labeling and Quantification of Total RNA for Agilent Microarray	Agilent Microarray Hybridization and Scanning	agilent195	GSM1058207_US93503719_251485073189_S01_GE1_107_Sep09_1_2.txt.gz	GEO	GSM1058207	http://www.ncbi.nlm.nih.gov/geo/query/acc.cgi?acc=GSM1058207	Agilent Microarray Processing and Expression Analysis	10_ICL011_Array_DE_Matrix_03-19-13_BA	IRD	IRD_SV_ICL011-R	http://www.fludb.org/brc/svExperimentDetails.spg?expAccession=IRD_SV_ICL011-R&decorator=influenza&context=1406753496537
ICL011_mock_18h_2_array	ICL011-R	ICL011_mock_18h_2_array	Isolation of Total RNA and Quality Control	Labeling and Quantification of Total RNA for Agilent Microarray	Agilent Microarray Hybridization and Scanning	agilent196	GSM1058220_US93503719_251485073230_S01_GE1_107_Sep09_1_3.txt.gz	GEO	GSM1058220	http://www.ncbi.nlm.nih.gov/geo/query/acc.cgi?acc=GSM1058220	Agilent Microarray Processing and Expression Analysis	10_ICL011_Array_DE_Matrix_03-19-13_BA	IRD	IRD_SV_ICL011-R	http://www.fludb.org/brc/svExperimentDetails.spg?expAccession=IRD_SV_ICL011-R&decorator=influenza&context=1406753496537
ICL011_mock_18h_3_array	ICL011-R	ICL011_mock_18h_3_array	Isolation of Total RNA and Quality Control	Labeling and Quantification of Total RNA for Agilent Microarray	Agilent Microarray Hybridization and Scanning	agilent197	GSM1058193_US93503719_251485073175_S01_GE1_107_Sep09_1_3.txt.gz	GEO	GSM1058193	http://www.ncbi.nlm.nih.gov/geo/query/acc.cgi?acc=GSM1058193	Agilent Microarray Processing and Expression Analysis	10_ICL011_Array_DE_Matrix_03-19-13_BA	IRD	IRD_SV_ICL011-R	http://www.fludb.org/brc/svExperimentDetails.spg?expAccession=IRD_SV_ICL011-R&decorator=influenza&context=1406753496537
ICL011_mock_24h_1_array	ICL011-R	ICL011_mock_24h_1_array	Isolation of Total RNA and Quality Control	Labeling and Quantification of Total RNA for Agilent Microarray	Agilent Microarray Hybridization and Scanning	agilent198	GSM1058243_US93503719_251485073238_S01_GE1_107_Sep09_1_1.txt.gz	GEO	GSM1058243	http://www.ncbi.nlm.nih.gov/geo/query/acc.cgi?acc=GSM1058243	Agilent Microarray Processing and Expression Analysis	10_ICL011_Array_DE_Matrix_03-19-13_BA	IRD	IRD_SV_ICL011-R	http://www.fludb.org/brc/svExperimentDetails.spg?expAccession=IRD_SV_ICL011-R&decorator=influenza&context=1406753496537
ICL011_mock_24h_2_array	ICL011-R	ICL011_mock_24h_2_array	Isolation of Total RNA and Quality Control	Labeling and Quantification of Total RNA for Agilent Microarray	Agilent Microarray Hybridization and Scanning	agilent199	GSM1058203_US93503719_251485073178_S01_GE1_107_Sep09_1_2.txt.gz	GEO	GSM1058203	http://www.ncbi.nlm.nih.gov/geo/query/acc.cgi?acc=GSM1058203	Agilent Microarray Processing and Expression Analysis	10_ICL011_Array_DE_Matrix_03-19-13_BA	IRD	IRD_SV_ICL011-R	http://www.fludb.org/brc/svExperimentDetails.spg?expAccession=IRD_SV_ICL011-R&decorator=influenza&context=1406753496537
ICL011_mock_24h_3_array	ICL011-R	ICL011_mock_24h_3_array	Isolation of Total RNA and Quality Control	Labeling and Quantification of Total RNA for Agilent Microarray	Agilent Microarray Hybridization and Scanning	agilent200	GSM1058236_US93503719_251485073235_S01_GE1_107_Sep09_1_2.txt.gz	GEO	GSM1058236	http://www.ncbi.nlm.nih.gov/geo/query/acc.cgi?acc=GSM1058236	Agilent Microarray Processing and Expression Analysis	10_ICL011_Array_DE_Matrix_03-19-13_BA	IRD	IRD_SV_ICL011-R	http://www.fludb.org/brc/svExperimentDetails.spg?expAccession=IRD_SV_ICL011-R&decorator=influenza&context=1406753496537
ICL011_mock_3h_1_array	ICL011-R	ICL011_mock_3h_1_array	Isolation of Total RNA and Quality Control	Labeling and Quantification of Total RNA for Agilent Microarray	Agilent Microarray Hybridization and Scanning	agilent201	GSM1058232_US93503719_251485073234_S01_GE1_107_Sep09_1_1.txt.gz	GEO	GSM1058232	http://www.ncbi.nlm.nih.gov/geo/query/acc.cgi?acc=GSM1058232	Agilent Microarray Processing and Expression Analysis	10_ICL011_Array_DE_Matrix_03-19-13_BA	IRD	IRD_SV_ICL011-R	http://www.fludb.org/brc/svExperimentDetails.spg?expAccession=IRD_SV_ICL011-R&decorator=influenza&context=1406753496537
ICL011_mock_3h_2_array	ICL011-R	ICL011_mock_3h_2_array	Isolation of Total RNA and Quality Control	Labeling and Quantification of Total RNA for Agilent Microarray	Agilent Microarray Hybridization and Scanning	agilent202	GSM1058206_US93503719_251485073189_S01_GE1_107_Sep09_1_1.txt.gz	GEO	GSM1058206	http://www.ncbi.nlm.nih.gov/geo/query/acc.cgi?acc=GSM1058206	Agilent Microarray Processing and Expression Analysis	10_ICL011_Array_DE_Matrix_03-19-13_BA	IRD	IRD_SV_ICL011-R	http://www.fludb.org/brc/svExperimentDetails.spg?expAccession=IRD_SV_ICL011-R&decorator=influenza&context=1406753496537
ICL011_mock_3h_3_array	ICL011-R	ICL011_mock_3h_3_array	Isolation of Total RNA and Quality Control	Labeling and Quantification of Total RNA for Agilent Microarray	Agilent Microarray Hybridization and Scanning	agilent203	GSM1058228_US93503719_251485073232_S01_GE1_107_Sep09_1_4.txt.gz	GEO	GSM1058228	http://www.ncbi.nlm.nih.gov/geo/query/acc.cgi?acc=GSM1058228	Agilent Microarray Processing and Expression Analysis	10_ICL011_Array_DE_Matrix_03-19-13_BA	IRD	IRD_SV_ICL011-R	http://www.fludb.org/brc/svExperimentDetails.spg?expAccession=IRD_SV_ICL011-R&decorator=influenza&context=1406753496537
ICL011_mock_7h_1_array	ICL011-R	ICL011_mock_7h_1_array	Isolation of Total RNA and Quality Control	Labeling and Quantification of Total RNA for Agilent Microarray	Agilent Microarray Hybridization and Scanning	agilent204	GSM1058226_US93503719_251485073232_S01_GE1_107_Sep09_1_2.txt.gz	GEO	GSM1058226	http://www.ncbi.nlm.nih.gov/geo/query/acc.cgi?acc=GSM1058226	Agilent Microarray Processing and Expression Analysis	10_ICL011_Array_DE_Matrix_03-19-13_BA	IRD	IRD_SV_ICL011-R	http://www.fludb.org/brc/svExperimentDetails.spg?expAccession=IRD_SV_ICL011-R&decorator=influenza&context=1406753496537
ICL011_mock_7h_2_array	ICL011-R	ICL011_mock_7h_2_array	Isolation of Total RNA and Quality Control	Labeling and Quantification of Total RNA for Agilent Microarray	Agilent Microarray Hybridization and Scanning	agilent205	GSM1058197_US93503719_251485073176_S01_GE1_107_Sep09_1_4.txt.gz	GEO	GSM1058197	http://www.ncbi.nlm.nih.gov/geo/query/acc.cgi?acc=GSM1058197	Agilent Microarray Processing and Expression Analysis	10_ICL011_Array_DE_Matrix_03-19-13_BA	IRD	IRD_SV_ICL011-R	http://www.fludb.org/brc/svExperimentDetails.spg?expAccession=IRD_SV_ICL011-R&decorator=influenza&context=1406753496537
ICL011_mock_7h_3_array	ICL011-R	ICL011_mock_7h_3_array	Isolation of Total RNA and Quality Control	Labeling and Quantification of Total RNA for Agilent Microarray	Agilent Microarray Hybridization and Scanning	agilent206	GSM1058222_US93503719_251485073231_S01_GE1_107_Sep09_1_1.txt.gz	GEO	GSM1058222	http://www.ncbi.nlm.nih.gov/geo/query/acc.cgi?acc=GSM1058222	Agilent Microarray Processing and Expression Analysis	10_ICL011_Array_DE_Matrix_03-19-13_BA	IRD	IRD_SV_ICL011-R	http://www.fludb.org/brc/svExperimentDetails.spg?expAccession=IRD_SV_ICL011-R&decorator=influenza&context=1406753496537
ICL011_VN-PB1-F2-del_0h_1_array	ICL011-R	ICL011_VN-PB1-F2-del_0h_1_array	Isolation of Total RNA and Quality Control	Labeling and Quantification of Total RNA for Agilent Microarray	Agilent Microarray Hybridization and Scanning	agilent207	GSM1058219_US93503719_251485073230_S01_GE1_107_Sep09_1_2.txt.gz	GEO	GSM1058219	http://www.ncbi.nlm.nih.gov/geo/query/acc.cgi?acc=GSM1058219	Agilent Microarray Processing and Expression Analysis	10_ICL011_Array_DE_Matrix_03-19-13_BA	IRD	IRD_SV_ICL011-R	http://www.fludb.org/brc/svExperimentDetails.spg?expAccession=IRD_SV_ICL011-R&decorator=influenza&context=1406753496537
ICL011_VN-PB1-F2-del_0h_2_array	ICL011-R	ICL011_VN-PB1-F2-del_0h_2_array	Isolation of Total RNA and Quality Control	Labeling and Quantification of Total RNA for Agilent Microarray	Agilent Microarray Hybridization and Scanning	agilent208	GSM1058210_US93503719_251485073190_S01_GE1_107_Sep09_1_3.txt.gz	GEO	GSM1058210	http://www.ncbi.nlm.nih.gov/geo/query/acc.cgi?acc=GSM1058210	Agilent Microarray Processing and Expression Analysis	10_ICL011_Array_DE_Matrix_03-19-13_BA	IRD	IRD_SV_ICL011-R	http://www.fludb.org/brc/svExperimentDetails.spg?expAccession=IRD_SV_ICL011-R&decorator=influenza&context=1406753496537
ICL011_VN-PB1-F2-del_0h_3_array	ICL011-R	ICL011_VN-PB1-F2-del_0h_3_array	Isolation of Total RNA and Quality Control	Labeling and Quantification of Total RNA for Agilent Microarray	Agilent Microarray Hybridization and Scanning	agilent209	GSM1058216_US93503719_251485073229_S01_GE1_107_Sep09_1_3.txt.gz	GEO	GSM1058216	http://www.ncbi.nlm.nih.gov/geo/query/acc.cgi?acc=GSM1058216	Agilent Microarray Processing and Expression Analysis	10_ICL011_Array_DE_Matrix_03-19-13_BA	IRD	IRD_SV_ICL011-R	http://www.fludb.org/brc/svExperimentDetails.spg?expAccession=IRD_SV_ICL011-R&decorator=influenza&context=1406753496537
ICL011_VN-PB1-F2-del_12h_1_array	ICL011-R	ICL011_VN-PB1-F2-del_12h_1_array	Isolation of Total RNA and Quality Control	Labeling and Quantification of Total RNA for Agilent Microarray	Agilent Microarray Hybridization and Scanning	agilent210	GSM1058208_US93503719_251485073189_S01_GE1_107_Sep09_1_3.txt.gz	GEO	GSM1058208	http://www.ncbi.nlm.nih.gov/geo/query/acc.cgi?acc=GSM1058208	Agilent Microarray Processing and Expression Analysis	10_ICL011_Array_DE_Matrix_03-19-13_BA	IRD	IRD_SV_ICL011-R	http://www.fludb.org/brc/svExperimentDetails.spg?expAccession=IRD_SV_ICL011-R&decorator=influenza&context=1406753496537
ICL011_VN-PB1-F2-del_12h_2_array	ICL011-R	ICL011_VN-PB1-F2-del_12h_2_array	Isolation of Total RNA and Quality Control	Labeling and Quantification of Total RNA for Agilent Microarray	Agilent Microarray Hybridization and Scanning	agilent211	GSM1058241_US93503719_251485073237_S01_GE1_107_Sep09_1_2.txt.gz	GEO	GSM1058241	http://www.ncbi.nlm.nih.gov/geo/query/acc.cgi?acc=GSM1058241	Agilent Microarray Processing and Expression Analysis	10_ICL011_Array_DE_Matrix_03-19-13_BA	IRD	IRD_SV_ICL011-R	http://www.fludb.org/brc/svExperimentDetails.spg?expAccession=IRD_SV_ICL011-R&decorator=influenza&context=1406753496537
ICL011_VN-PB1-F2-del_12h_3_array	ICL011-R	ICL011_VN-PB1-F2-del_12h_3_array	Isolation of Total RNA and Quality Control	Labeling and Quantification of Total RNA for Agilent Microarray	Agilent Microarray Hybridization and Scanning	agilent212	GSM1058198_US93503719_251485073177_S01_GE1_107_Sep09_1_1.txt.gz	GEO	GSM1058198	http://www.ncbi.nlm.nih.gov/geo/query/acc.cgi?acc=GSM1058198	Agilent Microarray Processing and Expression Analysis	10_ICL011_Array_DE_Matrix_03-19-13_BA	IRD	IRD_SV_ICL011-R	http://www.fludb.org/brc/svExperimentDetails.spg?expAccession=IRD_SV_ICL011-R&decorator=influenza&context=1406753496537
ICL011_VN-PB1-F2-del_18h_1_array	ICL011-R	ICL011_VN-PB1-F2-del_18h_1_array	Isolation of Total RNA and Quality Control	Labeling and Quantification of Total RNA for Agilent Microarray	Agilent Microarray Hybridization and Scanning	agilent213	GSM1058215_US93503719_251485073229_S01_GE1_107_Sep09_1_2.txt.gz	GEO	GSM1058215	http://www.ncbi.nlm.nih.gov/geo/query/acc.cgi?acc=GSM1058215	Agilent Microarray Processing and Expression Analysis	10_ICL011_Array_DE_Matrix_03-19-13_BA	IRD	IRD_SV_ICL011-R	http://www.fludb.org/brc/svExperimentDetails.spg?expAccession=IRD_SV_ICL011-R&decorator=influenza&context=1406753496537
ICL011_VN-PB1-F2-del_18h_2_array	ICL011-R	ICL011_VN-PB1-F2-del_18h_2_array	Isolation of Total RNA and Quality Control	Labeling and Quantification of Total RNA for Agilent Microarray	Agilent Microarray Hybridization and Scanning	agilent214	GSM1058201_US93503719_251485073177_S01_GE1_107_Sep09_1_4.txt.gz	GEO	GSM1058201	http://www.ncbi.nlm.nih.gov/geo/query/acc.cgi?acc=GSM1058201	Agilent Microarray Processing and Expression Analysis	10_ICL011_Array_DE_Matrix_03-19-13_BA	IRD	IRD_SV_ICL011-R	http://www.fludb.org/brc/svExperimentDetails.spg?expAccession=IRD_SV_ICL011-R&decorator=influenza&context=1406753496537
ICL011_VN-PB1-F2-del_18h_3_array	ICL011-R	ICL011_VN-PB1-F2-del_18h_3_array	Isolation of Total RNA and Quality Control	Labeling and Quantification of Total RNA for Agilent Microarray	Agilent Microarray Hybridization and Scanning	agilent215	GSM1058246_US93503719_251485073238_S01_GE1_107_Sep09_1_4.txt.gz	GEO	GSM1058246	http://www.ncbi.nlm.nih.gov/geo/query/acc.cgi?acc=GSM1058246	Agilent Microarray Processing and Expression Analysis	10_ICL011_Array_DE_Matrix_03-19-13_BA	IRD	IRD_SV_ICL011-R	http://www.fludb.org/brc/svExperimentDetails.spg?expAccession=IRD_SV_ICL011-R&decorator=influenza&context=1406753496537
ICL011_VN-PB1-F2-del_24h_1_array	ICL011-R	ICL011_VN-PB1-F2-del_24h_1_array	Isolation of Total RNA and Quality Control	Labeling and Quantification of Total RNA for Agilent Microarray	Agilent Microarray Hybridization and Scanning	agilent216	GSM1058240_US93503719_251485073237_S01_GE1_107_Sep09_1_1.txt.gz	GEO	GSM1058240	http://www.ncbi.nlm.nih.gov/geo/query/acc.cgi?acc=GSM1058240	Agilent Microarray Processing and Expression Analysis	10_ICL011_Array_DE_Matrix_03-19-13_BA	IRD	IRD_SV_ICL011-R	http://www.fludb.org/brc/svExperimentDetails.spg?expAccession=IRD_SV_ICL011-R&decorator=influenza&context=1406753496537
ICL011_VN-PB1-F2-del_24h_2_array	ICL011-R	ICL011_VN-PB1-F2-del_24h_2_array	Isolation of Total RNA and Quality Control	Labeling and Quantification of Total RNA for Agilent Microarray	Agilent Microarray Hybridization and Scanning	agilent217	GSM1058230_US93503719_251485073233_S01_GE1_107_Sep09_1_2.txt.gz	GEO	GSM1058230	http://www.ncbi.nlm.nih.gov/geo/query/acc.cgi?acc=GSM1058230	Agilent Microarray Processing and Expression Analysis	10_ICL011_Array_DE_Matrix_03-19-13_BA	IRD	IRD_SV_ICL011-R	http://www.fludb.org/brc/svExperimentDetails.spg?expAccession=IRD_SV_ICL011-R&decorator=influenza&context=1406753496537
ICL011_VN-PB1-F2-del_24h_3_array	ICL011-R	ICL011_VN-PB1-F2-del_24h_3_array	Isolation of Total RNA and Quality Control	Labeling and Quantification of Total RNA for Agilent Microarray	Agilent Microarray Hybridization and Scanning	agilent218	GSM1058209_US93503719_251485073190_S01_GE1_107_Sep09_1_2.txt.gz	GEO	GSM1058209	http://www.ncbi.nlm.nih.gov/geo/query/acc.cgi?acc=GSM1058209	Agilent Microarray Processing and Expression Analysis	10_ICL011_Array_DE_Matrix_03-19-13_BA	IRD	IRD_SV_ICL011-R	http://www.fludb.org/brc/svExperimentDetails.spg?expAccession=IRD_SV_ICL011-R&decorator=influenza&context=1406753496537
ICL011_VN-PB1-F2-del_3h_1_array	ICL011-R	ICL011_VN-PB1-F2-del_3h_1_array	Isolation of Total RNA and Quality Control	Labeling and Quantification of Total RNA for Agilent Microarray	Agilent Microarray Hybridization and Scanning	agilent219	GSM1058229_US93503719_251485073233_S01_GE1_107_Sep09_1_1.txt.gz	GEO	GSM1058229	http://www.ncbi.nlm.nih.gov/geo/query/acc.cgi?acc=GSM1058229	Agilent Microarray Processing and Expression Analysis	10_ICL011_Array_DE_Matrix_03-19-13_BA	IRD	IRD_SV_ICL011-R	http://www.fludb.org/brc/svExperimentDetails.spg?expAccession=IRD_SV_ICL011-R&decorator=influenza&context=1406753496537
ICL011_VN-PB1-F2-del_3h_2_array	ICL011-R	ICL011_VN-PB1-F2-del_3h_2_array	Isolation of Total RNA and Quality Control	Labeling and Quantification of Total RNA for Agilent Microarray	Agilent Microarray Hybridization and Scanning	agilent220	GSM1058245_US93503719_251485073238_S01_GE1_107_Sep09_1_3.txt.gz	GEO	GSM1058245	http://www.ncbi.nlm.nih.gov/geo/query/acc.cgi?acc=GSM1058245	Agilent Microarray Processing and Expression Analysis	10_ICL011_Array_DE_Matrix_03-19-13_BA	IRD	IRD_SV_ICL011-R	http://www.fludb.org/brc/svExperimentDetails.spg?expAccession=IRD_SV_ICL011-R&decorator=influenza&context=1406753496537
ICL011_VN-PB1-F2-del_3h_3_array	ICL011-R	ICL011_VN-PB1-F2-del_3h_3_array	Isolation of Total RNA and Quality Control	Labeling and Quantification of Total RNA for Agilent Microarray	Agilent Microarray Hybridization and Scanning	agilent221	GSM1058213_US93503719_251485073192_S01_GE1_107_Sep09_1_3.txt.gz	GEO	GSM1058213	http://www.ncbi.nlm.nih.gov/geo/query/acc.cgi?acc=GSM1058213	Agilent Microarray Processing and Expression Analysis	10_ICL011_Array_DE_Matrix_03-19-13_BA	IRD	IRD_SV_ICL011-R	http://www.fludb.org/brc/svExperimentDetails.spg?expAccession=IRD_SV_ICL011-R&decorator=influenza&context=1406753496537
ICL011_VN-PB1-F2-del_7h_1_array	ICL011-R	ICL011_VN-PB1-F2-del_7h_1_array	Isolation of Total RNA and Quality Control	Labeling and Quantification of Total RNA for Agilent Microarray	Agilent Microarray Hybridization and Scanning	agilent222	GSM1058242_US93503719_251485073237_S01_GE1_107_Sep09_1_3.txt.gz	GEO	GSM1058242	http://www.ncbi.nlm.nih.gov/geo/query/acc.cgi?acc=GSM1058242	Agilent Microarray Processing and Expression Analysis	10_ICL011_Array_DE_Matrix_03-19-13_BA	IRD	IRD_SV_ICL011-R	http://www.fludb.org/brc/svExperimentDetails.spg?expAccession=IRD_SV_ICL011-R&decorator=influenza&context=1406753496537
ICL011_VN-PB1-F2-del_7h_2_array	ICL011-R	ICL011_VN-PB1-F2-del_7h_2_array	Isolation of Total RNA and Quality Control	Labeling and Quantification of Total RNA for Agilent Microarray	Agilent Microarray Hybridization and Scanning	agilent223	GSM1058199_US93503719_251485073177_S01_GE1_107_Sep09_1_2.txt.gz	GEO	GSM1058199	http://www.ncbi.nlm.nih.gov/geo/query/acc.cgi?acc=GSM1058199	Agilent Microarray Processing and Expression Analysis	10_ICL011_Array_DE_Matrix_03-19-13_BA	IRD	IRD_SV_ICL011-R	http://www.fludb.org/brc/svExperimentDetails.spg?expAccession=IRD_SV_ICL011-R&decorator=influenza&context=1406753496537
ICL011_VN-PB1-F2-del_7h_3_array	ICL011-R	ICL011_VN-PB1-F2-del_7h_3_array	Isolation of Total RNA and Quality Control	Labeling and Quantification of Total RNA for Agilent Microarray	Agilent Microarray Hybridization and Scanning	agilent224	GSM1058225_US93503719_251485073231_S01_GE1_107_Sep09_1_4.txt.gz	GEO	GSM1058225	http://www.ncbi.nlm.nih.gov/geo/query/acc.cgi?acc=GSM1058225	Agilent Microarray Processing and Expression Analysis	10_ICL011_Array_DE_Matrix_03-19-13_BA	IRD	IRD_SV_ICL011-R	http://www.fludb.org/brc/svExperimentDetails.spg?expAccession=IRD_SV_ICL011-R&decorator=influenza&context=1406753496537
ICL011_VN-PB2-627E_0h_1_array	ICL011-R	ICL011_VN-PB2-627E_0h_1_array	Isolation of Total RNA and Quality Control	Labeling and Quantification of Total RNA for Agilent Microarray	Agilent Microarray Hybridization and Scanning	agilent225	GSM1058189_US93503719_251485073174_S01_GE1_107_Sep09_1_3.txt.gz	GEO	GSM1058189	http://www.ncbi.nlm.nih.gov/geo/query/acc.cgi?acc=GSM1058189	Agilent Microarray Processing and Expression Analysis	10_ICL011_Array_DE_Matrix_03-19-13_BA	IRD	IRD_SV_ICL011-R	http://www.fludb.org/brc/svExperimentDetails.spg?expAccession=IRD_SV_ICL011-R&decorator=influenza&context=1406753496537
ICL011_VN-PB2-627E_0h_2_array	ICL011-R	ICL011_VN-PB2-627E_0h_2_array	Isolation of Total RNA and Quality Control	Labeling and Quantification of Total RNA for Agilent Microarray	Agilent Microarray Hybridization and Scanning	agilent226	GSM1058223_US93503719_251485073231_S01_GE1_107_Sep09_1_2.txt.gz	GEO	GSM1058223	http://www.ncbi.nlm.nih.gov/geo/query/acc.cgi?acc=GSM1058223	Agilent Microarray Processing and Expression Analysis	10_ICL011_Array_DE_Matrix_03-19-13_BA	IRD	IRD_SV_ICL011-R	http://www.fludb.org/brc/svExperimentDetails.spg?expAccession=IRD_SV_ICL011-R&decorator=influenza&context=1406753496537
ICL011_VN-PB2-627E_0h_3_array	ICL011-R	ICL011_VN-PB2-627E_0h_3_array	Isolation of Total RNA and Quality Control	Labeling and Quantification of Total RNA for Agilent Microarray	Agilent Microarray Hybridization and Scanning	agilent227	GSM1058237_US93503719_251485073235_S01_GE1_107_Sep09_1_3.txt.gz	GEO	GSM1058237	http://www.ncbi.nlm.nih.gov/geo/query/acc.cgi?acc=GSM1058237	Agilent Microarray Processing and Expression Analysis	10_ICL011_Array_DE_Matrix_03-19-13_BA	IRD	IRD_SV_ICL011-R	http://www.fludb.org/brc/svExperimentDetails.spg?expAccession=IRD_SV_ICL011-R&decorator=influenza&context=1406753496537
ICL011_VN-PB2-627E_12h_1_array	ICL011-R	ICL011_VN-PB2-627E_12h_1_array	Isolation of Total RNA and Quality Control	Labeling and Quantification of Total RNA for Agilent Microarray	Agilent Microarray Hybridization and Scanning	agilent228	GSM1058211_US93503719_251485073190_S01_GE1_107_Sep09_1_4.txt.gz	GEO	GSM1058211	http://www.ncbi.nlm.nih.gov/geo/query/acc.cgi?acc=GSM1058211	Agilent Microarray Processing and Expression Analysis	10_ICL011_Array_DE_Matrix_03-19-13_BA	IRD	IRD_SV_ICL011-R	http://www.fludb.org/brc/svExperimentDetails.spg?expAccession=IRD_SV_ICL011-R&decorator=influenza&context=1406753496537
ICL011_VN-PB2-627E_12h_2_array	ICL011-R	ICL011_VN-PB2-627E_12h_2_array	Isolation of Total RNA and Quality Control	Labeling and Quantification of Total RNA for Agilent Microarray	Agilent Microarray Hybridization and Scanning	agilent229	GSM1058191_US93503719_251485073175_S01_GE1_107_Sep09_1_1.txt.gz	GEO	GSM1058191	http://www.ncbi.nlm.nih.gov/geo/query/acc.cgi?acc=GSM1058191	Agilent Microarray Processing and Expression Analysis	10_ICL011_Array_DE_Matrix_03-19-13_BA	IRD	IRD_SV_ICL011-R	http://www.fludb.org/brc/svExperimentDetails.spg?expAccession=IRD_SV_ICL011-R&decorator=influenza&context=1406753496537
ICL011_VN-PB2-627E_12h_3_array	ICL011-R	ICL011_VN-PB2-627E_12h_3_array	Isolation of Total RNA and Quality Control	Labeling and Quantification of Total RNA for Agilent Microarray	Agilent Microarray Hybridization and Scanning	agilent230	GSM1058187_US93503719_251485073174_S01_GE1_107_Sep09_1_1.txt.gz	GEO	GSM1058187	http://www.ncbi.nlm.nih.gov/geo/query/acc.cgi?acc=GSM1058187	Agilent Microarray Processing and Expression Analysis	10_ICL011_Array_DE_Matrix_03-19-13_BA	IRD	IRD_SV_ICL011-R	http://www.fludb.org/brc/svExperimentDetails.spg?expAccession=IRD_SV_ICL011-R&decorator=influenza&context=1406753496537
ICL011_VN-PB2-627E_18h_1_array	ICL011-R	ICL011_VN-PB2-627E_18h_1_array	Isolation of Total RNA and Quality Control	Labeling and Quantification of Total RNA for Agilent Microarray	Agilent Microarray Hybridization and Scanning	agilent231	GSM1058224_US93503719_251485073231_S01_GE1_107_Sep09_1_3.txt.gz	GEO	GSM1058224	http://www.ncbi.nlm.nih.gov/geo/query/acc.cgi?acc=GSM1058224	Agilent Microarray Processing and Expression Analysis	10_ICL011_Array_DE_Matrix_03-19-13_BA	IRD	IRD_SV_ICL011-R	http://www.fludb.org/brc/svExperimentDetails.spg?expAccession=IRD_SV_ICL011-R&decorator=influenza&context=1406753496537
ICL011_VN-PB2-627E_18h_2_array	ICL011-R	ICL011_VN-PB2-627E_18h_2_array	Isolation of Total RNA and Quality Control	Labeling and Quantification of Total RNA for Agilent Microarray	Agilent Microarray Hybridization and Scanning	agilent232	GSM1058188_US93503719_251485073174_S01_GE1_107_Sep09_1_2.txt.gz	GEO	GSM1058188	http://www.ncbi.nlm.nih.gov/geo/query/acc.cgi?acc=GSM1058188	Agilent Microarray Processing and Expression Analysis	10_ICL011_Array_DE_Matrix_03-19-13_BA	IRD	IRD_SV_ICL011-R	http://www.fludb.org/brc/svExperimentDetails.spg?expAccession=IRD_SV_ICL011-R&decorator=influenza&context=1406753496537
ICL011_VN-PB2-627E_18h_3_array	ICL011-R	ICL011_VN-PB2-627E_18h_3_array	Isolation of Total RNA and Quality Control	Labeling and Quantification of Total RNA for Agilent Microarray	Agilent Microarray Hybridization and Scanning	agilent233	GSM1058212_US93503719_251485073192_S01_GE1_107_Sep09_1_2.txt.gz	GEO	GSM1058212	http://www.ncbi.nlm.nih.gov/geo/query/acc.cgi?acc=GSM1058212	Agilent Microarray Processing and Expression Analysis	10_ICL011_Array_DE_Matrix_03-19-13_BA	IRD	IRD_SV_ICL011-R	http://www.fludb.org/brc/svExperimentDetails.spg?expAccession=IRD_SV_ICL011-R&decorator=influenza&context=1406753496537
ICL011_VN-PB2-627E_24h_1_array	ICL011-R	ICL011_VN-PB2-627E_24h_1_array	Isolation of Total RNA and Quality Control	Labeling and Quantification of Total RNA for Agilent Microarray	Agilent Microarray Hybridization and Scanning	agilent234	GSM1058218_US93503719_251485073230_S01_GE1_107_Sep09_1_1.txt.gz	GEO	GSM1058218	http://www.ncbi.nlm.nih.gov/geo/query/acc.cgi?acc=GSM1058218	Agilent Microarray Processing and Expression Analysis	10_ICL011_Array_DE_Matrix_03-19-13_BA	IRD	IRD_SV_ICL011-R	http://www.fludb.org/brc/svExperimentDetails.spg?expAccession=IRD_SV_ICL011-R&decorator=influenza&context=1406753496537
ICL011_VN-PB2-627E_24h_2_array	ICL011-R	ICL011_VN-PB2-627E_24h_2_array	Isolation of Total RNA and Quality Control	Labeling and Quantification of Total RNA for Agilent Microarray	Agilent Microarray Hybridization and Scanning	agilent235	GSM1058233_US93503719_251485073234_S01_GE1_107_Sep09_1_2.txt.gz	GEO	GSM1058233	http://www.ncbi.nlm.nih.gov/geo/query/acc.cgi?acc=GSM1058233	Agilent Microarray Processing and Expression Analysis	10_ICL011_Array_DE_Matrix_03-19-13_BA	IRD	IRD_SV_ICL011-R	http://www.fludb.org/brc/svExperimentDetails.spg?expAccession=IRD_SV_ICL011-R&decorator=influenza&context=1406753496537
ICL011_VN-PB2-627E_24h_3_array	ICL011-R	ICL011_VN-PB2-627E_24h_3_array	Isolation of Total RNA and Quality Control	Labeling and Quantification of Total RNA for Agilent Microarray	Agilent Microarray Hybridization and Scanning	agilent236	GSM1058214_US93503719_251485073229_S01_GE1_107_Sep09_1_1.txt.gz	GEO	GSM1058214	http://www.ncbi.nlm.nih.gov/geo/query/acc.cgi?acc=GSM1058214	Agilent Microarray Processing and Expression Analysis	10_ICL011_Array_DE_Matrix_03-19-13_BA	IRD	IRD_SV_ICL011-R	http://www.fludb.org/brc/svExperimentDetails.spg?expAccession=IRD_SV_ICL011-R&decorator=influenza&context=1406753496537
ICL011_VN-PB2-627E_3h_1_array	ICL011-R	ICL011_VN-PB2-627E_3h_1_array	Isolation of Total RNA and Quality Control	Labeling and Quantification of Total RNA for Agilent Microarray	Agilent Microarray Hybridization and Scanning	agilent237	GSM1058195_US93503719_251485073176_S01_GE1_107_Sep09_1_1.txt.gz	GEO	GSM1058195	http://www.ncbi.nlm.nih.gov/geo/query/acc.cgi?acc=GSM1058195	Agilent Microarray Processing and Expression Analysis	10_ICL011_Array_DE_Matrix_03-19-13_BA	IRD	IRD_SV_ICL011-R	http://www.fludb.org/brc/svExperimentDetails.spg?expAccession=IRD_SV_ICL011-R&decorator=influenza&context=1406753496537
ICL011_VN-PB2-627E_3h_2_array	ICL011-R	ICL011_VN-PB2-627E_3h_2_array	Isolation of Total RNA and Quality Control	Labeling and Quantification of Total RNA for Agilent Microarray	Agilent Microarray Hybridization and Scanning	agilent238	GSM1058205_US93503719_251485073178_S01_GE1_107_Sep09_1_4.txt.gz	GEO	GSM1058205	http://www.ncbi.nlm.nih.gov/geo/query/acc.cgi?acc=GSM1058205	Agilent Microarray Processing and Expression Analysis	10_ICL011_Array_DE_Matrix_03-19-13_BA	IRD	IRD_SV_ICL011-R	http://www.fludb.org/brc/svExperimentDetails.spg?expAccession=IRD_SV_ICL011-R&decorator=influenza&context=1406753496537
ICL011_VN-PB2-627E_3h_3_array	ICL011-R	ICL011_VN-PB2-627E_3h_3_array	Isolation of Total RNA and Quality Control	Labeling and Quantification of Total RNA for Agilent Microarray	Agilent Microarray Hybridization and Scanning	agilent239	GSM1058221_US93503719_251485073230_S01_GE1_107_Sep09_1_4.txt.gz	GEO	GSM1058221	http://www.ncbi.nlm.nih.gov/geo/query/acc.cgi?acc=GSM1058221	Agilent Microarray Processing and Expression Analysis	10_ICL011_Array_DE_Matrix_03-19-13_BA	IRD	IRD_SV_ICL011-R	http://www.fludb.org/brc/svExperimentDetails.spg?expAccession=IRD_SV_ICL011-R&decorator=influenza&context=1406753496537
ICL011_VN-PB2-627E_7h_1_array	ICL011-R	ICL011_VN-PB2-627E_7h_1_array	Isolation of Total RNA and Quality Control	Labeling and Quantification of Total RNA for Agilent Microarray	Agilent Microarray Hybridization and Scanning	agilent240	GSM1058196_US93503719_251485073176_S01_GE1_107_Sep09_1_3.txt.gz	GEO	GSM1058196	http://www.ncbi.nlm.nih.gov/geo/query/acc.cgi?acc=GSM1058196	Agilent Microarray Processing and Expression Analysis	10_ICL011_Array_DE_Matrix_03-19-13_BA	IRD	IRD_SV_ICL011-R	http://www.fludb.org/brc/svExperimentDetails.spg?expAccession=IRD_SV_ICL011-R&decorator=influenza&context=1406753496537
ICL011_VN-PB2-627E_7h_2_array	ICL011-R	ICL011_VN-PB2-627E_7h_2_array	Isolation of Total RNA and Quality Control	Labeling and Quantification of Total RNA for Agilent Microarray	Agilent Microarray Hybridization and Scanning	agilent241	GSM1058231_US93503719_251485073233_S01_GE1_107_Sep09_1_3.txt.gz	GEO	GSM1058231	http://www.ncbi.nlm.nih.gov/geo/query/acc.cgi?acc=GSM1058231	Agilent Microarray Processing and Expression Analysis	10_ICL011_Array_DE_Matrix_03-19-13_BA	IRD	IRD_SV_ICL011-R	http://www.fludb.org/brc/svExperimentDetails.spg?expAccession=IRD_SV_ICL011-R&decorator=influenza&context=1406753496537
ICL011_VN-PB2-627E_7h_3_array	ICL011-R	ICL011_VN-PB2-627E_7h_3_array	Isolation of Total RNA and Quality Control	Labeling and Quantification of Total RNA for Agilent Microarray	Agilent Microarray Hybridization and Scanning	agilent242	GSM1058204_US93503719_251485073178_S01_GE1_107_Sep09_1_3.txt.gz	GEO	GSM1058204	http://www.ncbi.nlm.nih.gov/geo/query/acc.cgi?acc=GSM1058204	Agilent Microarray Processing and Expression Analysis	10_ICL011_Array_DE_Matrix_03-19-13_BA	IRD	IRD_SV_ICL011-R	http://www.fludb.org/brc/svExperimentDetails.spg?expAccession=IRD_SV_ICL011-R&decorator=influenza&context=1406753496537
ICL011_VN1203_24h_1_array	ICL011-R	ICL011_VN1203_24h_1_array	Isolation of Total RNA and Quality Control	Labeling and Quantification of Total RNA for Agilent Microarray	Agilent Microarray Hybridization and Scanning	agilent243	GSM1058244_US93503719_251485073238_S01_GE1_107_Sep09_1_2.txt.gz	GEO	GSM1058244	http://www.ncbi.nlm.nih.gov/geo/query/acc.cgi?acc=GSM1058244	Agilent Microarray Processing and Expression Analysis	10_ICL011_Array_DE_Matrix_03-19-13_BA	IRD	IRD_SV_ICL011-R	http://www.fludb.org/brc/svExperimentDetails.spg?expAccession=IRD_SV_ICL011-R&decorator=influenza&context=1406753496537
ICL011_VN1203_24h_2_array	ICL011-R	ICL011_VN1203_24h_2_array	Isolation of Total RNA and Quality Control	Labeling and Quantification of Total RNA for Agilent Microarray	Agilent Microarray Hybridization and Scanning	agilent244	GSM1058235_US93503719_251485073235_S01_GE1_107_Sep09_1_1.txt.gz	GEO	GSM1058235	http://www.ncbi.nlm.nih.gov/geo/query/acc.cgi?acc=GSM1058235	Agilent Microarray Processing and Expression Analysis	10_ICL011_Array_DE_Matrix_03-19-13_BA	IRD	IRD_SV_ICL011-R	http://www.fludb.org/brc/svExperimentDetails.spg?expAccession=IRD_SV_ICL011-R&decorator=influenza&context=1406753496537
ICL011_VN1203_24h_3_array	ICL011-R	ICL011_VN1203_24h_3_array	Isolation of Total RNA and Quality Control	Labeling and Quantification of Total RNA for Agilent Microarray	Agilent Microarray Hybridization and Scanning	agilent245	GSM1058192_US93503719_251485073175_S01_GE1_107_Sep09_1_2.txt.gz	GEO	GSM1058192	http://www.ncbi.nlm.nih.gov/geo/query/acc.cgi?acc=GSM1058192	Agilent Microarray Processing and Expression Analysis	10_ICL011_Array_DE_Matrix_03-19-13_BA	IRD	IRD_SV_ICL011-R	http://www.fludb.org/brc/svExperimentDetails.spg?expAccession=IRD_SV_ICL011-R&decorator=influenza&context=1406753496537
ICL011_VN1203_7h_1_array	ICL011-R	ICL011_VN1203_7h_1_array	Isolation of Total RNA and Quality Control	Labeling and Quantification of Total RNA for Agilent Microarray	Agilent Microarray Hybridization and Scanning	agilent246	GSM1058194_US93503719_251485073175_S01_GE1_107_Sep09_1_4.txt.gz	GEO	GSM1058194	http://www.ncbi.nlm.nih.gov/geo/query/acc.cgi?acc=GSM1058194	Agilent Microarray Processing and Expression Analysis	10_ICL011_Array_DE_Matrix_03-19-13_BA	IRD	IRD_SV_ICL011-R	http://www.fludb.org/brc/svExperimentDetails.spg?expAccession=IRD_SV_ICL011-R&decorator=influenza&context=1406753496537
ICL011_VN1203_7h_2_array	ICL011-R	ICL011_VN1203_7h_2_array	Isolation of Total RNA and Quality Control	Labeling and Quantification of Total RNA for Agilent Microarray	Agilent Microarray Hybridization and Scanning	agilent247	GSM1058238_US93503719_251485073236_S01_GE1_107_Sep09_1_1.txt.gz	GEO	GSM1058238	http://www.ncbi.nlm.nih.gov/geo/query/acc.cgi?acc=GSM1058238	Agilent Microarray Processing and Expression Analysis	10_ICL011_Array_DE_Matrix_03-19-13_BA	IRD	IRD_SV_ICL011-R	http://www.fludb.org/brc/svExperimentDetails.spg?expAccession=IRD_SV_ICL011-R&decorator=influenza&context=1406753496537
ICL011_VN1203_7h_3_array	ICL011-R	ICL011_VN1203_7h_3_array	Isolation of Total RNA and Quality Control	Labeling and Quantification of Total RNA for Agilent Microarray	Agilent Microarray Hybridization and Scanning	agilent248	GSM1058239_US93503719_251485073236_S01_GE1_107_Sep09_1_2.txt.gz	GEO	GSM1058239	http://www.ncbi.nlm.nih.gov/geo/query/acc.cgi?acc=GSM1058239	Agilent Microarray Processing and Expression Analysis	10_ICL011_Array_DE_Matrix_03-19-13_BA	IRD	IRD_SV_ICL011-R	http://www.fludb.org/brc/svExperimentDetails.spg?expAccession=IRD_SV_ICL011-R&decorator=influenza&context=1406753496537
ICL012_mock_0h_2_array	ICL012-R	ICL012_mock_0h_2_array	Isolation of Total RNA and Quality Control	Labeling and Quantification of Total RNA for Agilent Microarray	Agilent Microarray Hybridization and Scanning	agilent249	GSM1058271_US23502418_251485073294_S01_GE1_107_Sep09_1_3.txt.gz	GEO	GSM1058271	http://www.ncbi.nlm.nih.gov/geo/query/acc.cgi?acc=GSM1058271	Agilent Microarray Processing and Expression Analysis	10_ICL012_Array_DE_Matrix_03-19-13_BA	IRD	IRD_SV_ICL012-R	http://www.fludb.org/brc/svExperimentDetails.spg?expAccession=IRD_SV_ICL012-R&decorator=influenza&context=1406753496537
ICL012_mock_0h_3_array	ICL012-R	ICL012_mock_0h_3_array	Isolation of Total RNA and Quality Control	Labeling and Quantification of Total RNA for Agilent Microarray	Agilent Microarray Hybridization and Scanning	agilent250	GSM1058285_US23502418_251485073298_S01_GE1_107_Sep09_1_1.txt.gz	GEO	GSM1058285	http://www.ncbi.nlm.nih.gov/geo/query/acc.cgi?acc=GSM1058285	Agilent Microarray Processing and Expression Analysis	10_ICL012_Array_DE_Matrix_03-19-13_BA	IRD	IRD_SV_ICL012-R	http://www.fludb.org/brc/svExperimentDetails.spg?expAccession=IRD_SV_ICL012-R&decorator=influenza&context=1406753496537
ICL012_mock_12h_1_array	ICL012-R	ICL012_mock_12h_1_array	Isolation of Total RNA and Quality Control	Labeling and Quantification of Total RNA for Agilent Microarray	Agilent Microarray Hybridization and Scanning	agilent251	GSM1058274_US23502418_251485073295_S01_GE1_107_Sep09_1_2.txt.gz	GEO	GSM1058274	http://www.ncbi.nlm.nih.gov/geo/query/acc.cgi?acc=GSM1058274	Agilent Microarray Processing and Expression Analysis	10_ICL012_Array_DE_Matrix_03-19-13_BA	IRD	IRD_SV_ICL012-R	http://www.fludb.org/brc/svExperimentDetails.spg?expAccession=IRD_SV_ICL012-R&decorator=influenza&context=1406753496537
ICL012_mock_12h_2_array	ICL012-R	ICL012_mock_12h_2_array	Isolation of Total RNA and Quality Control	Labeling and Quantification of Total RNA for Agilent Microarray	Agilent Microarray Hybridization and Scanning	agilent252	GSM1058269_US23502418_251485073293_S01_GE1_107_Sep09_1_4.txt.gz	GEO	GSM1058269	http://www.ncbi.nlm.nih.gov/geo/query/acc.cgi?acc=GSM1058269	Agilent Microarray Processing and Expression Analysis	10_ICL012_Array_DE_Matrix_03-19-13_BA	IRD	IRD_SV_ICL012-R	http://www.fludb.org/brc/svExperimentDetails.spg?expAccession=IRD_SV_ICL012-R&decorator=influenza&context=1406753496537
ICL012_mock_12h_3_array	ICL012-R	ICL012_mock_12h_3_array	Isolation of Total RNA and Quality Control	Labeling and Quantification of Total RNA for Agilent Microarray	Agilent Microarray Hybridization and Scanning	agilent253	GSM1058251_US23502418_251485073150_S01_GE1_107_Sep09_1_3.txt.gz	GEO	GSM1058251	http://www.ncbi.nlm.nih.gov/geo/query/acc.cgi?acc=GSM1058251	Agilent Microarray Processing and Expression Analysis	10_ICL012_Array_DE_Matrix_03-19-13_BA	IRD	IRD_SV_ICL012-R	http://www.fludb.org/brc/svExperimentDetails.spg?expAccession=IRD_SV_ICL012-R&decorator=influenza&context=1406753496537
ICL012_mock_18h_1_array	ICL012-R	ICL012_mock_18h_1_array	Isolation of Total RNA and Quality Control	Labeling and Quantification of Total RNA for Agilent Microarray	Agilent Microarray Hybridization and Scanning	agilent254	GSM1058255_US23502418_251485073289_S01_GE1_107_Sep09_1_4.txt.gz	GEO	GSM1058255	http://www.ncbi.nlm.nih.gov/geo/query/acc.cgi?acc=GSM1058255	Agilent Microarray Processing and Expression Analysis	10_ICL012_Array_DE_Matrix_03-19-13_BA	IRD	IRD_SV_ICL012-R	http://www.fludb.org/brc/svExperimentDetails.spg?expAccession=IRD_SV_ICL012-R&decorator=influenza&context=1406753496537
ICL012_mock_18h_2_array	ICL012-R	ICL012_mock_18h_2_array	Isolation of Total RNA and Quality Control	Labeling and Quantification of Total RNA for Agilent Microarray	Agilent Microarray Hybridization and Scanning	agilent255	GSM1058257_US23502418_251485073290_S01_GE1_107_Sep09_1_2.txt.gz	GEO	GSM1058257	http://www.ncbi.nlm.nih.gov/geo/query/acc.cgi?acc=GSM1058257	Agilent Microarray Processing and Expression Analysis	10_ICL012_Array_DE_Matrix_03-19-13_BA	IRD	IRD_SV_ICL012-R	http://www.fludb.org/brc/svExperimentDetails.spg?expAccession=IRD_SV_ICL012-R&decorator=influenza&context=1406753496537
ICL012_mock_18h_3_array	ICL012-R	ICL012_mock_18h_3_array	Isolation of Total RNA and Quality Control	Labeling and Quantification of Total RNA for Agilent Microarray	Agilent Microarray Hybridization and Scanning	agilent256	GSM1058260_US23502418_251485073291_S01_GE1_107_Sep09_1_1.txt.gz	GEO	GSM1058260	http://www.ncbi.nlm.nih.gov/geo/query/acc.cgi?acc=GSM1058260	Agilent Microarray Processing and Expression Analysis	10_ICL012_Array_DE_Matrix_03-19-13_BA	IRD	IRD_SV_ICL012-R	http://www.fludb.org/brc/svExperimentDetails.spg?expAccession=IRD_SV_ICL012-R&decorator=influenza&context=1406753496537
ICL012_mock_24h_1_array	ICL012-R	ICL012_mock_24h_1_array	Isolation of Total RNA and Quality Control	Labeling and Quantification of Total RNA for Agilent Microarray	Agilent Microarray Hybridization and Scanning	agilent257	GSM1058256_US23502418_251485073290_S01_GE1_107_Sep09_1_1.txt.gz	GEO	GSM1058256	http://www.ncbi.nlm.nih.gov/geo/query/acc.cgi?acc=GSM1058256	Agilent Microarray Processing and Expression Analysis	10_ICL012_Array_DE_Matrix_03-19-13_BA	IRD	IRD_SV_ICL012-R	http://www.fludb.org/brc/svExperimentDetails.spg?expAccession=IRD_SV_ICL012-R&decorator=influenza&context=1406753496537
ICL012_mock_24h_2_array	ICL012-R	ICL012_mock_24h_2_array	Isolation of Total RNA and Quality Control	Labeling and Quantification of Total RNA for Agilent Microarray	Agilent Microarray Hybridization and Scanning	agilent258	GSM1058283_US23502418_251485073297_S01_GE1_107_Sep09_1_3.txt.gz	GEO	GSM1058283	http://www.ncbi.nlm.nih.gov/geo/query/acc.cgi?acc=GSM1058283	Agilent Microarray Processing and Expression Analysis	10_ICL012_Array_DE_Matrix_03-19-13_BA	IRD	IRD_SV_ICL012-R	http://www.fludb.org/brc/svExperimentDetails.spg?expAccession=IRD_SV_ICL012-R&decorator=influenza&context=1406753496537
ICL012_mock_24h_3_array	ICL012-R	ICL012_mock_24h_3_array	Isolation of Total RNA and Quality Control	Labeling and Quantification of Total RNA for Agilent Microarray	Agilent Microarray Hybridization and Scanning	agilent259	GSM1058266_US23502418_251485073292_S01_GE1_107_Sep09_1_4.txt.gz	GEO	GSM1058266	http://www.ncbi.nlm.nih.gov/geo/query/acc.cgi?acc=GSM1058266	Agilent Microarray Processing and Expression Analysis	10_ICL012_Array_DE_Matrix_03-19-13_BA	IRD	IRD_SV_ICL012-R	http://www.fludb.org/brc/svExperimentDetails.spg?expAccession=IRD_SV_ICL012-R&decorator=influenza&context=1406753496537
ICL012_mock_3h_1_array	ICL012-R	ICL012_mock_3h_1_array	Isolation of Total RNA and Quality Control	Labeling and Quantification of Total RNA for Agilent Microarray	Agilent Microarray Hybridization and Scanning	agilent260	GSM1058263_US23502418_251485073292_S01_GE1_107_Sep09_1_1.txt.gz	GEO	GSM1058263	http://www.ncbi.nlm.nih.gov/geo/query/acc.cgi?acc=GSM1058263	Agilent Microarray Processing and Expression Analysis	10_ICL012_Array_DE_Matrix_03-19-13_BA	IRD	IRD_SV_ICL012-R	http://www.fludb.org/brc/svExperimentDetails.spg?expAccession=IRD_SV_ICL012-R&decorator=influenza&context=1406753496537
ICL012_mock_3h_2_array	ICL012-R	ICL012_mock_3h_2_array	Isolation of Total RNA and Quality Control	Labeling and Quantification of Total RNA for Agilent Microarray	Agilent Microarray Hybridization and Scanning	agilent261	GSM1058253_US23502418_251485073289_S01_GE1_107_Sep09_1_2.txt.gz	GEO	GSM1058253	http://www.ncbi.nlm.nih.gov/geo/query/acc.cgi?acc=GSM1058253	Agilent Microarray Processing and Expression Analysis	10_ICL012_Array_DE_Matrix_03-19-13_BA	IRD	IRD_SV_ICL012-R	http://www.fludb.org/brc/svExperimentDetails.spg?expAccession=IRD_SV_ICL012-R&decorator=influenza&context=1406753496537
ICL012_mock_3h_3_array	ICL012-R	ICL012_mock_3h_3_array	Isolation of Total RNA and Quality Control	Labeling and Quantification of Total RNA for Agilent Microarray	Agilent Microarray Hybridization and Scanning	agilent262	GSM1058259_US23502418_251485073290_S01_GE1_107_Sep09_1_4.txt.gz	GEO	GSM1058259	http://www.ncbi.nlm.nih.gov/geo/query/acc.cgi?acc=GSM1058259	Agilent Microarray Processing and Expression Analysis	10_ICL012_Array_DE_Matrix_03-19-13_BA	IRD	IRD_SV_ICL012-R	http://www.fludb.org/brc/svExperimentDetails.spg?expAccession=IRD_SV_ICL012-R&decorator=influenza&context=1406753496537
ICL012_mock_7h_1_array	ICL012-R	ICL012_mock_7h_1_array	Isolation of Total RNA and Quality Control	Labeling and Quantification of Total RNA for Agilent Microarray	Agilent Microarray Hybridization and Scanning	agilent263	GSM1058279_US23502418_251485073296_S01_GE1_107_Sep09_1_3.txt.gz	GEO	GSM1058279	http://www.ncbi.nlm.nih.gov/geo/query/acc.cgi?acc=GSM1058279	Agilent Microarray Processing and Expression Analysis	10_ICL012_Array_DE_Matrix_03-19-13_BA	IRD	IRD_SV_ICL012-R	http://www.fludb.org/brc/svExperimentDetails.spg?expAccession=IRD_SV_ICL012-R&decorator=influenza&context=1406753496537
ICL012_mock_7h_2_array	ICL012-R	ICL012_mock_7h_2_array	Isolation of Total RNA and Quality Control	Labeling and Quantification of Total RNA for Agilent Microarray	Agilent Microarray Hybridization and Scanning	agilent264	GSM1058262_US23502418_251485073291_S01_GE1_107_Sep09_1_4.txt.gz	GEO	GSM1058262	http://www.ncbi.nlm.nih.gov/geo/query/acc.cgi?acc=GSM1058262	Agilent Microarray Processing and Expression Analysis	10_ICL012_Array_DE_Matrix_03-19-13_BA	IRD	IRD_SV_ICL012-R	http://www.fludb.org/brc/svExperimentDetails.spg?expAccession=IRD_SV_ICL012-R&decorator=influenza&context=1406753496537
ICL012_mock_7h_3_array	ICL012-R	ICL012_mock_7h_3_array	Isolation of Total RNA and Quality Control	Labeling and Quantification of Total RNA for Agilent Microarray	Agilent Microarray Hybridization and Scanning	agilent265	GSM1058254_US23502418_251485073289_S01_GE1_107_Sep09_1_3.txt.gz	GEO	GSM1058254	http://www.ncbi.nlm.nih.gov/geo/query/acc.cgi?acc=GSM1058254	Agilent Microarray Processing and Expression Analysis	10_ICL012_Array_DE_Matrix_03-19-13_BA	IRD	IRD_SV_ICL012-R	http://www.fludb.org/brc/svExperimentDetails.spg?expAccession=IRD_SV_ICL012-R&decorator=influenza&context=1406753496537
ICL012_NS1trunc_0h_1_array	ICL012-R	ICL012_NS1trunc_0h_1_array	Isolation of Total RNA and Quality Control	Labeling and Quantification of Total RNA for Agilent Microarray	Agilent Microarray Hybridization and Scanning	agilent266	GSM1058280_US23502418_251485073296_S01_GE1_107_Sep09_1_4.txt.gz	GEO	GSM1058280	http://www.ncbi.nlm.nih.gov/geo/query/acc.cgi?acc=GSM1058280	Agilent Microarray Processing and Expression Analysis	10_ICL012_Array_DE_Matrix_03-19-13_BA	IRD	IRD_SV_ICL012-R	http://www.fludb.org/brc/svExperimentDetails.spg?expAccession=IRD_SV_ICL012-R&decorator=influenza&context=1406753496537
ICL012_NS1trunc_0h_2_array	ICL012-R	ICL012_NS1trunc_0h_2_array	Isolation of Total RNA and Quality Control	Labeling and Quantification of Total RNA for Agilent Microarray	Agilent Microarray Hybridization and Scanning	agilent267	GSM1058258_US23502418_251485073290_S01_GE1_107_Sep09_1_3.txt.gz	GEO	GSM1058258	http://www.ncbi.nlm.nih.gov/geo/query/acc.cgi?acc=GSM1058258	Agilent Microarray Processing and Expression Analysis	10_ICL012_Array_DE_Matrix_03-19-13_BA	IRD	IRD_SV_ICL012-R	http://www.fludb.org/brc/svExperimentDetails.spg?expAccession=IRD_SV_ICL012-R&decorator=influenza&context=1406753496537
ICL012_NS1trunc_0h_3_array	ICL012-R	ICL012_NS1trunc_0h_3_array	Isolation of Total RNA and Quality Control	Labeling and Quantification of Total RNA for Agilent Microarray	Agilent Microarray Hybridization and Scanning	agilent268	GSM1058273_US23502418_251485073295_S01_GE1_107_Sep09_1_1.txt.gz	GEO	GSM1058273	http://www.ncbi.nlm.nih.gov/geo/query/acc.cgi?acc=GSM1058273	Agilent Microarray Processing and Expression Analysis	10_ICL012_Array_DE_Matrix_03-19-13_BA	IRD	IRD_SV_ICL012-R	http://www.fludb.org/brc/svExperimentDetails.spg?expAccession=IRD_SV_ICL012-R&decorator=influenza&context=1406753496537
ICL012_NS1trunc_12h_1_array	ICL012-R	ICL012_NS1trunc_12h_1_array	Isolation of Total RNA and Quality Control	Labeling and Quantification of Total RNA for Agilent Microarray	Agilent Microarray Hybridization and Scanning	agilent269	GSM1058284_US23502418_251485073297_S01_GE1_107_Sep09_1_4.txt.gz	GEO	GSM1058284	http://www.ncbi.nlm.nih.gov/geo/query/acc.cgi?acc=GSM1058284	Agilent Microarray Processing and Expression Analysis	10_ICL012_Array_DE_Matrix_03-19-13_BA	IRD	IRD_SV_ICL012-R	http://www.fludb.org/brc/svExperimentDetails.spg?expAccession=IRD_SV_ICL012-R&decorator=influenza&context=1406753496537
ICL012_NS1trunc_12h_2_array	ICL012-R	ICL012_NS1trunc_12h_2_array	Isolation of Total RNA and Quality Control	Labeling and Quantification of Total RNA for Agilent Microarray	Agilent Microarray Hybridization and Scanning	agilent270	GSM1058265_US23502418_251485073292_S01_GE1_107_Sep09_1_3.txt.gz	GEO	GSM1058265	http://www.ncbi.nlm.nih.gov/geo/query/acc.cgi?acc=GSM1058265	Agilent Microarray Processing and Expression Analysis	10_ICL012_Array_DE_Matrix_03-19-13_BA	IRD	IRD_SV_ICL012-R	http://www.fludb.org/brc/svExperimentDetails.spg?expAccession=IRD_SV_ICL012-R&decorator=influenza&context=1406753496537
ICL012_NS1trunc_12h_3_array	ICL012-R	ICL012_NS1trunc_12h_3_array	Isolation of Total RNA and Quality Control	Labeling and Quantification of Total RNA for Agilent Microarray	Agilent Microarray Hybridization and Scanning	agilent271	GSM1058261_US23502418_251485073291_S01_GE1_107_Sep09_1_3.txt.gz	GEO	GSM1058261	http://www.ncbi.nlm.nih.gov/geo/query/acc.cgi?acc=GSM1058261	Agilent Microarray Processing and Expression Analysis	10_ICL012_Array_DE_Matrix_03-19-13_BA	IRD	IRD_SV_ICL012-R	http://www.fludb.org/brc/svExperimentDetails.spg?expAccession=IRD_SV_ICL012-R&decorator=influenza&context=1406753496537
ICL012_NS1trunc_18h_1_array	ICL012-R	ICL012_NS1trunc_18h_1_array	Isolation of Total RNA and Quality Control	Labeling and Quantification of Total RNA for Agilent Microarray	Agilent Microarray Hybridization and Scanning	agilent272	GSM1058282_US23502418_251485073297_S01_GE1_107_Sep09_1_2.txt.gz	GEO	GSM1058282	http://www.ncbi.nlm.nih.gov/geo/query/acc.cgi?acc=GSM1058282	Agilent Microarray Processing and Expression Analysis	10_ICL012_Array_DE_Matrix_03-19-13_BA	IRD	IRD_SV_ICL012-R	http://www.fludb.org/brc/svExperimentDetails.spg?expAccession=IRD_SV_ICL012-R&decorator=influenza&context=1406753496537
ICL012_NS1trunc_18h_2_array	ICL012-R	ICL012_NS1trunc_18h_2_array	Isolation of Total RNA and Quality Control	Labeling and Quantification of Total RNA for Agilent Microarray	Agilent Microarray Hybridization and Scanning	agilent273	GSM1058286_US23502418_251485073298_S01_GE1_107_Sep09_1_2.txt.gz	GEO	GSM1058286	http://www.ncbi.nlm.nih.gov/geo/query/acc.cgi?acc=GSM1058286	Agilent Microarray Processing and Expression Analysis	10_ICL012_Array_DE_Matrix_03-19-13_BA	IRD	IRD_SV_ICL012-R	http://www.fludb.org/brc/svExperimentDetails.spg?expAccession=IRD_SV_ICL012-R&decorator=influenza&context=1406753496537
ICL012_NS1trunc_18h_3_array	ICL012-R	ICL012_NS1trunc_18h_3_array	Isolation of Total RNA and Quality Control	Labeling and Quantification of Total RNA for Agilent Microarray	Agilent Microarray Hybridization and Scanning	agilent274	GSM1058278_US23502418_251485073296_S01_GE1_107_Sep09_1_2.txt.gz	GEO	GSM1058278	http://www.ncbi.nlm.nih.gov/geo/query/acc.cgi?acc=GSM1058278	Agilent Microarray Processing and Expression Analysis	10_ICL012_Array_DE_Matrix_03-19-13_BA	IRD	IRD_SV_ICL012-R	http://www.fludb.org/brc/svExperimentDetails.spg?expAccession=IRD_SV_ICL012-R&decorator=influenza&context=1406753496537
ICL012_NS1trunc_24h_1_array	ICL012-R	ICL012_NS1trunc_24h_1_array	Isolation of Total RNA and Quality Control	Labeling and Quantification of Total RNA for Agilent Microarray	Agilent Microarray Hybridization and Scanning	agilent275	GSM1058275_US23502418_251485073295_S01_GE1_107_Sep09_1_3.txt.gz	GEO	GSM1058275	http://www.ncbi.nlm.nih.gov/geo/query/acc.cgi?acc=GSM1058275	Agilent Microarray Processing and Expression Analysis	10_ICL012_Array_DE_Matrix_03-19-13_BA	IRD	IRD_SV_ICL012-R	http://www.fludb.org/brc/svExperimentDetails.spg?expAccession=IRD_SV_ICL012-R&decorator=influenza&context=1406753496537
ICL012_NS1trunc_24h_2_array	ICL012-R	ICL012_NS1trunc_24h_2_array	Isolation of Total RNA and Quality Control	Labeling and Quantification of Total RNA for Agilent Microarray	Agilent Microarray Hybridization and Scanning	agilent276	GSM1058270_US23502418_251485073294_S01_GE1_107_Sep09_1_1.txt.gz	GEO	GSM1058270	http://www.ncbi.nlm.nih.gov/geo/query/acc.cgi?acc=GSM1058270	Agilent Microarray Processing and Expression Analysis	10_ICL012_Array_DE_Matrix_03-19-13_BA	IRD	IRD_SV_ICL012-R	http://www.fludb.org/brc/svExperimentDetails.spg?expAccession=IRD_SV_ICL012-R&decorator=influenza&context=1406753496537
ICL012_NS1trunc_24h_3_array	ICL012-R	ICL012_NS1trunc_24h_3_array	Isolation of Total RNA and Quality Control	Labeling and Quantification of Total RNA for Agilent Microarray	Agilent Microarray Hybridization and Scanning	agilent277	GSM1058267_US23502418_251485073293_S01_GE1_107_Sep09_1_1.txt.gz	GEO	GSM1058267	http://www.ncbi.nlm.nih.gov/geo/query/acc.cgi?acc=GSM1058267	Agilent Microarray Processing and Expression Analysis	10_ICL012_Array_DE_Matrix_03-19-13_BA	IRD	IRD_SV_ICL012-R	http://www.fludb.org/brc/svExperimentDetails.spg?expAccession=IRD_SV_ICL012-R&decorator=influenza&context=1406753496537
ICL012_NS1trunc_3h_1_array	ICL012-R	ICL012_NS1trunc_3h_1_array	Isolation of Total RNA and Quality Control	Labeling and Quantification of Total RNA for Agilent Microarray	Agilent Microarray Hybridization and Scanning	agilent278	GSM1058268_US23502418_251485073293_S01_GE1_107_Sep09_1_2.txt.gz	GEO	GSM1058268	http://www.ncbi.nlm.nih.gov/geo/query/acc.cgi?acc=GSM1058268	Agilent Microarray Processing and Expression Analysis	10_ICL012_Array_DE_Matrix_03-19-13_BA	IRD	IRD_SV_ICL012-R	http://www.fludb.org/brc/svExperimentDetails.spg?expAccession=IRD_SV_ICL012-R&decorator=influenza&context=1406753496537
ICL012_NS1trunc_3h_2_array	ICL012-R	ICL012_NS1trunc_3h_2_array	Isolation of Total RNA and Quality Control	Labeling and Quantification of Total RNA for Agilent Microarray	Agilent Microarray Hybridization and Scanning	agilent279	GSM1058272_US23502418_251485073294_S01_GE1_107_Sep09_1_4.txt.gz	GEO	GSM1058272	http://www.ncbi.nlm.nih.gov/geo/query/acc.cgi?acc=GSM1058272	Agilent Microarray Processing and Expression Analysis	10_ICL012_Array_DE_Matrix_03-19-13_BA	IRD	IRD_SV_ICL012-R	http://www.fludb.org/brc/svExperimentDetails.spg?expAccession=IRD_SV_ICL012-R&decorator=influenza&context=1406753496537
ICL012_NS1trunc_3h_3_array	ICL012-R	ICL012_NS1trunc_3h_3_array	Isolation of Total RNA and Quality Control	Labeling and Quantification of Total RNA for Agilent Microarray	Agilent Microarray Hybridization and Scanning	agilent280	GSM1058248_US23502418_251485073149_S01_GE1_107_Sep09_1_4.txt.gz	GEO	GSM1058248	http://www.ncbi.nlm.nih.gov/geo/query/acc.cgi?acc=GSM1058248	Agilent Microarray Processing and Expression Analysis	10_ICL012_Array_DE_Matrix_03-19-13_BA	IRD	IRD_SV_ICL012-R	http://www.fludb.org/brc/svExperimentDetails.spg?expAccession=IRD_SV_ICL012-R&decorator=influenza&context=1406753496537
ICL012_NS1trunc_7h_1_array	ICL012-R	ICL012_NS1trunc_7h_1_array	Isolation of Total RNA and Quality Control	Labeling and Quantification of Total RNA for Agilent Microarray	Agilent Microarray Hybridization and Scanning	agilent281	GSM1058276_US23502418_251485073295_S01_GE1_107_Sep09_1_4.txt.gz	GEO	GSM1058276	http://www.ncbi.nlm.nih.gov/geo/query/acc.cgi?acc=GSM1058276	Agilent Microarray Processing and Expression Analysis	10_ICL012_Array_DE_Matrix_03-19-13_BA	IRD	IRD_SV_ICL012-R	http://www.fludb.org/brc/svExperimentDetails.spg?expAccession=IRD_SV_ICL012-R&decorator=influenza&context=1406753496537
ICL012_NS1trunc_7h_2_array	ICL012-R	ICL012_NS1trunc_7h_2_array	Isolation of Total RNA and Quality Control	Labeling and Quantification of Total RNA for Agilent Microarray	Agilent Microarray Hybridization and Scanning	agilent282	GSM1058264_US23502418_251485073292_S01_GE1_107_Sep09_1_2.txt.gz	GEO	GSM1058264	http://www.ncbi.nlm.nih.gov/geo/query/acc.cgi?acc=GSM1058264	Agilent Microarray Processing and Expression Analysis	10_ICL012_Array_DE_Matrix_03-19-13_BA	IRD	IRD_SV_ICL012-R	http://www.fludb.org/brc/svExperimentDetails.spg?expAccession=IRD_SV_ICL012-R&decorator=influenza&context=1406753496537
ICL012_NS1trunc_7h_3_array	ICL012-R	ICL012_NS1trunc_7h_3_array	Isolation of Total RNA and Quality Control	Labeling and Quantification of Total RNA for Agilent Microarray	Agilent Microarray Hybridization and Scanning	agilent283	GSM1058249_US23502418_251485073150_S01_GE1_107_Sep09_1_1.txt.gz	GEO	GSM1058249	http://www.ncbi.nlm.nih.gov/geo/query/acc.cgi?acc=GSM1058249	Agilent Microarray Processing and Expression Analysis	10_ICL012_Array_DE_Matrix_03-19-13_BA	IRD	IRD_SV_ICL012-R	http://www.fludb.org/brc/svExperimentDetails.spg?expAccession=IRD_SV_ICL012-R&decorator=influenza&context=1406753496537
ICL012_VN1203_24h_1_array	ICL012-R	ICL012_VN1203_24h_1_array	Isolation of Total RNA and Quality Control	Labeling and Quantification of Total RNA for Agilent Microarray	Agilent Microarray Hybridization and Scanning	agilent284	GSM1058252_US23502418_251485073289_S01_GE1_107_Sep09_1_1.txt.gz	GEO	GSM1058252	http://www.ncbi.nlm.nih.gov/geo/query/acc.cgi?acc=GSM1058252	Agilent Microarray Processing and Expression Analysis	10_ICL012_Array_DE_Matrix_03-19-13_BA	IRD	IRD_SV_ICL012-R	http://www.fludb.org/brc/svExperimentDetails.spg?expAccession=IRD_SV_ICL012-R&decorator=influenza&context=1406753496537
ICL012_VN1203_24h_2_array	ICL012-R	ICL012_VN1203_24h_2_array	Isolation of Total RNA and Quality Control	Labeling and Quantification of Total RNA for Agilent Microarray	Agilent Microarray Hybridization and Scanning	agilent285	GSM1058250_US23502418_251485073150_S01_GE1_107_Sep09_1_2.txt.gz	GEO	GSM1058250	http://www.ncbi.nlm.nih.gov/geo/query/acc.cgi?acc=GSM1058250	Agilent Microarray Processing and Expression Analysis	10_ICL012_Array_DE_Matrix_03-19-13_BA	IRD	IRD_SV_ICL012-R	http://www.fludb.org/brc/svExperimentDetails.spg?expAccession=IRD_SV_ICL012-R&decorator=influenza&context=1406753496537
ICL012_VN1203_24h_3_array	ICL012-R	ICL012_VN1203_24h_3_array	Isolation of Total RNA and Quality Control	Labeling and Quantification of Total RNA for Agilent Microarray	Agilent Microarray Hybridization and Scanning	agilent286	GSM1058277_US23502418_251485073296_S01_GE1_107_Sep09_1_1.txt.gz	GEO	GSM1058277	http://www.ncbi.nlm.nih.gov/geo/query/acc.cgi?acc=GSM1058277	Agilent Microarray Processing and Expression Analysis	10_ICL012_Array_DE_Matrix_03-19-13_BA	IRD	IRD_SV_ICL012-R	http://www.fludb.org/brc/svExperimentDetails.spg?expAccession=IRD_SV_ICL012-R&decorator=influenza&context=1406753496537
ICL012_VN1203_7h_1_array	ICL012-R	ICL012_VN1203_7h_1_array	Isolation of Total RNA and Quality Control	Labeling and Quantification of Total RNA for Agilent Microarray	Agilent Microarray Hybridization and Scanning	agilent287	GSM1058281_US23502418_251485073297_S01_GE1_107_Sep09_1_1.txt.gz	GEO	GSM1058281	http://www.ncbi.nlm.nih.gov/geo/query/acc.cgi?acc=GSM1058281	Agilent Microarray Processing and Expression Analysis	10_ICL012_Array_DE_Matrix_03-19-13_BA	IRD	IRD_SV_ICL012-R	http://www.fludb.org/brc/svExperimentDetails.spg?expAccession=IRD_SV_ICL012-R&decorator=influenza&context=1406753496537
ICL012_VN1203_7h_2_array	ICL012-R	ICL012_VN1203_7h_2_array	Isolation of Total RNA and Quality Control	Labeling and Quantification of Total RNA for Agilent Microarray	Agilent Microarray Hybridization and Scanning	agilent288	GSM1058247_US23502418_251485073149_S01_GE1_107_Sep09_1_3.txt.gz	GEO	GSM1058247	http://www.ncbi.nlm.nih.gov/geo/query/acc.cgi?acc=GSM1058247	Agilent Microarray Processing and Expression Analysis	10_ICL012_Array_DE_Matrix_03-19-13_BA	IRD	IRD_SV_ICL012-R	http://www.fludb.org/brc/svExperimentDetails.spg?expAccession=IRD_SV_ICL012-R&decorator=influenza&context=1406753496537
ICL012_VN1203_7h_3_array	ICL012-R	ICL012_VN1203_7h_3_array	Isolation of Total RNA and Quality Control	Labeling and Quantification of Total RNA for Agilent Microarray	Agilent Microarray Hybridization and Scanning	agilent289	GSM1058287_US23502418_251485073298_S01_GE1_107_Sep09_1_4.txt.gz	GEO	GSM1058287	http://www.ncbi.nlm.nih.gov/geo/query/acc.cgi?acc=GSM1058287	Agilent Microarray Processing and Expression Analysis	10_ICL012_Array_DE_Matrix_03-19-13_BA	IRD	IRD_SV_ICL012-R	http://www.fludb.org/brc/svExperimentDetails.spg?expAccession=IRD_SV_ICL012-R&decorator=influenza&context=1406753496537
SCL005_DORF6_0H_1_RNA_ExpSam	SCL005-R	SCL005_DORF6_0H_1_RNA_ExpSam	Isolation of Total RNA and Quality Control	Labeling and Quantification of Total RNA for Agilent Microarray	Agilent Microarray Hybridization and Scanning	agilent290	GSM823243_US93503719_251485059373_S01_GE1-v5_95_Feb07_1_1.txt.gz	GEO	GSM823243	http://www.ncbi.nlm.nih.gov/geo/query/acc.cgi?acc=GSM823243	Agilent Microarray Processing and Expression Analysis	SCL005_DE_RM	IRD	IRD_SV_SCL005-R	http://www.fludb.org/brc/svExperimentDetails.spg?expAccession=IRD_SV_SCL005-R&decorator=influenza&context=1406753496537
SCL005_DORF6_0H_2_RNA_ExpSam	SCL005-R	SCL005_DORF6_0H_2_RNA_ExpSam	Isolation of Total RNA and Quality Control	Labeling and Quantification of Total RNA for Agilent Microarray	Agilent Microarray Hybridization and Scanning	agilent291	GSM823244_US93503719_251485059420_S01_GE1-v5_95_Feb07_1_2.txt.gz	GEO	GSM823244	http://www.ncbi.nlm.nih.gov/geo/query/acc.cgi?acc=GSM823244	Agilent Microarray Processing and Expression Analysis	SCL005_DE_RM	IRD	IRD_SV_SCL005-R	http://www.fludb.org/brc/svExperimentDetails.spg?expAccession=IRD_SV_SCL005-R&decorator=influenza&context=1406753496537
SCL005_DORF6_0H_3_RNA_ExpSam	SCL005-R	SCL005_DORF6_0H_3_RNA_ExpSam	Isolation of Total RNA and Quality Control	Labeling and Quantification of Total RNA for Agilent Microarray	Agilent Microarray Hybridization and Scanning	agilent292	GSM823245_US93503719_251485059417_S01_GE1-v5_95_Feb07_1_4.txt.gz	GEO	GSM823245	http://www.ncbi.nlm.nih.gov/geo/query/acc.cgi?acc=GSM823245	Agilent Microarray Processing and Expression Analysis	SCL005_DE_RM	IRD	IRD_SV_SCL005-R	http://www.fludb.org/brc/svExperimentDetails.spg?expAccession=IRD_SV_SCL005-R&decorator=influenza&context=1406753496537
SCL005_DORF6_12H_1_RNA_ExpSam	SCL005-R	SCL005_DORF6_12H_1_RNA_ExpSam	Isolation of Total RNA and Quality Control	Labeling and Quantification of Total RNA for Agilent Microarray	Agilent Microarray Hybridization and Scanning	agilent293	GSM823252_US93503719_251485059420_S01_GE1-v5_95_Feb07_1_1.txt.gz	GEO	GSM823252	http://www.ncbi.nlm.nih.gov/geo/query/acc.cgi?acc=GSM823252	Agilent Microarray Processing and Expression Analysis	SCL005_DE_RM	IRD	IRD_SV_SCL005-R	http://www.fludb.org/brc/svExperimentDetails.spg?expAccession=IRD_SV_SCL005-R&decorator=influenza&context=1406753496537
SCL005_DORF6_12H_2_RNA_ExpSam	SCL005-R	SCL005_DORF6_12H_2_RNA_ExpSam	Isolation of Total RNA and Quality Control	Labeling and Quantification of Total RNA for Agilent Microarray	Agilent Microarray Hybridization and Scanning	agilent294	GSM823253_US93503719_251485059418_S01_GE1-v5_95_Feb07_1_1.txt.gz	GEO	GSM823253	http://www.ncbi.nlm.nih.gov/geo/query/acc.cgi?acc=GSM823253	Agilent Microarray Processing and Expression Analysis	SCL005_DE_RM	IRD	IRD_SV_SCL005-R	http://www.fludb.org/brc/svExperimentDetails.spg?expAccession=IRD_SV_SCL005-R&decorator=influenza&context=1406753496537
SCL005_DORF6_12H_3_RNA_ExpSam	SCL005-R	SCL005_DORF6_12H_3_RNA_ExpSam	Isolation of Total RNA and Quality Control	Labeling and Quantification of Total RNA for Agilent Microarray	Agilent Microarray Hybridization and Scanning	agilent295	GSM823254_US93503719_251485059376_S01_GE1-v5_95_Feb07_1_4.txt.gz	GEO	GSM823254	http://www.ncbi.nlm.nih.gov/geo/query/acc.cgi?acc=GSM823254	Agilent Microarray Processing and Expression Analysis	SCL005_DE_RM	IRD	IRD_SV_SCL005-R	http://www.fludb.org/brc/svExperimentDetails.spg?expAccession=IRD_SV_SCL005-R&decorator=influenza&context=1406753496537
SCL005_DORF6_24H_1_RNA_ExpSam	SCL005-R	SCL005_DORF6_24H_1_RNA_ExpSam	Isolation of Total RNA and Quality Control	Labeling and Quantification of Total RNA for Agilent Microarray	Agilent Microarray Hybridization and Scanning	agilent296	GSM823255_US93503719_251485059372_S01_GE1-v5_95_Feb07_1_1.txt.gz	GEO	GSM823255	http://www.ncbi.nlm.nih.gov/geo/query/acc.cgi?acc=GSM823255	Agilent Microarray Processing and Expression Analysis	SCL005_DE_RM	IRD	IRD_SV_SCL005-R	http://www.fludb.org/brc/svExperimentDetails.spg?expAccession=IRD_SV_SCL005-R&decorator=influenza&context=1406753496537
SCL005_DORF6_24H_2_RNA_ExpSam	SCL005-R	SCL005_DORF6_24H_2_RNA_ExpSam	Isolation of Total RNA and Quality Control	Labeling and Quantification of Total RNA for Agilent Microarray	Agilent Microarray Hybridization and Scanning	agilent297	GSM823256_US93503719_251485059373_S01_GE1-v5_95_Feb07_1_2.txt.gz	GEO	GSM823256	http://www.ncbi.nlm.nih.gov/geo/query/acc.cgi?acc=GSM823256	Agilent Microarray Processing and Expression Analysis	SCL005_DE_RM	IRD	IRD_SV_SCL005-R	http://www.fludb.org/brc/svExperimentDetails.spg?expAccession=IRD_SV_SCL005-R&decorator=influenza&context=1406753496537
SCL005_DORF6_24H_3_RNA_ExpSam	SCL005-R	SCL005_DORF6_24H_3_RNA_ExpSam	Isolation of Total RNA and Quality Control	Labeling and Quantification of Total RNA for Agilent Microarray	Agilent Microarray Hybridization and Scanning	agilent298	GSM823257_US93503719_251485059994_S01_GE1-v5_95_Feb07_1_1.txt.gz	GEO	GSM823257	http://www.ncbi.nlm.nih.gov/geo/query/acc.cgi?acc=GSM823257	Agilent Microarray Processing and Expression Analysis	SCL005_DE_RM	IRD	IRD_SV_SCL005-R	http://www.fludb.org/brc/svExperimentDetails.spg?expAccession=IRD_SV_SCL005-R&decorator=influenza&context=1406753496537
SCL005_DORF6_30H_1_RNA_ExpSam	SCL005-R	SCL005_DORF6_30H_1_RNA_ExpSam	Isolation of Total RNA and Quality Control	Labeling and Quantification of Total RNA for Agilent Microarray	Agilent Microarray Hybridization and Scanning	agilent299	GSM823258_US93503719_251485059368_S01_GE1-v5_95_Feb07_1_2.txt.gz	GEO	GSM823258	http://www.ncbi.nlm.nih.gov/geo/query/acc.cgi?acc=GSM823258	Agilent Microarray Processing and Expression Analysis	SCL005_DE_RM	IRD	IRD_SV_SCL005-R	http://www.fludb.org/brc/svExperimentDetails.spg?expAccession=IRD_SV_SCL005-R&decorator=influenza&context=1406753496537
SCL005_DORF6_30H_2_RNA_ExpSam	SCL005-R	SCL005_DORF6_30H_2_RNA_ExpSam	Isolation of Total RNA and Quality Control	Labeling and Quantification of Total RNA for Agilent Microarray	Agilent Microarray Hybridization and Scanning	agilent300	GSM823259_US93503719_251485059366_S01_GE1-v5_95_Feb07_1_1.txt.gz	GEO	GSM823259	http://www.ncbi.nlm.nih.gov/geo/query/acc.cgi?acc=GSM823259	Agilent Microarray Processing and Expression Analysis	SCL005_DE_RM	IRD	IRD_SV_SCL005-R	http://www.fludb.org/brc/svExperimentDetails.spg?expAccession=IRD_SV_SCL005-R&decorator=influenza&context=1406753496537
SCL005_DORF6_30H_3_RNA_ExpSam	SCL005-R	SCL005_DORF6_30H_3_RNA_ExpSam	Isolation of Total RNA and Quality Control	Labeling and Quantification of Total RNA for Agilent Microarray	Agilent Microarray Hybridization and Scanning	agilent301	GSM823260_US93503719_251485060021_S01_GE1-v5_95_Feb07_1_3.txt.gz	GEO	GSM823260	http://www.ncbi.nlm.nih.gov/geo/query/acc.cgi?acc=GSM823260	Agilent Microarray Processing and Expression Analysis	SCL005_DE_RM	IRD	IRD_SV_SCL005-R	http://www.fludb.org/brc/svExperimentDetails.spg?expAccession=IRD_SV_SCL005-R&decorator=influenza&context=1406753496537
SCL005_DORF6_36H_1_RNA_ExpSam	SCL005-R	SCL005_DORF6_36H_1_RNA_ExpSam	Isolation of Total RNA and Quality Control	Labeling and Quantification of Total RNA for Agilent Microarray	Agilent Microarray Hybridization and Scanning	agilent302	GSM823261_US93503719_251485060011_S01_GE1-v5_95_Feb07_1_3.txt.gz	GEO	GSM823261	http://www.ncbi.nlm.nih.gov/geo/query/acc.cgi?acc=GSM823261	Agilent Microarray Processing and Expression Analysis	SCL005_DE_RM	IRD	IRD_SV_SCL005-R	http://www.fludb.org/brc/svExperimentDetails.spg?expAccession=IRD_SV_SCL005-R&decorator=influenza&context=1406753496537
SCL005_DORF6_36H_2_RNA_ExpSam	SCL005-R	SCL005_DORF6_36H_2_RNA_ExpSam	Isolation of Total RNA and Quality Control	Labeling and Quantification of Total RNA for Agilent Microarray	Agilent Microarray Hybridization and Scanning	agilent303	GSM823262_US93503719_251485060013_S01_GE1-v5_95_Feb07_1_1.txt.gz	GEO	GSM823262	http://www.ncbi.nlm.nih.gov/geo/query/acc.cgi?acc=GSM823262	Agilent Microarray Processing and Expression Analysis	SCL005_DE_RM	IRD	IRD_SV_SCL005-R	http://www.fludb.org/brc/svExperimentDetails.spg?expAccession=IRD_SV_SCL005-R&decorator=influenza&context=1406753496537
SCL005_DORF6_36H_3_RNA_ExpSam	SCL005-R	SCL005_DORF6_36H_3_RNA_ExpSam	Isolation of Total RNA and Quality Control	Labeling and Quantification of Total RNA for Agilent Microarray	Agilent Microarray Hybridization and Scanning	agilent304	GSM823263_US93503719_251485059368_S01_GE1-v5_95_Feb07_1_3.txt.gz	GEO	GSM823263	http://www.ncbi.nlm.nih.gov/geo/query/acc.cgi?acc=GSM823263	Agilent Microarray Processing and Expression Analysis	SCL005_DE_RM	IRD	IRD_SV_SCL005-R	http://www.fludb.org/brc/svExperimentDetails.spg?expAccession=IRD_SV_SCL005-R&decorator=influenza&context=1406753496537
SCL005_DORF6_3H_1_RNA_ExpSam	SCL005-R	SCL005_DORF6_3H_1_RNA_ExpSam	Isolation of Total RNA and Quality Control	Labeling and Quantification of Total RNA for Agilent Microarray	Agilent Microarray Hybridization and Scanning	agilent305	GSM823246_US93503719_251485059995_S01_GE1-v5_95_Feb07_1_1.txt.gz	GEO	GSM823246	http://www.ncbi.nlm.nih.gov/geo/query/acc.cgi?acc=GSM823246	Agilent Microarray Processing and Expression Analysis	SCL005_DE_RM	IRD	IRD_SV_SCL005-R	http://www.fludb.org/brc/svExperimentDetails.spg?expAccession=IRD_SV_SCL005-R&decorator=influenza&context=1406753496537
SCL005_DORF6_3H_2_RNA_ExpSam	SCL005-R	SCL005_DORF6_3H_2_RNA_ExpSam	Isolation of Total RNA and Quality Control	Labeling and Quantification of Total RNA for Agilent Microarray	Agilent Microarray Hybridization and Scanning	agilent306	GSM823247_US93503719_251485059372_S01_GE1-v5_95_Feb07_1_2.txt.gz	GEO	GSM823247	http://www.ncbi.nlm.nih.gov/geo/query/acc.cgi?acc=GSM823247	Agilent Microarray Processing and Expression Analysis	SCL005_DE_RM	IRD	IRD_SV_SCL005-R	http://www.fludb.org/brc/svExperimentDetails.spg?expAccession=IRD_SV_SCL005-R&decorator=influenza&context=1406753496537
SCL005_DORF6_3H_3_RNA_ExpSam	SCL005-R	SCL005_DORF6_3H_3_RNA_ExpSam	Isolation of Total RNA and Quality Control	Labeling and Quantification of Total RNA for Agilent Microarray	Agilent Microarray Hybridization and Scanning	agilent307	GSM823248_US93503719_251485059368_S01_GE1-v5_95_Feb07_1_4.txt.gz	GEO	GSM823248	http://www.ncbi.nlm.nih.gov/geo/query/acc.cgi?acc=GSM823248	Agilent Microarray Processing and Expression Analysis	SCL005_DE_RM	IRD	IRD_SV_SCL005-R	http://www.fludb.org/brc/svExperimentDetails.spg?expAccession=IRD_SV_SCL005-R&decorator=influenza&context=1406753496537
SCL005_DORF6_48H_1_RNA_ExpSam	SCL005-R	SCL005_DORF6_48H_1_RNA_ExpSam	Isolation of Total RNA and Quality Control	Labeling and Quantification of Total RNA for Agilent Microarray	Agilent Microarray Hybridization and Scanning	agilent308	GSM823264_US93503719_251485059369_S01_GE1-v5_95_Feb07_1_4.txt.gz	GEO	GSM823264	http://www.ncbi.nlm.nih.gov/geo/query/acc.cgi?acc=GSM823264	Agilent Microarray Processing and Expression Analysis	SCL005_DE_RM	IRD	IRD_SV_SCL005-R	http://www.fludb.org/brc/svExperimentDetails.spg?expAccession=IRD_SV_SCL005-R&decorator=influenza&context=1406753496537
SCL005_DORF6_48H_2_RNA_ExpSam	SCL005-R	SCL005_DORF6_48H_2_RNA_ExpSam	Isolation of Total RNA and Quality Control	Labeling and Quantification of Total RNA for Agilent Microarray	Agilent Microarray Hybridization and Scanning	agilent309	GSM823265_US93503719_251485059367_S01_GE1-v5_95_Feb07_1_3.txt.gz	GEO	GSM823265	http://www.ncbi.nlm.nih.gov/geo/query/acc.cgi?acc=GSM823265	Agilent Microarray Processing and Expression Analysis	SCL005_DE_RM	IRD	IRD_SV_SCL005-R	http://www.fludb.org/brc/svExperimentDetails.spg?expAccession=IRD_SV_SCL005-R&decorator=influenza&context=1406753496537
SCL005_DORF6_48H_3_RNA_ExpSam	SCL005-R	SCL005_DORF6_48H_3_RNA_ExpSam	Isolation of Total RNA and Quality Control	Labeling and Quantification of Total RNA for Agilent Microarray	Agilent Microarray Hybridization and Scanning	agilent310	GSM823266_US93503719_251485059366_S01_GE1-v5_95_Feb07_1_2.txt.gz	GEO	GSM823266	http://www.ncbi.nlm.nih.gov/geo/query/acc.cgi?acc=GSM823266	Agilent Microarray Processing and Expression Analysis	SCL005_DE_RM	IRD	IRD_SV_SCL005-R	http://www.fludb.org/brc/svExperimentDetails.spg?expAccession=IRD_SV_SCL005-R&decorator=influenza&context=1406753496537
SCL005_DORF6_54H_1_RNA_ExpSam	SCL005-R	SCL005_DORF6_54H_1_RNA_ExpSam	Isolation of Total RNA and Quality Control	Labeling and Quantification of Total RNA for Agilent Microarray	Agilent Microarray Hybridization and Scanning	agilent311	GSM823267_US93503719_251485060022_S01_GE1-v5_95_Feb07_1_2.txt.gz	GEO	GSM823267	http://www.ncbi.nlm.nih.gov/geo/query/acc.cgi?acc=GSM823267	Agilent Microarray Processing and Expression Analysis	SCL005_DE_RM	IRD	IRD_SV_SCL005-R	http://www.fludb.org/brc/svExperimentDetails.spg?expAccession=IRD_SV_SCL005-R&decorator=influenza&context=1406753496537
SCL005_DORF6_54H_2_RNA_ExpSam	SCL005-R	SCL005_DORF6_54H_2_RNA_ExpSam	Isolation of Total RNA and Quality Control	Labeling and Quantification of Total RNA for Agilent Microarray	Agilent Microarray Hybridization and Scanning	agilent312	GSM823268_US93503719_251485059418_S01_GE1-v5_95_Feb07_1_2.txt.gz	GEO	GSM823268	http://www.ncbi.nlm.nih.gov/geo/query/acc.cgi?acc=GSM823268	Agilent Microarray Processing and Expression Analysis	SCL005_DE_RM	IRD	IRD_SV_SCL005-R	http://www.fludb.org/brc/svExperimentDetails.spg?expAccession=IRD_SV_SCL005-R&decorator=influenza&context=1406753496537
SCL005_DORF6_54H_3_RNA_ExpSam	SCL005-R	SCL005_DORF6_54H_3_RNA_ExpSam	Isolation of Total RNA and Quality Control	Labeling and Quantification of Total RNA for Agilent Microarray	Agilent Microarray Hybridization and Scanning	agilent313	GSM823269_US93503719_251485059376_S01_GE1-v5_95_Feb07_1_2.txt.gz	GEO	GSM823269	http://www.ncbi.nlm.nih.gov/geo/query/acc.cgi?acc=GSM823269	Agilent Microarray Processing and Expression Analysis	SCL005_DE_RM	IRD	IRD_SV_SCL005-R	http://www.fludb.org/brc/svExperimentDetails.spg?expAccession=IRD_SV_SCL005-R&decorator=influenza&context=1406753496537
SCL005_DORF6_60H_1_RNA_ExpSam	SCL005-R	SCL005_DORF6_60H_1_RNA_ExpSam	Isolation of Total RNA and Quality Control	Labeling and Quantification of Total RNA for Agilent Microarray	Agilent Microarray Hybridization and Scanning	agilent314	GSM823270_US93503719_251485059375_S01_GE1-v5_95_Feb07_1_4.txt.gz	GEO	GSM823270	http://www.ncbi.nlm.nih.gov/geo/query/acc.cgi?acc=GSM823270	Agilent Microarray Processing and Expression Analysis	SCL005_DE_RM	IRD	IRD_SV_SCL005-R	http://www.fludb.org/brc/svExperimentDetails.spg?expAccession=IRD_SV_SCL005-R&decorator=influenza&context=1406753496537
SCL005_DORF6_60H_2_RNA_ExpSam	SCL005-R	SCL005_DORF6_60H_2_RNA_ExpSam	Isolation of Total RNA and Quality Control	Labeling and Quantification of Total RNA for Agilent Microarray	Agilent Microarray Hybridization and Scanning	agilent315	GSM823271_US93503719_251485059367_S01_GE1-v5_95_Feb07_1_4.txt.gz	GEO	GSM823271	http://www.ncbi.nlm.nih.gov/geo/query/acc.cgi?acc=GSM823271	Agilent Microarray Processing and Expression Analysis	SCL005_DE_RM	IRD	IRD_SV_SCL005-R	http://www.fludb.org/brc/svExperimentDetails.spg?expAccession=IRD_SV_SCL005-R&decorator=influenza&context=1406753496537
SCL005_DORF6_60H_3_RNA_ExpSam	SCL005-R	SCL005_DORF6_60H_3_RNA_ExpSam	Isolation of Total RNA and Quality Control	Labeling and Quantification of Total RNA for Agilent Microarray	Agilent Microarray Hybridization and Scanning	agilent316	GSM823272_US93503719_251485059370_S01_GE1-v5_95_Feb07_1_4.txt.gz	GEO	GSM823272	http://www.ncbi.nlm.nih.gov/geo/query/acc.cgi?acc=GSM823272	Agilent Microarray Processing and Expression Analysis	SCL005_DE_RM	IRD	IRD_SV_SCL005-R	http://www.fludb.org/brc/svExperimentDetails.spg?expAccession=IRD_SV_SCL005-R&decorator=influenza&context=1406753496537
SCL005_DORF6_72H_1_RNA_ExpSam	SCL005-R	SCL005_DORF6_72H_1_RNA_ExpSam	Isolation of Total RNA and Quality Control	Labeling and Quantification of Total RNA for Agilent Microarray	Agilent Microarray Hybridization and Scanning	agilent317	GSM823273_US93503719_251485059369_S01_GE1-v5_95_Feb07_1_1.txt.gz	GEO	GSM823273	http://www.ncbi.nlm.nih.gov/geo/query/acc.cgi?acc=GSM823273	Agilent Microarray Processing and Expression Analysis	SCL005_DE_RM	IRD	IRD_SV_SCL005-R	http://www.fludb.org/brc/svExperimentDetails.spg?expAccession=IRD_SV_SCL005-R&decorator=influenza&context=1406753496537
SCL005_DORF6_72H_2_RNA_ExpSam	SCL005-R	SCL005_DORF6_72H_2_RNA_ExpSam	Isolation of Total RNA and Quality Control	Labeling and Quantification of Total RNA for Agilent Microarray	Agilent Microarray Hybridization and Scanning	agilent318	GSM823274_US93503719_251485060013_S01_GE1-v5_95_Feb07_1_3.txt.gz	GEO	GSM823274	http://www.ncbi.nlm.nih.gov/geo/query/acc.cgi?acc=GSM823274	Agilent Microarray Processing and Expression Analysis	SCL005_DE_RM	IRD	IRD_SV_SCL005-R	http://www.fludb.org/brc/svExperimentDetails.spg?expAccession=IRD_SV_SCL005-R&decorator=influenza&context=1406753496537
SCL005_DORF6_72H_3_RNA_ExpSam	SCL005-R	SCL005_DORF6_72H_3_RNA_ExpSam	Isolation of Total RNA and Quality Control	Labeling and Quantification of Total RNA for Agilent Microarray	Agilent Microarray Hybridization and Scanning	agilent319	GSM823275_US93503719_251485059418_S01_GE1-v5_95_Feb07_1_3.txt.gz	GEO	GSM823275	http://www.ncbi.nlm.nih.gov/geo/query/acc.cgi?acc=GSM823275	Agilent Microarray Processing and Expression Analysis	SCL005_DE_RM	IRD	IRD_SV_SCL005-R	http://www.fludb.org/brc/svExperimentDetails.spg?expAccession=IRD_SV_SCL005-R&decorator=influenza&context=1406753496537
SCL005_DORF6_7H_1_RNA_ExpSam	SCL005-R	SCL005_DORF6_7H_1_RNA_ExpSam	Isolation of Total RNA and Quality Control	Labeling and Quantification of Total RNA for Agilent Microarray	Agilent Microarray Hybridization and Scanning	agilent320	GSM823249_US93503719_251485060012_S01_GE1-v5_95_Feb07_1_1.txt.gz	GEO	GSM823249	http://www.ncbi.nlm.nih.gov/geo/query/acc.cgi?acc=GSM823249	Agilent Microarray Processing and Expression Analysis	SCL005_DE_RM	IRD	IRD_SV_SCL005-R	http://www.fludb.org/brc/svExperimentDetails.spg?expAccession=IRD_SV_SCL005-R&decorator=influenza&context=1406753496537
SCL005_DORF6_7H_2_RNA_ExpSam	SCL005-R	SCL005_DORF6_7H_2_RNA_ExpSam	Isolation of Total RNA and Quality Control	Labeling and Quantification of Total RNA for Agilent Microarray	Agilent Microarray Hybridization and Scanning	agilent321	GSM823250_US93503719_251485059366_S01_GE1-v5_95_Feb07_1_3.txt.gz	GEO	GSM823250	http://www.ncbi.nlm.nih.gov/geo/query/acc.cgi?acc=GSM823250	Agilent Microarray Processing and Expression Analysis	SCL005_DE_RM	IRD	IRD_SV_SCL005-R	http://www.fludb.org/brc/svExperimentDetails.spg?expAccession=IRD_SV_SCL005-R&decorator=influenza&context=1406753496537
SCL005_DORF6_7H_3_RNA_ExpSam	SCL005-R	SCL005_DORF6_7H_3_RNA_ExpSam	Isolation of Total RNA and Quality Control	Labeling and Quantification of Total RNA for Agilent Microarray	Agilent Microarray Hybridization and Scanning	agilent322	GSM823251_US93503719_251485060020_S01_GE1-v5_95_Feb07_1_1.txt.gz	GEO	GSM823251	http://www.ncbi.nlm.nih.gov/geo/query/acc.cgi?acc=GSM823251	Agilent Microarray Processing and Expression Analysis	SCL005_DE_RM	IRD	IRD_SV_SCL005-R	http://www.fludb.org/brc/svExperimentDetails.spg?expAccession=IRD_SV_SCL005-R&decorator=influenza&context=1406753496537
SCL005_mock_0H_1_RNA_ExpSam	SCL005-R	SCL005_mock_0H_1_RNA_ExpSam	Isolation of Total RNA and Quality Control	Labeling and Quantification of Total RNA for Agilent Microarray	Agilent Microarray Hybridization and Scanning	agilent323	GSM823177_US93503719_251485059370_S01_GE1-v5_95_Feb07_1_1.txt.gz	GEO	GSM823177	http://www.ncbi.nlm.nih.gov/geo/query/acc.cgi?acc=GSM823177	Agilent Microarray Processing and Expression Analysis	SCL005_DE_RM	IRD	IRD_SV_SCL005-R	http://www.fludb.org/brc/svExperimentDetails.spg?expAccession=IRD_SV_SCL005-R&decorator=influenza&context=1406753496537
SCL005_mock_0H_2_RNA_ExpSam	SCL005-R	SCL005_mock_0H_2_RNA_ExpSam	Isolation of Total RNA and Quality Control	Labeling and Quantification of Total RNA for Agilent Microarray	Agilent Microarray Hybridization and Scanning	agilent324	GSM823178_US93503719_251485059419_S01_GE1-v5_95_Feb07_1_1.txt.gz	GEO	GSM823178	http://www.ncbi.nlm.nih.gov/geo/query/acc.cgi?acc=GSM823178	Agilent Microarray Processing and Expression Analysis	SCL005_DE_RM	IRD	IRD_SV_SCL005-R	http://www.fludb.org/brc/svExperimentDetails.spg?expAccession=IRD_SV_SCL005-R&decorator=influenza&context=1406753496537
SCL005_mock_0H_3_RNA_ExpSam	SCL005-R	SCL005_mock_0H_3_RNA_ExpSam	Isolation of Total RNA and Quality Control	Labeling and Quantification of Total RNA for Agilent Microarray	Agilent Microarray Hybridization and Scanning	agilent325	GSM823179_US93503719_251485059994_S01_GE1-v5_95_Feb07_1_4.txt.gz	GEO	GSM823179	http://www.ncbi.nlm.nih.gov/geo/query/acc.cgi?acc=GSM823179	Agilent Microarray Processing and Expression Analysis	SCL005_DE_RM	IRD	IRD_SV_SCL005-R	http://www.fludb.org/brc/svExperimentDetails.spg?expAccession=IRD_SV_SCL005-R&decorator=influenza&context=1406753496537
SCL005_mock_12H_1_RNA_ExpSam	SCL005-R	SCL005_mock_12H_1_RNA_ExpSam	Isolation of Total RNA and Quality Control	Labeling and Quantification of Total RNA for Agilent Microarray	Agilent Microarray Hybridization and Scanning	agilent326	GSM823186_US93503719_251485059375_S01_GE1-v5_95_Feb07_1_1.txt.gz	GEO	GSM823186	http://www.ncbi.nlm.nih.gov/geo/query/acc.cgi?acc=GSM823186	Agilent Microarray Processing and Expression Analysis	SCL005_DE_RM	IRD	IRD_SV_SCL005-R	http://www.fludb.org/brc/svExperimentDetails.spg?expAccession=IRD_SV_SCL005-R&decorator=influenza&context=1406753496537
SCL005_mock_12H_2_RNA_ExpSam	SCL005-R	SCL005_mock_12H_2_RNA_ExpSam	Isolation of Total RNA and Quality Control	Labeling and Quantification of Total RNA for Agilent Microarray	Agilent Microarray Hybridization and Scanning	agilent327	GSM823187_US93503719_251485060015_S01_GE1-v5_95_Feb07_1_4.txt.gz	GEO	GSM823187	http://www.ncbi.nlm.nih.gov/geo/query/acc.cgi?acc=GSM823187	Agilent Microarray Processing and Expression Analysis	SCL005_DE_RM	IRD	IRD_SV_SCL005-R	http://www.fludb.org/brc/svExperimentDetails.spg?expAccession=IRD_SV_SCL005-R&decorator=influenza&context=1406753496537
SCL005_mock_12H_3_RNA_ExpSam	SCL005-R	SCL005_mock_12H_3_RNA_ExpSam	Isolation of Total RNA and Quality Control	Labeling and Quantification of Total RNA for Agilent Microarray	Agilent Microarray Hybridization and Scanning	agilent328	GSM823188_US93503719_251485060500_S01_GE1-v5_95_Feb07_1_3.txt.gz	GEO	GSM823188	http://www.ncbi.nlm.nih.gov/geo/query/acc.cgi?acc=GSM823188	Agilent Microarray Processing and Expression Analysis	SCL005_DE_RM	IRD	IRD_SV_SCL005-R	http://www.fludb.org/brc/svExperimentDetails.spg?expAccession=IRD_SV_SCL005-R&decorator=influenza&context=1406753496537
SCL005_mock_24H_1_RNA_ExpSam	SCL005-R	SCL005_mock_24H_1_RNA_ExpSam	Isolation of Total RNA and Quality Control	Labeling and Quantification of Total RNA for Agilent Microarray	Agilent Microarray Hybridization and Scanning	agilent329	GSM823189_US93503719_251485060012_S01_GE1-v5_95_Feb07_1_3.txt.gz	GEO	GSM823189	http://www.ncbi.nlm.nih.gov/geo/query/acc.cgi?acc=GSM823189	Agilent Microarray Processing and Expression Analysis	SCL005_DE_RM	IRD	IRD_SV_SCL005-R	http://www.fludb.org/brc/svExperimentDetails.spg?expAccession=IRD_SV_SCL005-R&decorator=influenza&context=1406753496537
SCL005_mock_24H_2_RNA_ExpSam	SCL005-R	SCL005_mock_24H_2_RNA_ExpSam	Isolation of Total RNA and Quality Control	Labeling and Quantification of Total RNA for Agilent Microarray	Agilent Microarray Hybridization and Scanning	agilent330	GSM823190_US93503719_251485060020_S01_GE1-v5_95_Feb07_1_4.txt.gz	GEO	GSM823190	http://www.ncbi.nlm.nih.gov/geo/query/acc.cgi?acc=GSM823190	Agilent Microarray Processing and Expression Analysis	SCL005_DE_RM	IRD	IRD_SV_SCL005-R	http://www.fludb.org/brc/svExperimentDetails.spg?expAccession=IRD_SV_SCL005-R&decorator=influenza&context=1406753496537
SCL005_mock_24H_3_RNA_ExpSam	SCL005-R	SCL005_mock_24H_3_RNA_ExpSam	Isolation of Total RNA and Quality Control	Labeling and Quantification of Total RNA for Agilent Microarray	Agilent Microarray Hybridization and Scanning	agilent331	GSM823191_US93503719_251485059417_S01_GE1-v5_95_Feb07_1_3.txt.gz	GEO	GSM823191	http://www.ncbi.nlm.nih.gov/geo/query/acc.cgi?acc=GSM823191	Agilent Microarray Processing and Expression Analysis	SCL005_DE_RM	IRD	IRD_SV_SCL005-R	http://www.fludb.org/brc/svExperimentDetails.spg?expAccession=IRD_SV_SCL005-R&decorator=influenza&context=1406753496537
SCL005_mock_30H_1_RNA_ExpSam	SCL005-R	SCL005_mock_30H_1_RNA_ExpSam	Isolation of Total RNA and Quality Control	Labeling and Quantification of Total RNA for Agilent Microarray	Agilent Microarray Hybridization and Scanning	agilent332	GSM823192_US93503719_251485059420_S01_GE1-v5_95_Feb07_1_4.txt.gz	GEO	GSM823192	http://www.ncbi.nlm.nih.gov/geo/query/acc.cgi?acc=GSM823192	Agilent Microarray Processing and Expression Analysis	SCL005_DE_RM	IRD	IRD_SV_SCL005-R	http://www.fludb.org/brc/svExperimentDetails.spg?expAccession=IRD_SV_SCL005-R&decorator=influenza&context=1406753496537
SCL005_mock_30H_2_RNA_ExpSam	SCL005-R	SCL005_mock_30H_2_RNA_ExpSam	Isolation of Total RNA and Quality Control	Labeling and Quantification of Total RNA for Agilent Microarray	Agilent Microarray Hybridization and Scanning	agilent333	GSM823193_US93503719_251485060014_S01_GE1-v5_95_Feb07_1_4.txt.gz	GEO	GSM823193	http://www.ncbi.nlm.nih.gov/geo/query/acc.cgi?acc=GSM823193	Agilent Microarray Processing and Expression Analysis	SCL005_DE_RM	IRD	IRD_SV_SCL005-R	http://www.fludb.org/brc/svExperimentDetails.spg?expAccession=IRD_SV_SCL005-R&decorator=influenza&context=1406753496537
SCL005_mock_30H_3_RNA_ExpSam	SCL005-R	SCL005_mock_30H_3_RNA_ExpSam	Isolation of Total RNA and Quality Control	Labeling and Quantification of Total RNA for Agilent Microarray	Agilent Microarray Hybridization and Scanning	agilent334	GSM823194_US93503719_251485059994_S01_GE1-v5_95_Feb07_1_3.txt.gz	GEO	GSM823194	http://www.ncbi.nlm.nih.gov/geo/query/acc.cgi?acc=GSM823194	Agilent Microarray Processing and Expression Analysis	SCL005_DE_RM	IRD	IRD_SV_SCL005-R	http://www.fludb.org/brc/svExperimentDetails.spg?expAccession=IRD_SV_SCL005-R&decorator=influenza&context=1406753496537
SCL005_mock_36H_1_RNA_ExpSam	SCL005-R	SCL005_mock_36H_1_RNA_ExpSam	Isolation of Total RNA and Quality Control	Labeling and Quantification of Total RNA for Agilent Microarray	Agilent Microarray Hybridization and Scanning	agilent335	GSM823195_US93503719_251485059420_S01_GE1-v5_95_Feb07_1_3.txt.gz	GEO	GSM823195	http://www.ncbi.nlm.nih.gov/geo/query/acc.cgi?acc=GSM823195	Agilent Microarray Processing and Expression Analysis	SCL005_DE_RM	IRD	IRD_SV_SCL005-R	http://www.fludb.org/brc/svExperimentDetails.spg?expAccession=IRD_SV_SCL005-R&decorator=influenza&context=1406753496537
SCL005_mock_36H_2_RNA_ExpSam	SCL005-R	SCL005_mock_36H_2_RNA_ExpSam	Isolation of Total RNA and Quality Control	Labeling and Quantification of Total RNA for Agilent Microarray	Agilent Microarray Hybridization and Scanning	agilent336	GSM823196_US93503719_251485059995_S01_GE1-v5_95_Feb07_1_3.txt.gz	GEO	GSM823196	http://www.ncbi.nlm.nih.gov/geo/query/acc.cgi?acc=GSM823196	Agilent Microarray Processing and Expression Analysis	SCL005_DE_RM	IRD	IRD_SV_SCL005-R	http://www.fludb.org/brc/svExperimentDetails.spg?expAccession=IRD_SV_SCL005-R&decorator=influenza&context=1406753496537
SCL005_mock_36H_3_RNA_ExpSam	SCL005-R	SCL005_mock_36H_3_RNA_ExpSam	Isolation of Total RNA and Quality Control	Labeling and Quantification of Total RNA for Agilent Microarray	Agilent Microarray Hybridization and Scanning	agilent337	GSM823197_US93503719_251485059371_S01_GE1-v5_95_Feb07_1_2.txt.gz	GEO	GSM823197	http://www.ncbi.nlm.nih.gov/geo/query/acc.cgi?acc=GSM823197	Agilent Microarray Processing and Expression Analysis	SCL005_DE_RM	IRD	IRD_SV_SCL005-R	http://www.fludb.org/brc/svExperimentDetails.spg?expAccession=IRD_SV_SCL005-R&decorator=influenza&context=1406753496537
SCL005_mock_3H_1_RNA_ExpSam	SCL005-R	SCL005_mock_3H_1_RNA_ExpSam	Isolation of Total RNA and Quality Control	Labeling and Quantification of Total RNA for Agilent Microarray	Agilent Microarray Hybridization and Scanning	agilent338	GSM823180_US93503719_251485060011_S01_GE1-v5_95_Feb07_1_1.txt.gz	GEO	GSM823180	http://www.ncbi.nlm.nih.gov/geo/query/acc.cgi?acc=GSM823180	Agilent Microarray Processing and Expression Analysis	SCL005_DE_RM	IRD	IRD_SV_SCL005-R	http://www.fludb.org/brc/svExperimentDetails.spg?expAccession=IRD_SV_SCL005-R&decorator=influenza&context=1406753496537
SCL005_mock_3H_2_RNA_ExpSam	SCL005-R	SCL005_mock_3H_2_RNA_ExpSam	Isolation of Total RNA and Quality Control	Labeling and Quantification of Total RNA for Agilent Microarray	Agilent Microarray Hybridization and Scanning	agilent339	GSM823181_US93503719_251485060018_S01_GE1-v5_95_Feb07_1_2.txt.gz	GEO	GSM823181	http://www.ncbi.nlm.nih.gov/geo/query/acc.cgi?acc=GSM823181	Agilent Microarray Processing and Expression Analysis	SCL005_DE_RM	IRD	IRD_SV_SCL005-R	http://www.fludb.org/brc/svExperimentDetails.spg?expAccession=IRD_SV_SCL005-R&decorator=influenza&context=1406753496537
SCL005_mock_3H_3_RNA_ExpSam	SCL005-R	SCL005_mock_3H_3_RNA_ExpSam	Isolation of Total RNA and Quality Control	Labeling and Quantification of Total RNA for Agilent Microarray	Agilent Microarray Hybridization and Scanning	agilent340	GSM823182_US93503719_251485060021_S01_GE1-v5_95_Feb07_1_4.txt.gz	GEO	GSM823182	http://www.ncbi.nlm.nih.gov/geo/query/acc.cgi?acc=GSM823182	Agilent Microarray Processing and Expression Analysis	SCL005_DE_RM	IRD	IRD_SV_SCL005-R	http://www.fludb.org/brc/svExperimentDetails.spg?expAccession=IRD_SV_SCL005-R&decorator=influenza&context=1406753496537
SCL005_mock_48H_1_RNA_ExpSam	SCL005-R	SCL005_mock_48H_1_RNA_ExpSam	Isolation of Total RNA and Quality Control	Labeling and Quantification of Total RNA for Agilent Microarray	Agilent Microarray Hybridization and Scanning	agilent341	GSM823198_US93503719_251485060021_S01_GE1-v5_95_Feb07_1_1.txt.gz	GEO	GSM823198	http://www.ncbi.nlm.nih.gov/geo/query/acc.cgi?acc=GSM823198	Agilent Microarray Processing and Expression Analysis	SCL005_DE_RM	IRD	IRD_SV_SCL005-R	http://www.fludb.org/brc/svExperimentDetails.spg?expAccession=IRD_SV_SCL005-R&decorator=influenza&context=1406753496537
SCL005_mock_48H_2_RNA_ExpSam	SCL005-R	SCL005_mock_48H_2_RNA_ExpSam	Isolation of Total RNA and Quality Control	Labeling and Quantification of Total RNA for Agilent Microarray	Agilent Microarray Hybridization and Scanning	agilent342	GSM823199_US93503719_251485059376_S01_GE1-v5_95_Feb07_1_3.txt.gz	GEO	GSM823199	http://www.ncbi.nlm.nih.gov/geo/query/acc.cgi?acc=GSM823199	Agilent Microarray Processing and Expression Analysis	SCL005_DE_RM	IRD	IRD_SV_SCL005-R	http://www.fludb.org/brc/svExperimentDetails.spg?expAccession=IRD_SV_SCL005-R&decorator=influenza&context=1406753496537
SCL005_mock_48H_3_RNA_ExpSam	SCL005-R	SCL005_mock_48H_3_RNA_ExpSam	Isolation of Total RNA and Quality Control	Labeling and Quantification of Total RNA for Agilent Microarray	Agilent Microarray Hybridization and Scanning	agilent343	GSM823200_US93503719_251485059372_S01_GE1-v5_95_Feb07_1_4.txt.gz	GEO	GSM823200	http://www.ncbi.nlm.nih.gov/geo/query/acc.cgi?acc=GSM823200	Agilent Microarray Processing and Expression Analysis	SCL005_DE_RM	IRD	IRD_SV_SCL005-R	http://www.fludb.org/brc/svExperimentDetails.spg?expAccession=IRD_SV_SCL005-R&decorator=influenza&context=1406753496537
SCL005_mock_54H_1_RNA_ExpSam	SCL005-R	SCL005_mock_54H_1_RNA_ExpSam	Isolation of Total RNA and Quality Control	Labeling and Quantification of Total RNA for Agilent Microarray	Agilent Microarray Hybridization and Scanning	agilent344	GSM823201_US93503719_251485059371_S01_GE1-v5_95_Feb07_1_1.txt.gz	GEO	GSM823201	http://www.ncbi.nlm.nih.gov/geo/query/acc.cgi?acc=GSM823201	Agilent Microarray Processing and Expression Analysis	SCL005_DE_RM	IRD	IRD_SV_SCL005-R	http://www.fludb.org/brc/svExperimentDetails.spg?expAccession=IRD_SV_SCL005-R&decorator=influenza&context=1406753496537
SCL005_mock_54H_2_RNA_ExpSam	SCL005-R	SCL005_mock_54H_2_RNA_ExpSam	Isolation of Total RNA and Quality Control	Labeling and Quantification of Total RNA for Agilent Microarray	Agilent Microarray Hybridization and Scanning	agilent345	GSM823202_US93503719_251485060015_S01_GE1-v5_95_Feb07_1_3.txt.gz	GEO	GSM823202	http://www.ncbi.nlm.nih.gov/geo/query/acc.cgi?acc=GSM823202	Agilent Microarray Processing and Expression Analysis	SCL005_DE_RM	IRD	IRD_SV_SCL005-R	http://www.fludb.org/brc/svExperimentDetails.spg?expAccession=IRD_SV_SCL005-R&decorator=influenza&context=1406753496537
SCL005_mock_54H_3_RNA_ExpSam	SCL005-R	SCL005_mock_54H_3_RNA_ExpSam	Isolation of Total RNA and Quality Control	Labeling and Quantification of Total RNA for Agilent Microarray	Agilent Microarray Hybridization and Scanning	agilent346	GSM823203_US93503719_251485059369_S01_GE1-v5_95_Feb07_1_3.txt.gz	GEO	GSM823203	http://www.ncbi.nlm.nih.gov/geo/query/acc.cgi?acc=GSM823203	Agilent Microarray Processing and Expression Analysis	SCL005_DE_RM	IRD	IRD_SV_SCL005-R	http://www.fludb.org/brc/svExperimentDetails.spg?expAccession=IRD_SV_SCL005-R&decorator=influenza&context=1406753496537
SCL005_mock_60H_1_RNA_ExpSam	SCL005-R	SCL005_mock_60H_1_RNA_ExpSam	Isolation of Total RNA and Quality Control	Labeling and Quantification of Total RNA for Agilent Microarray	Agilent Microarray Hybridization and Scanning	agilent347	GSM823204_US93503719_251485059372_S01_GE1-v5_95_Feb07_1_3.txt.gz	GEO	GSM823204	http://www.ncbi.nlm.nih.gov/geo/query/acc.cgi?acc=GSM823204	Agilent Microarray Processing and Expression Analysis	SCL005_DE_RM	IRD	IRD_SV_SCL005-R	http://www.fludb.org/brc/svExperimentDetails.spg?expAccession=IRD_SV_SCL005-R&decorator=influenza&context=1406753496537
SCL005_mock_60H_2_RNA_ExpSam	SCL005-R	SCL005_mock_60H_2_RNA_ExpSam	Isolation of Total RNA and Quality Control	Labeling and Quantification of Total RNA for Agilent Microarray	Agilent Microarray Hybridization and Scanning	agilent348	GSM823205_US93503719_251485059995_S01_GE1-v5_95_Feb07_1_4.txt.gz	GEO	GSM823205	http://www.ncbi.nlm.nih.gov/geo/query/acc.cgi?acc=GSM823205	Agilent Microarray Processing and Expression Analysis	SCL005_DE_RM	IRD	IRD_SV_SCL005-R	http://www.fludb.org/brc/svExperimentDetails.spg?expAccession=IRD_SV_SCL005-R&decorator=influenza&context=1406753496537
SCL005_mock_60H_3_RNA_ExpSam	SCL005-R	SCL005_mock_60H_3_RNA_ExpSam	Isolation of Total RNA and Quality Control	Labeling and Quantification of Total RNA for Agilent Microarray	Agilent Microarray Hybridization and Scanning	agilent349	GSM823206_US93503719_251485060019_S01_GE1-v5_95_Feb07_1_2.txt.gz	GEO	GSM823206	http://www.ncbi.nlm.nih.gov/geo/query/acc.cgi?acc=GSM823206	Agilent Microarray Processing and Expression Analysis	SCL005_DE_RM	IRD	IRD_SV_SCL005-R	http://www.fludb.org/brc/svExperimentDetails.spg?expAccession=IRD_SV_SCL005-R&decorator=influenza&context=1406753496537
SCL005_mock_72H_1_RNA_ExpSam	SCL005-R	SCL005_mock_72H_1_RNA_ExpSam	Isolation of Total RNA and Quality Control	Labeling and Quantification of Total RNA for Agilent Microarray	Agilent Microarray Hybridization and Scanning	agilent350	GSM823207_US93503719_251485059368_S01_GE1-v5_95_Feb07_1_1.txt.gz	GEO	GSM823207	http://www.ncbi.nlm.nih.gov/geo/query/acc.cgi?acc=GSM823207	Agilent Microarray Processing and Expression Analysis	SCL005_DE_RM	IRD	IRD_SV_SCL005-R	http://www.fludb.org/brc/svExperimentDetails.spg?expAccession=IRD_SV_SCL005-R&decorator=influenza&context=1406753496537
SCL005_mock_72H_2_RNA_ExpSam	SCL005-R	SCL005_mock_72H_2_RNA_ExpSam	Isolation of Total RNA and Quality Control	Labeling and Quantification of Total RNA for Agilent Microarray	Agilent Microarray Hybridization and Scanning	agilent351	GSM823208_US93503719_251485060014_S01_GE1-v5_95_Feb07_1_2.txt.gz	GEO	GSM823208	http://www.ncbi.nlm.nih.gov/geo/query/acc.cgi?acc=GSM823208	Agilent Microarray Processing and Expression Analysis	SCL005_DE_RM	IRD	IRD_SV_SCL005-R	http://www.fludb.org/brc/svExperimentDetails.spg?expAccession=IRD_SV_SCL005-R&decorator=influenza&context=1406753496537
SCL005_mock_72H_3_RNA_ExpSam	SCL005-R	SCL005_mock_72H_3_RNA_ExpSam	Isolation of Total RNA and Quality Control	Labeling and Quantification of Total RNA for Agilent Microarray	Agilent Microarray Hybridization and Scanning	agilent352	GSM823209_US93503719_251485059419_S01_GE1-v5_95_Feb07_1_2.txt.gz	GEO	GSM823209	http://www.ncbi.nlm.nih.gov/geo/query/acc.cgi?acc=GSM823209	Agilent Microarray Processing and Expression Analysis	SCL005_DE_RM	IRD	IRD_SV_SCL005-R	http://www.fludb.org/brc/svExperimentDetails.spg?expAccession=IRD_SV_SCL005-R&decorator=influenza&context=1406753496537
SCL005_mock_7H_1_RNA_ExpSam	SCL005-R	SCL005_mock_7H_1_RNA_ExpSam	Isolation of Total RNA and Quality Control	Labeling and Quantification of Total RNA for Agilent Microarray	Agilent Microarray Hybridization and Scanning	agilent353	GSM823183_US93503719_251485060500_S01_GE1-v5_95_Feb07_1_2.txt.gz	GEO	GSM823183	http://www.ncbi.nlm.nih.gov/geo/query/acc.cgi?acc=GSM823183	Agilent Microarray Processing and Expression Analysis	SCL005_DE_RM	IRD	IRD_SV_SCL005-R	http://www.fludb.org/brc/svExperimentDetails.spg?expAccession=IRD_SV_SCL005-R&decorator=influenza&context=1406753496537
SCL005_mock_7H_2_RNA_ExpSam	SCL005-R	SCL005_mock_7H_2_RNA_ExpSam	Isolation of Total RNA and Quality Control	Labeling and Quantification of Total RNA for Agilent Microarray	Agilent Microarray Hybridization and Scanning	agilent354	GSM823184_US93503719_251485060013_S01_GE1-v5_95_Feb07_1_4.txt.gz	GEO	GSM823184	http://www.ncbi.nlm.nih.gov/geo/query/acc.cgi?acc=GSM823184	Agilent Microarray Processing and Expression Analysis	SCL005_DE_RM	IRD	IRD_SV_SCL005-R	http://www.fludb.org/brc/svExperimentDetails.spg?expAccession=IRD_SV_SCL005-R&decorator=influenza&context=1406753496537
SCL005_mock_7H_3_RNA_ExpSam	SCL005-R	SCL005_mock_7H_3_RNA_ExpSam	Isolation of Total RNA and Quality Control	Labeling and Quantification of Total RNA for Agilent Microarray	Agilent Microarray Hybridization and Scanning	agilent355	GSM823185_US93503719_251485060019_S01_GE1-v5_95_Feb07_1_1.txt.gz	GEO	GSM823185	http://www.ncbi.nlm.nih.gov/geo/query/acc.cgi?acc=GSM823185	Agilent Microarray Processing and Expression Analysis	SCL005_DE_RM	IRD	IRD_SV_SCL005-R	http://www.fludb.org/brc/svExperimentDetails.spg?expAccession=IRD_SV_SCL005-R&decorator=influenza&context=1406753496537
SCL005_WT_0H_1_RNA_ExpSam	SCL005-R	SCL005_WT_0H_1_RNA_ExpSam	Isolation of Total RNA and Quality Control	Labeling and Quantification of Total RNA for Agilent Microarray	Agilent Microarray Hybridization and Scanning	agilent356	GSM823210_US93503719_251485060012_S01_GE1-v5_95_Feb07_1_4.txt.gz	GEO	GSM823210	http://www.ncbi.nlm.nih.gov/geo/query/acc.cgi?acc=GSM823210	Agilent Microarray Processing and Expression Analysis	SCL005_DE_RM	IRD	IRD_SV_SCL005-R	http://www.fludb.org/brc/svExperimentDetails.spg?expAccession=IRD_SV_SCL005-R&decorator=influenza&context=1406753496537
SCL005_WT_0H_2_RNA_ExpSam	SCL005-R	SCL005_WT_0H_2_RNA_ExpSam	Isolation of Total RNA and Quality Control	Labeling and Quantification of Total RNA for Agilent Microarray	Agilent Microarray Hybridization and Scanning	agilent357	GSM823211_US93503719_251485060014_S01_GE1-v5_95_Feb07_1_1.txt.gz	GEO	GSM823211	http://www.ncbi.nlm.nih.gov/geo/query/acc.cgi?acc=GSM823211	Agilent Microarray Processing and Expression Analysis	SCL005_DE_RM	IRD	IRD_SV_SCL005-R	http://www.fludb.org/brc/svExperimentDetails.spg?expAccession=IRD_SV_SCL005-R&decorator=influenza&context=1406753496537
SCL005_WT_0H_3_RNA_ExpSam	SCL005-R	SCL005_WT_0H_3_RNA_ExpSam	Isolation of Total RNA and Quality Control	Labeling and Quantification of Total RNA for Agilent Microarray	Agilent Microarray Hybridization and Scanning	agilent358	GSM823212_US93503719_251485059371_S01_GE1-v5_95_Feb07_1_3.txt.gz	GEO	GSM823212	http://www.ncbi.nlm.nih.gov/geo/query/acc.cgi?acc=GSM823212	Agilent Microarray Processing and Expression Analysis	SCL005_DE_RM	IRD	IRD_SV_SCL005-R	http://www.fludb.org/brc/svExperimentDetails.spg?expAccession=IRD_SV_SCL005-R&decorator=influenza&context=1406753496537
SCL005_WT_12H_1_RNA_ExpSam	SCL005-R	SCL005_WT_12H_1_RNA_ExpSam	Isolation of Total RNA and Quality Control	Labeling and Quantification of Total RNA for Agilent Microarray	Agilent Microarray Hybridization and Scanning	agilent359	GSM823219_US93503719_251485060020_S01_GE1-v5_95_Feb07_1_3.txt.gz	GEO	GSM823219	http://www.ncbi.nlm.nih.gov/geo/query/acc.cgi?acc=GSM823219	Agilent Microarray Processing and Expression Analysis	SCL005_DE_RM	IRD	IRD_SV_SCL005-R	http://www.fludb.org/brc/svExperimentDetails.spg?expAccession=IRD_SV_SCL005-R&decorator=influenza&context=1406753496537
SCL005_WT_12H_2_RNA_ExpSam	SCL005-R	SCL005_WT_12H_2_RNA_ExpSam	Isolation of Total RNA and Quality Control	Labeling and Quantification of Total RNA for Agilent Microarray	Agilent Microarray Hybridization and Scanning	agilent360	GSM823220_US93503719_251485060014_S01_GE1-v5_95_Feb07_1_3.txt.gz	GEO	GSM823220	http://www.ncbi.nlm.nih.gov/geo/query/acc.cgi?acc=GSM823220	Agilent Microarray Processing and Expression Analysis	SCL005_DE_RM	IRD	IRD_SV_SCL005-R	http://www.fludb.org/brc/svExperimentDetails.spg?expAccession=IRD_SV_SCL005-R&decorator=influenza&context=1406753496537
SCL005_WT_12H_3_RNA_ExpSam	SCL005-R	SCL005_WT_12H_3_RNA_ExpSam	Isolation of Total RNA and Quality Control	Labeling and Quantification of Total RNA for Agilent Microarray	Agilent Microarray Hybridization and Scanning	agilent361	GSM823221_US93503719_251485060022_S01_GE1-v5_95_Feb07_1_1.txt.gz	GEO	GSM823221	http://www.ncbi.nlm.nih.gov/geo/query/acc.cgi?acc=GSM823221	Agilent Microarray Processing and Expression Analysis	SCL005_DE_RM	IRD	IRD_SV_SCL005-R	http://www.fludb.org/brc/svExperimentDetails.spg?expAccession=IRD_SV_SCL005-R&decorator=influenza&context=1406753496537
SCL005_WT_24H_1_RNA_ExpSam	SCL005-R	SCL005_WT_24H_1_RNA_ExpSam	Isolation of Total RNA and Quality Control	Labeling and Quantification of Total RNA for Agilent Microarray	Agilent Microarray Hybridization and Scanning	agilent362	GSM823222_US93503719_251485059369_S01_GE1-v5_95_Feb07_1_2.txt.gz	GEO	GSM823222	http://www.ncbi.nlm.nih.gov/geo/query/acc.cgi?acc=GSM823222	Agilent Microarray Processing and Expression Analysis	SCL005_DE_RM	IRD	IRD_SV_SCL005-R	http://www.fludb.org/brc/svExperimentDetails.spg?expAccession=IRD_SV_SCL005-R&decorator=influenza&context=1406753496537
SCL005_WT_24H_2_RNA_ExpSam	SCL005-R	SCL005_WT_24H_2_RNA_ExpSam	Isolation of Total RNA and Quality Control	Labeling and Quantification of Total RNA for Agilent Microarray	Agilent Microarray Hybridization and Scanning	agilent363	GSM823223_US93503719_251485059371_S01_GE1-v5_95_Feb07_1_4.txt.gz	GEO	GSM823223	http://www.ncbi.nlm.nih.gov/geo/query/acc.cgi?acc=GSM823223	Agilent Microarray Processing and Expression Analysis	SCL005_DE_RM	IRD	IRD_SV_SCL005-R	http://www.fludb.org/brc/svExperimentDetails.spg?expAccession=IRD_SV_SCL005-R&decorator=influenza&context=1406753496537
SCL005_WT_24H_3_RNA_ExpSam	SCL005-R	SCL005_WT_24H_3_RNA_ExpSam	Isolation of Total RNA and Quality Control	Labeling and Quantification of Total RNA for Agilent Microarray	Agilent Microarray Hybridization and Scanning	agilent364	GSM823224_US93503719_251485059366_S01_GE1-v5_95_Feb07_1_4.txt.gz	GEO	GSM823224	http://www.ncbi.nlm.nih.gov/geo/query/acc.cgi?acc=GSM823224	Agilent Microarray Processing and Expression Analysis	SCL005_DE_RM	IRD	IRD_SV_SCL005-R	http://www.fludb.org/brc/svExperimentDetails.spg?expAccession=IRD_SV_SCL005-R&decorator=influenza&context=1406753496537
SCL005_WT_30H_1_RNA_ExpSam	SCL005-R	SCL005_WT_30H_1_RNA_ExpSam	Isolation of Total RNA and Quality Control	Labeling and Quantification of Total RNA for Agilent Microarray	Agilent Microarray Hybridization and Scanning	agilent365	GSM823225_US93503719_251485060015_S01_GE1-v5_95_Feb07_1_1.txt.gz	GEO	GSM823225	http://www.ncbi.nlm.nih.gov/geo/query/acc.cgi?acc=GSM823225	Agilent Microarray Processing and Expression Analysis	SCL005_DE_RM	IRD	IRD_SV_SCL005-R	http://www.fludb.org/brc/svExperimentDetails.spg?expAccession=IRD_SV_SCL005-R&decorator=influenza&context=1406753496537
SCL005_WT_30H_2_RNA_ExpSam	SCL005-R	SCL005_WT_30H_2_RNA_ExpSam	Isolation of Total RNA and Quality Control	Labeling and Quantification of Total RNA for Agilent Microarray	Agilent Microarray Hybridization and Scanning	agilent366	GSM823226_US93503719_251485060011_S01_GE1-v5_95_Feb07_1_4.txt.gz	GEO	GSM823226	http://www.ncbi.nlm.nih.gov/geo/query/acc.cgi?acc=GSM823226	Agilent Microarray Processing and Expression Analysis	SCL005_DE_RM	IRD	IRD_SV_SCL005-R	http://www.fludb.org/brc/svExperimentDetails.spg?expAccession=IRD_SV_SCL005-R&decorator=influenza&context=1406753496537
SCL005_WT_30H_3_RNA_ExpSam	SCL005-R	SCL005_WT_30H_3_RNA_ExpSam	Isolation of Total RNA and Quality Control	Labeling and Quantification of Total RNA for Agilent Microarray	Agilent Microarray Hybridization and Scanning	agilent367	GSM823227_US93503719_251485060019_S01_GE1-v5_95_Feb07_1_4.txt.gz	GEO	GSM823227	http://www.ncbi.nlm.nih.gov/geo/query/acc.cgi?acc=GSM823227	Agilent Microarray Processing and Expression Analysis	SCL005_DE_RM	IRD	IRD_SV_SCL005-R	http://www.fludb.org/brc/svExperimentDetails.spg?expAccession=IRD_SV_SCL005-R&decorator=influenza&context=1406753496537
SCL005_WT_36H_1_RNA_ExpSam	SCL005-R	SCL005_WT_36H_1_RNA_ExpSam	Isolation of Total RNA and Quality Control	Labeling and Quantification of Total RNA for Agilent Microarray	Agilent Microarray Hybridization and Scanning	agilent368	GSM823228_US93503719_251485060500_S01_GE1-v5_95_Feb07_1_4.txt.gz	GEO	GSM823228	http://www.ncbi.nlm.nih.gov/geo/query/acc.cgi?acc=GSM823228	Agilent Microarray Processing and Expression Analysis	SCL005_DE_RM	IRD	IRD_SV_SCL005-R	http://www.fludb.org/brc/svExperimentDetails.spg?expAccession=IRD_SV_SCL005-R&decorator=influenza&context=1406753496537
SCL005_WT_36H_2_RNA_ExpSam	SCL005-R	SCL005_WT_36H_2_RNA_ExpSam	Isolation of Total RNA and Quality Control	Labeling and Quantification of Total RNA for Agilent Microarray	Agilent Microarray Hybridization and Scanning	agilent369	GSM823229_US93503719_251485059367_S01_GE1-v5_95_Feb07_1_2.txt.gz	GEO	GSM823229	http://www.ncbi.nlm.nih.gov/geo/query/acc.cgi?acc=GSM823229	Agilent Microarray Processing and Expression Analysis	SCL005_DE_RM	IRD	IRD_SV_SCL005-R	http://www.fludb.org/brc/svExperimentDetails.spg?expAccession=IRD_SV_SCL005-R&decorator=influenza&context=1406753496537
SCL005_WT_36H_3_RNA_ExpSam	SCL005-R	SCL005_WT_36H_3_RNA_ExpSam	Isolation of Total RNA and Quality Control	Labeling and Quantification of Total RNA for Agilent Microarray	Agilent Microarray Hybridization and Scanning	agilent370	GSM823230_US93503719_251485059419_S01_GE1-v5_95_Feb07_1_3.txt.gz	GEO	GSM823230	http://www.ncbi.nlm.nih.gov/geo/query/acc.cgi?acc=GSM823230	Agilent Microarray Processing and Expression Analysis	SCL005_DE_RM	IRD	IRD_SV_SCL005-R	http://www.fludb.org/brc/svExperimentDetails.spg?expAccession=IRD_SV_SCL005-R&decorator=influenza&context=1406753496537
SCL005_WT_3H_1_RNA_ExpSam	SCL005-R	SCL005_WT_3H_1_RNA_ExpSam	Isolation of Total RNA and Quality Control	Labeling and Quantification of Total RNA for Agilent Microarray	Agilent Microarray Hybridization and Scanning	agilent371	GSM823213_US93503719_251485060019_S01_GE1-v5_95_Feb07_1_3.txt.gz	GEO	GSM823213	http://www.ncbi.nlm.nih.gov/geo/query/acc.cgi?acc=GSM823213	Agilent Microarray Processing and Expression Analysis	SCL005_DE_RM	IRD	IRD_SV_SCL005-R	http://www.fludb.org/brc/svExperimentDetails.spg?expAccession=IRD_SV_SCL005-R&decorator=influenza&context=1406753496537
SCL005_WT_3H_2_RNA_ExpSam	SCL005-R	SCL005_WT_3H_2_RNA_ExpSam	Isolation of Total RNA and Quality Control	Labeling and Quantification of Total RNA for Agilent Microarray	Agilent Microarray Hybridization and Scanning	agilent372	GSM823214_US93503719_251485060022_S01_GE1-v5_95_Feb07_1_3.txt.gz	GEO	GSM823214	http://www.ncbi.nlm.nih.gov/geo/query/acc.cgi?acc=GSM823214	Agilent Microarray Processing and Expression Analysis	SCL005_DE_RM	IRD	IRD_SV_SCL005-R	http://www.fludb.org/brc/svExperimentDetails.spg?expAccession=IRD_SV_SCL005-R&decorator=influenza&context=1406753496537
SCL005_WT_3H_3_RNA_ExpSam	SCL005-R	SCL005_WT_3H_3_RNA_ExpSam	Isolation of Total RNA and Quality Control	Labeling and Quantification of Total RNA for Agilent Microarray	Agilent Microarray Hybridization and Scanning	agilent373	GSM823215_US93503719_251485059418_S01_GE1-v5_95_Feb07_1_4.txt.gz	GEO	GSM823215	http://www.ncbi.nlm.nih.gov/geo/query/acc.cgi?acc=GSM823215	Agilent Microarray Processing and Expression Analysis	SCL005_DE_RM	IRD	IRD_SV_SCL005-R	http://www.fludb.org/brc/svExperimentDetails.spg?expAccession=IRD_SV_SCL005-R&decorator=influenza&context=1406753496537
SCL005_WT_48H_1_RNA_ExpSam	SCL005-R	SCL005_WT_48H_1_RNA_ExpSam	Isolation of Total RNA and Quality Control	Labeling and Quantification of Total RNA for Agilent Microarray	Agilent Microarray Hybridization and Scanning	agilent374	GSM823231_US93503719_251485060018_S01_GE1-v5_95_Feb07_1_4.txt.gz	GEO	GSM823231	http://www.ncbi.nlm.nih.gov/geo/query/acc.cgi?acc=GSM823231	Agilent Microarray Processing and Expression Analysis	SCL005_DE_RM	IRD	IRD_SV_SCL005-R	http://www.fludb.org/brc/svExperimentDetails.spg?expAccession=IRD_SV_SCL005-R&decorator=influenza&context=1406753496537
SCL005_WT_48H_2_RNA_ExpSam	SCL005-R	SCL005_WT_48H_2_RNA_ExpSam	Isolation of Total RNA and Quality Control	Labeling and Quantification of Total RNA for Agilent Microarray	Agilent Microarray Hybridization and Scanning	agilent375	GSM823232_US93503719_251485059373_S01_GE1-v5_95_Feb07_1_3.txt.gz	GEO	GSM823232	http://www.ncbi.nlm.nih.gov/geo/query/acc.cgi?acc=GSM823232	Agilent Microarray Processing and Expression Analysis	SCL005_DE_RM	IRD	IRD_SV_SCL005-R	http://www.fludb.org/brc/svExperimentDetails.spg?expAccession=IRD_SV_SCL005-R&decorator=influenza&context=1406753496537
SCL005_WT_48H_3_RNA_ExpSam	SCL005-R	SCL005_WT_48H_3_RNA_ExpSam	Isolation of Total RNA and Quality Control	Labeling and Quantification of Total RNA for Agilent Microarray	Agilent Microarray Hybridization and Scanning	agilent376	GSM823233_US93503719_251485059370_S01_GE1-v5_95_Feb07_1_3.txt.gz	GEO	GSM823233	http://www.ncbi.nlm.nih.gov/geo/query/acc.cgi?acc=GSM823233	Agilent Microarray Processing and Expression Analysis	SCL005_DE_RM	IRD	IRD_SV_SCL005-R	http://www.fludb.org/brc/svExperimentDetails.spg?expAccession=IRD_SV_SCL005-R&decorator=influenza&context=1406753496537
SCL005_WT_54H_1_RNA_ExpSam	SCL005-R	SCL005_WT_54H_1_RNA_ExpSam	Isolation of Total RNA and Quality Control	Labeling and Quantification of Total RNA for Agilent Microarray	Agilent Microarray Hybridization and Scanning	agilent377	GSM823234_US93503719_251485059375_S01_GE1-v5_95_Feb07_1_2.txt.gz	GEO	GSM823234	http://www.ncbi.nlm.nih.gov/geo/query/acc.cgi?acc=GSM823234	Agilent Microarray Processing and Expression Analysis	SCL005_DE_RM	IRD	IRD_SV_SCL005-R	http://www.fludb.org/brc/svExperimentDetails.spg?expAccession=IRD_SV_SCL005-R&decorator=influenza&context=1406753496537
SCL005_WT_54H_2_RNA_ExpSam	SCL005-R	SCL005_WT_54H_2_RNA_ExpSam	Isolation of Total RNA and Quality Control	Labeling and Quantification of Total RNA for Agilent Microarray	Agilent Microarray Hybridization and Scanning	agilent378	GSM823235_US93503719_251485060013_S01_GE1-v5_95_Feb07_1_2.txt.gz	GEO	GSM823235	http://www.ncbi.nlm.nih.gov/geo/query/acc.cgi?acc=GSM823235	Agilent Microarray Processing and Expression Analysis	SCL005_DE_RM	IRD	IRD_SV_SCL005-R	http://www.fludb.org/brc/svExperimentDetails.spg?expAccession=IRD_SV_SCL005-R&decorator=influenza&context=1406753496537
SCL005_WT_54H_3_RNA_ExpSam	SCL005-R	SCL005_WT_54H_3_RNA_ExpSam	Isolation of Total RNA and Quality Control	Labeling and Quantification of Total RNA for Agilent Microarray	Agilent Microarray Hybridization and Scanning	agilent379	GSM823236_US93503719_251485060018_S01_GE1-v5_95_Feb07_1_3.txt.gz	GEO	GSM823236	http://www.ncbi.nlm.nih.gov/geo/query/acc.cgi?acc=GSM823236	Agilent Microarray Processing and Expression Analysis	SCL005_DE_RM	IRD	IRD_SV_SCL005-R	http://www.fludb.org/brc/svExperimentDetails.spg?expAccession=IRD_SV_SCL005-R&decorator=influenza&context=1406753496537
SCL005_WT_60H_1_RNA_ExpSam	SCL005-R	SCL005_WT_60H_1_RNA_ExpSam	Isolation of Total RNA and Quality Control	Labeling and Quantification of Total RNA for Agilent Microarray	Agilent Microarray Hybridization and Scanning	agilent380	GSM823237_US93503719_251485059373_S01_GE1-v5_95_Feb07_1_4.txt.gz	GEO	GSM823237	http://www.ncbi.nlm.nih.gov/geo/query/acc.cgi?acc=GSM823237	Agilent Microarray Processing and Expression Analysis	SCL005_DE_RM	IRD	IRD_SV_SCL005-R	http://www.fludb.org/brc/svExperimentDetails.spg?expAccession=IRD_SV_SCL005-R&decorator=influenza&context=1406753496537
SCL005_WT_60H_2_RNA_ExpSam	SCL005-R	SCL005_WT_60H_2_RNA_ExpSam	Isolation of Total RNA and Quality Control	Labeling and Quantification of Total RNA for Agilent Microarray	Agilent Microarray Hybridization and Scanning	agilent381	GSM823238_US93503719_251485059419_S01_GE1-v5_95_Feb07_1_4.txt.gz	GEO	GSM823238	http://www.ncbi.nlm.nih.gov/geo/query/acc.cgi?acc=GSM823238	Agilent Microarray Processing and Expression Analysis	SCL005_DE_RM	IRD	IRD_SV_SCL005-R	http://www.fludb.org/brc/svExperimentDetails.spg?expAccession=IRD_SV_SCL005-R&decorator=influenza&context=1406753496537
SCL005_WT_60H_3_RNA_ExpSam	SCL005-R	SCL005_WT_60H_3_RNA_ExpSam	Isolation of Total RNA and Quality Control	Labeling and Quantification of Total RNA for Agilent Microarray	Agilent Microarray Hybridization and Scanning	agilent382	GSM823239_US93503719_251485060018_S01_GE1-v5_95_Feb07_1_1.txt.gz	GEO	GSM823239	http://www.ncbi.nlm.nih.gov/geo/query/acc.cgi?acc=GSM823239	Agilent Microarray Processing and Expression Analysis	SCL005_DE_RM	IRD	IRD_SV_SCL005-R	http://www.fludb.org/brc/svExperimentDetails.spg?expAccession=IRD_SV_SCL005-R&decorator=influenza&context=1406753496537
SCL005_WT_72H_1_RNA_ExpSam	SCL005-R	SCL005_WT_72H_1_RNA_ExpSam	Isolation of Total RNA and Quality Control	Labeling and Quantification of Total RNA for Agilent Microarray	Agilent Microarray Hybridization and Scanning	agilent383	GSM823240_US93503719_251485059376_S01_GE1-v5_95_Feb07_1_1.txt.gz	GEO	GSM823240	http://www.ncbi.nlm.nih.gov/geo/query/acc.cgi?acc=GSM823240	Agilent Microarray Processing and Expression Analysis	SCL005_DE_RM	IRD	IRD_SV_SCL005-R	http://www.fludb.org/brc/svExperimentDetails.spg?expAccession=IRD_SV_SCL005-R&decorator=influenza&context=1406753496537
SCL005_WT_72H_2_RNA_ExpSam	SCL005-R	SCL005_WT_72H_2_RNA_ExpSam	Isolation of Total RNA and Quality Control	Labeling and Quantification of Total RNA for Agilent Microarray	Agilent Microarray Hybridization and Scanning	agilent384	GSM823241_US93503719_251485060021_S01_GE1-v5_95_Feb07_1_2.txt.gz	GEO	GSM823241	http://www.ncbi.nlm.nih.gov/geo/query/acc.cgi?acc=GSM823241	Agilent Microarray Processing and Expression Analysis	SCL005_DE_RM	IRD	IRD_SV_SCL005-R	http://www.fludb.org/brc/svExperimentDetails.spg?expAccession=IRD_SV_SCL005-R&decorator=influenza&context=1406753496537
SCL005_WT_72H_3_RNA_ExpSam	SCL005-R	SCL005_WT_72H_3_RNA_ExpSam	Isolation of Total RNA and Quality Control	Labeling and Quantification of Total RNA for Agilent Microarray	Agilent Microarray Hybridization and Scanning	agilent385	GSM823242_US93503719_251485059995_S01_GE1-v5_95_Feb07_1_2.txt.gz	GEO	GSM823242	http://www.ncbi.nlm.nih.gov/geo/query/acc.cgi?acc=GSM823242	Agilent Microarray Processing and Expression Analysis	SCL005_DE_RM	IRD	IRD_SV_SCL005-R	http://www.fludb.org/brc/svExperimentDetails.spg?expAccession=IRD_SV_SCL005-R&decorator=influenza&context=1406753496537
SCL005_WT_7H_1_RNA_ExpSam	SCL005-R	SCL005_WT_7H_1_RNA_ExpSam	Isolation of Total RNA and Quality Control	Labeling and Quantification of Total RNA for Agilent Microarray	Agilent Microarray Hybridization and Scanning	agilent386	GSM823216_US93503719_251485059417_S01_GE1-v5_95_Feb07_1_2.txt.gz	GEO	GSM823216	http://www.ncbi.nlm.nih.gov/geo/query/acc.cgi?acc=GSM823216	Agilent Microarray Processing and Expression Analysis	SCL005_DE_RM	IRD	IRD_SV_SCL005-R	http://www.fludb.org/brc/svExperimentDetails.spg?expAccession=IRD_SV_SCL005-R&decorator=influenza&context=1406753496537
SCL005_WT_7H_2_RNA_ExpSam	SCL005-R	SCL005_WT_7H_2_RNA_ExpSam	Isolation of Total RNA and Quality Control	Labeling and Quantification of Total RNA for Agilent Microarray	Agilent Microarray Hybridization and Scanning	agilent387	GSM823217_US93503719_251485060015_S01_GE1-v5_95_Feb07_1_2.txt.gz	GEO	GSM823217	http://www.ncbi.nlm.nih.gov/geo/query/acc.cgi?acc=GSM823217	Agilent Microarray Processing and Expression Analysis	SCL005_DE_RM	IRD	IRD_SV_SCL005-R	http://www.fludb.org/brc/svExperimentDetails.spg?expAccession=IRD_SV_SCL005-R&decorator=influenza&context=1406753496537
SCL005_WT_7H_3_RNA_ExpSam	SCL005-R	SCL005_WT_7H_3_RNA_ExpSam	Isolation of Total RNA and Quality Control	Labeling and Quantification of Total RNA for Agilent Microarray	Agilent Microarray Hybridization and Scanning	agilent388	GSM823218_US93503719_251485060011_S01_GE1-v5_95_Feb07_1_2.txt.gz	GEO	GSM823218	http://www.ncbi.nlm.nih.gov/geo/query/acc.cgi?acc=GSM823218	Agilent Microarray Processing and Expression Analysis	SCL005_DE_RM	IRD	IRD_SV_SCL005-R	http://www.fludb.org/brc/svExperimentDetails.spg?expAccession=IRD_SV_SCL005-R&decorator=influenza&context=1406753496537
SCL006_BatSRBD_0h_1_RNA_ExpSam	SCL006-R	SCL006_BatSRBD_0h_1_RNA_ExpSam	Isolation of Total RNA and Quality Control	Labeling and Quantification of Total RNA for Agilent Microarray	Agilent Microarray Hybridization and Scanning	agilent389	GSM928559_US93503719_251485063097_S01_GE1-v5_95_Feb07_1_2.txt.gz	GEO	GSM928559	http://www.ncbi.nlm.nih.gov/geo/query/acc.cgi?acc=GSM928559	Agilent Microarray Processing and Expression Analysis	Result_Matrix_SCL006_R_DE	IRD	IRD_SV_SCL006-R	http://www.fludb.org/brc/svExperimentDetails.spg?expAccession=IRD_SV_SCL006-R&decorator=influenza&context=1406753496537
SCL006_BatSRBD_0h_2_RNA_ExpSam	SCL006-R	SCL006_BatSRBD_0h_2_RNA_ExpSam	Isolation of Total RNA and Quality Control	Labeling and Quantification of Total RNA for Agilent Microarray	Agilent Microarray Hybridization and Scanning	agilent390	GSM928560_US93503719_251485063153_S01_GE1-v5_95_Feb07_1_1.txt.gz	GEO	GSM928560	http://www.ncbi.nlm.nih.gov/geo/query/acc.cgi?acc=GSM928560	Agilent Microarray Processing and Expression Analysis	Result_Matrix_SCL006_R_DE	IRD	IRD_SV_SCL006-R	http://www.fludb.org/brc/svExperimentDetails.spg?expAccession=IRD_SV_SCL006-R&decorator=influenza&context=1406753496537
SCL006_BatSRBD_0h_3_RNA_ExpSam	SCL006-R	SCL006_BatSRBD_0h_3_RNA_ExpSam	Isolation of Total RNA and Quality Control	Labeling and Quantification of Total RNA for Agilent Microarray	Agilent Microarray Hybridization and Scanning	agilent391	GSM928561_US93503719_251485063095_S01_GE1-v5_95_Feb07_1_4.txt.gz	GEO	GSM928561	http://www.ncbi.nlm.nih.gov/geo/query/acc.cgi?acc=GSM928561	Agilent Microarray Processing and Expression Analysis	Result_Matrix_SCL006_R_DE	IRD	IRD_SV_SCL006-R	http://www.fludb.org/brc/svExperimentDetails.spg?expAccession=IRD_SV_SCL006-R&decorator=influenza&context=1406753496537
SCL006_BatSRBD_12h_1_RNA_ExpSam	SCL006-R	SCL006_BatSRBD_12h_1_RNA_ExpSam	Isolation of Total RNA and Quality Control	Labeling and Quantification of Total RNA for Agilent Microarray	Agilent Microarray Hybridization and Scanning	agilent392	GSM928562_US93503719_251485063290_S01_GE1-v5_95_Feb07_1_3.txt.gz	GEO	GSM928562	http://www.ncbi.nlm.nih.gov/geo/query/acc.cgi?acc=GSM928562	Agilent Microarray Processing and Expression Analysis	Result_Matrix_SCL006_R_DE	IRD	IRD_SV_SCL006-R	http://www.fludb.org/brc/svExperimentDetails.spg?expAccession=IRD_SV_SCL006-R&decorator=influenza&context=1406753496537
SCL006_BatSRBD_12h_2_RNA_ExpSam	SCL006-R	SCL006_BatSRBD_12h_2_RNA_ExpSam	Isolation of Total RNA and Quality Control	Labeling and Quantification of Total RNA for Agilent Microarray	Agilent Microarray Hybridization and Scanning	agilent393	GSM928563_US93503719_251485063151_S01_GE1-v5_95_Feb07_1_3.txt.gz	GEO	GSM928563	http://www.ncbi.nlm.nih.gov/geo/query/acc.cgi?acc=GSM928563	Agilent Microarray Processing and Expression Analysis	Result_Matrix_SCL006_R_DE	IRD	IRD_SV_SCL006-R	http://www.fludb.org/brc/svExperimentDetails.spg?expAccession=IRD_SV_SCL006-R&decorator=influenza&context=1406753496537
SCL006_BatSRBD_12h_3_RNA_ExpSam	SCL006-R	SCL006_BatSRBD_12h_3_RNA_ExpSam	Isolation of Total RNA and Quality Control	Labeling and Quantification of Total RNA for Agilent Microarray	Agilent Microarray Hybridization and Scanning	agilent394	GSM928564_US93503719_251485063096_S01_GE1-v5_95_Feb07_1_3.txt.gz	GEO	GSM928564	http://www.ncbi.nlm.nih.gov/geo/query/acc.cgi?acc=GSM928564	Agilent Microarray Processing and Expression Analysis	Result_Matrix_SCL006_R_DE	IRD	IRD_SV_SCL006-R	http://www.fludb.org/brc/svExperimentDetails.spg?expAccession=IRD_SV_SCL006-R&decorator=influenza&context=1406753496537
SCL006_BatSRBD_24h_1_RNA_ExpSam	SCL006-R	SCL006_BatSRBD_24h_1_RNA_ExpSam	Isolation of Total RNA and Quality Control	Labeling and Quantification of Total RNA for Agilent Microarray	Agilent Microarray Hybridization and Scanning	agilent395	GSM928565_US93503719_251485063079_S01_GE1-v5_95_Feb07_1_1.txt.gz	GEO	GSM928565	http://www.ncbi.nlm.nih.gov/geo/query/acc.cgi?acc=GSM928565	Agilent Microarray Processing and Expression Analysis	Result_Matrix_SCL006_R_DE	IRD	IRD_SV_SCL006-R	http://www.fludb.org/brc/svExperimentDetails.spg?expAccession=IRD_SV_SCL006-R&decorator=influenza&context=1406753496537
SCL006_BatSRBD_24h_2_RNA_ExpSam	SCL006-R	SCL006_BatSRBD_24h_2_RNA_ExpSam	Isolation of Total RNA and Quality Control	Labeling and Quantification of Total RNA for Agilent Microarray	Agilent Microarray Hybridization and Scanning	agilent396	GSM928566_US93503719_251485063065_S01_GE1-v5_95_Feb07_1_1.txt.gz	GEO	GSM928566	http://www.ncbi.nlm.nih.gov/geo/query/acc.cgi?acc=GSM928566	Agilent Microarray Processing and Expression Analysis	Result_Matrix_SCL006_R_DE	IRD	IRD_SV_SCL006-R	http://www.fludb.org/brc/svExperimentDetails.spg?expAccession=IRD_SV_SCL006-R&decorator=influenza&context=1406753496537
SCL006_BatSRBD_24h_3_RNA_ExpSam	SCL006-R	SCL006_BatSRBD_24h_3_RNA_ExpSam	Isolation of Total RNA and Quality Control	Labeling and Quantification of Total RNA for Agilent Microarray	Agilent Microarray Hybridization and Scanning	agilent397	GSM928567_US93503719_251485063097_S01_GE1-v5_95_Feb07_1_3.txt.gz	GEO	GSM928567	http://www.ncbi.nlm.nih.gov/geo/query/acc.cgi?acc=GSM928567	Agilent Microarray Processing and Expression Analysis	Result_Matrix_SCL006_R_DE	IRD	IRD_SV_SCL006-R	http://www.fludb.org/brc/svExperimentDetails.spg?expAccession=IRD_SV_SCL006-R&decorator=influenza&context=1406753496537
SCL006_BatSRBD_30h_1_RNA_ExpSam	SCL006-R	SCL006_BatSRBD_30h_1_RNA_ExpSam	Isolation of Total RNA and Quality Control	Labeling and Quantification of Total RNA for Agilent Microarray	Agilent Microarray Hybridization and Scanning	agilent398	GSM928568_US93503719_251485063065_S01_GE1-v5_95_Feb07_1_3.txt.gz	GEO	GSM928568	http://www.ncbi.nlm.nih.gov/geo/query/acc.cgi?acc=GSM928568	Agilent Microarray Processing and Expression Analysis	Result_Matrix_SCL006_R_DE	IRD	IRD_SV_SCL006-R	http://www.fludb.org/brc/svExperimentDetails.spg?expAccession=IRD_SV_SCL006-R&decorator=influenza&context=1406753496537
SCL006_BatSRBD_30h_2_RNA_ExpSam	SCL006-R	SCL006_BatSRBD_30h_2_RNA_ExpSam	Isolation of Total RNA and Quality Control	Labeling and Quantification of Total RNA for Agilent Microarray	Agilent Microarray Hybridization and Scanning	agilent399	GSM928569_US93503719_251485063075_S01_GE1-v5_95_Feb07_1_1.txt.gz	GEO	GSM928569	http://www.ncbi.nlm.nih.gov/geo/query/acc.cgi?acc=GSM928569	Agilent Microarray Processing and Expression Analysis	Result_Matrix_SCL006_R_DE	IRD	IRD_SV_SCL006-R	http://www.fludb.org/brc/svExperimentDetails.spg?expAccession=IRD_SV_SCL006-R&decorator=influenza&context=1406753496537
SCL006_BatSRBD_30h_3_RNA_ExpSam	SCL006-R	SCL006_BatSRBD_30h_3_RNA_ExpSam	Isolation of Total RNA and Quality Control	Labeling and Quantification of Total RNA for Agilent Microarray	Agilent Microarray Hybridization and Scanning	agilent400	GSM928570_US93503719_251485063146_S01_GE1-v5_95_Feb07_1_1.txt.gz	GEO	GSM928570	http://www.ncbi.nlm.nih.gov/geo/query/acc.cgi?acc=GSM928570	Agilent Microarray Processing and Expression Analysis	Result_Matrix_SCL006_R_DE	IRD	IRD_SV_SCL006-R	http://www.fludb.org/brc/svExperimentDetails.spg?expAccession=IRD_SV_SCL006-R&decorator=influenza&context=1406753496537
SCL006_BatSRBD_36h_1_RNA_ExpSam	SCL006-R	SCL006_BatSRBD_36h_1_RNA_ExpSam	Isolation of Total RNA and Quality Control	Labeling and Quantification of Total RNA for Agilent Microarray	Agilent Microarray Hybridization and Scanning	agilent401	GSM928571_US93503719_251485063097_S01_GE1-v5_95_Feb07_1_1.txt.gz	GEO	GSM928571	http://www.ncbi.nlm.nih.gov/geo/query/acc.cgi?acc=GSM928571	Agilent Microarray Processing and Expression Analysis	Result_Matrix_SCL006_R_DE	IRD	IRD_SV_SCL006-R	http://www.fludb.org/brc/svExperimentDetails.spg?expAccession=IRD_SV_SCL006-R&decorator=influenza&context=1406753496537
SCL006_BatSRBD_36h_2_RNA_ExpSam	SCL006-R	SCL006_BatSRBD_36h_2_RNA_ExpSam	Isolation of Total RNA and Quality Control	Labeling and Quantification of Total RNA for Agilent Microarray	Agilent Microarray Hybridization and Scanning	agilent402	GSM928572_US93503719_251485063077_S01_GE1-v5_95_Feb07_1_2.txt.gz	GEO	GSM928572	http://www.ncbi.nlm.nih.gov/geo/query/acc.cgi?acc=GSM928572	Agilent Microarray Processing and Expression Analysis	Result_Matrix_SCL006_R_DE	IRD	IRD_SV_SCL006-R	http://www.fludb.org/brc/svExperimentDetails.spg?expAccession=IRD_SV_SCL006-R&decorator=influenza&context=1406753496537
SCL006_BatSRBD_36h_3_RNA_ExpSam	SCL006-R	SCL006_BatSRBD_36h_3_RNA_ExpSam	Isolation of Total RNA and Quality Control	Labeling and Quantification of Total RNA for Agilent Microarray	Agilent Microarray Hybridization and Scanning	agilent403	GSM928573_US93503719_251485063068_S01_GE1-v5_95_Feb07_1_1.txt.gz	GEO	GSM928573	http://www.ncbi.nlm.nih.gov/geo/query/acc.cgi?acc=GSM928573	Agilent Microarray Processing and Expression Analysis	Result_Matrix_SCL006_R_DE	IRD	IRD_SV_SCL006-R	http://www.fludb.org/brc/svExperimentDetails.spg?expAccession=IRD_SV_SCL006-R&decorator=influenza&context=1406753496537
SCL006_BatSRBD_48h_1_B_RNA_ExpSam	SCL006-R	SCL006_BatSRBD_48h_1_B_RNA_ExpSam	Isolation of Total RNA and Quality Control	Labeling and Quantification of Total RNA for Agilent Microarray	Agilent Microarray Hybridization and Scanning	agilent404	GSM928574_US93503719_251485063077_S01_GE1-v5_95_Feb07_1_4.txt.gz	GEO	GSM928574	http://www.ncbi.nlm.nih.gov/geo/query/acc.cgi?acc=GSM928574	Agilent Microarray Processing and Expression Analysis	Result_Matrix_SCL006_R_DE	IRD	IRD_SV_SCL006-R	http://www.fludb.org/brc/svExperimentDetails.spg?expAccession=IRD_SV_SCL006-R&decorator=influenza&context=1406753496537
SCL006_BatSRBD_48h_2_RNA_ExpSam	SCL006-R	SCL006_BatSRBD_48h_2_RNA_ExpSam	Isolation of Total RNA and Quality Control	Labeling and Quantification of Total RNA for Agilent Microarray	Agilent Microarray Hybridization and Scanning	agilent405	GSM928575_US93503719_251485063149_S01_GE1-v5_95_Feb07_1_2.txt.gz	GEO	GSM928575	http://www.ncbi.nlm.nih.gov/geo/query/acc.cgi?acc=GSM928575	Agilent Microarray Processing and Expression Analysis	Result_Matrix_SCL006_R_DE	IRD	IRD_SV_SCL006-R	http://www.fludb.org/brc/svExperimentDetails.spg?expAccession=IRD_SV_SCL006-R&decorator=influenza&context=1406753496537
SCL006_BatSRBD_48h_3_RNA_ExpSam	SCL006-R	SCL006_BatSRBD_48h_3_RNA_ExpSam	Isolation of Total RNA and Quality Control	Labeling and Quantification of Total RNA for Agilent Microarray	Agilent Microarray Hybridization and Scanning	agilent406	GSM928576_US93503719_251485063096_S01_GE1-v5_95_Feb07_1_2.txt.gz	GEO	GSM928576	http://www.ncbi.nlm.nih.gov/geo/query/acc.cgi?acc=GSM928576	Agilent Microarray Processing and Expression Analysis	Result_Matrix_SCL006_R_DE	IRD	IRD_SV_SCL006-R	http://www.fludb.org/brc/svExperimentDetails.spg?expAccession=IRD_SV_SCL006-R&decorator=influenza&context=1406753496537
SCL006_BatSRBD_54h_1_B_RNA_ExpSam	SCL006-R	SCL006_BatSRBD_54h_1_B_RNA_ExpSam	Isolation of Total RNA and Quality Control	Labeling and Quantification of Total RNA for Agilent Microarray	Agilent Microarray Hybridization and Scanning	agilent407	GSM928577_US93503719_251485063076_S01_GE1-v5_95_Feb07_1_1.txt.gz	GEO	GSM928577	http://www.ncbi.nlm.nih.gov/geo/query/acc.cgi?acc=GSM928577	Agilent Microarray Processing and Expression Analysis	Result_Matrix_SCL006_R_DE	IRD	IRD_SV_SCL006-R	http://www.fludb.org/brc/svExperimentDetails.spg?expAccession=IRD_SV_SCL006-R&decorator=influenza&context=1406753496537
SCL006_BatSRBD_54h_2_RNA_ExpSam	SCL006-R	SCL006_BatSRBD_54h_2_RNA_ExpSam	Isolation of Total RNA and Quality Control	Labeling and Quantification of Total RNA for Agilent Microarray	Agilent Microarray Hybridization and Scanning	agilent408	GSM928578_US93503719_251485063060_S01_GE1-v5_95_Feb07_1_1.txt.gz	GEO	GSM928578	http://www.ncbi.nlm.nih.gov/geo/query/acc.cgi?acc=GSM928578	Agilent Microarray Processing and Expression Analysis	Result_Matrix_SCL006_R_DE	IRD	IRD_SV_SCL006-R	http://www.fludb.org/brc/svExperimentDetails.spg?expAccession=IRD_SV_SCL006-R&decorator=influenza&context=1406753496537
SCL006_BatSRBD_54h_3_RNA_ExpSam	SCL006-R	SCL006_BatSRBD_54h_3_RNA_ExpSam	Isolation of Total RNA and Quality Control	Labeling and Quantification of Total RNA for Agilent Microarray	Agilent Microarray Hybridization and Scanning	agilent409	GSM928579_US93503719_251485063153_S01_GE1-v5_95_Feb07_1_4.txt.gz	GEO	GSM928579	http://www.ncbi.nlm.nih.gov/geo/query/acc.cgi?acc=GSM928579	Agilent Microarray Processing and Expression Analysis	Result_Matrix_SCL006_R_DE	IRD	IRD_SV_SCL006-R	http://www.fludb.org/brc/svExperimentDetails.spg?expAccession=IRD_SV_SCL006-R&decorator=influenza&context=1406753496537
SCL006_BatSRBD_60h_1_RNA_ExpSam	SCL006-R	SCL006_BatSRBD_60h_1_RNA_ExpSam	Isolation of Total RNA and Quality Control	Labeling and Quantification of Total RNA for Agilent Microarray	Agilent Microarray Hybridization and Scanning	agilent410	GSM928580_US93503719_251485063063_S01_GE1-v5_95_Feb07_1_2.txt.gz	GEO	GSM928580	http://www.ncbi.nlm.nih.gov/geo/query/acc.cgi?acc=GSM928580	Agilent Microarray Processing and Expression Analysis	Result_Matrix_SCL006_R_DE	IRD	IRD_SV_SCL006-R	http://www.fludb.org/brc/svExperimentDetails.spg?expAccession=IRD_SV_SCL006-R&decorator=influenza&context=1406753496537
SCL006_BatSRBD_60h_2_RNA_ExpSam	SCL006-R	SCL006_BatSRBD_60h_2_RNA_ExpSam	Isolation of Total RNA and Quality Control	Labeling and Quantification of Total RNA for Agilent Microarray	Agilent Microarray Hybridization and Scanning	agilent411	GSM928581_US93503719_251485063290_S01_GE1-v5_95_Feb07_1_2.txt.gz	GEO	GSM928581	http://www.ncbi.nlm.nih.gov/geo/query/acc.cgi?acc=GSM928581	Agilent Microarray Processing and Expression Analysis	Result_Matrix_SCL006_R_DE	IRD	IRD_SV_SCL006-R	http://www.fludb.org/brc/svExperimentDetails.spg?expAccession=IRD_SV_SCL006-R&decorator=influenza&context=1406753496537
SCL006_BatSRBD_60h_3_RNA_ExpSam	SCL006-R	SCL006_BatSRBD_60h_3_RNA_ExpSam	Isolation of Total RNA and Quality Control	Labeling and Quantification of Total RNA for Agilent Microarray	Agilent Microarray Hybridization and Scanning	agilent412	GSM928582_US93503719_251485063060_S01_GE1-v5_95_Feb07_1_3.txt.gz	GEO	GSM928582	http://www.ncbi.nlm.nih.gov/geo/query/acc.cgi?acc=GSM928582	Agilent Microarray Processing and Expression Analysis	Result_Matrix_SCL006_R_DE	IRD	IRD_SV_SCL006-R	http://www.fludb.org/brc/svExperimentDetails.spg?expAccession=IRD_SV_SCL006-R&decorator=influenza&context=1406753496537
SCL006_BatSRBD_72h_1_RNA_ExpSam	SCL006-R	SCL006_BatSRBD_72h_1_RNA_ExpSam	Isolation of Total RNA and Quality Control	Labeling and Quantification of Total RNA for Agilent Microarray	Agilent Microarray Hybridization and Scanning	agilent413	GSM928583_US93503719_251485063066_S01_GE1-v5_95_Feb07_1_1.txt.gz	GEO	GSM928583	http://www.ncbi.nlm.nih.gov/geo/query/acc.cgi?acc=GSM928583	Agilent Microarray Processing and Expression Analysis	Result_Matrix_SCL006_R_DE	IRD	IRD_SV_SCL006-R	http://www.fludb.org/brc/svExperimentDetails.spg?expAccession=IRD_SV_SCL006-R&decorator=influenza&context=1406753496537
SCL006_BatSRBD_72h_2_RNA_ExpSam	SCL006-R	SCL006_BatSRBD_72h_2_RNA_ExpSam	Isolation of Total RNA and Quality Control	Labeling and Quantification of Total RNA for Agilent Microarray	Agilent Microarray Hybridization and Scanning	agilent414	GSM928584_US93503719_251485063153_S01_GE1-v5_95_Feb07_1_2.txt.gz	GEO	GSM928584	http://www.ncbi.nlm.nih.gov/geo/query/acc.cgi?acc=GSM928584	Agilent Microarray Processing and Expression Analysis	Result_Matrix_SCL006_R_DE	IRD	IRD_SV_SCL006-R	http://www.fludb.org/brc/svExperimentDetails.spg?expAccession=IRD_SV_SCL006-R&decorator=influenza&context=1406753496537
SCL006_BatSRBD_72h_3_RNA_ExpSam	SCL006-R	SCL006_BatSRBD_72h_3_RNA_ExpSam	Isolation of Total RNA and Quality Control	Labeling and Quantification of Total RNA for Agilent Microarray	Agilent Microarray Hybridization and Scanning	agilent415	GSM928585_US93503719_251485063150_S01_GE1-v5_95_Feb07_1_4.txt.gz	GEO	GSM928585	http://www.ncbi.nlm.nih.gov/geo/query/acc.cgi?acc=GSM928585	Agilent Microarray Processing and Expression Analysis	Result_Matrix_SCL006_R_DE	IRD	IRD_SV_SCL006-R	http://www.fludb.org/brc/svExperimentDetails.spg?expAccession=IRD_SV_SCL006-R&decorator=influenza&context=1406753496537
SCL006_icSARSCoV_0h_1_RNA_ExpSam	SCL006-R	SCL006_icSARSCoV_0h_1_RNA_ExpSam	Isolation of Total RNA and Quality Control	Labeling and Quantification of Total RNA for Agilent Microarray	Agilent Microarray Hybridization and Scanning	agilent416	GSM928586_US93503719_251485063108_S01_GE1-v5_95_Feb07_1_1.txt.gz	GEO	GSM928586	http://www.ncbi.nlm.nih.gov/geo/query/acc.cgi?acc=GSM928586	Agilent Microarray Processing and Expression Analysis	Result_Matrix_SCL006_R_DE	IRD	IRD_SV_SCL006-R	http://www.fludb.org/brc/svExperimentDetails.spg?expAccession=IRD_SV_SCL006-R&decorator=influenza&context=1406753496537
SCL006_icSARSCoV_0h_2_RNA_ExpSam	SCL006-R	SCL006_icSARSCoV_0h_2_RNA_ExpSam	Isolation of Total RNA and Quality Control	Labeling and Quantification of Total RNA for Agilent Microarray	Agilent Microarray Hybridization and Scanning	agilent417	GSM928587_US93503719_251485063063_S01_GE1-v5_95_Feb07_1_3.txt.gz	GEO	GSM928587	http://www.ncbi.nlm.nih.gov/geo/query/acc.cgi?acc=GSM928587	Agilent Microarray Processing and Expression Analysis	Result_Matrix_SCL006_R_DE	IRD	IRD_SV_SCL006-R	http://www.fludb.org/brc/svExperimentDetails.spg?expAccession=IRD_SV_SCL006-R&decorator=influenza&context=1406753496537
SCL006_icSARSCoV_0h_3_RNA_ExpSam	SCL006-R	SCL006_icSARSCoV_0h_3_RNA_ExpSam	Isolation of Total RNA and Quality Control	Labeling and Quantification of Total RNA for Agilent Microarray	Agilent Microarray Hybridization and Scanning	agilent418	GSM928588_US93503719_251485063148_S01_GE1-v5_95_Feb07_1_2.txt.gz	GEO	GSM928588	http://www.ncbi.nlm.nih.gov/geo/query/acc.cgi?acc=GSM928588	Agilent Microarray Processing and Expression Analysis	Result_Matrix_SCL006_R_DE	IRD	IRD_SV_SCL006-R	http://www.fludb.org/brc/svExperimentDetails.spg?expAccession=IRD_SV_SCL006-R&decorator=influenza&context=1406753496537
SCL006_icSARSCoV_12h_1_RNA_ExpSam	SCL006-R	SCL006_icSARSCoV_12h_1_RNA_ExpSam	Isolation of Total RNA and Quality Control	Labeling and Quantification of Total RNA for Agilent Microarray	Agilent Microarray Hybridization and Scanning	agilent419	GSM928592_US93503719_251485063066_S01_GE1-v5_95_Feb07_1_3.txt.gz	GEO	GSM928592	http://www.ncbi.nlm.nih.gov/geo/query/acc.cgi?acc=GSM928592	Agilent Microarray Processing and Expression Analysis	Result_Matrix_SCL006_R_DE	IRD	IRD_SV_SCL006-R	http://www.fludb.org/brc/svExperimentDetails.spg?expAccession=IRD_SV_SCL006-R&decorator=influenza&context=1406753496537
SCL006_icSARSCoV_12h_2_RNA_ExpSam	SCL006-R	SCL006_icSARSCoV_12h_2_RNA_ExpSam	Isolation of Total RNA and Quality Control	Labeling and Quantification of Total RNA for Agilent Microarray	Agilent Microarray Hybridization and Scanning	agilent420	GSM928593_US93503719_251485063097_S01_GE1-v5_95_Feb07_1_4.txt.gz	GEO	GSM928593	http://www.ncbi.nlm.nih.gov/geo/query/acc.cgi?acc=GSM928593	Agilent Microarray Processing and Expression Analysis	Result_Matrix_SCL006_R_DE	IRD	IRD_SV_SCL006-R	http://www.fludb.org/brc/svExperimentDetails.spg?expAccession=IRD_SV_SCL006-R&decorator=influenza&context=1406753496537
SCL006_icSARSCoV_12h_3_B_RNA_ExpSam	SCL006-R	SCL006_icSARSCoV_12h_3_B_RNA_ExpSam	Isolation of Total RNA and Quality Control	Labeling and Quantification of Total RNA for Agilent Microarray	Agilent Microarray Hybridization and Scanning	agilent421	GSM928594_US93503719_251485063095_S01_GE1-v5_95_Feb07_1_1.txt.gz	GEO	GSM928594	http://www.ncbi.nlm.nih.gov/geo/query/acc.cgi?acc=GSM928594	Agilent Microarray Processing and Expression Analysis	Result_Matrix_SCL006_R_DE	IRD	IRD_SV_SCL006-R	http://www.fludb.org/brc/svExperimentDetails.spg?expAccession=IRD_SV_SCL006-R&decorator=influenza&context=1406753496537
SCL006_icSARSCoV_24h_1_RNA_ExpSam	SCL006-R	SCL006_icSARSCoV_24h_1_RNA_ExpSam	Isolation of Total RNA and Quality Control	Labeling and Quantification of Total RNA for Agilent Microarray	Agilent Microarray Hybridization and Scanning	agilent422	GSM928595_US93503719_251485063069_S01_GE1-v5_95_Feb07_1_2.txt.gz	GEO	GSM928595	http://www.ncbi.nlm.nih.gov/geo/query/acc.cgi?acc=GSM928595	Agilent Microarray Processing and Expression Analysis	Result_Matrix_SCL006_R_DE	IRD	IRD_SV_SCL006-R	http://www.fludb.org/brc/svExperimentDetails.spg?expAccession=IRD_SV_SCL006-R&decorator=influenza&context=1406753496537
SCL006_icSARSCoV_24h_2_RNA_ExpSam	SCL006-R	SCL006_icSARSCoV_24h_2_RNA_ExpSam	Isolation of Total RNA and Quality Control	Labeling and Quantification of Total RNA for Agilent Microarray	Agilent Microarray Hybridization and Scanning	agilent423	GSM928596_US93503719_251485063068_S01_GE1-v5_95_Feb07_1_4.txt.gz	GEO	GSM928596	http://www.ncbi.nlm.nih.gov/geo/query/acc.cgi?acc=GSM928596	Agilent Microarray Processing and Expression Analysis	Result_Matrix_SCL006_R_DE	IRD	IRD_SV_SCL006-R	http://www.fludb.org/brc/svExperimentDetails.spg?expAccession=IRD_SV_SCL006-R&decorator=influenza&context=1406753496537
SCL006_icSARSCoV_24h_3_RNA_ExpSam	SCL006-R	SCL006_icSARSCoV_24h_3_RNA_ExpSam	Isolation of Total RNA and Quality Control	Labeling and Quantification of Total RNA for Agilent Microarray	Agilent Microarray Hybridization and Scanning	agilent424	GSM928597_US93503719_251485063067_S01_GE1-v5_95_Feb07_1_3.txt.gz	GEO	GSM928597	http://www.ncbi.nlm.nih.gov/geo/query/acc.cgi?acc=GSM928597	Agilent Microarray Processing and Expression Analysis	Result_Matrix_SCL006_R_DE	IRD	IRD_SV_SCL006-R	http://www.fludb.org/brc/svExperimentDetails.spg?expAccession=IRD_SV_SCL006-R&decorator=influenza&context=1406753496537
SCL006_icSARSCoV_30h_1_RNA_ExpSam	SCL006-R	SCL006_icSARSCoV_30h_1_RNA_ExpSam	Isolation of Total RNA and Quality Control	Labeling and Quantification of Total RNA for Agilent Microarray	Agilent Microarray Hybridization and Scanning	agilent425	GSM928598_US93503719_251485063150_S01_GE1-v5_95_Feb07_1_1.txt.gz	GEO	GSM928598	http://www.ncbi.nlm.nih.gov/geo/query/acc.cgi?acc=GSM928598	Agilent Microarray Processing and Expression Analysis	Result_Matrix_SCL006_R_DE	IRD	IRD_SV_SCL006-R	http://www.fludb.org/brc/svExperimentDetails.spg?expAccession=IRD_SV_SCL006-R&decorator=influenza&context=1406753496537
SCL006_icSARSCoV_30h_2_RNA_ExpSam	SCL006-R	SCL006_icSARSCoV_30h_2_RNA_ExpSam	Isolation of Total RNA and Quality Control	Labeling and Quantification of Total RNA for Agilent Microarray	Agilent Microarray Hybridization and Scanning	agilent426	GSM928599_US93503719_251485063151_S01_GE1-v5_95_Feb07_1_1.txt.gz	GEO	GSM928599	http://www.ncbi.nlm.nih.gov/geo/query/acc.cgi?acc=GSM928599	Agilent Microarray Processing and Expression Analysis	Result_Matrix_SCL006_R_DE	IRD	IRD_SV_SCL006-R	http://www.fludb.org/brc/svExperimentDetails.spg?expAccession=IRD_SV_SCL006-R&decorator=influenza&context=1406753496537
SCL006_icSARSCoV_30h_3_RNA_ExpSam	SCL006-R	SCL006_icSARSCoV_30h_3_RNA_ExpSam	Isolation of Total RNA and Quality Control	Labeling and Quantification of Total RNA for Agilent Microarray	Agilent Microarray Hybridization and Scanning	agilent427	GSM928600_US93503719_251485063148_S01_GE1-v5_95_Feb07_1_1.txt.gz	GEO	GSM928600	http://www.ncbi.nlm.nih.gov/geo/query/acc.cgi?acc=GSM928600	Agilent Microarray Processing and Expression Analysis	Result_Matrix_SCL006_R_DE	IRD	IRD_SV_SCL006-R	http://www.fludb.org/brc/svExperimentDetails.spg?expAccession=IRD_SV_SCL006-R&decorator=influenza&context=1406753496537
SCL006_icSARSCoV_36h_1_RNA_ExpSam	SCL006-R	SCL006_icSARSCoV_36h_1_RNA_ExpSam	Isolation of Total RNA and Quality Control	Labeling and Quantification of Total RNA for Agilent Microarray	Agilent Microarray Hybridization and Scanning	agilent428	GSM928601_US93503719_251485063095_S01_GE1-v5_95_Feb07_1_2.txt.gz	GEO	GSM928601	http://www.ncbi.nlm.nih.gov/geo/query/acc.cgi?acc=GSM928601	Agilent Microarray Processing and Expression Analysis	Result_Matrix_SCL006_R_DE	IRD	IRD_SV_SCL006-R	http://www.fludb.org/brc/svExperimentDetails.spg?expAccession=IRD_SV_SCL006-R&decorator=influenza&context=1406753496537
SCL006_icSARSCoV_36h_2_RNA_ExpSam	SCL006-R	SCL006_icSARSCoV_36h_2_RNA_ExpSam	Isolation of Total RNA and Quality Control	Labeling and Quantification of Total RNA for Agilent Microarray	Agilent Microarray Hybridization and Scanning	agilent429	GSM928602_US93503719_251485063079_S01_GE1-v5_95_Feb07_1_3.txt.gz	GEO	GSM928602	http://www.ncbi.nlm.nih.gov/geo/query/acc.cgi?acc=GSM928602	Agilent Microarray Processing and Expression Analysis	Result_Matrix_SCL006_R_DE	IRD	IRD_SV_SCL006-R	http://www.fludb.org/brc/svExperimentDetails.spg?expAccession=IRD_SV_SCL006-R&decorator=influenza&context=1406753496537
SCL006_icSARSCoV_36h_3_RNA_ExpSam	SCL006-R	SCL006_icSARSCoV_36h_3_RNA_ExpSam	Isolation of Total RNA and Quality Control	Labeling and Quantification of Total RNA for Agilent Microarray	Agilent Microarray Hybridization and Scanning	agilent430	GSM928603_US93503719_251485063149_S01_GE1-v5_95_Feb07_1_3.txt.gz	GEO	GSM928603	http://www.ncbi.nlm.nih.gov/geo/query/acc.cgi?acc=GSM928603	Agilent Microarray Processing and Expression Analysis	Result_Matrix_SCL006_R_DE	IRD	IRD_SV_SCL006-R	http://www.fludb.org/brc/svExperimentDetails.spg?expAccession=IRD_SV_SCL006-R&decorator=influenza&context=1406753496537
SCL006_icSARSCoV_48h_1_RNA_ExpSam	SCL006-R	SCL006_icSARSCoV_48h_1_RNA_ExpSam	Isolation of Total RNA and Quality Control	Labeling and Quantification of Total RNA for Agilent Microarray	Agilent Microarray Hybridization and Scanning	agilent431	GSM928604_US93503719_251485063150_S01_GE1-v5_95_Feb07_1_3.txt.gz	GEO	GSM928604	http://www.ncbi.nlm.nih.gov/geo/query/acc.cgi?acc=GSM928604	Agilent Microarray Processing and Expression Analysis	Result_Matrix_SCL006_R_DE	IRD	IRD_SV_SCL006-R	http://www.fludb.org/brc/svExperimentDetails.spg?expAccession=IRD_SV_SCL006-R&decorator=influenza&context=1406753496537
SCL006_icSARSCoV_48h_2_RNA_ExpSam	SCL006-R	SCL006_icSARSCoV_48h_2_RNA_ExpSam	Isolation of Total RNA and Quality Control	Labeling and Quantification of Total RNA for Agilent Microarray	Agilent Microarray Hybridization and Scanning	agilent432	GSM928605_US93503719_251485063095_S01_GE1-v5_95_Feb07_1_3.txt.gz	GEO	GSM928605	http://www.ncbi.nlm.nih.gov/geo/query/acc.cgi?acc=GSM928605	Agilent Microarray Processing and Expression Analysis	Result_Matrix_SCL006_R_DE	IRD	IRD_SV_SCL006-R	http://www.fludb.org/brc/svExperimentDetails.spg?expAccession=IRD_SV_SCL006-R&decorator=influenza&context=1406753496537
SCL006_icSARSCoV_48h_3_RNA_ExpSam	SCL006-R	SCL006_icSARSCoV_48h_3_RNA_ExpSam	Isolation of Total RNA and Quality Control	Labeling and Quantification of Total RNA for Agilent Microarray	Agilent Microarray Hybridization and Scanning	agilent433	GSM928606_US93503719_251485063067_S01_GE1-v5_95_Feb07_1_2.txt.gz	GEO	GSM928606	http://www.ncbi.nlm.nih.gov/geo/query/acc.cgi?acc=GSM928606	Agilent Microarray Processing and Expression Analysis	Result_Matrix_SCL006_R_DE	IRD	IRD_SV_SCL006-R	http://www.fludb.org/brc/svExperimentDetails.spg?expAccession=IRD_SV_SCL006-R&decorator=influenza&context=1406753496537
SCL006_icSARSCoV_54h_1_RNA_ExpSam	SCL006-R	SCL006_icSARSCoV_54h_1_RNA_ExpSam	Isolation of Total RNA and Quality Control	Labeling and Quantification of Total RNA for Agilent Microarray	Agilent Microarray Hybridization and Scanning	agilent434	GSM928607_US93503719_251485063078_S01_GE1-v5_95_Feb07_1_1.txt.gz	GEO	GSM928607	http://www.ncbi.nlm.nih.gov/geo/query/acc.cgi?acc=GSM928607	Agilent Microarray Processing and Expression Analysis	Result_Matrix_SCL006_R_DE	IRD	IRD_SV_SCL006-R	http://www.fludb.org/brc/svExperimentDetails.spg?expAccession=IRD_SV_SCL006-R&decorator=influenza&context=1406753496537
SCL006_icSARSCoV_54h_2_RNA_ExpSam	SCL006-R	SCL006_icSARSCoV_54h_2_RNA_ExpSam	Isolation of Total RNA and Quality Control	Labeling and Quantification of Total RNA for Agilent Microarray	Agilent Microarray Hybridization and Scanning	agilent435	GSM928608_US93503719_251485063151_S01_GE1-v5_95_Feb07_1_2.txt.gz	GEO	GSM928608	http://www.ncbi.nlm.nih.gov/geo/query/acc.cgi?acc=GSM928608	Agilent Microarray Processing and Expression Analysis	Result_Matrix_SCL006_R_DE	IRD	IRD_SV_SCL006-R	http://www.fludb.org/brc/svExperimentDetails.spg?expAccession=IRD_SV_SCL006-R&decorator=influenza&context=1406753496537
SCL006_icSARSCoV_54h_3_RNA_ExpSam	SCL006-R	SCL006_icSARSCoV_54h_3_RNA_ExpSam	Isolation of Total RNA and Quality Control	Labeling and Quantification of Total RNA for Agilent Microarray	Agilent Microarray Hybridization and Scanning	agilent436	GSM928609_US93503719_251485063290_S01_GE1-v5_95_Feb07_1_1.txt.gz	GEO	GSM928609	http://www.ncbi.nlm.nih.gov/geo/query/acc.cgi?acc=GSM928609	Agilent Microarray Processing and Expression Analysis	Result_Matrix_SCL006_R_DE	IRD	IRD_SV_SCL006-R	http://www.fludb.org/brc/svExperimentDetails.spg?expAccession=IRD_SV_SCL006-R&decorator=influenza&context=1406753496537
SCL006_icSARSCoV_60h_1_RNA_ExpSam	SCL006-R	SCL006_icSARSCoV_60h_1_RNA_ExpSam	Isolation of Total RNA and Quality Control	Labeling and Quantification of Total RNA for Agilent Microarray	Agilent Microarray Hybridization and Scanning	agilent437	GSM928610_US93503719_251485063075_S01_GE1-v5_95_Feb07_1_3.txt.gz	GEO	GSM928610	http://www.ncbi.nlm.nih.gov/geo/query/acc.cgi?acc=GSM928610	Agilent Microarray Processing and Expression Analysis	Result_Matrix_SCL006_R_DE	IRD	IRD_SV_SCL006-R	http://www.fludb.org/brc/svExperimentDetails.spg?expAccession=IRD_SV_SCL006-R&decorator=influenza&context=1406753496537
SCL006_icSARSCoV_60h_2_RNA_ExpSam	SCL006-R	SCL006_icSARSCoV_60h_2_RNA_ExpSam	Isolation of Total RNA and Quality Control	Labeling and Quantification of Total RNA for Agilent Microarray	Agilent Microarray Hybridization and Scanning	agilent438	GSM928611_US93503719_251485063061_S01_GE1-v5_95_Feb07_1_2.txt.gz	GEO	GSM928611	http://www.ncbi.nlm.nih.gov/geo/query/acc.cgi?acc=GSM928611	Agilent Microarray Processing and Expression Analysis	Result_Matrix_SCL006_R_DE	IRD	IRD_SV_SCL006-R	http://www.fludb.org/brc/svExperimentDetails.spg?expAccession=IRD_SV_SCL006-R&decorator=influenza&context=1406753496537
SCL006_icSARSCoV_60h_3_B_RNA_ExpSam	SCL006-R	SCL006_icSARSCoV_60h_3_B_RNA_ExpSam	Isolation of Total RNA and Quality Control	Labeling and Quantification of Total RNA for Agilent Microarray	Agilent Microarray Hybridization and Scanning	agilent439	GSM928612_US93503719_251485063078_S01_GE1-v5_95_Feb07_1_3.txt.gz	GEO	GSM928612	http://www.ncbi.nlm.nih.gov/geo/query/acc.cgi?acc=GSM928612	Agilent Microarray Processing and Expression Analysis	Result_Matrix_SCL006_R_DE	IRD	IRD_SV_SCL006-R	http://www.fludb.org/brc/svExperimentDetails.spg?expAccession=IRD_SV_SCL006-R&decorator=influenza&context=1406753496537
SCL006_icSARSCoV_72h_1_RNA_ExpSam	SCL006-R	SCL006_icSARSCoV_72h_1_RNA_ExpSam	Isolation of Total RNA and Quality Control	Labeling and Quantification of Total RNA for Agilent Microarray	Agilent Microarray Hybridization and Scanning	agilent440	GSM928613_US93503719_251485063146_S01_GE1-v5_95_Feb07_1_2.txt.gz	GEO	GSM928613	http://www.ncbi.nlm.nih.gov/geo/query/acc.cgi?acc=GSM928613	Agilent Microarray Processing and Expression Analysis	Result_Matrix_SCL006_R_DE	IRD	IRD_SV_SCL006-R	http://www.fludb.org/brc/svExperimentDetails.spg?expAccession=IRD_SV_SCL006-R&decorator=influenza&context=1406753496537
SCL006_icSARSCoV_72h_2_RNA_ExpSam	SCL006-R	SCL006_icSARSCoV_72h_2_RNA_ExpSam	Isolation of Total RNA and Quality Control	Labeling and Quantification of Total RNA for Agilent Microarray	Agilent Microarray Hybridization and Scanning	agilent441	GSM928614_US93503719_251485063075_S01_GE1-v5_95_Feb07_1_4.txt.gz	GEO	GSM928614	http://www.ncbi.nlm.nih.gov/geo/query/acc.cgi?acc=GSM928614	Agilent Microarray Processing and Expression Analysis	Result_Matrix_SCL006_R_DE	IRD	IRD_SV_SCL006-R	http://www.fludb.org/brc/svExperimentDetails.spg?expAccession=IRD_SV_SCL006-R&decorator=influenza&context=1406753496537
SCL006_icSARSCoV_72h_3_RNA_ExpSam	SCL006-R	SCL006_icSARSCoV_72h_3_RNA_ExpSam	Isolation of Total RNA and Quality Control	Labeling and Quantification of Total RNA for Agilent Microarray	Agilent Microarray Hybridization and Scanning	agilent442	GSM928615_US93503719_251485063063_S01_GE1-v5_95_Feb07_1_1.txt.gz	GEO	GSM928615	http://www.ncbi.nlm.nih.gov/geo/query/acc.cgi?acc=GSM928615	Agilent Microarray Processing and Expression Analysis	Result_Matrix_SCL006_R_DE	IRD	IRD_SV_SCL006-R	http://www.fludb.org/brc/svExperimentDetails.spg?expAccession=IRD_SV_SCL006-R&decorator=influenza&context=1406753496537
SCL006_icSARSCoV_7h_1_RNA_ExpSam	SCL006-R	SCL006_icSARSCoV_7h_1_RNA_ExpSam	Isolation of Total RNA and Quality Control	Labeling and Quantification of Total RNA for Agilent Microarray	Agilent Microarray Hybridization and Scanning	agilent443	GSM928589_US93503719_251485063108_S01_GE1-v5_95_Feb07_1_3.txt.gz	GEO	GSM928589	http://www.ncbi.nlm.nih.gov/geo/query/acc.cgi?acc=GSM928589	Agilent Microarray Processing and Expression Analysis	Result_Matrix_SCL006_R_DE	IRD	IRD_SV_SCL006-R	http://www.fludb.org/brc/svExperimentDetails.spg?expAccession=IRD_SV_SCL006-R&decorator=influenza&context=1406753496537
SCL006_icSARSCoV_7h_2_RNA_ExpSam	SCL006-R	SCL006_icSARSCoV_7h_2_RNA_ExpSam	Isolation of Total RNA and Quality Control	Labeling and Quantification of Total RNA for Agilent Microarray	Agilent Microarray Hybridization and Scanning	agilent444	GSM928590_US93503719_251485063077_S01_GE1-v5_95_Feb07_1_1.txt.gz	GEO	GSM928590	http://www.ncbi.nlm.nih.gov/geo/query/acc.cgi?acc=GSM928590	Agilent Microarray Processing and Expression Analysis	Result_Matrix_SCL006_R_DE	IRD	IRD_SV_SCL006-R	http://www.fludb.org/brc/svExperimentDetails.spg?expAccession=IRD_SV_SCL006-R&decorator=influenza&context=1406753496537
SCL006_icSARSCoV_7h_3_RNA_ExpSam	SCL006-R	SCL006_icSARSCoV_7h_3_RNA_ExpSam	Isolation of Total RNA and Quality Control	Labeling and Quantification of Total RNA for Agilent Microarray	Agilent Microarray Hybridization and Scanning	agilent445	GSM928591_US93503719_251485063096_S01_GE1-v5_95_Feb07_1_1.txt.gz	GEO	GSM928591	http://www.ncbi.nlm.nih.gov/geo/query/acc.cgi?acc=GSM928591	Agilent Microarray Processing and Expression Analysis	Result_Matrix_SCL006_R_DE	IRD	IRD_SV_SCL006-R	http://www.fludb.org/brc/svExperimentDetails.spg?expAccession=IRD_SV_SCL006-R&decorator=influenza&context=1406753496537
SCL006_mock_0h_1_RNA_ExpSam	SCL006-R	SCL006_mock_0h_1_RNA_ExpSam	Isolation of Total RNA and Quality Control	Labeling and Quantification of Total RNA for Agilent Microarray	Agilent Microarray Hybridization and Scanning	agilent446	GSM928529_US93503719_251485063290_S01_GE1-v5_95_Feb07_1_4.txt.gz	GEO	GSM928529	http://www.ncbi.nlm.nih.gov/geo/query/acc.cgi?acc=GSM928529	Agilent Microarray Processing and Expression Analysis	Result_Matrix_SCL006_R_DE	IRD	IRD_SV_SCL006-R	http://www.fludb.org/brc/svExperimentDetails.spg?expAccession=IRD_SV_SCL006-R&decorator=influenza&context=1406753496537
SCL006_mock_0h_2_RNA_ExpSam	SCL006-R	SCL006_mock_0h_2_RNA_ExpSam	Isolation of Total RNA and Quality Control	Labeling and Quantification of Total RNA for Agilent Microarray	Agilent Microarray Hybridization and Scanning	agilent447	GSM928530_US93503719_251485063066_S01_GE1-v5_95_Feb07_1_4.txt.gz	GEO	GSM928530	http://www.ncbi.nlm.nih.gov/geo/query/acc.cgi?acc=GSM928530	Agilent Microarray Processing and Expression Analysis	Result_Matrix_SCL006_R_DE	IRD	IRD_SV_SCL006-R	http://www.fludb.org/brc/svExperimentDetails.spg?expAccession=IRD_SV_SCL006-R&decorator=influenza&context=1406753496537
SCL006_mock_0h_3_RNA_ExpSam	SCL006-R	SCL006_mock_0h_3_RNA_ExpSam	Isolation of Total RNA and Quality Control	Labeling and Quantification of Total RNA for Agilent Microarray	Agilent Microarray Hybridization and Scanning	agilent448	GSM928531_US93503719_251485063149_S01_GE1-v5_95_Feb07_1_1.txt.gz	GEO	GSM928531	http://www.ncbi.nlm.nih.gov/geo/query/acc.cgi?acc=GSM928531	Agilent Microarray Processing and Expression Analysis	Result_Matrix_SCL006_R_DE	IRD	IRD_SV_SCL006-R	http://www.fludb.org/brc/svExperimentDetails.spg?expAccession=IRD_SV_SCL006-R&decorator=influenza&context=1406753496537
SCL006_mock_12h_1_RNA_ExpSam	SCL006-R	SCL006_mock_12h_1_RNA_ExpSam	Isolation of Total RNA and Quality Control	Labeling and Quantification of Total RNA for Agilent Microarray	Agilent Microarray Hybridization and Scanning	agilent449	GSM928535_US93503719_251485063076_S01_GE1-v5_95_Feb07_1_2.txt.gz	GEO	GSM928535	http://www.ncbi.nlm.nih.gov/geo/query/acc.cgi?acc=GSM928535	Agilent Microarray Processing and Expression Analysis	Result_Matrix_SCL006_R_DE	IRD	IRD_SV_SCL006-R	http://www.fludb.org/brc/svExperimentDetails.spg?expAccession=IRD_SV_SCL006-R&decorator=influenza&context=1406753496537
SCL006_mock_12h_2_RNA_ExpSam	SCL006-R	SCL006_mock_12h_2_RNA_ExpSam	Isolation of Total RNA and Quality Control	Labeling and Quantification of Total RNA for Agilent Microarray	Agilent Microarray Hybridization and Scanning	agilent450	GSM928536_US93503719_251485063078_S01_GE1-v5_95_Feb07_1_4.txt.gz	GEO	GSM928536	http://www.ncbi.nlm.nih.gov/geo/query/acc.cgi?acc=GSM928536	Agilent Microarray Processing and Expression Analysis	Result_Matrix_SCL006_R_DE	IRD	IRD_SV_SCL006-R	http://www.fludb.org/brc/svExperimentDetails.spg?expAccession=IRD_SV_SCL006-R&decorator=influenza&context=1406753496537
SCL006_mock_12h_3_RNA_ExpSam	SCL006-R	SCL006_mock_12h_3_RNA_ExpSam	Isolation of Total RNA and Quality Control	Labeling and Quantification of Total RNA for Agilent Microarray	Agilent Microarray Hybridization and Scanning	agilent451	GSM928537_US93503719_251485063061_S01_GE1-v5_95_Feb07_1_4.txt.gz	GEO	GSM928537	http://www.ncbi.nlm.nih.gov/geo/query/acc.cgi?acc=GSM928537	Agilent Microarray Processing and Expression Analysis	Result_Matrix_SCL006_R_DE	IRD	IRD_SV_SCL006-R	http://www.fludb.org/brc/svExperimentDetails.spg?expAccession=IRD_SV_SCL006-R&decorator=influenza&context=1406753496537
SCL006_mock_24h_1_RNA_ExpSam	SCL006-R	SCL006_mock_24h_1_RNA_ExpSam	Isolation of Total RNA and Quality Control	Labeling and Quantification of Total RNA for Agilent Microarray	Agilent Microarray Hybridization and Scanning	agilent452	GSM928538_US93503719_251485063146_S01_GE1-v5_95_Feb07_1_4.txt.gz	GEO	GSM928538	http://www.ncbi.nlm.nih.gov/geo/query/acc.cgi?acc=GSM928538	Agilent Microarray Processing and Expression Analysis	Result_Matrix_SCL006_R_DE	IRD	IRD_SV_SCL006-R	http://www.fludb.org/brc/svExperimentDetails.spg?expAccession=IRD_SV_SCL006-R&decorator=influenza&context=1406753496537
SCL006_mock_24h_2_RNA_ExpSam	SCL006-R	SCL006_mock_24h_2_RNA_ExpSam	Isolation of Total RNA and Quality Control	Labeling and Quantification of Total RNA for Agilent Microarray	Agilent Microarray Hybridization and Scanning	agilent453	GSM928539_US93503719_251485063064_S01_GE1-v5_95_Feb07_1_2.txt.gz	GEO	GSM928539	http://www.ncbi.nlm.nih.gov/geo/query/acc.cgi?acc=GSM928539	Agilent Microarray Processing and Expression Analysis	Result_Matrix_SCL006_R_DE	IRD	IRD_SV_SCL006-R	http://www.fludb.org/brc/svExperimentDetails.spg?expAccession=IRD_SV_SCL006-R&decorator=influenza&context=1406753496537
SCL006_mock_24h_3_RNA_ExpSam	SCL006-R	SCL006_mock_24h_3_RNA_ExpSam	Isolation of Total RNA and Quality Control	Labeling and Quantification of Total RNA for Agilent Microarray	Agilent Microarray Hybridization and Scanning	agilent454	GSM928540_US93503719_251485063153_S01_GE1-v5_95_Feb07_1_3.txt.gz	GEO	GSM928540	http://www.ncbi.nlm.nih.gov/geo/query/acc.cgi?acc=GSM928540	Agilent Microarray Processing and Expression Analysis	Result_Matrix_SCL006_R_DE	IRD	IRD_SV_SCL006-R	http://www.fludb.org/brc/svExperimentDetails.spg?expAccession=IRD_SV_SCL006-R&decorator=influenza&context=1406753496537
SCL006_mock_30h_1_RNA_ExpSam	SCL006-R	SCL006_mock_30h_1_RNA_ExpSam	Isolation of Total RNA and Quality Control	Labeling and Quantification of Total RNA for Agilent Microarray	Agilent Microarray Hybridization and Scanning	agilent455	GSM928541_US93503719_251485063068_S01_GE1-v5_95_Feb07_1_2.txt.gz	GEO	GSM928541	http://www.ncbi.nlm.nih.gov/geo/query/acc.cgi?acc=GSM928541	Agilent Microarray Processing and Expression Analysis	Result_Matrix_SCL006_R_DE	IRD	IRD_SV_SCL006-R	http://www.fludb.org/brc/svExperimentDetails.spg?expAccession=IRD_SV_SCL006-R&decorator=influenza&context=1406753496537
SCL006_mock_30h_2_RNA_ExpSam	SCL006-R	SCL006_mock_30h_2_RNA_ExpSam	Isolation of Total RNA and Quality Control	Labeling and Quantification of Total RNA for Agilent Microarray	Agilent Microarray Hybridization and Scanning	agilent456	GSM928542_US93503719_251485063060_S01_GE1-v5_95_Feb07_1_2.txt.gz	GEO	GSM928542	http://www.ncbi.nlm.nih.gov/geo/query/acc.cgi?acc=GSM928542	Agilent Microarray Processing and Expression Analysis	Result_Matrix_SCL006_R_DE	IRD	IRD_SV_SCL006-R	http://www.fludb.org/brc/svExperimentDetails.spg?expAccession=IRD_SV_SCL006-R&decorator=influenza&context=1406753496537
SCL006_mock_30h_3_RNA_ExpSam	SCL006-R	SCL006_mock_30h_3_RNA_ExpSam	Isolation of Total RNA and Quality Control	Labeling and Quantification of Total RNA for Agilent Microarray	Agilent Microarray Hybridization and Scanning	agilent457	GSM928543_US93503719_251485063069_S01_GE1-v5_95_Feb07_1_4.txt.gz	GEO	GSM928543	http://www.ncbi.nlm.nih.gov/geo/query/acc.cgi?acc=GSM928543	Agilent Microarray Processing and Expression Analysis	Result_Matrix_SCL006_R_DE	IRD	IRD_SV_SCL006-R	http://www.fludb.org/brc/svExperimentDetails.spg?expAccession=IRD_SV_SCL006-R&decorator=influenza&context=1406753496537
SCL006_mock_36h_1_RNA_ExpSam	SCL006-R	SCL006_mock_36h_1_RNA_ExpSam	Isolation of Total RNA and Quality Control	Labeling and Quantification of Total RNA for Agilent Microarray	Agilent Microarray Hybridization and Scanning	agilent458	GSM928544_US93503719_251485063069_S01_GE1-v5_95_Feb07_1_1.txt.gz	GEO	GSM928544	http://www.ncbi.nlm.nih.gov/geo/query/acc.cgi?acc=GSM928544	Agilent Microarray Processing and Expression Analysis	Result_Matrix_SCL006_R_DE	IRD	IRD_SV_SCL006-R	http://www.fludb.org/brc/svExperimentDetails.spg?expAccession=IRD_SV_SCL006-R&decorator=influenza&context=1406753496537
SCL006_mock_36h_2_RNA_ExpSam	SCL006-R	SCL006_mock_36h_2_RNA_ExpSam	Isolation of Total RNA and Quality Control	Labeling and Quantification of Total RNA for Agilent Microarray	Agilent Microarray Hybridization and Scanning	agilent459	GSM928545_US93503719_251485063066_S01_GE1-v5_95_Feb07_1_2.txt.gz	GEO	GSM928545	http://www.ncbi.nlm.nih.gov/geo/query/acc.cgi?acc=GSM928545	Agilent Microarray Processing and Expression Analysis	Result_Matrix_SCL006_R_DE	IRD	IRD_SV_SCL006-R	http://www.fludb.org/brc/svExperimentDetails.spg?expAccession=IRD_SV_SCL006-R&decorator=influenza&context=1406753496537
SCL006_mock_36h_3_RNA_ExpSam	SCL006-R	SCL006_mock_36h_3_RNA_ExpSam	Isolation of Total RNA and Quality Control	Labeling and Quantification of Total RNA for Agilent Microarray	Agilent Microarray Hybridization and Scanning	agilent460	GSM928546_US93503719_251485063065_S01_GE1-v5_95_Feb07_1_2.txt.gz	GEO	GSM928546	http://www.ncbi.nlm.nih.gov/geo/query/acc.cgi?acc=GSM928546	Agilent Microarray Processing and Expression Analysis	Result_Matrix_SCL006_R_DE	IRD	IRD_SV_SCL006-R	http://www.fludb.org/brc/svExperimentDetails.spg?expAccession=IRD_SV_SCL006-R&decorator=influenza&context=1406753496537
SCL006_mock_48h_1_RNA_ExpSam	SCL006-R	SCL006_mock_48h_1_RNA_ExpSam	Isolation of Total RNA and Quality Control	Labeling and Quantification of Total RNA for Agilent Microarray	Agilent Microarray Hybridization and Scanning	agilent461	GSM928547_US93503719_251485063065_S01_GE1-v5_95_Feb07_1_4.txt.gz	GEO	GSM928547	http://www.ncbi.nlm.nih.gov/geo/query/acc.cgi?acc=GSM928547	Agilent Microarray Processing and Expression Analysis	Result_Matrix_SCL006_R_DE	IRD	IRD_SV_SCL006-R	http://www.fludb.org/brc/svExperimentDetails.spg?expAccession=IRD_SV_SCL006-R&decorator=influenza&context=1406753496537
SCL006_mock_48h_2_RNA_ExpSam	SCL006-R	SCL006_mock_48h_2_RNA_ExpSam	Isolation of Total RNA and Quality Control	Labeling and Quantification of Total RNA for Agilent Microarray	Agilent Microarray Hybridization and Scanning	agilent462	GSM928548_US93503719_251485063061_S01_GE1-v5_95_Feb07_1_3.txt.gz	GEO	GSM928548	http://www.ncbi.nlm.nih.gov/geo/query/acc.cgi?acc=GSM928548	Agilent Microarray Processing and Expression Analysis	Result_Matrix_SCL006_R_DE	IRD	IRD_SV_SCL006-R	http://www.fludb.org/brc/svExperimentDetails.spg?expAccession=IRD_SV_SCL006-R&decorator=influenza&context=1406753496537
SCL006_mock_48h_3_RNA_ExpSam	SCL006-R	SCL006_mock_48h_3_RNA_ExpSam	Isolation of Total RNA and Quality Control	Labeling and Quantification of Total RNA for Agilent Microarray	Agilent Microarray Hybridization and Scanning	agilent463	GSM928549_US93503719_251485063063_S01_GE1-v5_95_Feb07_1_4.txt.gz	GEO	GSM928549	http://www.ncbi.nlm.nih.gov/geo/query/acc.cgi?acc=GSM928549	Agilent Microarray Processing and Expression Analysis	Result_Matrix_SCL006_R_DE	IRD	IRD_SV_SCL006-R	http://www.fludb.org/brc/svExperimentDetails.spg?expAccession=IRD_SV_SCL006-R&decorator=influenza&context=1406753496537
SCL006_mock_54h_1_RNA_ExpSam	SCL006-R	SCL006_mock_54h_1_RNA_ExpSam	Isolation of Total RNA and Quality Control	Labeling and Quantification of Total RNA for Agilent Microarray	Agilent Microarray Hybridization and Scanning	agilent464	GSM928550_US93503719_251485063077_S01_GE1-v5_95_Feb07_1_3.txt.gz	GEO	GSM928550	http://www.ncbi.nlm.nih.gov/geo/query/acc.cgi?acc=GSM928550	Agilent Microarray Processing and Expression Analysis	Result_Matrix_SCL006_R_DE	IRD	IRD_SV_SCL006-R	http://www.fludb.org/brc/svExperimentDetails.spg?expAccession=IRD_SV_SCL006-R&decorator=influenza&context=1406753496537
SCL006_mock_54h_2_RNA_ExpSam	SCL006-R	SCL006_mock_54h_2_RNA_ExpSam	Isolation of Total RNA and Quality Control	Labeling and Quantification of Total RNA for Agilent Microarray	Agilent Microarray Hybridization and Scanning	agilent465	GSM928551_US93503719_251485063061_S01_GE1-v5_95_Feb07_1_1.txt.gz	GEO	GSM928551	http://www.ncbi.nlm.nih.gov/geo/query/acc.cgi?acc=GSM928551	Agilent Microarray Processing and Expression Analysis	Result_Matrix_SCL006_R_DE	IRD	IRD_SV_SCL006-R	http://www.fludb.org/brc/svExperimentDetails.spg?expAccession=IRD_SV_SCL006-R&decorator=influenza&context=1406753496537
SCL006_mock_54h_3_RNA_ExpSam	SCL006-R	SCL006_mock_54h_3_RNA_ExpSam	Isolation of Total RNA and Quality Control	Labeling and Quantification of Total RNA for Agilent Microarray	Agilent Microarray Hybridization and Scanning	agilent466	GSM928552_US93503719_251485063146_S01_GE1-v5_95_Feb07_1_3.txt.gz	GEO	GSM928552	http://www.ncbi.nlm.nih.gov/geo/query/acc.cgi?acc=GSM928552	Agilent Microarray Processing and Expression Analysis	Result_Matrix_SCL006_R_DE	IRD	IRD_SV_SCL006-R	http://www.fludb.org/brc/svExperimentDetails.spg?expAccession=IRD_SV_SCL006-R&decorator=influenza&context=1406753496537
SCL006_mock_60h_1_RNA_ExpSam	SCL006-R	SCL006_mock_60h_1_RNA_ExpSam	Isolation of Total RNA and Quality Control	Labeling and Quantification of Total RNA for Agilent Microarray	Agilent Microarray Hybridization and Scanning	agilent467	GSM928553_US93503719_251485063150_S01_GE1-v5_95_Feb07_1_2.txt.gz	GEO	GSM928553	http://www.ncbi.nlm.nih.gov/geo/query/acc.cgi?acc=GSM928553	Agilent Microarray Processing and Expression Analysis	Result_Matrix_SCL006_R_DE	IRD	IRD_SV_SCL006-R	http://www.fludb.org/brc/svExperimentDetails.spg?expAccession=IRD_SV_SCL006-R&decorator=influenza&context=1406753496537
SCL006_mock_60h_2_RNA_ExpSam	SCL006-R	SCL006_mock_60h_2_RNA_ExpSam	Isolation of Total RNA and Quality Control	Labeling and Quantification of Total RNA for Agilent Microarray	Agilent Microarray Hybridization and Scanning	agilent468	GSM928554_US93503719_251485063067_S01_GE1-v5_95_Feb07_1_4.txt.gz	GEO	GSM928554	http://www.ncbi.nlm.nih.gov/geo/query/acc.cgi?acc=GSM928554	Agilent Microarray Processing and Expression Analysis	Result_Matrix_SCL006_R_DE	IRD	IRD_SV_SCL006-R	http://www.fludb.org/brc/svExperimentDetails.spg?expAccession=IRD_SV_SCL006-R&decorator=influenza&context=1406753496537
SCL006_mock_60h_3_RNA_ExpSam	SCL006-R	SCL006_mock_60h_3_RNA_ExpSam	Isolation of Total RNA and Quality Control	Labeling and Quantification of Total RNA for Agilent Microarray	Agilent Microarray Hybridization and Scanning	agilent469	GSM928555_US93503719_251485063108_S01_GE1-v5_95_Feb07_1_2.txt.gz	GEO	GSM928555	http://www.ncbi.nlm.nih.gov/geo/query/acc.cgi?acc=GSM928555	Agilent Microarray Processing and Expression Analysis	Result_Matrix_SCL006_R_DE	IRD	IRD_SV_SCL006-R	http://www.fludb.org/brc/svExperimentDetails.spg?expAccession=IRD_SV_SCL006-R&decorator=influenza&context=1406753496537
SCL006_mock_72h_1_RNA_ExpSam	SCL006-R	SCL006_mock_72h_1_RNA_ExpSam	Isolation of Total RNA and Quality Control	Labeling and Quantification of Total RNA for Agilent Microarray	Agilent Microarray Hybridization and Scanning	agilent470	GSM928556_US93503719_251485063068_S01_GE1-v5_95_Feb07_1_3.txt.gz	GEO	GSM928556	http://www.ncbi.nlm.nih.gov/geo/query/acc.cgi?acc=GSM928556	Agilent Microarray Processing and Expression Analysis	Result_Matrix_SCL006_R_DE	IRD	IRD_SV_SCL006-R	http://www.fludb.org/brc/svExperimentDetails.spg?expAccession=IRD_SV_SCL006-R&decorator=influenza&context=1406753496537
SCL006_mock_72h_2_RNA_ExpSam	SCL006-R	SCL006_mock_72h_2_RNA_ExpSam	Isolation of Total RNA and Quality Control	Labeling and Quantification of Total RNA for Agilent Microarray	Agilent Microarray Hybridization and Scanning	agilent471	GSM928557_US93503719_251485063064_S01_GE1-v5_95_Feb07_1_4.txt.gz	GEO	GSM928557	http://www.ncbi.nlm.nih.gov/geo/query/acc.cgi?acc=GSM928557	Agilent Microarray Processing and Expression Analysis	Result_Matrix_SCL006_R_DE	IRD	IRD_SV_SCL006-R	http://www.fludb.org/brc/svExperimentDetails.spg?expAccession=IRD_SV_SCL006-R&decorator=influenza&context=1406753496537
SCL006_mock_72h_3_RNA_ExpSam	SCL006-R	SCL006_mock_72h_3_RNA_ExpSam	Isolation of Total RNA and Quality Control	Labeling and Quantification of Total RNA for Agilent Microarray	Agilent Microarray Hybridization and Scanning	agilent472	GSM928558_US93503719_251485063078_S01_GE1-v5_95_Feb07_1_2.txt.gz	GEO	GSM928558	http://www.ncbi.nlm.nih.gov/geo/query/acc.cgi?acc=GSM928558	Agilent Microarray Processing and Expression Analysis	Result_Matrix_SCL006_R_DE	IRD	IRD_SV_SCL006-R	http://www.fludb.org/brc/svExperimentDetails.spg?expAccession=IRD_SV_SCL006-R&decorator=influenza&context=1406753496537
SCL006_mock_7h_1_RNA_ExpSam	SCL006-R	SCL006_mock_7h_1_RNA_ExpSam	Isolation of Total RNA and Quality Control	Labeling and Quantification of Total RNA for Agilent Microarray	Agilent Microarray Hybridization and Scanning	agilent473	GSM928532_US93503719_251485063151_S01_GE1-v5_95_Feb07_1_4.txt.gz	GEO	GSM928532	http://www.ncbi.nlm.nih.gov/geo/query/acc.cgi?acc=GSM928532	Agilent Microarray Processing and Expression Analysis	Result_Matrix_SCL006_R_DE	IRD	IRD_SV_SCL006-R	http://www.fludb.org/brc/svExperimentDetails.spg?expAccession=IRD_SV_SCL006-R&decorator=influenza&context=1406753496537
SCL006_mock_7h_2_RNA_ExpSam	SCL006-R	SCL006_mock_7h_2_RNA_ExpSam	Isolation of Total RNA and Quality Control	Labeling and Quantification of Total RNA for Agilent Microarray	Agilent Microarray Hybridization and Scanning	agilent474	GSM928533_US93503719_251485063149_S01_GE1-v5_95_Feb07_1_4.txt.gz	GEO	GSM928533	http://www.ncbi.nlm.nih.gov/geo/query/acc.cgi?acc=GSM928533	Agilent Microarray Processing and Expression Analysis	Result_Matrix_SCL006_R_DE	IRD	IRD_SV_SCL006-R	http://www.fludb.org/brc/svExperimentDetails.spg?expAccession=IRD_SV_SCL006-R&decorator=influenza&context=1406753496537
SCL006_mock_7h_3_RNA_ExpSam	SCL006-R	SCL006_mock_7h_3_RNA_ExpSam	Isolation of Total RNA and Quality Control	Labeling and Quantification of Total RNA for Agilent Microarray	Agilent Microarray Hybridization and Scanning	agilent475	GSM928534_US93503719_251485063076_S01_GE1-v5_95_Feb07_1_3.txt.gz	GEO	GSM928534	http://www.ncbi.nlm.nih.gov/geo/query/acc.cgi?acc=GSM928534	Agilent Microarray Processing and Expression Analysis	Result_Matrix_SCL006_R_DE	IRD	IRD_SV_SCL006-R	http://www.fludb.org/brc/svExperimentDetails.spg?expAccession=IRD_SV_SCL006-R&decorator=influenza&context=1406753496537
SHAE002_BAT_0h_1_array	SHAE002-R	SHAE002_BAT_0h_1_array	Isolation of Total RNA and Quality Control	Labeling and Quantification of Total RNA for Agilent Microarray	Agilent Microarray Hybridization and Scanning	agilent476	GSM1163233_US93503719_251485066963_S01_GE1_107_Sep09_1_1.txt.gz	GEO	GSM1163233	http://www.ncbi.nlm.nih.gov/geo/query/acc.cgi?acc=GSM1163233	Agilent Microarray Processing and Expression Analysis	10_SHAE002_Array_DE_Result_Matrix_08-12-13_SV_(SHAE002_R_DE_RM--NA)	IRD	IRD_SV_SHAE002-R	http://www.fludb.org/brc/svExperimentDetails.spg?expAccession=IRD_SV_SHAE002-R&decorator=influenza&context=1406753496537
SHAE002_BAT_0h_2_array	SHAE002-R	SHAE002_BAT_0h_2_array	Isolation of Total RNA and Quality Control	Labeling and Quantification of Total RNA for Agilent Microarray	Agilent Microarray Hybridization and Scanning	agilent477	GSM1163234_US93503719_251485066966_S01_GE1_107_Sep09_1_2.txt.gz	GEO	GSM1163234	http://www.ncbi.nlm.nih.gov/geo/query/acc.cgi?acc=GSM1163234	Agilent Microarray Processing and Expression Analysis	10_SHAE002_Array_DE_Result_Matrix_08-12-13_SV_(SHAE002_R_DE_RM--NA)	IRD	IRD_SV_SHAE002-R	http://www.fludb.org/brc/svExperimentDetails.spg?expAccession=IRD_SV_SHAE002-R&decorator=influenza&context=1406753496537
SHAE002_BAT_0h_3_array	SHAE002-R	SHAE002_BAT_0h_3_array	Isolation of Total RNA and Quality Control	Labeling and Quantification of Total RNA for Agilent Microarray	Agilent Microarray Hybridization and Scanning	agilent478	GSM1163235_US93503719_251485066929_S01_GE1_107_Sep09_1_2.txt.gz	GEO	GSM1163235	http://www.ncbi.nlm.nih.gov/geo/query/acc.cgi?acc=GSM1163235	Agilent Microarray Processing and Expression Analysis	10_SHAE002_Array_DE_Result_Matrix_08-12-13_SV_(SHAE002_R_DE_RM--NA)	IRD	IRD_SV_SHAE002-R	http://www.fludb.org/brc/svExperimentDetails.spg?expAccession=IRD_SV_SHAE002-R&decorator=influenza&context=1406753496537
SHAE002_BAT_0h_4_array	SHAE002-R	SHAE002_BAT_0h_4_array	Isolation of Total RNA and Quality Control	Labeling and Quantification of Total RNA for Agilent Microarray	Agilent Microarray Hybridization and Scanning	agilent479	GSM1163236_US93503719_251485066827_S01_GE1_107_Sep09_1_3.txt.gz	GEO	GSM1163236	http://www.ncbi.nlm.nih.gov/geo/query/acc.cgi?acc=GSM1163236	Agilent Microarray Processing and Expression Analysis	10_SHAE002_Array_DE_Result_Matrix_08-12-13_SV_(SHAE002_R_DE_RM--NA)	IRD	IRD_SV_SHAE002-R	http://www.fludb.org/brc/svExperimentDetails.spg?expAccession=IRD_SV_SHAE002-R&decorator=influenza&context=1406753496537
SHAE002_BAT_12h_1_array	SHAE002-R	SHAE002_BAT_12h_1_array	Isolation of Total RNA and Quality Control	Labeling and Quantification of Total RNA for Agilent Microarray	Agilent Microarray Hybridization and Scanning	agilent480	GSM1163237_US93503719_251485066825_S01_GE1_107_Sep09_1_4.txt.gz	GEO	GSM1163237	http://www.ncbi.nlm.nih.gov/geo/query/acc.cgi?acc=GSM1163237	Agilent Microarray Processing and Expression Analysis	10_SHAE002_Array_DE_Result_Matrix_08-12-13_SV_(SHAE002_R_DE_RM--NA)	IRD	IRD_SV_SHAE002-R	http://www.fludb.org/brc/svExperimentDetails.spg?expAccession=IRD_SV_SHAE002-R&decorator=influenza&context=1406753496537
SHAE002_BAT_12h_2_array	SHAE002-R	SHAE002_BAT_12h_2_array	Isolation of Total RNA and Quality Control	Labeling and Quantification of Total RNA for Agilent Microarray	Agilent Microarray Hybridization and Scanning	agilent481	GSM1163238_US93503719_251485066935_S01_GE1_107_Sep09_1_3.txt.gz	GEO	GSM1163238	http://www.ncbi.nlm.nih.gov/geo/query/acc.cgi?acc=GSM1163238	Agilent Microarray Processing and Expression Analysis	10_SHAE002_Array_DE_Result_Matrix_08-12-13_SV_(SHAE002_R_DE_RM--NA)	IRD	IRD_SV_SHAE002-R	http://www.fludb.org/brc/svExperimentDetails.spg?expAccession=IRD_SV_SHAE002-R&decorator=influenza&context=1406753496537
SHAE002_BAT_12h_3_array	SHAE002-R	SHAE002_BAT_12h_3_array	Isolation of Total RNA and Quality Control	Labeling and Quantification of Total RNA for Agilent Microarray	Agilent Microarray Hybridization and Scanning	agilent482	GSM1163239_US93503719_251485066867_S01_GE1_107_Sep09_1_3.txt.gz	GEO	GSM1163239	http://www.ncbi.nlm.nih.gov/geo/query/acc.cgi?acc=GSM1163239	Agilent Microarray Processing and Expression Analysis	10_SHAE002_Array_DE_Result_Matrix_08-12-13_SV_(SHAE002_R_DE_RM--NA)	IRD	IRD_SV_SHAE002-R	http://www.fludb.org/brc/svExperimentDetails.spg?expAccession=IRD_SV_SHAE002-R&decorator=influenza&context=1406753496537
SHAE002_BAT_12h_4_array	SHAE002-R	SHAE002_BAT_12h_4_array	Isolation of Total RNA and Quality Control	Labeling and Quantification of Total RNA for Agilent Microarray	Agilent Microarray Hybridization and Scanning	agilent483	GSM1163240_US93503719_251485066947_S01_GE1_107_Sep09_1_1.txt.gz	GEO	GSM1163240	http://www.ncbi.nlm.nih.gov/geo/query/acc.cgi?acc=GSM1163240	Agilent Microarray Processing and Expression Analysis	10_SHAE002_Array_DE_Result_Matrix_08-12-13_SV_(SHAE002_R_DE_RM--NA)	IRD	IRD_SV_SHAE002-R	http://www.fludb.org/brc/svExperimentDetails.spg?expAccession=IRD_SV_SHAE002-R&decorator=influenza&context=1406753496537
SHAE002_BAT_24h_1_array	SHAE002-R	SHAE002_BAT_24h_1_array	Isolation of Total RNA and Quality Control	Labeling and Quantification of Total RNA for Agilent Microarray	Agilent Microarray Hybridization and Scanning	agilent484	GSM1163241_US93503719_251485066938_S01_GE1_107_Sep09_1_2.txt.gz	GEO	GSM1163241	http://www.ncbi.nlm.nih.gov/geo/query/acc.cgi?acc=GSM1163241	Agilent Microarray Processing and Expression Analysis	10_SHAE002_Array_DE_Result_Matrix_08-12-13_SV_(SHAE002_R_DE_RM--NA)	IRD	IRD_SV_SHAE002-R	http://www.fludb.org/brc/svExperimentDetails.spg?expAccession=IRD_SV_SHAE002-R&decorator=influenza&context=1406753496537
SHAE002_BAT_24h_2_array	SHAE002-R	SHAE002_BAT_24h_2_array	Isolation of Total RNA and Quality Control	Labeling and Quantification of Total RNA for Agilent Microarray	Agilent Microarray Hybridization and Scanning	agilent485	GSM1163242_US93503719_251485066963_S01_GE1_107_Sep09_1_2.txt.gz	GEO	GSM1163242	http://www.ncbi.nlm.nih.gov/geo/query/acc.cgi?acc=GSM1163242	Agilent Microarray Processing and Expression Analysis	10_SHAE002_Array_DE_Result_Matrix_08-12-13_SV_(SHAE002_R_DE_RM--NA)	IRD	IRD_SV_SHAE002-R	http://www.fludb.org/brc/svExperimentDetails.spg?expAccession=IRD_SV_SHAE002-R&decorator=influenza&context=1406753496537
SHAE002_BAT_24h_3_array	SHAE002-R	SHAE002_BAT_24h_3_array	Isolation of Total RNA and Quality Control	Labeling and Quantification of Total RNA for Agilent Microarray	Agilent Microarray Hybridization and Scanning	agilent486	GSM1163243_US93503719_251485066824_S01_GE1_107_Sep09_1_1.txt.gz	GEO	GSM1163243	http://www.ncbi.nlm.nih.gov/geo/query/acc.cgi?acc=GSM1163243	Agilent Microarray Processing and Expression Analysis	10_SHAE002_Array_DE_Result_Matrix_08-12-13_SV_(SHAE002_R_DE_RM--NA)	IRD	IRD_SV_SHAE002-R	http://www.fludb.org/brc/svExperimentDetails.spg?expAccession=IRD_SV_SHAE002-R&decorator=influenza&context=1406753496537
SHAE002_BAT_24h_4_array	SHAE002-R	SHAE002_BAT_24h_4_array	Isolation of Total RNA and Quality Control	Labeling and Quantification of Total RNA for Agilent Microarray	Agilent Microarray Hybridization and Scanning	agilent487	GSM1163244_US93503719_251485066961_S01_GE1_107_Sep09_1_1.txt.gz	GEO	GSM1163244	http://www.ncbi.nlm.nih.gov/geo/query/acc.cgi?acc=GSM1163244	Agilent Microarray Processing and Expression Analysis	10_SHAE002_Array_DE_Result_Matrix_08-12-13_SV_(SHAE002_R_DE_RM--NA)	IRD	IRD_SV_SHAE002-R	http://www.fludb.org/brc/svExperimentDetails.spg?expAccession=IRD_SV_SHAE002-R&decorator=influenza&context=1406753496537
SHAE002_BAT_36h_1_array	SHAE002-R	SHAE002_BAT_36h_1_array	Isolation of Total RNA and Quality Control	Labeling and Quantification of Total RNA for Agilent Microarray	Agilent Microarray Hybridization and Scanning	agilent488	GSM1163245_US93503719_251485066935_S01_GE1_107_Sep09_1_4.txt.gz	GEO	GSM1163245	http://www.ncbi.nlm.nih.gov/geo/query/acc.cgi?acc=GSM1163245	Agilent Microarray Processing and Expression Analysis	10_SHAE002_Array_DE_Result_Matrix_08-12-13_SV_(SHAE002_R_DE_RM--NA)	IRD	IRD_SV_SHAE002-R	http://www.fludb.org/brc/svExperimentDetails.spg?expAccession=IRD_SV_SHAE002-R&decorator=influenza&context=1406753496537
SHAE002_BAT_36h_2_array	SHAE002-R	SHAE002_BAT_36h_2_array	Isolation of Total RNA and Quality Control	Labeling and Quantification of Total RNA for Agilent Microarray	Agilent Microarray Hybridization and Scanning	agilent489	GSM1163246_US93503719_251485066937_S01_GE1_107_Sep09_1_3.txt.gz	GEO	GSM1163246	http://www.ncbi.nlm.nih.gov/geo/query/acc.cgi?acc=GSM1163246	Agilent Microarray Processing and Expression Analysis	10_SHAE002_Array_DE_Result_Matrix_08-12-13_SV_(SHAE002_R_DE_RM--NA)	IRD	IRD_SV_SHAE002-R	http://www.fludb.org/brc/svExperimentDetails.spg?expAccession=IRD_SV_SHAE002-R&decorator=influenza&context=1406753496537
SHAE002_BAT_36h_3_array	SHAE002-R	SHAE002_BAT_36h_3_array	Isolation of Total RNA and Quality Control	Labeling and Quantification of Total RNA for Agilent Microarray	Agilent Microarray Hybridization and Scanning	agilent490	GSM1163247_US93503719_251485066926_S01_GE1_107_Sep09_1_1.txt.gz	GEO	GSM1163247	http://www.ncbi.nlm.nih.gov/geo/query/acc.cgi?acc=GSM1163247	Agilent Microarray Processing and Expression Analysis	10_SHAE002_Array_DE_Result_Matrix_08-12-13_SV_(SHAE002_R_DE_RM--NA)	IRD	IRD_SV_SHAE002-R	http://www.fludb.org/brc/svExperimentDetails.spg?expAccession=IRD_SV_SHAE002-R&decorator=influenza&context=1406753496537
SHAE002_BAT_36h_4_array	SHAE002-R	SHAE002_BAT_36h_4_array	Isolation of Total RNA and Quality Control	Labeling and Quantification of Total RNA for Agilent Microarray	Agilent Microarray Hybridization and Scanning	agilent491	GSM1163248_US93503719_251485066865_S01_GE1_107_Sep09_1_2.txt.gz	GEO	GSM1163248	http://www.ncbi.nlm.nih.gov/geo/query/acc.cgi?acc=GSM1163248	Agilent Microarray Processing and Expression Analysis	10_SHAE002_Array_DE_Result_Matrix_08-12-13_SV_(SHAE002_R_DE_RM--NA)	IRD	IRD_SV_SHAE002-R	http://www.fludb.org/brc/svExperimentDetails.spg?expAccession=IRD_SV_SHAE002-R&decorator=influenza&context=1406753496537
SHAE002_BAT_48h_1_array	SHAE002-R	SHAE002_BAT_48h_1_array	Isolation of Total RNA and Quality Control	Labeling and Quantification of Total RNA for Agilent Microarray	Agilent Microarray Hybridization and Scanning	agilent492	GSM1163249_US93503719_251485066928_S01_GE1_107_Sep09_1_1.txt.gz	GEO	GSM1163249	http://www.ncbi.nlm.nih.gov/geo/query/acc.cgi?acc=GSM1163249	Agilent Microarray Processing and Expression Analysis	10_SHAE002_Array_DE_Result_Matrix_08-12-13_SV_(SHAE002_R_DE_RM--NA)	IRD	IRD_SV_SHAE002-R	http://www.fludb.org/brc/svExperimentDetails.spg?expAccession=IRD_SV_SHAE002-R&decorator=influenza&context=1406753496537
SHAE002_BAT_48h_3_array	SHAE002-R	SHAE002_BAT_48h_3_array	Isolation of Total RNA and Quality Control	Labeling and Quantification of Total RNA for Agilent Microarray	Agilent Microarray Hybridization and Scanning	agilent493	GSM1163250_US93503719_251485066867_S01_GE1_107_Sep09_1_4.txt.gz	GEO	GSM1163250	http://www.ncbi.nlm.nih.gov/geo/query/acc.cgi?acc=GSM1163250	Agilent Microarray Processing and Expression Analysis	10_SHAE002_Array_DE_Result_Matrix_08-12-13_SV_(SHAE002_R_DE_RM--NA)	IRD	IRD_SV_SHAE002-R	http://www.fludb.org/brc/svExperimentDetails.spg?expAccession=IRD_SV_SHAE002-R&decorator=influenza&context=1406753496537
SHAE002_BAT_48h_4_array	SHAE002-R	SHAE002_BAT_48h_4_array	Isolation of Total RNA and Quality Control	Labeling and Quantification of Total RNA for Agilent Microarray	Agilent Microarray Hybridization and Scanning	agilent494	GSM1163251_US93503719_251485066941_S01_GE1_107_Sep09_1_3.txt.gz	GEO	GSM1163251	http://www.ncbi.nlm.nih.gov/geo/query/acc.cgi?acc=GSM1163251	Agilent Microarray Processing and Expression Analysis	10_SHAE002_Array_DE_Result_Matrix_08-12-13_SV_(SHAE002_R_DE_RM--NA)	IRD	IRD_SV_SHAE002-R	http://www.fludb.org/brc/svExperimentDetails.spg?expAccession=IRD_SV_SHAE002-R&decorator=influenza&context=1406753496537
SHAE002_BAT_60h_1_array	SHAE002-R	SHAE002_BAT_60h_1_array	Isolation of Total RNA and Quality Control	Labeling and Quantification of Total RNA for Agilent Microarray	Agilent Microarray Hybridization and Scanning	agilent495	GSM1163252_US93503719_251485066964_S01_GE1_107_Sep09_1_2.txt.gz	GEO	GSM1163252	http://www.ncbi.nlm.nih.gov/geo/query/acc.cgi?acc=GSM1163252	Agilent Microarray Processing and Expression Analysis	10_SHAE002_Array_DE_Result_Matrix_08-12-13_SV_(SHAE002_R_DE_RM--NA)	IRD	IRD_SV_SHAE002-R	http://www.fludb.org/brc/svExperimentDetails.spg?expAccession=IRD_SV_SHAE002-R&decorator=influenza&context=1406753496537
SHAE002_BAT_60h_2_array	SHAE002-R	SHAE002_BAT_60h_2_array	Isolation of Total RNA and Quality Control	Labeling and Quantification of Total RNA for Agilent Microarray	Agilent Microarray Hybridization and Scanning	agilent496	GSM1163390_US93503719_251485066960_S01_GE1_107_Sep09_1_1.txt.gz	GEO	GSM1163390	http://www.ncbi.nlm.nih.gov/geo/query/acc.cgi?acc=GSM1163390	Agilent Microarray Processing and Expression Analysis	10_SHAE002_Array_DE_Result_Matrix_08-12-13_SV_(SHAE002_R_DE_RM--NA)	IRD	IRD_SV_SHAE002-R	http://www.fludb.org/brc/svExperimentDetails.spg?expAccession=IRD_SV_SHAE002-R&decorator=influenza&context=1406753496537
SHAE002_BAT_60h_3_array	SHAE002-R	SHAE002_BAT_60h_3_array	Isolation of Total RNA and Quality Control	Labeling and Quantification of Total RNA for Agilent Microarray	Agilent Microarray Hybridization and Scanning	agilent497	GSM1163253_US93503719_251485066937_S01_GE1_107_Sep09_1_1.txt.gz	GEO	GSM1163253	http://www.ncbi.nlm.nih.gov/geo/query/acc.cgi?acc=GSM1163253	Agilent Microarray Processing and Expression Analysis	10_SHAE002_Array_DE_Result_Matrix_08-12-13_SV_(SHAE002_R_DE_RM--NA)	IRD	IRD_SV_SHAE002-R	http://www.fludb.org/brc/svExperimentDetails.spg?expAccession=IRD_SV_SHAE002-R&decorator=influenza&context=1406753496537
SHAE002_BAT_60h_4_array	SHAE002-R	SHAE002_BAT_60h_4_array	Isolation of Total RNA and Quality Control	Labeling and Quantification of Total RNA for Agilent Microarray	Agilent Microarray Hybridization and Scanning	agilent498	GSM1163254_US93503719_251485066796_S01_GE1_107_Sep09_1_3.txt.gz	GEO	GSM1163254	http://www.ncbi.nlm.nih.gov/geo/query/acc.cgi?acc=GSM1163254	Agilent Microarray Processing and Expression Analysis	10_SHAE002_Array_DE_Result_Matrix_08-12-13_SV_(SHAE002_R_DE_RM--NA)	IRD	IRD_SV_SHAE002-R	http://www.fludb.org/brc/svExperimentDetails.spg?expAccession=IRD_SV_SHAE002-R&decorator=influenza&context=1406753496537
SHAE002_BAT_72h_1_array	SHAE002-R	SHAE002_BAT_72h_1_array	Isolation of Total RNA and Quality Control	Labeling and Quantification of Total RNA for Agilent Microarray	Agilent Microarray Hybridization and Scanning	agilent499	GSM1163255_US93503719_251485066961_S01_GE1_107_Sep09_1_3.txt.gz	GEO	GSM1163255	http://www.ncbi.nlm.nih.gov/geo/query/acc.cgi?acc=GSM1163255	Agilent Microarray Processing and Expression Analysis	10_SHAE002_Array_DE_Result_Matrix_08-12-13_SV_(SHAE002_R_DE_RM--NA)	IRD	IRD_SV_SHAE002-R	http://www.fludb.org/brc/svExperimentDetails.spg?expAccession=IRD_SV_SHAE002-R&decorator=influenza&context=1406753496537
SHAE002_BAT_72h_2_array	SHAE002-R	SHAE002_BAT_72h_2_array	Isolation of Total RNA and Quality Control	Labeling and Quantification of Total RNA for Agilent Microarray	Agilent Microarray Hybridization and Scanning	agilent500	GSM1163256_US93503719_251485066943_S01_GE1_107_Sep09_1_2.txt.gz	GEO	GSM1163256	http://www.ncbi.nlm.nih.gov/geo/query/acc.cgi?acc=GSM1163256	Agilent Microarray Processing and Expression Analysis	10_SHAE002_Array_DE_Result_Matrix_08-12-13_SV_(SHAE002_R_DE_RM--NA)	IRD	IRD_SV_SHAE002-R	http://www.fludb.org/brc/svExperimentDetails.spg?expAccession=IRD_SV_SHAE002-R&decorator=influenza&context=1406753496537
SHAE002_BAT_72h_3_array	SHAE002-R	SHAE002_BAT_72h_3_array	Isolation of Total RNA and Quality Control	Labeling and Quantification of Total RNA for Agilent Microarray	Agilent Microarray Hybridization and Scanning	agilent501	GSM1163257_US93503719_251485066934_S01_GE1_107_Sep09_1_4.txt.gz	GEO	GSM1163257	http://www.ncbi.nlm.nih.gov/geo/query/acc.cgi?acc=GSM1163257	Agilent Microarray Processing and Expression Analysis	10_SHAE002_Array_DE_Result_Matrix_08-12-13_SV_(SHAE002_R_DE_RM--NA)	IRD	IRD_SV_SHAE002-R	http://www.fludb.org/brc/svExperimentDetails.spg?expAccession=IRD_SV_SHAE002-R&decorator=influenza&context=1406753496537
SHAE002_BAT_72h_4_array	SHAE002-R	SHAE002_BAT_72h_4_array	Isolation of Total RNA and Quality Control	Labeling and Quantification of Total RNA for Agilent Microarray	Agilent Microarray Hybridization and Scanning	agilent502	GSM1163258_US93503719_251485066866_S01_GE1_107_Sep09_1_1.txt.gz	GEO	GSM1163258	http://www.ncbi.nlm.nih.gov/geo/query/acc.cgi?acc=GSM1163258	Agilent Microarray Processing and Expression Analysis	10_SHAE002_Array_DE_Result_Matrix_08-12-13_SV_(SHAE002_R_DE_RM--NA)	IRD	IRD_SV_SHAE002-R	http://www.fludb.org/brc/svExperimentDetails.spg?expAccession=IRD_SV_SHAE002-R&decorator=influenza&context=1406753496537
SHAE002_BAT_84h_1_array	SHAE002-R	SHAE002_BAT_84h_1_array	Isolation of Total RNA and Quality Control	Labeling and Quantification of Total RNA for Agilent Microarray	Agilent Microarray Hybridization and Scanning	agilent503	GSM1163392_US93503719_251485066962_S01_GE1_107_Sep09_1_1.txt.gz	GEO	GSM1163392	http://www.ncbi.nlm.nih.gov/geo/query/acc.cgi?acc=GSM1163392	Agilent Microarray Processing and Expression Analysis	10_SHAE002_Array_DE_Result_Matrix_08-12-13_SV_(SHAE002_R_DE_RM--NA)	IRD	IRD_SV_SHAE002-R	http://www.fludb.org/brc/svExperimentDetails.spg?expAccession=IRD_SV_SHAE002-R&decorator=influenza&context=1406753496537
SHAE002_BAT_84h_2_array	SHAE002-R	SHAE002_BAT_84h_2_array	Isolation of Total RNA and Quality Control	Labeling and Quantification of Total RNA for Agilent Microarray	Agilent Microarray Hybridization and Scanning	agilent504	GSM1163259_US93503719_251485066952_S01_GE1_107_Sep09_1_2.txt.gz	GEO	GSM1163259	http://www.ncbi.nlm.nih.gov/geo/query/acc.cgi?acc=GSM1163259	Agilent Microarray Processing and Expression Analysis	10_SHAE002_Array_DE_Result_Matrix_08-12-13_SV_(SHAE002_R_DE_RM--NA)	IRD	IRD_SV_SHAE002-R	http://www.fludb.org/brc/svExperimentDetails.spg?expAccession=IRD_SV_SHAE002-R&decorator=influenza&context=1406753496537
SHAE002_BAT_84h_3_array	SHAE002-R	SHAE002_BAT_84h_3_array	Isolation of Total RNA and Quality Control	Labeling and Quantification of Total RNA for Agilent Microarray	Agilent Microarray Hybridization and Scanning	agilent505	GSM1163260_US93503719_251485066930_S01_GE1_107_Sep09_1_1.txt.gz	GEO	GSM1163260	http://www.ncbi.nlm.nih.gov/geo/query/acc.cgi?acc=GSM1163260	Agilent Microarray Processing and Expression Analysis	10_SHAE002_Array_DE_Result_Matrix_08-12-13_SV_(SHAE002_R_DE_RM--NA)	IRD	IRD_SV_SHAE002-R	http://www.fludb.org/brc/svExperimentDetails.spg?expAccession=IRD_SV_SHAE002-R&decorator=influenza&context=1406753496537
SHAE002_BAT_84h_4_array	SHAE002-R	SHAE002_BAT_84h_4_array	Isolation of Total RNA and Quality Control	Labeling and Quantification of Total RNA for Agilent Microarray	Agilent Microarray Hybridization and Scanning	agilent506	GSM1163261_US93503719_251485066939_S01_GE1_107_Sep09_1_2.txt.gz	GEO	GSM1163261	http://www.ncbi.nlm.nih.gov/geo/query/acc.cgi?acc=GSM1163261	Agilent Microarray Processing and Expression Analysis	10_SHAE002_Array_DE_Result_Matrix_08-12-13_SV_(SHAE002_R_DE_RM--NA)	IRD	IRD_SV_SHAE002-R	http://www.fludb.org/brc/svExperimentDetails.spg?expAccession=IRD_SV_SHAE002-R&decorator=influenza&context=1406753496537
SHAE002_BAT_96h_1_array	SHAE002-R	SHAE002_BAT_96h_1_array	Isolation of Total RNA and Quality Control	Labeling and Quantification of Total RNA for Agilent Microarray	Agilent Microarray Hybridization and Scanning	agilent507	GSM1163262_US93503719_251485066824_S01_GE1_107_Sep09_1_2.txt.gz	GEO	GSM1163262	http://www.ncbi.nlm.nih.gov/geo/query/acc.cgi?acc=GSM1163262	Agilent Microarray Processing and Expression Analysis	10_SHAE002_Array_DE_Result_Matrix_08-12-13_SV_(SHAE002_R_DE_RM--NA)	IRD	IRD_SV_SHAE002-R	http://www.fludb.org/brc/svExperimentDetails.spg?expAccession=IRD_SV_SHAE002-R&decorator=influenza&context=1406753496537
SHAE002_BAT_96h_2_array	SHAE002-R	SHAE002_BAT_96h_2_array	Isolation of Total RNA and Quality Control	Labeling and Quantification of Total RNA for Agilent Microarray	Agilent Microarray Hybridization and Scanning	agilent508	GSM1163263_US93503719_251485066930_S01_GE1_107_Sep09_1_4.txt.gz	GEO	GSM1163263	http://www.ncbi.nlm.nih.gov/geo/query/acc.cgi?acc=GSM1163263	Agilent Microarray Processing and Expression Analysis	10_SHAE002_Array_DE_Result_Matrix_08-12-13_SV_(SHAE002_R_DE_RM--NA)	IRD	IRD_SV_SHAE002-R	http://www.fludb.org/brc/svExperimentDetails.spg?expAccession=IRD_SV_SHAE002-R&decorator=influenza&context=1406753496537
SHAE002_BAT_96h_3_array	SHAE002-R	SHAE002_BAT_96h_3_array	Isolation of Total RNA and Quality Control	Labeling and Quantification of Total RNA for Agilent Microarray	Agilent Microarray Hybridization and Scanning	agilent509	GSM1163264_US93503719_251485066961_S01_GE1_107_Sep09_1_4.txt.gz	GEO	GSM1163264	http://www.ncbi.nlm.nih.gov/geo/query/acc.cgi?acc=GSM1163264	Agilent Microarray Processing and Expression Analysis	10_SHAE002_Array_DE_Result_Matrix_08-12-13_SV_(SHAE002_R_DE_RM--NA)	IRD	IRD_SV_SHAE002-R	http://www.fludb.org/brc/svExperimentDetails.spg?expAccession=IRD_SV_SHAE002-R&decorator=influenza&context=1406753496537
SHAE002_BAT_96h_4_array	SHAE002-R	SHAE002_BAT_96h_4_array	Isolation of Total RNA and Quality Control	Labeling and Quantification of Total RNA for Agilent Microarray	Agilent Microarray Hybridization and Scanning	agilent510	GSM1163265_US93503719_251485066931_S01_GE1_107_Sep09_1_2.txt.gz	GEO	GSM1163265	http://www.ncbi.nlm.nih.gov/geo/query/acc.cgi?acc=GSM1163265	Agilent Microarray Processing and Expression Analysis	10_SHAE002_Array_DE_Result_Matrix_08-12-13_SV_(SHAE002_R_DE_RM--NA)	IRD	IRD_SV_SHAE002-R	http://www.fludb.org/brc/svExperimentDetails.spg?expAccession=IRD_SV_SHAE002-R&decorator=influenza&context=1406753496537
SHAE002_dORF6_0h_1_array	SHAE002-R	SHAE002_dORF6_0h_1_array	Isolation of Total RNA and Quality Control	Labeling and Quantification of Total RNA for Agilent Microarray	Agilent Microarray Hybridization and Scanning	agilent511	GSM1163322_US93503719_251485066825_S01_GE1_107_Sep09_1_3.txt.gz	GEO	GSM1163322	http://www.ncbi.nlm.nih.gov/geo/query/acc.cgi?acc=GSM1163322	Agilent Microarray Processing and Expression Analysis	10_SHAE002_Array_DE_Result_Matrix_08-12-13_SV_(SHAE002_R_DE_RM--NA)	IRD	IRD_SV_SHAE002-R	http://www.fludb.org/brc/svExperimentDetails.spg?expAccession=IRD_SV_SHAE002-R&decorator=influenza&context=1406753496537
SHAE002_dORF6_0h_2_array	SHAE002-R	SHAE002_dORF6_0h_2_array	Isolation of Total RNA and Quality Control	Labeling and Quantification of Total RNA for Agilent Microarray	Agilent Microarray Hybridization and Scanning	agilent512	GSM1163323_US93503719_251485066935_S01_GE1_107_Sep09_1_1.txt.gz	GEO	GSM1163323	http://www.ncbi.nlm.nih.gov/geo/query/acc.cgi?acc=GSM1163323	Agilent Microarray Processing and Expression Analysis	10_SHAE002_Array_DE_Result_Matrix_08-12-13_SV_(SHAE002_R_DE_RM--NA)	IRD	IRD_SV_SHAE002-R	http://www.fludb.org/brc/svExperimentDetails.spg?expAccession=IRD_SV_SHAE002-R&decorator=influenza&context=1406753496537
SHAE002_dORF6_0h_3_array	SHAE002-R	SHAE002_dORF6_0h_3_array	Isolation of Total RNA and Quality Control	Labeling and Quantification of Total RNA for Agilent Microarray	Agilent Microarray Hybridization and Scanning	agilent513	GSM1163324_US93503719_251485066969_S01_GE1_107_Sep09_1_4.txt.gz	GEO	GSM1163324	http://www.ncbi.nlm.nih.gov/geo/query/acc.cgi?acc=GSM1163324	Agilent Microarray Processing and Expression Analysis	10_SHAE002_Array_DE_Result_Matrix_08-12-13_SV_(SHAE002_R_DE_RM--NA)	IRD	IRD_SV_SHAE002-R	http://www.fludb.org/brc/svExperimentDetails.spg?expAccession=IRD_SV_SHAE002-R&decorator=influenza&context=1406753496537
SHAE002_dORF6_0h_4_array	SHAE002-R	SHAE002_dORF6_0h_4_array	Isolation of Total RNA and Quality Control	Labeling and Quantification of Total RNA for Agilent Microarray	Agilent Microarray Hybridization and Scanning	agilent514	GSM1163325_US93503719_251485066946_S01_GE1_107_Sep09_1_4.txt.gz	GEO	GSM1163325	http://www.ncbi.nlm.nih.gov/geo/query/acc.cgi?acc=GSM1163325	Agilent Microarray Processing and Expression Analysis	10_SHAE002_Array_DE_Result_Matrix_08-12-13_SV_(SHAE002_R_DE_RM--NA)	IRD	IRD_SV_SHAE002-R	http://www.fludb.org/brc/svExperimentDetails.spg?expAccession=IRD_SV_SHAE002-R&decorator=influenza&context=1406753496537
SHAE002_dORF6_12h_1_array	SHAE002-R	SHAE002_dORF6_12h_1_array	Isolation of Total RNA and Quality Control	Labeling and Quantification of Total RNA for Agilent Microarray	Agilent Microarray Hybridization and Scanning	agilent515	GSM1163326_US93503719_251485066967_S01_GE1_107_Sep09_1_4.txt.gz	GEO	GSM1163326	http://www.ncbi.nlm.nih.gov/geo/query/acc.cgi?acc=GSM1163326	Agilent Microarray Processing and Expression Analysis	10_SHAE002_Array_DE_Result_Matrix_08-12-13_SV_(SHAE002_R_DE_RM--NA)	IRD	IRD_SV_SHAE002-R	http://www.fludb.org/brc/svExperimentDetails.spg?expAccession=IRD_SV_SHAE002-R&decorator=influenza&context=1406753496537
SHAE002_dORF6_12h_2_array	SHAE002-R	SHAE002_dORF6_12h_2_array	Isolation of Total RNA and Quality Control	Labeling and Quantification of Total RNA for Agilent Microarray	Agilent Microarray Hybridization and Scanning	agilent516	GSM1163327_US93503719_251485066963_S01_GE1_107_Sep09_1_4.txt.gz	GEO	GSM1163327	http://www.ncbi.nlm.nih.gov/geo/query/acc.cgi?acc=GSM1163327	Agilent Microarray Processing and Expression Analysis	10_SHAE002_Array_DE_Result_Matrix_08-12-13_SV_(SHAE002_R_DE_RM--NA)	IRD	IRD_SV_SHAE002-R	http://www.fludb.org/brc/svExperimentDetails.spg?expAccession=IRD_SV_SHAE002-R&decorator=influenza&context=1406753496537
SHAE002_dORF6_12h_3_array	SHAE002-R	SHAE002_dORF6_12h_3_array	Isolation of Total RNA and Quality Control	Labeling and Quantification of Total RNA for Agilent Microarray	Agilent Microarray Hybridization and Scanning	agilent517	GSM1163328_US93503719_251485066868_S01_GE1_107_Sep09_1_2.txt.gz	GEO	GSM1163328	http://www.ncbi.nlm.nih.gov/geo/query/acc.cgi?acc=GSM1163328	Agilent Microarray Processing and Expression Analysis	10_SHAE002_Array_DE_Result_Matrix_08-12-13_SV_(SHAE002_R_DE_RM--NA)	IRD	IRD_SV_SHAE002-R	http://www.fludb.org/brc/svExperimentDetails.spg?expAccession=IRD_SV_SHAE002-R&decorator=influenza&context=1406753496537
SHAE002_dORF6_12h_4_array	SHAE002-R	SHAE002_dORF6_12h_4_array	Isolation of Total RNA and Quality Control	Labeling and Quantification of Total RNA for Agilent Microarray	Agilent Microarray Hybridization and Scanning	agilent518	GSM1163329_US93503719_251485066872_S01_GE1_107_Sep09_1_1.txt.gz	GEO	GSM1163329	http://www.ncbi.nlm.nih.gov/geo/query/acc.cgi?acc=GSM1163329	Agilent Microarray Processing and Expression Analysis	10_SHAE002_Array_DE_Result_Matrix_08-12-13_SV_(SHAE002_R_DE_RM--NA)	IRD	IRD_SV_SHAE002-R	http://www.fludb.org/brc/svExperimentDetails.spg?expAccession=IRD_SV_SHAE002-R&decorator=influenza&context=1406753496537
SHAE002_dORF6_24h_1_array	SHAE002-R	SHAE002_dORF6_24h_1_array	Isolation of Total RNA and Quality Control	Labeling and Quantification of Total RNA for Agilent Microarray	Agilent Microarray Hybridization and Scanning	agilent519	GSM1163330_US93503719_251485066953_S01_GE1_107_Sep09_1_4.txt.gz	GEO	GSM1163330	http://www.ncbi.nlm.nih.gov/geo/query/acc.cgi?acc=GSM1163330	Agilent Microarray Processing and Expression Analysis	10_SHAE002_Array_DE_Result_Matrix_08-12-13_SV_(SHAE002_R_DE_RM--NA)	IRD	IRD_SV_SHAE002-R	http://www.fludb.org/brc/svExperimentDetails.spg?expAccession=IRD_SV_SHAE002-R&decorator=influenza&context=1406753496537
SHAE002_dORF6_24h_2_array	SHAE002-R	SHAE002_dORF6_24h_2_array	Isolation of Total RNA and Quality Control	Labeling and Quantification of Total RNA for Agilent Microarray	Agilent Microarray Hybridization and Scanning	agilent520	GSM1163331_US93503719_251485066936_S01_GE1_107_Sep09_1_2.txt.gz	GEO	GSM1163331	http://www.ncbi.nlm.nih.gov/geo/query/acc.cgi?acc=GSM1163331	Agilent Microarray Processing and Expression Analysis	10_SHAE002_Array_DE_Result_Matrix_08-12-13_SV_(SHAE002_R_DE_RM--NA)	IRD	IRD_SV_SHAE002-R	http://www.fludb.org/brc/svExperimentDetails.spg?expAccession=IRD_SV_SHAE002-R&decorator=influenza&context=1406753496537
SHAE002_dORF6_24h_4_array	SHAE002-R	SHAE002_dORF6_24h_4_array	Isolation of Total RNA and Quality Control	Labeling and Quantification of Total RNA for Agilent Microarray	Agilent Microarray Hybridization and Scanning	agilent521	GSM1163332_US93503719_251485066969_S01_GE1_107_Sep09_1_2.txt.gz	GEO	GSM1163332	http://www.ncbi.nlm.nih.gov/geo/query/acc.cgi?acc=GSM1163332	Agilent Microarray Processing and Expression Analysis	10_SHAE002_Array_DE_Result_Matrix_08-12-13_SV_(SHAE002_R_DE_RM--NA)	IRD	IRD_SV_SHAE002-R	http://www.fludb.org/brc/svExperimentDetails.spg?expAccession=IRD_SV_SHAE002-R&decorator=influenza&context=1406753496537
SHAE002_dORF6_36h_1_array	SHAE002-R	SHAE002_dORF6_36h_1_array	Isolation of Total RNA and Quality Control	Labeling and Quantification of Total RNA for Agilent Microarray	Agilent Microarray Hybridization and Scanning	agilent522	GSM1163333_US93503719_251485066796_S01_GE1_107_Sep09_1_4.txt.gz	GEO	GSM1163333	http://www.ncbi.nlm.nih.gov/geo/query/acc.cgi?acc=GSM1163333	Agilent Microarray Processing and Expression Analysis	10_SHAE002_Array_DE_Result_Matrix_08-12-13_SV_(SHAE002_R_DE_RM--NA)	IRD	IRD_SV_SHAE002-R	http://www.fludb.org/brc/svExperimentDetails.spg?expAccession=IRD_SV_SHAE002-R&decorator=influenza&context=1406753496537
SHAE002_dORF6_36h_2_array	SHAE002-R	SHAE002_dORF6_36h_2_array	Isolation of Total RNA and Quality Control	Labeling and Quantification of Total RNA for Agilent Microarray	Agilent Microarray Hybridization and Scanning	agilent523	GSM1163334_US93503719_251485066938_S01_GE1_107_Sep09_1_4.txt.gz	GEO	GSM1163334	http://www.ncbi.nlm.nih.gov/geo/query/acc.cgi?acc=GSM1163334	Agilent Microarray Processing and Expression Analysis	10_SHAE002_Array_DE_Result_Matrix_08-12-13_SV_(SHAE002_R_DE_RM--NA)	IRD	IRD_SV_SHAE002-R	http://www.fludb.org/brc/svExperimentDetails.spg?expAccession=IRD_SV_SHAE002-R&decorator=influenza&context=1406753496537
SHAE002_dORF6_36h_3_array	SHAE002-R	SHAE002_dORF6_36h_3_array	Isolation of Total RNA and Quality Control	Labeling and Quantification of Total RNA for Agilent Microarray	Agilent Microarray Hybridization and Scanning	agilent524	GSM1163335_US93503719_251485066929_S01_GE1_107_Sep09_1_1.txt.gz	GEO	GSM1163335	http://www.ncbi.nlm.nih.gov/geo/query/acc.cgi?acc=GSM1163335	Agilent Microarray Processing and Expression Analysis	10_SHAE002_Array_DE_Result_Matrix_08-12-13_SV_(SHAE002_R_DE_RM--NA)	IRD	IRD_SV_SHAE002-R	http://www.fludb.org/brc/svExperimentDetails.spg?expAccession=IRD_SV_SHAE002-R&decorator=influenza&context=1406753496537
SHAE002_dORF6_36h_4_array	SHAE002-R	SHAE002_dORF6_36h_4_array	Isolation of Total RNA and Quality Control	Labeling and Quantification of Total RNA for Agilent Microarray	Agilent Microarray Hybridization and Scanning	agilent525	GSM1163336_US93503719_251485066964_S01_GE1_107_Sep09_1_4.txt.gz	GEO	GSM1163336	http://www.ncbi.nlm.nih.gov/geo/query/acc.cgi?acc=GSM1163336	Agilent Microarray Processing and Expression Analysis	10_SHAE002_Array_DE_Result_Matrix_08-12-13_SV_(SHAE002_R_DE_RM--NA)	IRD	IRD_SV_SHAE002-R	http://www.fludb.org/brc/svExperimentDetails.spg?expAccession=IRD_SV_SHAE002-R&decorator=influenza&context=1406753496537
SHAE002_dORF6_48h_1_array	SHAE002-R	SHAE002_dORF6_48h_1_array	Isolation of Total RNA and Quality Control	Labeling and Quantification of Total RNA for Agilent Microarray	Agilent Microarray Hybridization and Scanning	agilent526	GSM1163337_US93503719_251485066927_S01_GE1_107_Sep09_1_1.txt.gz	GEO	GSM1163337	http://www.ncbi.nlm.nih.gov/geo/query/acc.cgi?acc=GSM1163337	Agilent Microarray Processing and Expression Analysis	10_SHAE002_Array_DE_Result_Matrix_08-12-13_SV_(SHAE002_R_DE_RM--NA)	IRD	IRD_SV_SHAE002-R	http://www.fludb.org/brc/svExperimentDetails.spg?expAccession=IRD_SV_SHAE002-R&decorator=influenza&context=1406753496537
SHAE002_dORF6_48h_2_array	SHAE002-R	SHAE002_dORF6_48h_2_array	Isolation of Total RNA and Quality Control	Labeling and Quantification of Total RNA for Agilent Microarray	Agilent Microarray Hybridization and Scanning	agilent527	GSM1163338_US93503719_251485066873_S01_GE1_107_Sep09_1_2.txt.gz	GEO	GSM1163338	http://www.ncbi.nlm.nih.gov/geo/query/acc.cgi?acc=GSM1163338	Agilent Microarray Processing and Expression Analysis	10_SHAE002_Array_DE_Result_Matrix_08-12-13_SV_(SHAE002_R_DE_RM--NA)	IRD	IRD_SV_SHAE002-R	http://www.fludb.org/brc/svExperimentDetails.spg?expAccession=IRD_SV_SHAE002-R&decorator=influenza&context=1406753496537
SHAE002_dORF6_48h_3_array	SHAE002-R	SHAE002_dORF6_48h_3_array	Isolation of Total RNA and Quality Control	Labeling and Quantification of Total RNA for Agilent Microarray	Agilent Microarray Hybridization and Scanning	agilent528	GSM1163339_US93503719_251485066985_S01_GE1_107_Sep09_1_4.txt.gz	GEO	GSM1163339	http://www.ncbi.nlm.nih.gov/geo/query/acc.cgi?acc=GSM1163339	Agilent Microarray Processing and Expression Analysis	10_SHAE002_Array_DE_Result_Matrix_08-12-13_SV_(SHAE002_R_DE_RM--NA)	IRD	IRD_SV_SHAE002-R	http://www.fludb.org/brc/svExperimentDetails.spg?expAccession=IRD_SV_SHAE002-R&decorator=influenza&context=1406753496537
SHAE002_dORF6_48h_4_array	SHAE002-R	SHAE002_dORF6_48h_4_array	Isolation of Total RNA and Quality Control	Labeling and Quantification of Total RNA for Agilent Microarray	Agilent Microarray Hybridization and Scanning	agilent529	GSM1163340_US93503719_251485066942_S01_GE1_107_Sep09_1_3.txt.gz	GEO	GSM1163340	http://www.ncbi.nlm.nih.gov/geo/query/acc.cgi?acc=GSM1163340	Agilent Microarray Processing and Expression Analysis	10_SHAE002_Array_DE_Result_Matrix_08-12-13_SV_(SHAE002_R_DE_RM--NA)	IRD	IRD_SV_SHAE002-R	http://www.fludb.org/brc/svExperimentDetails.spg?expAccession=IRD_SV_SHAE002-R&decorator=influenza&context=1406753496537
SHAE002_dORF6_60h_1_array	SHAE002-R	SHAE002_dORF6_60h_1_array	Isolation of Total RNA and Quality Control	Labeling and Quantification of Total RNA for Agilent Microarray	Agilent Microarray Hybridization and Scanning	agilent530	GSM1163341_US93503719_251485066932_S01_GE1_107_Sep09_1_3.txt.gz	GEO	GSM1163341	http://www.ncbi.nlm.nih.gov/geo/query/acc.cgi?acc=GSM1163341	Agilent Microarray Processing and Expression Analysis	10_SHAE002_Array_DE_Result_Matrix_08-12-13_SV_(SHAE002_R_DE_RM--NA)	IRD	IRD_SV_SHAE002-R	http://www.fludb.org/brc/svExperimentDetails.spg?expAccession=IRD_SV_SHAE002-R&decorator=influenza&context=1406753496537
SHAE002_dORF6_60h_2_array	SHAE002-R	SHAE002_dORF6_60h_2_array	Isolation of Total RNA and Quality Control	Labeling and Quantification of Total RNA for Agilent Microarray	Agilent Microarray Hybridization and Scanning	agilent531	GSM1163342_US93503719_251485066928_S01_GE1_107_Sep09_1_4.txt.gz	GEO	GSM1163342	http://www.ncbi.nlm.nih.gov/geo/query/acc.cgi?acc=GSM1163342	Agilent Microarray Processing and Expression Analysis	10_SHAE002_Array_DE_Result_Matrix_08-12-13_SV_(SHAE002_R_DE_RM--NA)	IRD	IRD_SV_SHAE002-R	http://www.fludb.org/brc/svExperimentDetails.spg?expAccession=IRD_SV_SHAE002-R&decorator=influenza&context=1406753496537
SHAE002_dORF6_60h_3_array	SHAE002-R	SHAE002_dORF6_60h_3_array	Isolation of Total RNA and Quality Control	Labeling and Quantification of Total RNA for Agilent Microarray	Agilent Microarray Hybridization and Scanning	agilent532	GSM1163343_US93503719_251485066941_S01_GE1_107_Sep09_1_4.txt.gz	GEO	GSM1163343	http://www.ncbi.nlm.nih.gov/geo/query/acc.cgi?acc=GSM1163343	Agilent Microarray Processing and Expression Analysis	10_SHAE002_Array_DE_Result_Matrix_08-12-13_SV_(SHAE002_R_DE_RM--NA)	IRD	IRD_SV_SHAE002-R	http://www.fludb.org/brc/svExperimentDetails.spg?expAccession=IRD_SV_SHAE002-R&decorator=influenza&context=1406753496537
SHAE002_dORF6_60h_4_array	SHAE002-R	SHAE002_dORF6_60h_4_array	Isolation of Total RNA and Quality Control	Labeling and Quantification of Total RNA for Agilent Microarray	Agilent Microarray Hybridization and Scanning	agilent533	GSM1163344_US93503719_251485066865_S01_GE1_107_Sep09_1_1.txt.gz	GEO	GSM1163344	http://www.ncbi.nlm.nih.gov/geo/query/acc.cgi?acc=GSM1163344	Agilent Microarray Processing and Expression Analysis	10_SHAE002_Array_DE_Result_Matrix_08-12-13_SV_(SHAE002_R_DE_RM--NA)	IRD	IRD_SV_SHAE002-R	http://www.fludb.org/brc/svExperimentDetails.spg?expAccession=IRD_SV_SHAE002-R&decorator=influenza&context=1406753496537
SHAE002_dORF6_72h_1_array	SHAE002-R	SHAE002_dORF6_72h_1_array	Isolation of Total RNA and Quality Control	Labeling and Quantification of Total RNA for Agilent Microarray	Agilent Microarray Hybridization and Scanning	agilent534	GSM1163345_US93503719_251485066927_S01_GE1_107_Sep09_1_4.txt.gz	GEO	GSM1163345	http://www.ncbi.nlm.nih.gov/geo/query/acc.cgi?acc=GSM1163345	Agilent Microarray Processing and Expression Analysis	10_SHAE002_Array_DE_Result_Matrix_08-12-13_SV_(SHAE002_R_DE_RM--NA)	IRD	IRD_SV_SHAE002-R	http://www.fludb.org/brc/svExperimentDetails.spg?expAccession=IRD_SV_SHAE002-R&decorator=influenza&context=1406753496537
SHAE002_dORF6_72h_2_array	SHAE002-R	SHAE002_dORF6_72h_2_array	Isolation of Total RNA and Quality Control	Labeling and Quantification of Total RNA for Agilent Microarray	Agilent Microarray Hybridization and Scanning	agilent535	GSM1163346_US93503719_251485066867_S01_GE1_107_Sep09_1_1.txt.gz	GEO	GSM1163346	http://www.ncbi.nlm.nih.gov/geo/query/acc.cgi?acc=GSM1163346	Agilent Microarray Processing and Expression Analysis	10_SHAE002_Array_DE_Result_Matrix_08-12-13_SV_(SHAE002_R_DE_RM--NA)	IRD	IRD_SV_SHAE002-R	http://www.fludb.org/brc/svExperimentDetails.spg?expAccession=IRD_SV_SHAE002-R&decorator=influenza&context=1406753496537
SHAE002_dORF6_72h_3_array	SHAE002-R	SHAE002_dORF6_72h_3_array	Isolation of Total RNA and Quality Control	Labeling and Quantification of Total RNA for Agilent Microarray	Agilent Microarray Hybridization and Scanning	agilent536	GSM1163347_US93503719_251485066945_S01_GE1_107_Sep09_1_3.txt.gz	GEO	GSM1163347	http://www.ncbi.nlm.nih.gov/geo/query/acc.cgi?acc=GSM1163347	Agilent Microarray Processing and Expression Analysis	10_SHAE002_Array_DE_Result_Matrix_08-12-13_SV_(SHAE002_R_DE_RM--NA)	IRD	IRD_SV_SHAE002-R	http://www.fludb.org/brc/svExperimentDetails.spg?expAccession=IRD_SV_SHAE002-R&decorator=influenza&context=1406753496537
SHAE002_dORF6_72h_4_array	SHAE002-R	SHAE002_dORF6_72h_4_array	Isolation of Total RNA and Quality Control	Labeling and Quantification of Total RNA for Agilent Microarray	Agilent Microarray Hybridization and Scanning	agilent537	GSM1163348_US93503719_251485066932_S01_GE1_107_Sep09_1_4.txt.gz	GEO	GSM1163348	http://www.ncbi.nlm.nih.gov/geo/query/acc.cgi?acc=GSM1163348	Agilent Microarray Processing and Expression Analysis	10_SHAE002_Array_DE_Result_Matrix_08-12-13_SV_(SHAE002_R_DE_RM--NA)	IRD	IRD_SV_SHAE002-R	http://www.fludb.org/brc/svExperimentDetails.spg?expAccession=IRD_SV_SHAE002-R&decorator=influenza&context=1406753496537
SHAE002_dORF6_84h_1_array	SHAE002-R	SHAE002_dORF6_84h_1_array	Isolation of Total RNA and Quality Control	Labeling and Quantification of Total RNA for Agilent Microarray	Agilent Microarray Hybridization and Scanning	agilent538	GSM1163349_US93503719_251485066963_S01_GE1_107_Sep09_1_3.txt.gz	GEO	GSM1163349	http://www.ncbi.nlm.nih.gov/geo/query/acc.cgi?acc=GSM1163349	Agilent Microarray Processing and Expression Analysis	10_SHAE002_Array_DE_Result_Matrix_08-12-13_SV_(SHAE002_R_DE_RM--NA)	IRD	IRD_SV_SHAE002-R	http://www.fludb.org/brc/svExperimentDetails.spg?expAccession=IRD_SV_SHAE002-R&decorator=influenza&context=1406753496537
SHAE002_dORF6_84h_2_array	SHAE002-R	SHAE002_dORF6_84h_2_array	Isolation of Total RNA and Quality Control	Labeling and Quantification of Total RNA for Agilent Microarray	Agilent Microarray Hybridization and Scanning	agilent539	GSM1163350_US93503719_251485066936_S01_GE1_107_Sep09_1_3.txt.gz	GEO	GSM1163350	http://www.ncbi.nlm.nih.gov/geo/query/acc.cgi?acc=GSM1163350	Agilent Microarray Processing and Expression Analysis	10_SHAE002_Array_DE_Result_Matrix_08-12-13_SV_(SHAE002_R_DE_RM--NA)	IRD	IRD_SV_SHAE002-R	http://www.fludb.org/brc/svExperimentDetails.spg?expAccession=IRD_SV_SHAE002-R&decorator=influenza&context=1406753496537
SHAE002_dORF6_84h_3_array	SHAE002-R	SHAE002_dORF6_84h_3_array	Isolation of Total RNA and Quality Control	Labeling and Quantification of Total RNA for Agilent Microarray	Agilent Microarray Hybridization and Scanning	agilent540	GSM1163351_US93503719_251485066968_S01_GE1_107_Sep09_1_3.txt.gz	GEO	GSM1163351	http://www.ncbi.nlm.nih.gov/geo/query/acc.cgi?acc=GSM1163351	Agilent Microarray Processing and Expression Analysis	10_SHAE002_Array_DE_Result_Matrix_08-12-13_SV_(SHAE002_R_DE_RM--NA)	IRD	IRD_SV_SHAE002-R	http://www.fludb.org/brc/svExperimentDetails.spg?expAccession=IRD_SV_SHAE002-R&decorator=influenza&context=1406753496537
SHAE002_dORF6_84h_4_array	SHAE002-R	SHAE002_dORF6_84h_4_array	Isolation of Total RNA and Quality Control	Labeling and Quantification of Total RNA for Agilent Microarray	Agilent Microarray Hybridization and Scanning	agilent541	GSM1163352_US93503719_251485066824_S01_GE1_107_Sep09_1_3.txt.gz	GEO	GSM1163352	http://www.ncbi.nlm.nih.gov/geo/query/acc.cgi?acc=GSM1163352	Agilent Microarray Processing and Expression Analysis	10_SHAE002_Array_DE_Result_Matrix_08-12-13_SV_(SHAE002_R_DE_RM--NA)	IRD	IRD_SV_SHAE002-R	http://www.fludb.org/brc/svExperimentDetails.spg?expAccession=IRD_SV_SHAE002-R&decorator=influenza&context=1406753496537
SHAE002_dORF6_96h_1_array	SHAE002-R	SHAE002_dORF6_96h_1_array	Isolation of Total RNA and Quality Control	Labeling and Quantification of Total RNA for Agilent Microarray	Agilent Microarray Hybridization and Scanning	agilent542	GSM1163353_US93503719_251485066953_S01_GE1_107_Sep09_1_2.txt.gz	GEO	GSM1163353	http://www.ncbi.nlm.nih.gov/geo/query/acc.cgi?acc=GSM1163353	Agilent Microarray Processing and Expression Analysis	10_SHAE002_Array_DE_Result_Matrix_08-12-13_SV_(SHAE002_R_DE_RM--NA)	IRD	IRD_SV_SHAE002-R	http://www.fludb.org/brc/svExperimentDetails.spg?expAccession=IRD_SV_SHAE002-R&decorator=influenza&context=1406753496537
SHAE002_dORF6_96h_2_array	SHAE002-R	SHAE002_dORF6_96h_2_array	Isolation of Total RNA and Quality Control	Labeling and Quantification of Total RNA for Agilent Microarray	Agilent Microarray Hybridization and Scanning	agilent543	GSM1163354_US93503719_251485066946_S01_GE1_107_Sep09_1_3.txt.gz	GEO	GSM1163354	http://www.ncbi.nlm.nih.gov/geo/query/acc.cgi?acc=GSM1163354	Agilent Microarray Processing and Expression Analysis	10_SHAE002_Array_DE_Result_Matrix_08-12-13_SV_(SHAE002_R_DE_RM--NA)	IRD	IRD_SV_SHAE002-R	http://www.fludb.org/brc/svExperimentDetails.spg?expAccession=IRD_SV_SHAE002-R&decorator=influenza&context=1406753496537
SHAE002_dORF6_96h_3_array	SHAE002-R	SHAE002_dORF6_96h_3_array	Isolation of Total RNA and Quality Control	Labeling and Quantification of Total RNA for Agilent Microarray	Agilent Microarray Hybridization and Scanning	agilent544	GSM1163355_US93503719_251485066928_S01_GE1_107_Sep09_1_3.txt.gz	GEO	GSM1163355	http://www.ncbi.nlm.nih.gov/geo/query/acc.cgi?acc=GSM1163355	Agilent Microarray Processing and Expression Analysis	10_SHAE002_Array_DE_Result_Matrix_08-12-13_SV_(SHAE002_R_DE_RM--NA)	IRD	IRD_SV_SHAE002-R	http://www.fludb.org/brc/svExperimentDetails.spg?expAccession=IRD_SV_SHAE002-R&decorator=influenza&context=1406753496537
SHAE002_dORF6_96h_4_array	SHAE002-R	SHAE002_dORF6_96h_4_array	Isolation of Total RNA and Quality Control	Labeling and Quantification of Total RNA for Agilent Microarray	Agilent Microarray Hybridization and Scanning	agilent545	GSM1163356_US93503719_251485066967_S01_GE1_107_Sep09_1_1.txt.gz	GEO	GSM1163356	http://www.ncbi.nlm.nih.gov/geo/query/acc.cgi?acc=GSM1163356	Agilent Microarray Processing and Expression Analysis	10_SHAE002_Array_DE_Result_Matrix_08-12-13_SV_(SHAE002_R_DE_RM--NA)	IRD	IRD_SV_SHAE002-R	http://www.fludb.org/brc/svExperimentDetails.spg?expAccession=IRD_SV_SHAE002-R&decorator=influenza&context=1406753496537
SHAE002_H1N1_0h_1_array	SHAE002-R	SHAE002_H1N1_0h_1_array	Isolation of Total RNA and Quality Control	Labeling and Quantification of Total RNA for Agilent Microarray	Agilent Microarray Hybridization and Scanning	agilent546	GSM1163266_US93503719_251485066930_S01_GE1_107_Sep09_1_2.txt.gz	GEO	GSM1163266	http://www.ncbi.nlm.nih.gov/geo/query/acc.cgi?acc=GSM1163266	Agilent Microarray Processing and Expression Analysis	10_SHAE002_Array_DE_Result_Matrix_08-12-13_SV_(SHAE002_R_DE_RM--NA)	IRD	IRD_SV_SHAE002-R	http://www.fludb.org/brc/svExperimentDetails.spg?expAccession=IRD_SV_SHAE002-R&decorator=influenza&context=1406753496537
SHAE002_H1N1_0h_2_array	SHAE002-R	SHAE002_H1N1_0h_2_array	Isolation of Total RNA and Quality Control	Labeling and Quantification of Total RNA for Agilent Microarray	Agilent Microarray Hybridization and Scanning	agilent547	GSM1163267_US93503719_251485066873_S01_GE1_107_Sep09_1_1.txt.gz	GEO	GSM1163267	http://www.ncbi.nlm.nih.gov/geo/query/acc.cgi?acc=GSM1163267	Agilent Microarray Processing and Expression Analysis	10_SHAE002_Array_DE_Result_Matrix_08-12-13_SV_(SHAE002_R_DE_RM--NA)	IRD	IRD_SV_SHAE002-R	http://www.fludb.org/brc/svExperimentDetails.spg?expAccession=IRD_SV_SHAE002-R&decorator=influenza&context=1406753496537
SHAE002_H1N1_0h_3_array	SHAE002-R	SHAE002_H1N1_0h_3_array	Isolation of Total RNA and Quality Control	Labeling and Quantification of Total RNA for Agilent Microarray	Agilent Microarray Hybridization and Scanning	agilent548	GSM1163268_US93503719_251485066931_S01_GE1_107_Sep09_1_1.txt.gz	GEO	GSM1163268	http://www.ncbi.nlm.nih.gov/geo/query/acc.cgi?acc=GSM1163268	Agilent Microarray Processing and Expression Analysis	10_SHAE002_Array_DE_Result_Matrix_08-12-13_SV_(SHAE002_R_DE_RM--NA)	IRD	IRD_SV_SHAE002-R	http://www.fludb.org/brc/svExperimentDetails.spg?expAccession=IRD_SV_SHAE002-R&decorator=influenza&context=1406753496537
SHAE002_H1N1_12h_1_array	SHAE002-R	SHAE002_H1N1_12h_1_array	Isolation of Total RNA and Quality Control	Labeling and Quantification of Total RNA for Agilent Microarray	Agilent Microarray Hybridization and Scanning	agilent549	GSM1163269_US93503719_251485066940_S01_GE1_107_Sep09_1_2.txt.gz	GEO	GSM1163269	http://www.ncbi.nlm.nih.gov/geo/query/acc.cgi?acc=GSM1163269	Agilent Microarray Processing and Expression Analysis	10_SHAE002_Array_DE_Result_Matrix_08-12-13_SV_(SHAE002_R_DE_RM--NA)	IRD	IRD_SV_SHAE002-R	http://www.fludb.org/brc/svExperimentDetails.spg?expAccession=IRD_SV_SHAE002-R&decorator=influenza&context=1406753496537
SHAE002_H1N1_12h_2_array	SHAE002-R	SHAE002_H1N1_12h_2_array	Isolation of Total RNA and Quality Control	Labeling and Quantification of Total RNA for Agilent Microarray	Agilent Microarray Hybridization and Scanning	agilent550	GSM1163270_US93503719_251485066823_S01_GE1_107_Sep09_1_1.txt.gz	GEO	GSM1163270	http://www.ncbi.nlm.nih.gov/geo/query/acc.cgi?acc=GSM1163270	Agilent Microarray Processing and Expression Analysis	10_SHAE002_Array_DE_Result_Matrix_08-12-13_SV_(SHAE002_R_DE_RM--NA)	IRD	IRD_SV_SHAE002-R	http://www.fludb.org/brc/svExperimentDetails.spg?expAccession=IRD_SV_SHAE002-R&decorator=influenza&context=1406753496537
SHAE002_H1N1_12h_3_array	SHAE002-R	SHAE002_H1N1_12h_3_array	Isolation of Total RNA and Quality Control	Labeling and Quantification of Total RNA for Agilent Microarray	Agilent Microarray Hybridization and Scanning	agilent551	GSM1163271_US93503719_251485066946_S01_GE1_107_Sep09_1_1.txt.gz	GEO	GSM1163271	http://www.ncbi.nlm.nih.gov/geo/query/acc.cgi?acc=GSM1163271	Agilent Microarray Processing and Expression Analysis	10_SHAE002_Array_DE_Result_Matrix_08-12-13_SV_(SHAE002_R_DE_RM--NA)	IRD	IRD_SV_SHAE002-R	http://www.fludb.org/brc/svExperimentDetails.spg?expAccession=IRD_SV_SHAE002-R&decorator=influenza&context=1406753496537
SHAE002_H1N1_18h_1_array	SHAE002-R	SHAE002_H1N1_18h_1_array	Isolation of Total RNA and Quality Control	Labeling and Quantification of Total RNA for Agilent Microarray	Agilent Microarray Hybridization and Scanning	agilent552	GSM1163272_US93503719_251485066938_S01_GE1_107_Sep09_1_3.txt.gz	GEO	GSM1163272	http://www.ncbi.nlm.nih.gov/geo/query/acc.cgi?acc=GSM1163272	Agilent Microarray Processing and Expression Analysis	10_SHAE002_Array_DE_Result_Matrix_08-12-13_SV_(SHAE002_R_DE_RM--NA)	IRD	IRD_SV_SHAE002-R	http://www.fludb.org/brc/svExperimentDetails.spg?expAccession=IRD_SV_SHAE002-R&decorator=influenza&context=1406753496537
SHAE002_H1N1_18h_2_array	SHAE002-R	SHAE002_H1N1_18h_2_array	Isolation of Total RNA and Quality Control	Labeling and Quantification of Total RNA for Agilent Microarray	Agilent Microarray Hybridization and Scanning	agilent553	GSM1163273_US93503719_251485066872_S01_GE1_107_Sep09_1_3.txt.gz	GEO	GSM1163273	http://www.ncbi.nlm.nih.gov/geo/query/acc.cgi?acc=GSM1163273	Agilent Microarray Processing and Expression Analysis	10_SHAE002_Array_DE_Result_Matrix_08-12-13_SV_(SHAE002_R_DE_RM--NA)	IRD	IRD_SV_SHAE002-R	http://www.fludb.org/brc/svExperimentDetails.spg?expAccession=IRD_SV_SHAE002-R&decorator=influenza&context=1406753496537
SHAE002_H1N1_18h_3_array	SHAE002-R	SHAE002_H1N1_18h_3_array	Isolation of Total RNA and Quality Control	Labeling and Quantification of Total RNA for Agilent Microarray	Agilent Microarray Hybridization and Scanning	agilent554	GSM1163395_US93503719_251485066968_S01_GE1_107_Sep09_1_2.txt.gz	GEO	GSM1163395	http://www.ncbi.nlm.nih.gov/geo/query/acc.cgi?acc=GSM1163395	Agilent Microarray Processing and Expression Analysis	10_SHAE002_Array_DE_Result_Matrix_08-12-13_SV_(SHAE002_R_DE_RM--NA)	IRD	IRD_SV_SHAE002-R	http://www.fludb.org/brc/svExperimentDetails.spg?expAccession=IRD_SV_SHAE002-R&decorator=influenza&context=1406753496537
SHAE002_H1N1_24h_1_array	SHAE002-R	SHAE002_H1N1_24h_1_array	Isolation of Total RNA and Quality Control	Labeling and Quantification of Total RNA for Agilent Microarray	Agilent Microarray Hybridization and Scanning	agilent555	GSM1163274_US93503719_251485066934_S01_GE1_107_Sep09_1_3.txt.gz	GEO	GSM1163274	http://www.ncbi.nlm.nih.gov/geo/query/acc.cgi?acc=GSM1163274	Agilent Microarray Processing and Expression Analysis	10_SHAE002_Array_DE_Result_Matrix_08-12-13_SV_(SHAE002_R_DE_RM--NA)	IRD	IRD_SV_SHAE002-R	http://www.fludb.org/brc/svExperimentDetails.spg?expAccession=IRD_SV_SHAE002-R&decorator=influenza&context=1406753496537
SHAE002_H1N1_24h_2_array	SHAE002-R	SHAE002_H1N1_24h_2_array	Isolation of Total RNA and Quality Control	Labeling and Quantification of Total RNA for Agilent Microarray	Agilent Microarray Hybridization and Scanning	agilent556	GSM1163275_US93503719_251485066985_S01_GE1_107_Sep09_1_2.txt.gz	GEO	GSM1163275	http://www.ncbi.nlm.nih.gov/geo/query/acc.cgi?acc=GSM1163275	Agilent Microarray Processing and Expression Analysis	10_SHAE002_Array_DE_Result_Matrix_08-12-13_SV_(SHAE002_R_DE_RM--NA)	IRD	IRD_SV_SHAE002-R	http://www.fludb.org/brc/svExperimentDetails.spg?expAccession=IRD_SV_SHAE002-R&decorator=influenza&context=1406753496537
SHAE002_H1N1_24h_3_array	SHAE002-R	SHAE002_H1N1_24h_3_array	Isolation of Total RNA and Quality Control	Labeling and Quantification of Total RNA for Agilent Microarray	Agilent Microarray Hybridization and Scanning	agilent557	GSM1163276_US93503719_251485066945_S01_GE1_107_Sep09_1_4.txt.gz	GEO	GSM1163276	http://www.ncbi.nlm.nih.gov/geo/query/acc.cgi?acc=GSM1163276	Agilent Microarray Processing and Expression Analysis	10_SHAE002_Array_DE_Result_Matrix_08-12-13_SV_(SHAE002_R_DE_RM--NA)	IRD	IRD_SV_SHAE002-R	http://www.fludb.org/brc/svExperimentDetails.spg?expAccession=IRD_SV_SHAE002-R&decorator=influenza&context=1406753496537
SHAE002_H1N1_36h_1_array	SHAE002-R	SHAE002_H1N1_36h_1_array	Isolation of Total RNA and Quality Control	Labeling and Quantification of Total RNA for Agilent Microarray	Agilent Microarray Hybridization and Scanning	agilent558	GSM1163277_US93503719_251485066954_S01_GE1_107_Sep09_1_1.txt.gz	GEO	GSM1163277	http://www.ncbi.nlm.nih.gov/geo/query/acc.cgi?acc=GSM1163277	Agilent Microarray Processing and Expression Analysis	10_SHAE002_Array_DE_Result_Matrix_08-12-13_SV_(SHAE002_R_DE_RM--NA)	IRD	IRD_SV_SHAE002-R	http://www.fludb.org/brc/svExperimentDetails.spg?expAccession=IRD_SV_SHAE002-R&decorator=influenza&context=1406753496537
SHAE002_H1N1_36h_2_array	SHAE002-R	SHAE002_H1N1_36h_2_array	Isolation of Total RNA and Quality Control	Labeling and Quantification of Total RNA for Agilent Microarray	Agilent Microarray Hybridization and Scanning	agilent559	GSM1163278_US93503719_251485066930_S01_GE1_107_Sep09_1_3.txt.gz	GEO	GSM1163278	http://www.ncbi.nlm.nih.gov/geo/query/acc.cgi?acc=GSM1163278	Agilent Microarray Processing and Expression Analysis	10_SHAE002_Array_DE_Result_Matrix_08-12-13_SV_(SHAE002_R_DE_RM--NA)	IRD	IRD_SV_SHAE002-R	http://www.fludb.org/brc/svExperimentDetails.spg?expAccession=IRD_SV_SHAE002-R&decorator=influenza&context=1406753496537
SHAE002_H1N1_36h_3_array	SHAE002-R	SHAE002_H1N1_36h_3_array	Isolation of Total RNA and Quality Control	Labeling and Quantification of Total RNA for Agilent Microarray	Agilent Microarray Hybridization and Scanning	agilent560	GSM1163394_US93503719_251485066967_S01_GE1_107_Sep09_1_2.txt.gz	GEO	GSM1163394	http://www.ncbi.nlm.nih.gov/geo/query/acc.cgi?acc=GSM1163394	Agilent Microarray Processing and Expression Analysis	10_SHAE002_Array_DE_Result_Matrix_08-12-13_SV_(SHAE002_R_DE_RM--NA)	IRD	IRD_SV_SHAE002-R	http://www.fludb.org/brc/svExperimentDetails.spg?expAccession=IRD_SV_SHAE002-R&decorator=influenza&context=1406753496537
SHAE002_H1N1_48h_1_array	SHAE002-R	SHAE002_H1N1_48h_1_array	Isolation of Total RNA and Quality Control	Labeling and Quantification of Total RNA for Agilent Microarray	Agilent Microarray Hybridization and Scanning	agilent561	GSM1163279_US93503719_251485066968_S01_GE1_107_Sep09_1_1.txt.gz	GEO	GSM1163279	http://www.ncbi.nlm.nih.gov/geo/query/acc.cgi?acc=GSM1163279	Agilent Microarray Processing and Expression Analysis	10_SHAE002_Array_DE_Result_Matrix_08-12-13_SV_(SHAE002_R_DE_RM--NA)	IRD	IRD_SV_SHAE002-R	http://www.fludb.org/brc/svExperimentDetails.spg?expAccession=IRD_SV_SHAE002-R&decorator=influenza&context=1406753496537
SHAE002_H1N1_48h_2_array	SHAE002-R	SHAE002_H1N1_48h_2_array	Isolation of Total RNA and Quality Control	Labeling and Quantification of Total RNA for Agilent Microarray	Agilent Microarray Hybridization and Scanning	agilent562	GSM1163280_US93503719_251485066933_S01_GE1_107_Sep09_1_2.txt.gz	GEO	GSM1163280	http://www.ncbi.nlm.nih.gov/geo/query/acc.cgi?acc=GSM1163280	Agilent Microarray Processing and Expression Analysis	10_SHAE002_Array_DE_Result_Matrix_08-12-13_SV_(SHAE002_R_DE_RM--NA)	IRD	IRD_SV_SHAE002-R	http://www.fludb.org/brc/svExperimentDetails.spg?expAccession=IRD_SV_SHAE002-R&decorator=influenza&context=1406753496537
SHAE002_H1N1_48h_3_array	SHAE002-R	SHAE002_H1N1_48h_3_array	Isolation of Total RNA and Quality Control	Labeling and Quantification of Total RNA for Agilent Microarray	Agilent Microarray Hybridization and Scanning	agilent563	GSM1163281_US93503719_251485066796_S01_GE1_107_Sep09_1_2.txt.gz	GEO	GSM1163281	http://www.ncbi.nlm.nih.gov/geo/query/acc.cgi?acc=GSM1163281	Agilent Microarray Processing and Expression Analysis	10_SHAE002_Array_DE_Result_Matrix_08-12-13_SV_(SHAE002_R_DE_RM--NA)	IRD	IRD_SV_SHAE002-R	http://www.fludb.org/brc/svExperimentDetails.spg?expAccession=IRD_SV_SHAE002-R&decorator=influenza&context=1406753496537
SHAE002_H1N1_48h_4_array	SHAE002-R	SHAE002_H1N1_48h_4_array	Isolation of Total RNA and Quality Control	Labeling and Quantification of Total RNA for Agilent Microarray	Agilent Microarray Hybridization and Scanning	agilent564	GSM1163282_US93503719_251485066943_S01_GE1_107_Sep09_1_3.txt.gz	GEO	GSM1163282	http://www.ncbi.nlm.nih.gov/geo/query/acc.cgi?acc=GSM1163282	Agilent Microarray Processing and Expression Analysis	10_SHAE002_Array_DE_Result_Matrix_08-12-13_SV_(SHAE002_R_DE_RM--NA)	IRD	IRD_SV_SHAE002-R	http://www.fludb.org/brc/svExperimentDetails.spg?expAccession=IRD_SV_SHAE002-R&decorator=influenza&context=1406753496537
SHAE002_H1N1_6h_1_array	SHAE002-R	SHAE002_H1N1_6h_1_array	Isolation of Total RNA and Quality Control	Labeling and Quantification of Total RNA for Agilent Microarray	Agilent Microarray Hybridization and Scanning	agilent565	GSM1163283_US93503719_251485066941_S01_GE1_107_Sep09_1_2.txt.gz	GEO	GSM1163283	http://www.ncbi.nlm.nih.gov/geo/query/acc.cgi?acc=GSM1163283	Agilent Microarray Processing and Expression Analysis	10_SHAE002_Array_DE_Result_Matrix_08-12-13_SV_(SHAE002_R_DE_RM--NA)	IRD	IRD_SV_SHAE002-R	http://www.fludb.org/brc/svExperimentDetails.spg?expAccession=IRD_SV_SHAE002-R&decorator=influenza&context=1406753496537
SHAE002_H1N1_6h_2_array	SHAE002-R	SHAE002_H1N1_6h_2_array	Isolation of Total RNA and Quality Control	Labeling and Quantification of Total RNA for Agilent Microarray	Agilent Microarray Hybridization and Scanning	agilent566	GSM1163284_US93503719_251485066827_S01_GE1_107_Sep09_1_1.txt.gz	GEO	GSM1163284	http://www.ncbi.nlm.nih.gov/geo/query/acc.cgi?acc=GSM1163284	Agilent Microarray Processing and Expression Analysis	10_SHAE002_Array_DE_Result_Matrix_08-12-13_SV_(SHAE002_R_DE_RM--NA)	IRD	IRD_SV_SHAE002-R	http://www.fludb.org/brc/svExperimentDetails.spg?expAccession=IRD_SV_SHAE002-R&decorator=influenza&context=1406753496537
SHAE002_H1N1_6h_3_array	SHAE002-R	SHAE002_H1N1_6h_3_array	Isolation of Total RNA and Quality Control	Labeling and Quantification of Total RNA for Agilent Microarray	Agilent Microarray Hybridization and Scanning	agilent567	GSM1163285_US93503719_251485066964_S01_GE1_107_Sep09_1_1.txt.gz	GEO	GSM1163285	http://www.ncbi.nlm.nih.gov/geo/query/acc.cgi?acc=GSM1163285	Agilent Microarray Processing and Expression Analysis	10_SHAE002_Array_DE_Result_Matrix_08-12-13_SV_(SHAE002_R_DE_RM--NA)	IRD	IRD_SV_SHAE002-R	http://www.fludb.org/brc/svExperimentDetails.spg?expAccession=IRD_SV_SHAE002-R&decorator=influenza&context=1406753496537
SHAE002_Mock_0h_1_array	SHAE002-R	SHAE002_Mock_0h_1_array	Isolation of Total RNA and Quality Control	Labeling and Quantification of Total RNA for Agilent Microarray	Agilent Microarray Hybridization and Scanning	agilent568	GSM1163286_US93503719_251485066939_S01_GE1_107_Sep09_1_4.txt.gz	GEO	GSM1163286	http://www.ncbi.nlm.nih.gov/geo/query/acc.cgi?acc=GSM1163286	Agilent Microarray Processing and Expression Analysis	10_SHAE002_Array_DE_Result_Matrix_08-12-13_SV_(SHAE002_R_DE_RM--NA)	IRD	IRD_SV_SHAE002-R	http://www.fludb.org/brc/svExperimentDetails.spg?expAccession=IRD_SV_SHAE002-R&decorator=influenza&context=1406753496537
SHAE002_Mock_0h_2_array	SHAE002-R	SHAE002_Mock_0h_2_array	Isolation of Total RNA and Quality Control	Labeling and Quantification of Total RNA for Agilent Microarray	Agilent Microarray Hybridization and Scanning	agilent569	GSM1163287_US93503719_251485066962_S01_GE1_107_Sep09_1_2.txt.gz	GEO	GSM1163287	http://www.ncbi.nlm.nih.gov/geo/query/acc.cgi?acc=GSM1163287	Agilent Microarray Processing and Expression Analysis	10_SHAE002_Array_DE_Result_Matrix_08-12-13_SV_(SHAE002_R_DE_RM--NA)	IRD	IRD_SV_SHAE002-R	http://www.fludb.org/brc/svExperimentDetails.spg?expAccession=IRD_SV_SHAE002-R&decorator=influenza&context=1406753496537
SHAE002_Mock_0h_3_array	SHAE002-R	SHAE002_Mock_0h_3_array	Isolation of Total RNA and Quality Control	Labeling and Quantification of Total RNA for Agilent Microarray	Agilent Microarray Hybridization and Scanning	agilent570	GSM1163288_US93503719_251485066943_S01_GE1_107_Sep09_1_1.txt.gz	GEO	GSM1163288	http://www.ncbi.nlm.nih.gov/geo/query/acc.cgi?acc=GSM1163288	Agilent Microarray Processing and Expression Analysis	10_SHAE002_Array_DE_Result_Matrix_08-12-13_SV_(SHAE002_R_DE_RM--NA)	IRD	IRD_SV_SHAE002-R	http://www.fludb.org/brc/svExperimentDetails.spg?expAccession=IRD_SV_SHAE002-R&decorator=influenza&context=1406753496537
SHAE002_Mock_12h_1_array	SHAE002-R	SHAE002_Mock_12h_1_array	Isolation of Total RNA and Quality Control	Labeling and Quantification of Total RNA for Agilent Microarray	Agilent Microarray Hybridization and Scanning	agilent571	GSM1163289_US93503719_251485066942_S01_GE1_107_Sep09_1_1.txt.gz	GEO	GSM1163289	http://www.ncbi.nlm.nih.gov/geo/query/acc.cgi?acc=GSM1163289	Agilent Microarray Processing and Expression Analysis	10_SHAE002_Array_DE_Result_Matrix_08-12-13_SV_(SHAE002_R_DE_RM--NA)	IRD	IRD_SV_SHAE002-R	http://www.fludb.org/brc/svExperimentDetails.spg?expAccession=IRD_SV_SHAE002-R&decorator=influenza&context=1406753496537
SHAE002_Mock_12h_2_array	SHAE002-R	SHAE002_Mock_12h_2_array	Isolation of Total RNA and Quality Control	Labeling and Quantification of Total RNA for Agilent Microarray	Agilent Microarray Hybridization and Scanning	agilent572	GSM1163290_US93503719_251485066926_S01_GE1_107_Sep09_1_2.txt.gz	GEO	GSM1163290	http://www.ncbi.nlm.nih.gov/geo/query/acc.cgi?acc=GSM1163290	Agilent Microarray Processing and Expression Analysis	10_SHAE002_Array_DE_Result_Matrix_08-12-13_SV_(SHAE002_R_DE_RM--NA)	IRD	IRD_SV_SHAE002-R	http://www.fludb.org/brc/svExperimentDetails.spg?expAccession=IRD_SV_SHAE002-R&decorator=influenza&context=1406753496537
SHAE002_Mock_12h_3_array	SHAE002-R	SHAE002_Mock_12h_3_array	Isolation of Total RNA and Quality Control	Labeling and Quantification of Total RNA for Agilent Microarray	Agilent Microarray Hybridization and Scanning	agilent573	GSM1163291_US93503719_251485066933_S01_GE1_107_Sep09_1_3.txt.gz	GEO	GSM1163291	http://www.ncbi.nlm.nih.gov/geo/query/acc.cgi?acc=GSM1163291	Agilent Microarray Processing and Expression Analysis	10_SHAE002_Array_DE_Result_Matrix_08-12-13_SV_(SHAE002_R_DE_RM--NA)	IRD	IRD_SV_SHAE002-R	http://www.fludb.org/brc/svExperimentDetails.spg?expAccession=IRD_SV_SHAE002-R&decorator=influenza&context=1406753496537
SHAE002_Mock_18h_1_array	SHAE002-R	SHAE002_Mock_18h_1_array	Isolation of Total RNA and Quality Control	Labeling and Quantification of Total RNA for Agilent Microarray	Agilent Microarray Hybridization and Scanning	agilent574	GSM1163292_US93503719_251485066937_S01_GE1_107_Sep09_1_4.txt.gz	GEO	GSM1163292	http://www.ncbi.nlm.nih.gov/geo/query/acc.cgi?acc=GSM1163292	Agilent Microarray Processing and Expression Analysis	10_SHAE002_Array_DE_Result_Matrix_08-12-13_SV_(SHAE002_R_DE_RM--NA)	IRD	IRD_SV_SHAE002-R	http://www.fludb.org/brc/svExperimentDetails.spg?expAccession=IRD_SV_SHAE002-R&decorator=influenza&context=1406753496537
SHAE002_Mock_18h_2_array	SHAE002-R	SHAE002_Mock_18h_2_array	Isolation of Total RNA and Quality Control	Labeling and Quantification of Total RNA for Agilent Microarray	Agilent Microarray Hybridization and Scanning	agilent575	GSM1163293_US93503719_251485066936_S01_GE1_107_Sep09_1_1.txt.gz	GEO	GSM1163293	http://www.ncbi.nlm.nih.gov/geo/query/acc.cgi?acc=GSM1163293	Agilent Microarray Processing and Expression Analysis	10_SHAE002_Array_DE_Result_Matrix_08-12-13_SV_(SHAE002_R_DE_RM--NA)	IRD	IRD_SV_SHAE002-R	http://www.fludb.org/brc/svExperimentDetails.spg?expAccession=IRD_SV_SHAE002-R&decorator=influenza&context=1406753496537
SHAE002_Mock_18h_3_array	SHAE002-R	SHAE002_Mock_18h_3_array	Isolation of Total RNA and Quality Control	Labeling and Quantification of Total RNA for Agilent Microarray	Agilent Microarray Hybridization and Scanning	agilent576	GSM1163294_US93503719_251485066954_S01_GE1_107_Sep09_1_3.txt.gz	GEO	GSM1163294	http://www.ncbi.nlm.nih.gov/geo/query/acc.cgi?acc=GSM1163294	Agilent Microarray Processing and Expression Analysis	10_SHAE002_Array_DE_Result_Matrix_08-12-13_SV_(SHAE002_R_DE_RM--NA)	IRD	IRD_SV_SHAE002-R	http://www.fludb.org/brc/svExperimentDetails.spg?expAccession=IRD_SV_SHAE002-R&decorator=influenza&context=1406753496537
SHAE002_Mock_24h_1_array	SHAE002-R	SHAE002_Mock_24h_1_array	Isolation of Total RNA and Quality Control	Labeling and Quantification of Total RNA for Agilent Microarray	Agilent Microarray Hybridization and Scanning	agilent577	GSM1163295_US93503719_251485066964_S01_GE1_107_Sep09_1_3.txt.gz	GEO	GSM1163295	http://www.ncbi.nlm.nih.gov/geo/query/acc.cgi?acc=GSM1163295	Agilent Microarray Processing and Expression Analysis	10_SHAE002_Array_DE_Result_Matrix_08-12-13_SV_(SHAE002_R_DE_RM--NA)	IRD	IRD_SV_SHAE002-R	http://www.fludb.org/brc/svExperimentDetails.spg?expAccession=IRD_SV_SHAE002-R&decorator=influenza&context=1406753496537
SHAE002_Mock_24h_2_array	SHAE002-R	SHAE002_Mock_24h_2_array	Isolation of Total RNA and Quality Control	Labeling and Quantification of Total RNA for Agilent Microarray	Agilent Microarray Hybridization and Scanning	agilent578	GSM1163389_US93503719_251485066947_S01_GE1_107_Sep09_1_2.txt.gz	GEO	GSM1163389	http://www.ncbi.nlm.nih.gov/geo/query/acc.cgi?acc=GSM1163389	Agilent Microarray Processing and Expression Analysis	10_SHAE002_Array_DE_Result_Matrix_08-12-13_SV_(SHAE002_R_DE_RM--NA)	IRD	IRD_SV_SHAE002-R	http://www.fludb.org/brc/svExperimentDetails.spg?expAccession=IRD_SV_SHAE002-R&decorator=influenza&context=1406753496537
SHAE002_Mock_24h_3_array	SHAE002-R	SHAE002_Mock_24h_3_array	Isolation of Total RNA and Quality Control	Labeling and Quantification of Total RNA for Agilent Microarray	Agilent Microarray Hybridization and Scanning	agilent579	GSM1163296_US93503719_251485066927_S01_GE1_107_Sep09_1_3.txt.gz	GEO	GSM1163296	http://www.ncbi.nlm.nih.gov/geo/query/acc.cgi?acc=GSM1163296	Agilent Microarray Processing and Expression Analysis	10_SHAE002_Array_DE_Result_Matrix_08-12-13_SV_(SHAE002_R_DE_RM--NA)	IRD	IRD_SV_SHAE002-R	http://www.fludb.org/brc/svExperimentDetails.spg?expAccession=IRD_SV_SHAE002-R&decorator=influenza&context=1406753496537
SHAE002_Mock_36h_1_array	SHAE002-R	SHAE002_Mock_36h_1_array	Isolation of Total RNA and Quality Control	Labeling and Quantification of Total RNA for Agilent Microarray	Agilent Microarray Hybridization and Scanning	agilent580	GSM1163297_US93503719_251485066873_S01_GE1_107_Sep09_1_3.txt.gz	GEO	GSM1163297	http://www.ncbi.nlm.nih.gov/geo/query/acc.cgi?acc=GSM1163297	Agilent Microarray Processing and Expression Analysis	10_SHAE002_Array_DE_Result_Matrix_08-12-13_SV_(SHAE002_R_DE_RM--NA)	IRD	IRD_SV_SHAE002-R	http://www.fludb.org/brc/svExperimentDetails.spg?expAccession=IRD_SV_SHAE002-R&decorator=influenza&context=1406753496537
SHAE002_Mock_36h_2_array	SHAE002-R	SHAE002_Mock_36h_2_array	Isolation of Total RNA and Quality Control	Labeling and Quantification of Total RNA for Agilent Microarray	Agilent Microarray Hybridization and Scanning	agilent581	GSM1163298_US93503719_251485066985_S01_GE1_107_Sep09_1_3.txt.gz	GEO	GSM1163298	http://www.ncbi.nlm.nih.gov/geo/query/acc.cgi?acc=GSM1163298	Agilent Microarray Processing and Expression Analysis	10_SHAE002_Array_DE_Result_Matrix_08-12-13_SV_(SHAE002_R_DE_RM--NA)	IRD	IRD_SV_SHAE002-R	http://www.fludb.org/brc/svExperimentDetails.spg?expAccession=IRD_SV_SHAE002-R&decorator=influenza&context=1406753496537
SHAE002_Mock_36h_3_array	SHAE002-R	SHAE002_Mock_36h_3_array	Isolation of Total RNA and Quality Control	Labeling and Quantification of Total RNA for Agilent Microarray	Agilent Microarray Hybridization and Scanning	agilent582	GSM1163299_US93503719_251485066947_S01_GE1_107_Sep09_1_4.txt.gz	GEO	GSM1163299	http://www.ncbi.nlm.nih.gov/geo/query/acc.cgi?acc=GSM1163299	Agilent Microarray Processing and Expression Analysis	10_SHAE002_Array_DE_Result_Matrix_08-12-13_SV_(SHAE002_R_DE_RM--NA)	IRD	IRD_SV_SHAE002-R	http://www.fludb.org/brc/svExperimentDetails.spg?expAccession=IRD_SV_SHAE002-R&decorator=influenza&context=1406753496537
SHAE002_Mock_48h_1_array	SHAE002-R	SHAE002_Mock_48h_1_array	Isolation of Total RNA and Quality Control	Labeling and Quantification of Total RNA for Agilent Microarray	Agilent Microarray Hybridization and Scanning	agilent583	GSM1163300_US93503719_251485066825_S01_GE1_107_Sep09_1_1.txt.gz	GEO	GSM1163300	http://www.ncbi.nlm.nih.gov/geo/query/acc.cgi?acc=GSM1163300	Agilent Microarray Processing and Expression Analysis	10_SHAE002_Array_DE_Result_Matrix_08-12-13_SV_(SHAE002_R_DE_RM--NA)	IRD	IRD_SV_SHAE002-R	http://www.fludb.org/brc/svExperimentDetails.spg?expAccession=IRD_SV_SHAE002-R&decorator=influenza&context=1406753496537
SHAE002_Mock_48h_3_array	SHAE002-R	SHAE002_Mock_48h_3_array	Isolation of Total RNA and Quality Control	Labeling and Quantification of Total RNA for Agilent Microarray	Agilent Microarray Hybridization and Scanning	agilent584	GSM1163301_US93503719_251485066952_S01_GE1_107_Sep09_1_1.txt.gz	GEO	GSM1163301	http://www.ncbi.nlm.nih.gov/geo/query/acc.cgi?acc=GSM1163301	Agilent Microarray Processing and Expression Analysis	10_SHAE002_Array_DE_Result_Matrix_08-12-13_SV_(SHAE002_R_DE_RM--NA)	IRD	IRD_SV_SHAE002-R	http://www.fludb.org/brc/svExperimentDetails.spg?expAccession=IRD_SV_SHAE002-R&decorator=influenza&context=1406753496537
SHAE002_Mock_48h_4_array	SHAE002-R	SHAE002_Mock_48h_4_array	Isolation of Total RNA and Quality Control	Labeling and Quantification of Total RNA for Agilent Microarray	Agilent Microarray Hybridization and Scanning	agilent585	GSM1163302_US93503719_251485066936_S01_GE1_107_Sep09_1_4.txt.gz	GEO	GSM1163302	http://www.ncbi.nlm.nih.gov/geo/query/acc.cgi?acc=GSM1163302	Agilent Microarray Processing and Expression Analysis	10_SHAE002_Array_DE_Result_Matrix_08-12-13_SV_(SHAE002_R_DE_RM--NA)	IRD	IRD_SV_SHAE002-R	http://www.fludb.org/brc/svExperimentDetails.spg?expAccession=IRD_SV_SHAE002-R&decorator=influenza&context=1406753496537
SHAE002_Mock_60h_1_array	SHAE002-R	SHAE002_Mock_60h_1_array	Isolation of Total RNA and Quality Control	Labeling and Quantification of Total RNA for Agilent Microarray	Agilent Microarray Hybridization and Scanning	agilent586	GSM1163303_US93503719_251485066946_S01_GE1_107_Sep09_1_2.txt.gz	GEO	GSM1163303	http://www.ncbi.nlm.nih.gov/geo/query/acc.cgi?acc=GSM1163303	Agilent Microarray Processing and Expression Analysis	10_SHAE002_Array_DE_Result_Matrix_08-12-13_SV_(SHAE002_R_DE_RM--NA)	IRD	IRD_SV_SHAE002-R	http://www.fludb.org/brc/svExperimentDetails.spg?expAccession=IRD_SV_SHAE002-R&decorator=influenza&context=1406753496537
SHAE002_Mock_60h_2_array	SHAE002-R	SHAE002_Mock_60h_2_array	Isolation of Total RNA and Quality Control	Labeling and Quantification of Total RNA for Agilent Microarray	Agilent Microarray Hybridization and Scanning	agilent587	GSM1163304_US93503719_251485066868_S01_GE1_107_Sep09_1_3.txt.gz	GEO	GSM1163304	http://www.ncbi.nlm.nih.gov/geo/query/acc.cgi?acc=GSM1163304	Agilent Microarray Processing and Expression Analysis	10_SHAE002_Array_DE_Result_Matrix_08-12-13_SV_(SHAE002_R_DE_RM--NA)	IRD	IRD_SV_SHAE002-R	http://www.fludb.org/brc/svExperimentDetails.spg?expAccession=IRD_SV_SHAE002-R&decorator=influenza&context=1406753496537
SHAE002_Mock_60h_3_array	SHAE002-R	SHAE002_Mock_60h_3_array	Isolation of Total RNA and Quality Control	Labeling and Quantification of Total RNA for Agilent Microarray	Agilent Microarray Hybridization and Scanning	agilent588	GSM1163305_US93503719_251485066966_S01_GE1_107_Sep09_1_3.txt.gz	GEO	GSM1163305	http://www.ncbi.nlm.nih.gov/geo/query/acc.cgi?acc=GSM1163305	Agilent Microarray Processing and Expression Analysis	10_SHAE002_Array_DE_Result_Matrix_08-12-13_SV_(SHAE002_R_DE_RM--NA)	IRD	IRD_SV_SHAE002-R	http://www.fludb.org/brc/svExperimentDetails.spg?expAccession=IRD_SV_SHAE002-R&decorator=influenza&context=1406753496537
SHAE002_Mock_60h_4_array	SHAE002-R	SHAE002_Mock_60h_4_array	Isolation of Total RNA and Quality Control	Labeling and Quantification of Total RNA for Agilent Microarray	Agilent Microarray Hybridization and Scanning	agilent589	GSM1163306_US93503719_251485066931_S01_GE1_107_Sep09_1_4.txt.gz	GEO	GSM1163306	http://www.ncbi.nlm.nih.gov/geo/query/acc.cgi?acc=GSM1163306	Agilent Microarray Processing and Expression Analysis	10_SHAE002_Array_DE_Result_Matrix_08-12-13_SV_(SHAE002_R_DE_RM--NA)	IRD	IRD_SV_SHAE002-R	http://www.fludb.org/brc/svExperimentDetails.spg?expAccession=IRD_SV_SHAE002-R&decorator=influenza&context=1406753496537
SHAE002_Mock_6h_1_array	SHAE002-R	SHAE002_Mock_6h_1_array	Isolation of Total RNA and Quality Control	Labeling and Quantification of Total RNA for Agilent Microarray	Agilent Microarray Hybridization and Scanning	agilent590	GSM1163307_US93503719_251485066873_S01_GE1_107_Sep09_1_4.txt.gz	GEO	GSM1163307	http://www.ncbi.nlm.nih.gov/geo/query/acc.cgi?acc=GSM1163307	Agilent Microarray Processing and Expression Analysis	10_SHAE002_Array_DE_Result_Matrix_08-12-13_SV_(SHAE002_R_DE_RM--NA)	IRD	IRD_SV_SHAE002-R	http://www.fludb.org/brc/svExperimentDetails.spg?expAccession=IRD_SV_SHAE002-R&decorator=influenza&context=1406753496537
SHAE002_Mock_6h_2_array	SHAE002-R	SHAE002_Mock_6h_2_array	Isolation of Total RNA and Quality Control	Labeling and Quantification of Total RNA for Agilent Microarray	Agilent Microarray Hybridization and Scanning	agilent591	GSM1163308_US93503719_251485066865_S01_GE1_107_Sep09_1_3.txt.gz	GEO	GSM1163308	http://www.ncbi.nlm.nih.gov/geo/query/acc.cgi?acc=GSM1163308	Agilent Microarray Processing and Expression Analysis	10_SHAE002_Array_DE_Result_Matrix_08-12-13_SV_(SHAE002_R_DE_RM--NA)	IRD	IRD_SV_SHAE002-R	http://www.fludb.org/brc/svExperimentDetails.spg?expAccession=IRD_SV_SHAE002-R&decorator=influenza&context=1406753496537
SHAE002_Mock_6h_3_array	SHAE002-R	SHAE002_Mock_6h_3_array	Isolation of Total RNA and Quality Control	Labeling and Quantification of Total RNA for Agilent Microarray	Agilent Microarray Hybridization and Scanning	agilent592	GSM1163309_US93503719_251485066969_S01_GE1_107_Sep09_1_1.txt.gz	GEO	GSM1163309	http://www.ncbi.nlm.nih.gov/geo/query/acc.cgi?acc=GSM1163309	Agilent Microarray Processing and Expression Analysis	10_SHAE002_Array_DE_Result_Matrix_08-12-13_SV_(SHAE002_R_DE_RM--NA)	IRD	IRD_SV_SHAE002-R	http://www.fludb.org/brc/svExperimentDetails.spg?expAccession=IRD_SV_SHAE002-R&decorator=influenza&context=1406753496537
SHAE002_Mock_72h_1_array	SHAE002-R	SHAE002_Mock_72h_1_array	Isolation of Total RNA and Quality Control	Labeling and Quantification of Total RNA for Agilent Microarray	Agilent Microarray Hybridization and Scanning	agilent593	GSM1163310_US93503719_251485066824_S01_GE1_107_Sep09_1_4.txt.gz	GEO	GSM1163310	http://www.ncbi.nlm.nih.gov/geo/query/acc.cgi?acc=GSM1163310	Agilent Microarray Processing and Expression Analysis	10_SHAE002_Array_DE_Result_Matrix_08-12-13_SV_(SHAE002_R_DE_RM--NA)	IRD	IRD_SV_SHAE002-R	http://www.fludb.org/brc/svExperimentDetails.spg?expAccession=IRD_SV_SHAE002-R&decorator=influenza&context=1406753496537
SHAE002_Mock_72h_2_array	SHAE002-R	SHAE002_Mock_72h_2_array	Isolation of Total RNA and Quality Control	Labeling and Quantification of Total RNA for Agilent Microarray	Agilent Microarray Hybridization and Scanning	agilent594	GSM1163311_US93503719_251485066969_S01_GE1_107_Sep09_1_3.txt.gz	GEO	GSM1163311	http://www.ncbi.nlm.nih.gov/geo/query/acc.cgi?acc=GSM1163311	Agilent Microarray Processing and Expression Analysis	10_SHAE002_Array_DE_Result_Matrix_08-12-13_SV_(SHAE002_R_DE_RM--NA)	IRD	IRD_SV_SHAE002-R	http://www.fludb.org/brc/svExperimentDetails.spg?expAccession=IRD_SV_SHAE002-R&decorator=influenza&context=1406753496537
SHAE002_Mock_72h_3_array	SHAE002-R	SHAE002_Mock_72h_3_array	Isolation of Total RNA and Quality Control	Labeling and Quantification of Total RNA for Agilent Microarray	Agilent Microarray Hybridization and Scanning	agilent595	GSM1163312_US93503719_251485066926_S01_GE1_107_Sep09_1_3.txt.gz	GEO	GSM1163312	http://www.ncbi.nlm.nih.gov/geo/query/acc.cgi?acc=GSM1163312	Agilent Microarray Processing and Expression Analysis	10_SHAE002_Array_DE_Result_Matrix_08-12-13_SV_(SHAE002_R_DE_RM--NA)	IRD	IRD_SV_SHAE002-R	http://www.fludb.org/brc/svExperimentDetails.spg?expAccession=IRD_SV_SHAE002-R&decorator=influenza&context=1406753496537
SHAE002_Mock_72h_4_array	SHAE002-R	SHAE002_Mock_72h_4_array	Isolation of Total RNA and Quality Control	Labeling and Quantification of Total RNA for Agilent Microarray	Agilent Microarray Hybridization and Scanning	agilent596	GSM1163313_US93503719_251485066942_S01_GE1_107_Sep09_1_2.txt.gz	GEO	GSM1163313	http://www.ncbi.nlm.nih.gov/geo/query/acc.cgi?acc=GSM1163313	Agilent Microarray Processing and Expression Analysis	10_SHAE002_Array_DE_Result_Matrix_08-12-13_SV_(SHAE002_R_DE_RM--NA)	IRD	IRD_SV_SHAE002-R	http://www.fludb.org/brc/svExperimentDetails.spg?expAccession=IRD_SV_SHAE002-R&decorator=influenza&context=1406753496537
SHAE002_Mock_84h_1_array	SHAE002-R	SHAE002_Mock_84h_1_array	Isolation of Total RNA and Quality Control	Labeling and Quantification of Total RNA for Agilent Microarray	Agilent Microarray Hybridization and Scanning	agilent597	GSM1163314_US93503719_251485066935_S01_GE1_107_Sep09_1_2.txt.gz	GEO	GSM1163314	http://www.ncbi.nlm.nih.gov/geo/query/acc.cgi?acc=GSM1163314	Agilent Microarray Processing and Expression Analysis	10_SHAE002_Array_DE_Result_Matrix_08-12-13_SV_(SHAE002_R_DE_RM--NA)	IRD	IRD_SV_SHAE002-R	http://www.fludb.org/brc/svExperimentDetails.spg?expAccession=IRD_SV_SHAE002-R&decorator=influenza&context=1406753496537
SHAE002_Mock_84h_2_array	SHAE002-R	SHAE002_Mock_84h_2_array	Isolation of Total RNA and Quality Control	Labeling and Quantification of Total RNA for Agilent Microarray	Agilent Microarray Hybridization and Scanning	agilent598	GSM1163315_US93503719_251485066929_S01_GE1_107_Sep09_1_3.txt.gz	GEO	GSM1163315	http://www.ncbi.nlm.nih.gov/geo/query/acc.cgi?acc=GSM1163315	Agilent Microarray Processing and Expression Analysis	10_SHAE002_Array_DE_Result_Matrix_08-12-13_SV_(SHAE002_R_DE_RM--NA)	IRD	IRD_SV_SHAE002-R	http://www.fludb.org/brc/svExperimentDetails.spg?expAccession=IRD_SV_SHAE002-R&decorator=influenza&context=1406753496537
SHAE002_Mock_84h_3_array	SHAE002-R	SHAE002_Mock_84h_3_array	Isolation of Total RNA and Quality Control	Labeling and Quantification of Total RNA for Agilent Microarray	Agilent Microarray Hybridization and Scanning	agilent599	GSM1163316_US93503719_251485066947_S01_GE1_107_Sep09_1_3.txt.gz	GEO	GSM1163316	http://www.ncbi.nlm.nih.gov/geo/query/acc.cgi?acc=GSM1163316	Agilent Microarray Processing and Expression Analysis	10_SHAE002_Array_DE_Result_Matrix_08-12-13_SV_(SHAE002_R_DE_RM--NA)	IRD	IRD_SV_SHAE002-R	http://www.fludb.org/brc/svExperimentDetails.spg?expAccession=IRD_SV_SHAE002-R&decorator=influenza&context=1406753496537
SHAE002_Mock_84h_4_array	SHAE002-R	SHAE002_Mock_84h_4_array	Isolation of Total RNA and Quality Control	Labeling and Quantification of Total RNA for Agilent Microarray	Agilent Microarray Hybridization and Scanning	agilent600	GSM1163317_US93503719_251485066966_S01_GE1_107_Sep09_1_4.txt.gz	GEO	GSM1163317	http://www.ncbi.nlm.nih.gov/geo/query/acc.cgi?acc=GSM1163317	Agilent Microarray Processing and Expression Analysis	10_SHAE002_Array_DE_Result_Matrix_08-12-13_SV_(SHAE002_R_DE_RM--NA)	IRD	IRD_SV_SHAE002-R	http://www.fludb.org/brc/svExperimentDetails.spg?expAccession=IRD_SV_SHAE002-R&decorator=influenza&context=1406753496537
SHAE002_Mock_96h_1_array	SHAE002-R	SHAE002_Mock_96h_1_array	Isolation of Total RNA and Quality Control	Labeling and Quantification of Total RNA for Agilent Microarray	Agilent Microarray Hybridization and Scanning	agilent601	GSM1163318_US93503719_251485066932_S01_GE1_107_Sep09_1_2.txt.gz	GEO	GSM1163318	http://www.ncbi.nlm.nih.gov/geo/query/acc.cgi?acc=GSM1163318	Agilent Microarray Processing and Expression Analysis	10_SHAE002_Array_DE_Result_Matrix_08-12-13_SV_(SHAE002_R_DE_RM--NA)	IRD	IRD_SV_SHAE002-R	http://www.fludb.org/brc/svExperimentDetails.spg?expAccession=IRD_SV_SHAE002-R&decorator=influenza&context=1406753496537
SHAE002_Mock_96h_2_array	SHAE002-R	SHAE002_Mock_96h_2_array	Isolation of Total RNA and Quality Control	Labeling and Quantification of Total RNA for Agilent Microarray	Agilent Microarray Hybridization and Scanning	agilent602	GSM1163319_US93503719_251485066867_S01_GE1_107_Sep09_1_2.txt.gz	GEO	GSM1163319	http://www.ncbi.nlm.nih.gov/geo/query/acc.cgi?acc=GSM1163319	Agilent Microarray Processing and Expression Analysis	10_SHAE002_Array_DE_Result_Matrix_08-12-13_SV_(SHAE002_R_DE_RM--NA)	IRD	IRD_SV_SHAE002-R	http://www.fludb.org/brc/svExperimentDetails.spg?expAccession=IRD_SV_SHAE002-R&decorator=influenza&context=1406753496537
SHAE002_Mock_96h_3_array	SHAE002-R	SHAE002_Mock_96h_3_array	Isolation of Total RNA and Quality Control	Labeling and Quantification of Total RNA for Agilent Microarray	Agilent Microarray Hybridization and Scanning	agilent603	GSM1163320_US93503719_251485066925_S01_GE1_107_Sep09_1_3.txt.gz	GEO	GSM1163320	http://www.ncbi.nlm.nih.gov/geo/query/acc.cgi?acc=GSM1163320	Agilent Microarray Processing and Expression Analysis	10_SHAE002_Array_DE_Result_Matrix_08-12-13_SV_(SHAE002_R_DE_RM--NA)	IRD	IRD_SV_SHAE002-R	http://www.fludb.org/brc/svExperimentDetails.spg?expAccession=IRD_SV_SHAE002-R&decorator=influenza&context=1406753496537
SHAE002_Mock_96h_4_array	SHAE002-R	SHAE002_Mock_96h_4_array	Isolation of Total RNA and Quality Control	Labeling and Quantification of Total RNA for Agilent Microarray	Agilent Microarray Hybridization and Scanning	agilent604	GSM1163321_US93503719_251485066945_S01_GE1_107_Sep09_1_1.txt.gz	GEO	GSM1163321	http://www.ncbi.nlm.nih.gov/geo/query/acc.cgi?acc=GSM1163321	Agilent Microarray Processing and Expression Analysis	10_SHAE002_Array_DE_Result_Matrix_08-12-13_SV_(SHAE002_R_DE_RM--NA)	IRD	IRD_SV_SHAE002-R	http://www.fludb.org/brc/svExperimentDetails.spg?expAccession=IRD_SV_SHAE002-R&decorator=influenza&context=1406753496537
SHAE002_SARS_0h_1_array	SHAE002-R	SHAE002_SARS_0h_1_array	Isolation of Total RNA and Quality Control	Labeling and Quantification of Total RNA for Agilent Microarray	Agilent Microarray Hybridization and Scanning	agilent605	GSM1163357_US93503719_251485066967_S01_GE1_107_Sep09_1_3.txt.gz	GEO	GSM1163357	http://www.ncbi.nlm.nih.gov/geo/query/acc.cgi?acc=GSM1163357	Agilent Microarray Processing and Expression Analysis	10_SHAE002_Array_DE_Result_Matrix_08-12-13_SV_(SHAE002_R_DE_RM--NA)	IRD	IRD_SV_SHAE002-R	http://www.fludb.org/brc/svExperimentDetails.spg?expAccession=IRD_SV_SHAE002-R&decorator=influenza&context=1406753496537
SHAE002_SARS_0h_2_array	SHAE002-R	SHAE002_SARS_0h_2_array	Isolation of Total RNA and Quality Control	Labeling and Quantification of Total RNA for Agilent Microarray	Agilent Microarray Hybridization and Scanning	agilent606	GSM1163358_US93503719_251485066823_S01_GE1_107_Sep09_1_3.txt.gz	GEO	GSM1163358	http://www.ncbi.nlm.nih.gov/geo/query/acc.cgi?acc=GSM1163358	Agilent Microarray Processing and Expression Analysis	10_SHAE002_Array_DE_Result_Matrix_08-12-13_SV_(SHAE002_R_DE_RM--NA)	IRD	IRD_SV_SHAE002-R	http://www.fludb.org/brc/svExperimentDetails.spg?expAccession=IRD_SV_SHAE002-R&decorator=influenza&context=1406753496537
SHAE002_SARS_0h_3_array	SHAE002-R	SHAE002_SARS_0h_3_array	Isolation of Total RNA and Quality Control	Labeling and Quantification of Total RNA for Agilent Microarray	Agilent Microarray Hybridization and Scanning	agilent607	GSM1163359_US93503719_251485066928_S01_GE1_107_Sep09_1_2.txt.gz	GEO	GSM1163359	http://www.ncbi.nlm.nih.gov/geo/query/acc.cgi?acc=GSM1163359	Agilent Microarray Processing and Expression Analysis	10_SHAE002_Array_DE_Result_Matrix_08-12-13_SV_(SHAE002_R_DE_RM--NA)	IRD	IRD_SV_SHAE002-R	http://www.fludb.org/brc/svExperimentDetails.spg?expAccession=IRD_SV_SHAE002-R&decorator=influenza&context=1406753496537
SHAE002_SARS_0h_4_array	SHAE002-R	SHAE002_SARS_0h_4_array	Isolation of Total RNA and Quality Control	Labeling and Quantification of Total RNA for Agilent Microarray	Agilent Microarray Hybridization and Scanning	agilent608	GSM1163360_US93503719_251485066868_S01_GE1_107_Sep09_1_1.txt.gz	GEO	GSM1163360	http://www.ncbi.nlm.nih.gov/geo/query/acc.cgi?acc=GSM1163360	Agilent Microarray Processing and Expression Analysis	10_SHAE002_Array_DE_Result_Matrix_08-12-13_SV_(SHAE002_R_DE_RM--NA)	IRD	IRD_SV_SHAE002-R	http://www.fludb.org/brc/svExperimentDetails.spg?expAccession=IRD_SV_SHAE002-R&decorator=influenza&context=1406753496537
SHAE002_SARS_12h_1_array	SHAE002-R	SHAE002_SARS_12h_1_array	Isolation of Total RNA and Quality Control	Labeling and Quantification of Total RNA for Agilent Microarray	Agilent Microarray Hybridization and Scanning	agilent609	GSM1163361_US93503719_251485066937_S01_GE1_107_Sep09_1_2.txt.gz	GEO	GSM1163361	http://www.ncbi.nlm.nih.gov/geo/query/acc.cgi?acc=GSM1163361	Agilent Microarray Processing and Expression Analysis	10_SHAE002_Array_DE_Result_Matrix_08-12-13_SV_(SHAE002_R_DE_RM--NA)	IRD	IRD_SV_SHAE002-R	http://www.fludb.org/brc/svExperimentDetails.spg?expAccession=IRD_SV_SHAE002-R&decorator=influenza&context=1406753496537
SHAE002_SARS_12h_2_array	SHAE002-R	SHAE002_SARS_12h_2_array	Isolation of Total RNA and Quality Control	Labeling and Quantification of Total RNA for Agilent Microarray	Agilent Microarray Hybridization and Scanning	agilent610	GSM1163362_US93503719_251485066931_S01_GE1_107_Sep09_1_3.txt.gz	GEO	GSM1163362	http://www.ncbi.nlm.nih.gov/geo/query/acc.cgi?acc=GSM1163362	Agilent Microarray Processing and Expression Analysis	10_SHAE002_Array_DE_Result_Matrix_08-12-13_SV_(SHAE002_R_DE_RM--NA)	IRD	IRD_SV_SHAE002-R	http://www.fludb.org/brc/svExperimentDetails.spg?expAccession=IRD_SV_SHAE002-R&decorator=influenza&context=1406753496537
SHAE002_SARS_12h_3_array	SHAE002-R	SHAE002_SARS_12h_3_array	Isolation of Total RNA and Quality Control	Labeling and Quantification of Total RNA for Agilent Microarray	Agilent Microarray Hybridization and Scanning	agilent611	GSM1163391_US93503719_251485066960_S01_GE1_107_Sep09_1_4.txt.gz	GEO	GSM1163391	http://www.ncbi.nlm.nih.gov/geo/query/acc.cgi?acc=GSM1163391	Agilent Microarray Processing and Expression Analysis	10_SHAE002_Array_DE_Result_Matrix_08-12-13_SV_(SHAE002_R_DE_RM--NA)	IRD	IRD_SV_SHAE002-R	http://www.fludb.org/brc/svExperimentDetails.spg?expAccession=IRD_SV_SHAE002-R&decorator=influenza&context=1406753496537
SHAE002_SARS_12h_4_array	SHAE002-R	SHAE002_SARS_12h_4_array	Isolation of Total RNA and Quality Control	Labeling and Quantification of Total RNA for Agilent Microarray	Agilent Microarray Hybridization and Scanning	agilent612	GSM1163363_US93503719_251485066944_S01_GE1_107_Sep09_1_2.txt.gz	GEO	GSM1163363	http://www.ncbi.nlm.nih.gov/geo/query/acc.cgi?acc=GSM1163363	Agilent Microarray Processing and Expression Analysis	10_SHAE002_Array_DE_Result_Matrix_08-12-13_SV_(SHAE002_R_DE_RM--NA)	IRD	IRD_SV_SHAE002-R	http://www.fludb.org/brc/svExperimentDetails.spg?expAccession=IRD_SV_SHAE002-R&decorator=influenza&context=1406753496537
SHAE002_SARS_24h_1_array	SHAE002-R	SHAE002_SARS_24h_1_array	Isolation of Total RNA and Quality Control	Labeling and Quantification of Total RNA for Agilent Microarray	Agilent Microarray Hybridization and Scanning	agilent613	GSM1163364_US93503719_251485066962_S01_GE1_107_Sep09_1_3.txt.gz	GEO	GSM1163364	http://www.ncbi.nlm.nih.gov/geo/query/acc.cgi?acc=GSM1163364	Agilent Microarray Processing and Expression Analysis	10_SHAE002_Array_DE_Result_Matrix_08-12-13_SV_(SHAE002_R_DE_RM--NA)	IRD	IRD_SV_SHAE002-R	http://www.fludb.org/brc/svExperimentDetails.spg?expAccession=IRD_SV_SHAE002-R&decorator=influenza&context=1406753496537
SHAE002_SARS_24h_2_array	SHAE002-R	SHAE002_SARS_24h_2_array	Isolation of Total RNA and Quality Control	Labeling and Quantification of Total RNA for Agilent Microarray	Agilent Microarray Hybridization and Scanning	agilent614	GSM1163365_US93503719_251485066872_S01_GE1_107_Sep09_1_2.txt.gz	GEO	GSM1163365	http://www.ncbi.nlm.nih.gov/geo/query/acc.cgi?acc=GSM1163365	Agilent Microarray Processing and Expression Analysis	10_SHAE002_Array_DE_Result_Matrix_08-12-13_SV_(SHAE002_R_DE_RM--NA)	IRD	IRD_SV_SHAE002-R	http://www.fludb.org/brc/svExperimentDetails.spg?expAccession=IRD_SV_SHAE002-R&decorator=influenza&context=1406753496537
SHAE002_SARS_24h_3_array	SHAE002-R	SHAE002_SARS_24h_3_array	Isolation of Total RNA and Quality Control	Labeling and Quantification of Total RNA for Agilent Microarray	Agilent Microarray Hybridization and Scanning	agilent615	GSM1163366_US93503719_251485066940_S01_GE1_107_Sep09_1_1.txt.gz	GEO	GSM1163366	http://www.ncbi.nlm.nih.gov/geo/query/acc.cgi?acc=GSM1163366	Agilent Microarray Processing and Expression Analysis	10_SHAE002_Array_DE_Result_Matrix_08-12-13_SV_(SHAE002_R_DE_RM--NA)	IRD	IRD_SV_SHAE002-R	http://www.fludb.org/brc/svExperimentDetails.spg?expAccession=IRD_SV_SHAE002-R&decorator=influenza&context=1406753496537
SHAE002_SARS_24h_4_array	SHAE002-R	SHAE002_SARS_24h_4_array	Isolation of Total RNA and Quality Control	Labeling and Quantification of Total RNA for Agilent Microarray	Agilent Microarray Hybridization and Scanning	agilent616	GSM1163367_US93503719_251485066926_S01_GE1_107_Sep09_1_4.txt.gz	GEO	GSM1163367	http://www.ncbi.nlm.nih.gov/geo/query/acc.cgi?acc=GSM1163367	Agilent Microarray Processing and Expression Analysis	10_SHAE002_Array_DE_Result_Matrix_08-12-13_SV_(SHAE002_R_DE_RM--NA)	IRD	IRD_SV_SHAE002-R	http://www.fludb.org/brc/svExperimentDetails.spg?expAccession=IRD_SV_SHAE002-R&decorator=influenza&context=1406753496537
SHAE002_SARS_36h_1_array	SHAE002-R	SHAE002_SARS_36h_1_array	Isolation of Total RNA and Quality Control	Labeling and Quantification of Total RNA for Agilent Microarray	Agilent Microarray Hybridization and Scanning	agilent617	GSM1163368_US93503719_251485066966_S01_GE1_107_Sep09_1_1.txt.gz	GEO	GSM1163368	http://www.ncbi.nlm.nih.gov/geo/query/acc.cgi?acc=GSM1163368	Agilent Microarray Processing and Expression Analysis	10_SHAE002_Array_DE_Result_Matrix_08-12-13_SV_(SHAE002_R_DE_RM--NA)	IRD	IRD_SV_SHAE002-R	http://www.fludb.org/brc/svExperimentDetails.spg?expAccession=IRD_SV_SHAE002-R&decorator=influenza&context=1406753496537
SHAE002_SARS_36h_2_array	SHAE002-R	SHAE002_SARS_36h_2_array	Isolation of Total RNA and Quality Control	Labeling and Quantification of Total RNA for Agilent Microarray	Agilent Microarray Hybridization and Scanning	agilent618	GSM1163369_US93503719_251485066952_S01_GE1_107_Sep09_1_3.txt.gz	GEO	GSM1163369	http://www.ncbi.nlm.nih.gov/geo/query/acc.cgi?acc=GSM1163369	Agilent Microarray Processing and Expression Analysis	10_SHAE002_Array_DE_Result_Matrix_08-12-13_SV_(SHAE002_R_DE_RM--NA)	IRD	IRD_SV_SHAE002-R	http://www.fludb.org/brc/svExperimentDetails.spg?expAccession=IRD_SV_SHAE002-R&decorator=influenza&context=1406753496537
SHAE002_SARS_48h_1_array	SHAE002-R	SHAE002_SARS_48h_1_array	Isolation of Total RNA and Quality Control	Labeling and Quantification of Total RNA for Agilent Microarray	Agilent Microarray Hybridization and Scanning	agilent619	GSM1163370_US93503719_251485066823_S01_GE1_107_Sep09_1_4.txt.gz	GEO	GSM1163370	http://www.ncbi.nlm.nih.gov/geo/query/acc.cgi?acc=GSM1163370	Agilent Microarray Processing and Expression Analysis	10_SHAE002_Array_DE_Result_Matrix_08-12-13_SV_(SHAE002_R_DE_RM--NA)	IRD	IRD_SV_SHAE002-R	http://www.fludb.org/brc/svExperimentDetails.spg?expAccession=IRD_SV_SHAE002-R&decorator=influenza&context=1406753496537
SHAE002_SARS_48h_2_array	SHAE002-R	SHAE002_SARS_48h_2_array	Isolation of Total RNA and Quality Control	Labeling and Quantification of Total RNA for Agilent Microarray	Agilent Microarray Hybridization and Scanning	agilent620	GSM1163371_US93503719_251485066866_S01_GE1_107_Sep09_1_4.txt.gz	GEO	GSM1163371	http://www.ncbi.nlm.nih.gov/geo/query/acc.cgi?acc=GSM1163371	Agilent Microarray Processing and Expression Analysis	10_SHAE002_Array_DE_Result_Matrix_08-12-13_SV_(SHAE002_R_DE_RM--NA)	IRD	IRD_SV_SHAE002-R	http://www.fludb.org/brc/svExperimentDetails.spg?expAccession=IRD_SV_SHAE002-R&decorator=influenza&context=1406753496537
SHAE002_SARS_48h_3_array	SHAE002-R	SHAE002_SARS_48h_3_array	Isolation of Total RNA and Quality Control	Labeling and Quantification of Total RNA for Agilent Microarray	Agilent Microarray Hybridization and Scanning	agilent621	GSM1163372_US93503719_251485066944_S01_GE1_107_Sep09_1_3.txt.gz	GEO	GSM1163372	http://www.ncbi.nlm.nih.gov/geo/query/acc.cgi?acc=GSM1163372	Agilent Microarray Processing and Expression Analysis	10_SHAE002_Array_DE_Result_Matrix_08-12-13_SV_(SHAE002_R_DE_RM--NA)	IRD	IRD_SV_SHAE002-R	http://www.fludb.org/brc/svExperimentDetails.spg?expAccession=IRD_SV_SHAE002-R&decorator=influenza&context=1406753496537
SHAE002_SARS_48h_4_array	SHAE002-R	SHAE002_SARS_48h_4_array	Isolation of Total RNA and Quality Control	Labeling and Quantification of Total RNA for Agilent Microarray	Agilent Microarray Hybridization and Scanning	agilent622	GSM1163373_US93503719_251485066932_S01_GE1_107_Sep09_1_1.txt.gz	GEO	GSM1163373	http://www.ncbi.nlm.nih.gov/geo/query/acc.cgi?acc=GSM1163373	Agilent Microarray Processing and Expression Analysis	10_SHAE002_Array_DE_Result_Matrix_08-12-13_SV_(SHAE002_R_DE_RM--NA)	IRD	IRD_SV_SHAE002-R	http://www.fludb.org/brc/svExperimentDetails.spg?expAccession=IRD_SV_SHAE002-R&decorator=influenza&context=1406753496537
SHAE002_SARS_60h_1_array	SHAE002-R	SHAE002_SARS_60h_1_array	Isolation of Total RNA and Quality Control	Labeling and Quantification of Total RNA for Agilent Microarray	Agilent Microarray Hybridization and Scanning	agilent623	GSM1163374_US93503719_251485066827_S01_GE1_107_Sep09_1_4.txt.gz	GEO	GSM1163374	http://www.ncbi.nlm.nih.gov/geo/query/acc.cgi?acc=GSM1163374	Agilent Microarray Processing and Expression Analysis	10_SHAE002_Array_DE_Result_Matrix_08-12-13_SV_(SHAE002_R_DE_RM--NA)	IRD	IRD_SV_SHAE002-R	http://www.fludb.org/brc/svExperimentDetails.spg?expAccession=IRD_SV_SHAE002-R&decorator=influenza&context=1406753496537
SHAE002_SARS_60h_2_array	SHAE002-R	SHAE002_SARS_60h_2_array	Isolation of Total RNA and Quality Control	Labeling and Quantification of Total RNA for Agilent Microarray	Agilent Microarray Hybridization and Scanning	agilent624	GSM1163375_US93503719_251485066939_S01_GE1_107_Sep09_1_3.txt.gz	GEO	GSM1163375	http://www.ncbi.nlm.nih.gov/geo/query/acc.cgi?acc=GSM1163375	Agilent Microarray Processing and Expression Analysis	10_SHAE002_Array_DE_Result_Matrix_08-12-13_SV_(SHAE002_R_DE_RM--NA)	IRD	IRD_SV_SHAE002-R	http://www.fludb.org/brc/svExperimentDetails.spg?expAccession=IRD_SV_SHAE002-R&decorator=influenza&context=1406753496537
SHAE002_SARS_60h_3_array	SHAE002-R	SHAE002_SARS_60h_3_array	Isolation of Total RNA and Quality Control	Labeling and Quantification of Total RNA for Agilent Microarray	Agilent Microarray Hybridization and Scanning	agilent625	GSM1163393_US93503719_251485066962_S01_GE1_107_Sep09_1_4.txt.gz	GEO	GSM1163393	http://www.ncbi.nlm.nih.gov/geo/query/acc.cgi?acc=GSM1163393	Agilent Microarray Processing and Expression Analysis	10_SHAE002_Array_DE_Result_Matrix_08-12-13_SV_(SHAE002_R_DE_RM--NA)	IRD	IRD_SV_SHAE002-R	http://www.fludb.org/brc/svExperimentDetails.spg?expAccession=IRD_SV_SHAE002-R&decorator=influenza&context=1406753496537
SHAE002_SARS_60h_4_array	SHAE002-R	SHAE002_SARS_60h_4_array	Isolation of Total RNA and Quality Control	Labeling and Quantification of Total RNA for Agilent Microarray	Agilent Microarray Hybridization and Scanning	agilent626	GSM1163376_US93503719_251485066944_S01_GE1_107_Sep09_1_4.txt.gz	GEO	GSM1163376	http://www.ncbi.nlm.nih.gov/geo/query/acc.cgi?acc=GSM1163376	Agilent Microarray Processing and Expression Analysis	10_SHAE002_Array_DE_Result_Matrix_08-12-13_SV_(SHAE002_R_DE_RM--NA)	IRD	IRD_SV_SHAE002-R	http://www.fludb.org/brc/svExperimentDetails.spg?expAccession=IRD_SV_SHAE002-R&decorator=influenza&context=1406753496537
SHAE002_SARS_72h_1_array	SHAE002-R	SHAE002_SARS_72h_1_array	Isolation of Total RNA and Quality Control	Labeling and Quantification of Total RNA for Agilent Microarray	Agilent Microarray Hybridization and Scanning	agilent627	GSM1163377_US93503719_251485066941_S01_GE1_107_Sep09_1_1.txt.gz	GEO	GSM1163377	http://www.ncbi.nlm.nih.gov/geo/query/acc.cgi?acc=GSM1163377	Agilent Microarray Processing and Expression Analysis	10_SHAE002_Array_DE_Result_Matrix_08-12-13_SV_(SHAE002_R_DE_RM--NA)	IRD	IRD_SV_SHAE002-R	http://www.fludb.org/brc/svExperimentDetails.spg?expAccession=IRD_SV_SHAE002-R&decorator=influenza&context=1406753496537
SHAE002_SARS_72h_2_array	SHAE002-R	SHAE002_SARS_72h_2_array	Isolation of Total RNA and Quality Control	Labeling and Quantification of Total RNA for Agilent Microarray	Agilent Microarray Hybridization and Scanning	agilent628	GSM1163378_US93503719_251485066925_S01_GE1_107_Sep09_1_4.txt.gz	GEO	GSM1163378	http://www.ncbi.nlm.nih.gov/geo/query/acc.cgi?acc=GSM1163378	Agilent Microarray Processing and Expression Analysis	10_SHAE002_Array_DE_Result_Matrix_08-12-13_SV_(SHAE002_R_DE_RM--NA)	IRD	IRD_SV_SHAE002-R	http://www.fludb.org/brc/svExperimentDetails.spg?expAccession=IRD_SV_SHAE002-R&decorator=influenza&context=1406753496537
SHAE002_SARS_72h_3_array	SHAE002-R	SHAE002_SARS_72h_3_array	Isolation of Total RNA and Quality Control	Labeling and Quantification of Total RNA for Agilent Microarray	Agilent Microarray Hybridization and Scanning	agilent629	GSM1163379_US93503719_251485066968_S01_GE1_107_Sep09_1_4.txt.gz	GEO	GSM1163379	http://www.ncbi.nlm.nih.gov/geo/query/acc.cgi?acc=GSM1163379	Agilent Microarray Processing and Expression Analysis	10_SHAE002_Array_DE_Result_Matrix_08-12-13_SV_(SHAE002_R_DE_RM--NA)	IRD	IRD_SV_SHAE002-R	http://www.fludb.org/brc/svExperimentDetails.spg?expAccession=IRD_SV_SHAE002-R&decorator=influenza&context=1406753496537
SHAE002_SARS_72h_4_array	SHAE002-R	SHAE002_SARS_72h_4_array	Isolation of Total RNA and Quality Control	Labeling and Quantification of Total RNA for Agilent Microarray	Agilent Microarray Hybridization and Scanning	agilent630	GSM1163380_US93503719_251485066954_S01_GE1_107_Sep09_1_4.txt.gz	GEO	GSM1163380	http://www.ncbi.nlm.nih.gov/geo/query/acc.cgi?acc=GSM1163380	Agilent Microarray Processing and Expression Analysis	10_SHAE002_Array_DE_Result_Matrix_08-12-13_SV_(SHAE002_R_DE_RM--NA)	IRD	IRD_SV_SHAE002-R	http://www.fludb.org/brc/svExperimentDetails.spg?expAccession=IRD_SV_SHAE002-R&decorator=influenza&context=1406753496537
SHAE002_SARS_84h_1_array	SHAE002-R	SHAE002_SARS_84h_1_array	Isolation of Total RNA and Quality Control	Labeling and Quantification of Total RNA for Agilent Microarray	Agilent Microarray Hybridization and Scanning	agilent631	GSM1163381_US93503719_251485066866_S01_GE1_107_Sep09_1_3.txt.gz	GEO	GSM1163381	http://www.ncbi.nlm.nih.gov/geo/query/acc.cgi?acc=GSM1163381	Agilent Microarray Processing and Expression Analysis	10_SHAE002_Array_DE_Result_Matrix_08-12-13_SV_(SHAE002_R_DE_RM--NA)	IRD	IRD_SV_SHAE002-R	http://www.fludb.org/brc/svExperimentDetails.spg?expAccession=IRD_SV_SHAE002-R&decorator=influenza&context=1406753496537
SHAE002_SARS_84h_2_array	SHAE002-R	SHAE002_SARS_84h_2_array	Isolation of Total RNA and Quality Control	Labeling and Quantification of Total RNA for Agilent Microarray	Agilent Microarray Hybridization and Scanning	agilent632	GSM1163382_US93503719_251485066925_S01_GE1_107_Sep09_1_1.txt.gz	GEO	GSM1163382	http://www.ncbi.nlm.nih.gov/geo/query/acc.cgi?acc=GSM1163382	Agilent Microarray Processing and Expression Analysis	10_SHAE002_Array_DE_Result_Matrix_08-12-13_SV_(SHAE002_R_DE_RM--NA)	IRD	IRD_SV_SHAE002-R	http://www.fludb.org/brc/svExperimentDetails.spg?expAccession=IRD_SV_SHAE002-R&decorator=influenza&context=1406753496537
SHAE002_SARS_84h_3_array	SHAE002-R	SHAE002_SARS_84h_3_array	Isolation of Total RNA and Quality Control	Labeling and Quantification of Total RNA for Agilent Microarray	Agilent Microarray Hybridization and Scanning	agilent633	GSM1163383_US93503719_251485066934_S01_GE1_107_Sep09_1_1.txt.gz	GEO	GSM1163383	http://www.ncbi.nlm.nih.gov/geo/query/acc.cgi?acc=GSM1163383	Agilent Microarray Processing and Expression Analysis	10_SHAE002_Array_DE_Result_Matrix_08-12-13_SV_(SHAE002_R_DE_RM--NA)	IRD	IRD_SV_SHAE002-R	http://www.fludb.org/brc/svExperimentDetails.spg?expAccession=IRD_SV_SHAE002-R&decorator=influenza&context=1406753496537
SHAE002_SARS_84h_4_array	SHAE002-R	SHAE002_SARS_84h_4_array	Isolation of Total RNA and Quality Control	Labeling and Quantification of Total RNA for Agilent Microarray	Agilent Microarray Hybridization and Scanning	agilent634	GSM1163384_US93503719_251485066953_S01_GE1_107_Sep09_1_1.txt.gz	GEO	GSM1163384	http://www.ncbi.nlm.nih.gov/geo/query/acc.cgi?acc=GSM1163384	Agilent Microarray Processing and Expression Analysis	10_SHAE002_Array_DE_Result_Matrix_08-12-13_SV_(SHAE002_R_DE_RM--NA)	IRD	IRD_SV_SHAE002-R	http://www.fludb.org/brc/svExperimentDetails.spg?expAccession=IRD_SV_SHAE002-R&decorator=influenza&context=1406753496537
SHAE002_SARS_96h_1_array	SHAE002-R	SHAE002_SARS_96h_1_array	Isolation of Total RNA and Quality Control	Labeling and Quantification of Total RNA for Agilent Microarray	Agilent Microarray Hybridization and Scanning	agilent635	GSM1163385_US93503719_251485066985_S01_GE1_107_Sep09_1_1.txt.gz	GEO	GSM1163385	http://www.ncbi.nlm.nih.gov/geo/query/acc.cgi?acc=GSM1163385	Agilent Microarray Processing and Expression Analysis	10_SHAE002_Array_DE_Result_Matrix_08-12-13_SV_(SHAE002_R_DE_RM--NA)	IRD	IRD_SV_SHAE002-R	http://www.fludb.org/brc/svExperimentDetails.spg?expAccession=IRD_SV_SHAE002-R&decorator=influenza&context=1406753496537
SHAE002_SARS_96h_2_array	SHAE002-R	SHAE002_SARS_96h_2_array	Isolation of Total RNA and Quality Control	Labeling and Quantification of Total RNA for Agilent Microarray	Agilent Microarray Hybridization and Scanning	agilent636	GSM1163386_US93503719_251485066866_S01_GE1_107_Sep09_1_2.txt.gz	GEO	GSM1163386	http://www.ncbi.nlm.nih.gov/geo/query/acc.cgi?acc=GSM1163386	Agilent Microarray Processing and Expression Analysis	10_SHAE002_Array_DE_Result_Matrix_08-12-13_SV_(SHAE002_R_DE_RM--NA)	IRD	IRD_SV_SHAE002-R	http://www.fludb.org/brc/svExperimentDetails.spg?expAccession=IRD_SV_SHAE002-R&decorator=influenza&context=1406753496537
SHAE002_SARS_96h_3_array	SHAE002-R	SHAE002_SARS_96h_3_array	Isolation of Total RNA and Quality Control	Labeling and Quantification of Total RNA for Agilent Microarray	Agilent Microarray Hybridization and Scanning	agilent637	GSM1163387_US93503719_251485066933_S01_GE1_107_Sep09_1_1.txt.gz	GEO	GSM1163387	http://www.ncbi.nlm.nih.gov/geo/query/acc.cgi?acc=GSM1163387	Agilent Microarray Processing and Expression Analysis	10_SHAE002_Array_DE_Result_Matrix_08-12-13_SV_(SHAE002_R_DE_RM--NA)	IRD	IRD_SV_SHAE002-R	http://www.fludb.org/brc/svExperimentDetails.spg?expAccession=IRD_SV_SHAE002-R&decorator=influenza&context=1406753496537
SHAE002_SARS_96h_4_array	SHAE002-R	SHAE002_SARS_96h_4_array	Isolation of Total RNA and Quality Control	Labeling and Quantification of Total RNA for Agilent Microarray	Agilent Microarray Hybridization and Scanning	agilent638	GSM1163388_US93503719_251485066943_S01_GE1_107_Sep09_1_4.txt.gz	GEO	GSM1163388	http://www.ncbi.nlm.nih.gov/geo/query/acc.cgi?acc=GSM1163388	Agilent Microarray Processing and Expression Analysis	10_SHAE002_Array_DE_Result_Matrix_08-12-13_SV_(SHAE002_R_DE_RM--NA)	IRD	IRD_SV_SHAE002-R	http://www.fludb.org/brc/svExperimentDetails.spg?expAccession=IRD_SV_SHAE002-R&decorator=influenza&context=1406753496537
SHAE003_BAT_0h_1_array	SHAE003-R	SHAE003_BAT_0h_1_array	Isolation of Total RNA and Quality Control	Labeling and Quantification of Total RNA for Agilent Microarray	Agilent Microarray Hybridization and Scanning	agilent639	GSM1163396_US23502418_251485073314_S01_GE1_107_Sep09_1_4.txt.gz	GEO	GSM1163396	http://www.ncbi.nlm.nih.gov/geo/query/acc.cgi?acc=GSM1163396	Agilent Microarray Processing and Expression Analysis	10_SHAE003_Array_DE_Result_Matrix_08-12-13_SV_(SHAE003_R_DE_RM--NA)	IRD	IRD_SV_SHAE003-R	http://www.fludb.org/brc/svExperimentDetails.spg?expAccession=IRD_SV_SHAE003-R&decorator=influenza&context=1406753496537
SHAE003_BAT_0h_2_array	SHAE003-R	SHAE003_BAT_0h_2_array	Isolation of Total RNA and Quality Control	Labeling and Quantification of Total RNA for Agilent Microarray	Agilent Microarray Hybridization and Scanning	agilent640	GSM1163397_US23502418_251485073160_S01_GE1_107_Sep09_1_3.txt.gz	GEO	GSM1163397	http://www.ncbi.nlm.nih.gov/geo/query/acc.cgi?acc=GSM1163397	Agilent Microarray Processing and Expression Analysis	10_SHAE003_Array_DE_Result_Matrix_08-12-13_SV_(SHAE003_R_DE_RM--NA)	IRD	IRD_SV_SHAE003-R	http://www.fludb.org/brc/svExperimentDetails.spg?expAccession=IRD_SV_SHAE003-R&decorator=influenza&context=1406753496537
SHAE003_BAT_0h_3_array	SHAE003-R	SHAE003_BAT_0h_3_array	Isolation of Total RNA and Quality Control	Labeling and Quantification of Total RNA for Agilent Microarray	Agilent Microarray Hybridization and Scanning	agilent641	GSM1163398_US23502418_251485073153_S01_GE1_107_Sep09_1_3.txt.gz	GEO	GSM1163398	http://www.ncbi.nlm.nih.gov/geo/query/acc.cgi?acc=GSM1163398	Agilent Microarray Processing and Expression Analysis	10_SHAE003_Array_DE_Result_Matrix_08-12-13_SV_(SHAE003_R_DE_RM--NA)	IRD	IRD_SV_SHAE003-R	http://www.fludb.org/brc/svExperimentDetails.spg?expAccession=IRD_SV_SHAE003-R&decorator=influenza&context=1406753496537
SHAE003_BAT_0h_4_array	SHAE003-R	SHAE003_BAT_0h_4_array	Isolation of Total RNA and Quality Control	Labeling and Quantification of Total RNA for Agilent Microarray	Agilent Microarray Hybridization and Scanning	agilent642	GSM1163399_US23502418_251485073221_S01_GE1_107_Sep09_1_2.txt.gz	GEO	GSM1163399	http://www.ncbi.nlm.nih.gov/geo/query/acc.cgi?acc=GSM1163399	Agilent Microarray Processing and Expression Analysis	10_SHAE003_Array_DE_Result_Matrix_08-12-13_SV_(SHAE003_R_DE_RM--NA)	IRD	IRD_SV_SHAE003-R	http://www.fludb.org/brc/svExperimentDetails.spg?expAccession=IRD_SV_SHAE003-R&decorator=influenza&context=1406753496537
SHAE003_BAT_24h_3_array	SHAE003-R	SHAE003_BAT_24h_3_array	Isolation of Total RNA and Quality Control	Labeling and Quantification of Total RNA for Agilent Microarray	Agilent Microarray Hybridization and Scanning	agilent643	GSM1163400_US23502418_251485073221_S01_GE1_107_Sep09_1_3.txt.gz	GEO	GSM1163400	http://www.ncbi.nlm.nih.gov/geo/query/acc.cgi?acc=GSM1163400	Agilent Microarray Processing and Expression Analysis	10_SHAE003_Array_DE_Result_Matrix_08-12-13_SV_(SHAE003_R_DE_RM--NA)	IRD	IRD_SV_SHAE003-R	http://www.fludb.org/brc/svExperimentDetails.spg?expAccession=IRD_SV_SHAE003-R&decorator=influenza&context=1406753496537
SHAE003_BAT_24h_4_array	SHAE003-R	SHAE003_BAT_24h_4_array	Isolation of Total RNA and Quality Control	Labeling and Quantification of Total RNA for Agilent Microarray	Agilent Microarray Hybridization and Scanning	agilent644	GSM1163401_US23502418_251485073315_S01_GE1_107_Sep09_1_1.txt.gz	GEO	GSM1163401	http://www.ncbi.nlm.nih.gov/geo/query/acc.cgi?acc=GSM1163401	Agilent Microarray Processing and Expression Analysis	10_SHAE003_Array_DE_Result_Matrix_08-12-13_SV_(SHAE003_R_DE_RM--NA)	IRD	IRD_SV_SHAE003-R	http://www.fludb.org/brc/svExperimentDetails.spg?expAccession=IRD_SV_SHAE003-R&decorator=influenza&context=1406753496537
SHAE003_BAT_48h_1_array	SHAE003-R	SHAE003_BAT_48h_1_array	Isolation of Total RNA and Quality Control	Labeling and Quantification of Total RNA for Agilent Microarray	Agilent Microarray Hybridization and Scanning	agilent645	GSM1163402_US23502418_251485073281_S01_GE1_107_Sep09_1_3.txt.gz	GEO	GSM1163402	http://www.ncbi.nlm.nih.gov/geo/query/acc.cgi?acc=GSM1163402	Agilent Microarray Processing and Expression Analysis	10_SHAE003_Array_DE_Result_Matrix_08-12-13_SV_(SHAE003_R_DE_RM--NA)	IRD	IRD_SV_SHAE003-R	http://www.fludb.org/brc/svExperimentDetails.spg?expAccession=IRD_SV_SHAE003-R&decorator=influenza&context=1406753496537
SHAE003_BAT_48h_2_array	SHAE003-R	SHAE003_BAT_48h_2_array	Isolation of Total RNA and Quality Control	Labeling and Quantification of Total RNA for Agilent Microarray	Agilent Microarray Hybridization and Scanning	agilent646	GSM1163403_US23502418_251485073316_S01_GE1_107_Sep09_1_4.txt.gz	GEO	GSM1163403	http://www.ncbi.nlm.nih.gov/geo/query/acc.cgi?acc=GSM1163403	Agilent Microarray Processing and Expression Analysis	10_SHAE003_Array_DE_Result_Matrix_08-12-13_SV_(SHAE003_R_DE_RM--NA)	IRD	IRD_SV_SHAE003-R	http://www.fludb.org/brc/svExperimentDetails.spg?expAccession=IRD_SV_SHAE003-R&decorator=influenza&context=1406753496537
SHAE003_BAT_48h_3_array	SHAE003-R	SHAE003_BAT_48h_3_array	Isolation of Total RNA and Quality Control	Labeling and Quantification of Total RNA for Agilent Microarray	Agilent Microarray Hybridization and Scanning	agilent647	GSM1163404_US23502418_251485073225_S01_GE1_107_Sep09_1_1.txt.gz	GEO	GSM1163404	http://www.ncbi.nlm.nih.gov/geo/query/acc.cgi?acc=GSM1163404	Agilent Microarray Processing and Expression Analysis	10_SHAE003_Array_DE_Result_Matrix_08-12-13_SV_(SHAE003_R_DE_RM--NA)	IRD	IRD_SV_SHAE003-R	http://www.fludb.org/brc/svExperimentDetails.spg?expAccession=IRD_SV_SHAE003-R&decorator=influenza&context=1406753496537
SHAE003_BAT_48h_4_array	SHAE003-R	SHAE003_BAT_48h_4_array	Isolation of Total RNA and Quality Control	Labeling and Quantification of Total RNA for Agilent Microarray	Agilent Microarray Hybridization and Scanning	agilent648	GSM1163405_US23502418_251485073217_S01_GE1_107_Sep09_1_3.txt.gz	GEO	GSM1163405	http://www.ncbi.nlm.nih.gov/geo/query/acc.cgi?acc=GSM1163405	Agilent Microarray Processing and Expression Analysis	10_SHAE003_Array_DE_Result_Matrix_08-12-13_SV_(SHAE003_R_DE_RM--NA)	IRD	IRD_SV_SHAE003-R	http://www.fludb.org/brc/svExperimentDetails.spg?expAccession=IRD_SV_SHAE003-R&decorator=influenza&context=1406753496537
SHAE003_BAT_60h_1_array	SHAE003-R	SHAE003_BAT_60h_1_array	Isolation of Total RNA and Quality Control	Labeling and Quantification of Total RNA for Agilent Microarray	Agilent Microarray Hybridization and Scanning	agilent649	GSM1163406_US23502418_251485073283_S01_GE1_107_Sep09_1_4.txt.gz	GEO	GSM1163406	http://www.ncbi.nlm.nih.gov/geo/query/acc.cgi?acc=GSM1163406	Agilent Microarray Processing and Expression Analysis	10_SHAE003_Array_DE_Result_Matrix_08-12-13_SV_(SHAE003_R_DE_RM--NA)	IRD	IRD_SV_SHAE003-R	http://www.fludb.org/brc/svExperimentDetails.spg?expAccession=IRD_SV_SHAE003-R&decorator=influenza&context=1406753496537
SHAE003_BAT_60h_2_array	SHAE003-R	SHAE003_BAT_60h_2_array	Isolation of Total RNA and Quality Control	Labeling and Quantification of Total RNA for Agilent Microarray	Agilent Microarray Hybridization and Scanning	agilent650	GSM1163407_US23502418_251485073205_S01_GE1_107_Sep09_1_1.txt.gz	GEO	GSM1163407	http://www.ncbi.nlm.nih.gov/geo/query/acc.cgi?acc=GSM1163407	Agilent Microarray Processing and Expression Analysis	10_SHAE003_Array_DE_Result_Matrix_08-12-13_SV_(SHAE003_R_DE_RM--NA)	IRD	IRD_SV_SHAE003-R	http://www.fludb.org/brc/svExperimentDetails.spg?expAccession=IRD_SV_SHAE003-R&decorator=influenza&context=1406753496537
SHAE003_BAT_60h_3_array	SHAE003-R	SHAE003_BAT_60h_3_array	Isolation of Total RNA and Quality Control	Labeling and Quantification of Total RNA for Agilent Microarray	Agilent Microarray Hybridization and Scanning	agilent651	GSM1163408_US23502418_251485073261_S01_GE1_107_Sep09_1_1.txt.gz	GEO	GSM1163408	http://www.ncbi.nlm.nih.gov/geo/query/acc.cgi?acc=GSM1163408	Agilent Microarray Processing and Expression Analysis	10_SHAE003_Array_DE_Result_Matrix_08-12-13_SV_(SHAE003_R_DE_RM--NA)	IRD	IRD_SV_SHAE003-R	http://www.fludb.org/brc/svExperimentDetails.spg?expAccession=IRD_SV_SHAE003-R&decorator=influenza&context=1406753496537
SHAE003_BAT_60h_4_array	SHAE003-R	SHAE003_BAT_60h_4_array	Isolation of Total RNA and Quality Control	Labeling and Quantification of Total RNA for Agilent Microarray	Agilent Microarray Hybridization and Scanning	agilent652	GSM1163409_US23502418_251485073262_S01_GE1_107_Sep09_1_2.txt.gz	GEO	GSM1163409	http://www.ncbi.nlm.nih.gov/geo/query/acc.cgi?acc=GSM1163409	Agilent Microarray Processing and Expression Analysis	10_SHAE003_Array_DE_Result_Matrix_08-12-13_SV_(SHAE003_R_DE_RM--NA)	IRD	IRD_SV_SHAE003-R	http://www.fludb.org/brc/svExperimentDetails.spg?expAccession=IRD_SV_SHAE003-R&decorator=influenza&context=1406753496537
SHAE003_BAT_72h_1_array	SHAE003-R	SHAE003_BAT_72h_1_array	Isolation of Total RNA and Quality Control	Labeling and Quantification of Total RNA for Agilent Microarray	Agilent Microarray Hybridization and Scanning	agilent653	GSM1163410_US23502418_251485073206_S01_GE1_107_Sep09_1_1.txt.gz	GEO	GSM1163410	http://www.ncbi.nlm.nih.gov/geo/query/acc.cgi?acc=GSM1163410	Agilent Microarray Processing and Expression Analysis	10_SHAE003_Array_DE_Result_Matrix_08-12-13_SV_(SHAE003_R_DE_RM--NA)	IRD	IRD_SV_SHAE003-R	http://www.fludb.org/brc/svExperimentDetails.spg?expAccession=IRD_SV_SHAE003-R&decorator=influenza&context=1406753496537
SHAE003_BAT_72h_2_array	SHAE003-R	SHAE003_BAT_72h_2_array	Isolation of Total RNA and Quality Control	Labeling and Quantification of Total RNA for Agilent Microarray	Agilent Microarray Hybridization and Scanning	agilent654	GSM1163411_US23502418_251485073218_S01_GE1_107_Sep09_1_1.txt.gz	GEO	GSM1163411	http://www.ncbi.nlm.nih.gov/geo/query/acc.cgi?acc=GSM1163411	Agilent Microarray Processing and Expression Analysis	10_SHAE003_Array_DE_Result_Matrix_08-12-13_SV_(SHAE003_R_DE_RM--NA)	IRD	IRD_SV_SHAE003-R	http://www.fludb.org/brc/svExperimentDetails.spg?expAccession=IRD_SV_SHAE003-R&decorator=influenza&context=1406753496537
SHAE003_BAT_72h_3_array	SHAE003-R	SHAE003_BAT_72h_3_array	Isolation of Total RNA and Quality Control	Labeling and Quantification of Total RNA for Agilent Microarray	Agilent Microarray Hybridization and Scanning	agilent655	GSM1163412_US23502418_251485073280_S01_GE1_107_Sep09_1_4.txt.gz	GEO	GSM1163412	http://www.ncbi.nlm.nih.gov/geo/query/acc.cgi?acc=GSM1163412	Agilent Microarray Processing and Expression Analysis	10_SHAE003_Array_DE_Result_Matrix_08-12-13_SV_(SHAE003_R_DE_RM--NA)	IRD	IRD_SV_SHAE003-R	http://www.fludb.org/brc/svExperimentDetails.spg?expAccession=IRD_SV_SHAE003-R&decorator=influenza&context=1406753496537
SHAE003_BAT_72h_4_array	SHAE003-R	SHAE003_BAT_72h_4_array	Isolation of Total RNA and Quality Control	Labeling and Quantification of Total RNA for Agilent Microarray	Agilent Microarray Hybridization and Scanning	agilent656	GSM1163413_US23502418_251485073260_S01_GE1_107_Sep09_1_4.txt.gz	GEO	GSM1163413	http://www.ncbi.nlm.nih.gov/geo/query/acc.cgi?acc=GSM1163413	Agilent Microarray Processing and Expression Analysis	10_SHAE003_Array_DE_Result_Matrix_08-12-13_SV_(SHAE003_R_DE_RM--NA)	IRD	IRD_SV_SHAE003-R	http://www.fludb.org/brc/svExperimentDetails.spg?expAccession=IRD_SV_SHAE003-R&decorator=influenza&context=1406753496537
SHAE003_BAT_84h_1_array	SHAE003-R	SHAE003_BAT_84h_1_array	Isolation of Total RNA and Quality Control	Labeling and Quantification of Total RNA for Agilent Microarray	Agilent Microarray Hybridization and Scanning	agilent657	GSM1163414_US23502418_251485073204_S01_GE1_107_Sep09_1_2.txt.gz	GEO	GSM1163414	http://www.ncbi.nlm.nih.gov/geo/query/acc.cgi?acc=GSM1163414	Agilent Microarray Processing and Expression Analysis	10_SHAE003_Array_DE_Result_Matrix_08-12-13_SV_(SHAE003_R_DE_RM--NA)	IRD	IRD_SV_SHAE003-R	http://www.fludb.org/brc/svExperimentDetails.spg?expAccession=IRD_SV_SHAE003-R&decorator=influenza&context=1406753496537
SHAE003_BAT_84h_2_array	SHAE003-R	SHAE003_BAT_84h_2_array	Isolation of Total RNA and Quality Control	Labeling and Quantification of Total RNA for Agilent Microarray	Agilent Microarray Hybridization and Scanning	agilent658	GSM1163415_US23502418_251485073214_S01_GE1_107_Sep09_1_3.txt.gz	GEO	GSM1163415	http://www.ncbi.nlm.nih.gov/geo/query/acc.cgi?acc=GSM1163415	Agilent Microarray Processing and Expression Analysis	10_SHAE003_Array_DE_Result_Matrix_08-12-13_SV_(SHAE003_R_DE_RM--NA)	IRD	IRD_SV_SHAE003-R	http://www.fludb.org/brc/svExperimentDetails.spg?expAccession=IRD_SV_SHAE003-R&decorator=influenza&context=1406753496537
SHAE003_BAT_84h_3_array	SHAE003-R	SHAE003_BAT_84h_3_array	Isolation of Total RNA and Quality Control	Labeling and Quantification of Total RNA for Agilent Microarray	Agilent Microarray Hybridization and Scanning	agilent659	GSM1163416_US23502418_251485073282_S01_GE1_107_Sep09_1_2.txt.gz	GEO	GSM1163416	http://www.ncbi.nlm.nih.gov/geo/query/acc.cgi?acc=GSM1163416	Agilent Microarray Processing and Expression Analysis	10_SHAE003_Array_DE_Result_Matrix_08-12-13_SV_(SHAE003_R_DE_RM--NA)	IRD	IRD_SV_SHAE003-R	http://www.fludb.org/brc/svExperimentDetails.spg?expAccession=IRD_SV_SHAE003-R&decorator=influenza&context=1406753496537
SHAE003_BAT_84h_4_array	SHAE003-R	SHAE003_BAT_84h_4_array	Isolation of Total RNA and Quality Control	Labeling and Quantification of Total RNA for Agilent Microarray	Agilent Microarray Hybridization and Scanning	agilent660	GSM1163417_US23502418_251485073279_S01_GE1_107_Sep09_1_3.txt.gz	GEO	GSM1163417	http://www.ncbi.nlm.nih.gov/geo/query/acc.cgi?acc=GSM1163417	Agilent Microarray Processing and Expression Analysis	10_SHAE003_Array_DE_Result_Matrix_08-12-13_SV_(SHAE003_R_DE_RM--NA)	IRD	IRD_SV_SHAE003-R	http://www.fludb.org/brc/svExperimentDetails.spg?expAccession=IRD_SV_SHAE003-R&decorator=influenza&context=1406753496537
SHAE003_BAT_96h_1_array	SHAE003-R	SHAE003_BAT_96h_1_array	Isolation of Total RNA and Quality Control	Labeling and Quantification of Total RNA for Agilent Microarray	Agilent Microarray Hybridization and Scanning	agilent661	GSM1163418_US23502418_251485073222_S01_GE1_107_Sep09_1_3.txt.gz	GEO	GSM1163418	http://www.ncbi.nlm.nih.gov/geo/query/acc.cgi?acc=GSM1163418	Agilent Microarray Processing and Expression Analysis	10_SHAE003_Array_DE_Result_Matrix_08-12-13_SV_(SHAE003_R_DE_RM--NA)	IRD	IRD_SV_SHAE003-R	http://www.fludb.org/brc/svExperimentDetails.spg?expAccession=IRD_SV_SHAE003-R&decorator=influenza&context=1406753496537
[truncated: 1,043 more rows]
