# Supplementary material for: A comprehensive collection of systems biology data characterizing the host response to viral infection
Source: Sci Data. 2014 Oct 14;1:140033. doi: 10.1038/sdata.2014.33 (PMC4410982; doi:10.1038/sdata.2014.33)
Supplement: Supplementary file 1 [file sdata201433-isa1.zip › a_JCVI_affy.txt]

Sample Name	Comment[study ID]	Protocol REF	Protocol REF	Assay Name	Raw Data File	Comment[Data Repository]	Comment[Data Record Accession]	Comment[Data Record URL]	Protocol REF	Derived Data File	Comment[Data Repository]	Comment[Data Record Accession]	Comment[Data Record URL]
AA_Mock_001	SBRI_AA_E1	Isolation of Total RNA and Quality Control	Positive-strand cDNA Synthesis, Fragmentation, and Single-stranded cDNA for Affymetrix Microarray Analysis	affymetrix1	GSM914274_20090129_07_Bl6_Mock_InVivo_0000_Lung_F_1_AD_Std_.CEL.gz	GEO	GSM914274	http://www.ncbi.nlm.nih.gov/geo/query/acc.cgi?acc=GSM914274	Affymetrix Microarray Processing and Expression Analysis	SBRI_Bioset Matrix_all	IRD	IRD_SI_SBRI_AA_E1	http://www.fludb.org/brc/svExperimentDetails.spg?expAccession=IRD_SI_SBRI_AA_E1&decorator=influenza&context=1406753496537
AA_Mock_002	SBRI_AA_E1	Isolation of Total RNA and Quality Control	Positive-strand cDNA Synthesis, Fragmentation, and Single-stranded cDNA for Affymetrix Microarray Analysis	affymetrix2	GSM914275_20090129_08_Bl6_Mock_InVivo_0000_Lung_F_2_AD_Std_.CEL.gz	GEO	GSM914275	http://www.ncbi.nlm.nih.gov/geo/query/acc.cgi?acc=GSM914275	Affymetrix Microarray Processing and Expression Analysis	SBRI_Bioset Matrix_all	IRD	IRD_SI_SBRI_AA_E1	http://www.fludb.org/brc/svExperimentDetails.spg?expAccession=IRD_SI_SBRI_AA_E1&decorator=influenza&context=1406753496537
AA_Mock_003	SBRI_AA_E1	Isolation of Total RNA and Quality Control	Positive-strand cDNA Synthesis, Fragmentation, and Single-stranded cDNA for Affymetrix Microarray Analysis	affymetrix3	GSM914276_20090129_09_Bl6_Mock_InVivo_0000_Lung_F_3_AD_Std_.CEL.gz	GEO	GSM914276	http://www.ncbi.nlm.nih.gov/geo/query/acc.cgi?acc=GSM914276	Affymetrix Microarray Processing and Expression Analysis	SBRI_Bioset Matrix_all	IRD	IRD_SI_SBRI_AA_E1	http://www.fludb.org/brc/svExperimentDetails.spg?expAccession=IRD_SI_SBRI_AA_E1&decorator=influenza&context=1406753496537
AA_Mock_005	SBRI_AA_E1	Isolation of Total RNA and Quality Control	Positive-strand cDNA Synthesis, Fragmentation, and Single-stranded cDNA for Affymetrix Microarray Analysis	affymetrix4	GSM914277_20090129_11_Bl6_Mock_InVivo_0000_Lung_F_5_AD_Std_.CEL.gz	GEO	GSM914277	http://www.ncbi.nlm.nih.gov/geo/query/acc.cgi?acc=GSM914277	Affymetrix Microarray Processing and Expression Analysis	SBRI_Bioset Matrix_all	IRD	IRD_SI_SBRI_AA_E1	http://www.fludb.org/brc/svExperimentDetails.spg?expAccession=IRD_SI_SBRI_AA_E1&decorator=influenza&context=1406753496537
AA_PR8_006	SBRI_AA_E1	Isolation of Total RNA and Quality Control	Positive-strand cDNA Synthesis, Fragmentation, and Single-stranded cDNA for Affymetrix Microarray Analysis	affymetrix5	GSM914259_20090128_04_Bl6_PR8_InVivo_0720_Lung_F_1_AD_Std_.CEL.gz	GEO	GSM914259	http://www.ncbi.nlm.nih.gov/geo/query/acc.cgi?acc=GSM914259	Affymetrix Microarray Processing and Expression Analysis	SBRI_Bioset Matrix_all	IRD	IRD_SI_SBRI_AA_E1	http://www.fludb.org/brc/svExperimentDetails.spg?expAccession=IRD_SI_SBRI_AA_E1&decorator=influenza&context=1406753496537
AA_PR8_007	SBRI_AA_E1	Isolation of Total RNA and Quality Control	Positive-strand cDNA Synthesis, Fragmentation, and Single-stranded cDNA for Affymetrix Microarray Analysis	affymetrix6	GSM914260_20090128_05_Bl6_PR8_InVivo_0720_Lung_F_2_AD_Std_.CEL.gz	GEO	GSM914260	http://www.ncbi.nlm.nih.gov/geo/query/acc.cgi?acc=GSM914260	Affymetrix Microarray Processing and Expression Analysis	SBRI_Bioset Matrix_all	IRD	IRD_SI_SBRI_AA_E1	http://www.fludb.org/brc/svExperimentDetails.spg?expAccession=IRD_SI_SBRI_AA_E1&decorator=influenza&context=1406753496537
AA_PR8_008	SBRI_AA_E1	Isolation of Total RNA and Quality Control	Positive-strand cDNA Synthesis, Fragmentation, and Single-stranded cDNA for Affymetrix Microarray Analysis	affymetrix7	GSM914261_20090128_06_Bl6_PR8_InVivo_0720_Lung_F_3_AD_Std_.CEL.gz	GEO	GSM914261	http://www.ncbi.nlm.nih.gov/geo/query/acc.cgi?acc=GSM914261	Affymetrix Microarray Processing and Expression Analysis	SBRI_Bioset Matrix_all	IRD	IRD_SI_SBRI_AA_E1	http://www.fludb.org/brc/svExperimentDetails.spg?expAccession=IRD_SI_SBRI_AA_E1&decorator=influenza&context=1406753496537
AA_PR8_009	SBRI_AA_E1	Isolation of Total RNA and Quality Control	Positive-strand cDNA Synthesis, Fragmentation, and Single-stranded cDNA for Affymetrix Microarray Analysis	affymetrix8	GSM914262_20090128_07_Bl6_PR8_InVivo_0720_Lung_F_4_AD_Std_.CEL.gz	GEO	GSM914262	http://www.ncbi.nlm.nih.gov/geo/query/acc.cgi?acc=GSM914262	Affymetrix Microarray Processing and Expression Analysis	SBRI_Bioset Matrix_all	IRD	IRD_SI_SBRI_AA_E1	http://www.fludb.org/brc/svExperimentDetails.spg?expAccession=IRD_SI_SBRI_AA_E1&decorator=influenza&context=1406753496537
AA_PR8_010	SBRI_AA_E1	Isolation of Total RNA and Quality Control	Positive-strand cDNA Synthesis, Fragmentation, and Single-stranded cDNA for Affymetrix Microarray Analysis	affymetrix9	GSM914263_20090128_08_Bl6_PR8_InVivo_0720_Lung_F_5_AD_Std_.CEL.gz	GEO	GSM914263	http://www.ncbi.nlm.nih.gov/geo/query/acc.cgi?acc=GSM914263	Affymetrix Microarray Processing and Expression Analysis	SBRI_Bioset Matrix_all	IRD	IRD_SI_SBRI_AA_E1	http://www.fludb.org/brc/svExperimentDetails.spg?expAccession=IRD_SI_SBRI_AA_E1&decorator=influenza&context=1406753496537
AA_VN6+2_016	SBRI_AA_E1	Isolation of Total RNA and Quality Control	Positive-strand cDNA Synthesis, Fragmentation, and Single-stranded cDNA for Affymetrix Microarray Analysis	affymetrix10	GSM914264_20090128_09_Bl6_VN62_InVivo_0720_Lung_F_1_AD_Std_.CEL.gz	GEO	GSM914264	http://www.ncbi.nlm.nih.gov/geo/query/acc.cgi?acc=GSM914264	Affymetrix Microarray Processing and Expression Analysis	SBRI_Bioset Matrix_all	IRD	IRD_SI_SBRI_AA_E1	http://www.fludb.org/brc/svExperimentDetails.spg?expAccession=IRD_SI_SBRI_AA_E1&decorator=influenza&context=1406753496537
AA_VN6+2_017	SBRI_AA_E1	Isolation of Total RNA and Quality Control	Positive-strand cDNA Synthesis, Fragmentation, and Single-stranded cDNA for Affymetrix Microarray Analysis	affymetrix11	GSM914265_20090128_10_Bl6_VN62_InVivo_0720_Lung_F_2_AD_Std_.CEL.gz	GEO	GSM914265	http://www.ncbi.nlm.nih.gov/geo/query/acc.cgi?acc=GSM914265	Affymetrix Microarray Processing and Expression Analysis	SBRI_Bioset Matrix_all	IRD	IRD_SI_SBRI_AA_E1	http://www.fludb.org/brc/svExperimentDetails.spg?expAccession=IRD_SI_SBRI_AA_E1&decorator=influenza&context=1406753496537
AA_VN6+2_018	SBRI_AA_E1	Isolation of Total RNA and Quality Control	Positive-strand cDNA Synthesis, Fragmentation, and Single-stranded cDNA for Affymetrix Microarray Analysis	affymetrix12	GSM914266_20090128_11_Bl6_VN62_InVivo_0720_Lung_F_3_AD_Std_.CEL.gz	GEO	GSM914266	http://www.ncbi.nlm.nih.gov/geo/query/acc.cgi?acc=GSM914266	Affymetrix Microarray Processing and Expression Analysis	SBRI_Bioset Matrix_all	IRD	IRD_SI_SBRI_AA_E1	http://www.fludb.org/brc/svExperimentDetails.spg?expAccession=IRD_SI_SBRI_AA_E1&decorator=influenza&context=1406753496537
AA_VN6+2_019	SBRI_AA_E1	Isolation of Total RNA and Quality Control	Positive-strand cDNA Synthesis, Fragmentation, and Single-stranded cDNA for Affymetrix Microarray Analysis	affymetrix13	GSM914267_20090128_12_Bl6_VN62_InVivo_0720_Lung_F_4_AD_Std_.CEL.gz	GEO	GSM914267	http://www.ncbi.nlm.nih.gov/geo/query/acc.cgi?acc=GSM914267	Affymetrix Microarray Processing and Expression Analysis	SBRI_Bioset Matrix_all	IRD	IRD_SI_SBRI_AA_E1	http://www.fludb.org/brc/svExperimentDetails.spg?expAccession=IRD_SI_SBRI_AA_E1&decorator=influenza&context=1406753496537
AA_VN6+2_020	SBRI_AA_E1	Isolation of Total RNA and Quality Control	Positive-strand cDNA Synthesis, Fragmentation, and Single-stranded cDNA for Affymetrix Microarray Analysis	affymetrix14	GSM914268_20090129_01_Bl6_VN62_InVivo_0720_Lung_F_5_AD_Std_.CEL.gz	GEO	GSM914268	http://www.ncbi.nlm.nih.gov/geo/query/acc.cgi?acc=GSM914268	Affymetrix Microarray Processing and Expression Analysis	SBRI_Bioset Matrix_all	IRD	IRD_SI_SBRI_AA_E1	http://www.fludb.org/brc/svExperimentDetails.spg?expAccession=IRD_SI_SBRI_AA_E1&decorator=influenza&context=1406753496537
AA_X31_011	SBRI_AA_E1	Isolation of Total RNA and Quality Control	Positive-strand cDNA Synthesis, Fragmentation, and Single-stranded cDNA for Affymetrix Microarray Analysis	affymetrix15	GSM914269_20090129_02_Bl6_X31_InVivo_0720_Lung_F_1_AD_Std_.CEL.gz	GEO	GSM914269	http://www.ncbi.nlm.nih.gov/geo/query/acc.cgi?acc=GSM914269	Affymetrix Microarray Processing and Expression Analysis	SBRI_Bioset Matrix_all	IRD	IRD_SI_SBRI_AA_E1	http://www.fludb.org/brc/svExperimentDetails.spg?expAccession=IRD_SI_SBRI_AA_E1&decorator=influenza&context=1406753496537
AA_X31_012	SBRI_AA_E1	Isolation of Total RNA and Quality Control	Positive-strand cDNA Synthesis, Fragmentation, and Single-stranded cDNA for Affymetrix Microarray Analysis	affymetrix16	GSM914270_20090129_03_Bl6_X31_InVivo_0720_Lung_F_2_AD_Std_.CEL.gz	GEO	GSM914270	http://www.ncbi.nlm.nih.gov/geo/query/acc.cgi?acc=GSM914270	Affymetrix Microarray Processing and Expression Analysis	SBRI_Bioset Matrix_all	IRD	IRD_SI_SBRI_AA_E1	http://www.fludb.org/brc/svExperimentDetails.spg?expAccession=IRD_SI_SBRI_AA_E1&decorator=influenza&context=1406753496537
AA_X31_013	SBRI_AA_E1	Isolation of Total RNA and Quality Control	Positive-strand cDNA Synthesis, Fragmentation, and Single-stranded cDNA for Affymetrix Microarray Analysis	affymetrix17	GSM914271_20090129_04_Bl6_X31_InVivo_0720_Lung_F_3_AD_Std_.CEL.gz	GEO	GSM914271	http://www.ncbi.nlm.nih.gov/geo/query/acc.cgi?acc=GSM914271	Affymetrix Microarray Processing and Expression Analysis	SBRI_Bioset Matrix_all	IRD	IRD_SI_SBRI_AA_E1	http://www.fludb.org/brc/svExperimentDetails.spg?expAccession=IRD_SI_SBRI_AA_E1&decorator=influenza&context=1406753496537
AA_X31_014	SBRI_AA_E1	Isolation of Total RNA and Quality Control	Positive-strand cDNA Synthesis, Fragmentation, and Single-stranded cDNA for Affymetrix Microarray Analysis	affymetrix18	GSM914272_20090129_05_Bl6_X31_InVivo_0720_Lung_F_4_AD_Std_.CEL.gz	GEO	GSM914272	http://www.ncbi.nlm.nih.gov/geo/query/acc.cgi?acc=GSM914272	Affymetrix Microarray Processing and Expression Analysis	SBRI_Bioset Matrix_all	IRD	IRD_SI_SBRI_AA_E1	http://www.fludb.org/brc/svExperimentDetails.spg?expAccession=IRD_SI_SBRI_AA_E1&decorator=influenza&context=1406753496537
AA_X31_015	SBRI_AA_E1	Isolation of Total RNA and Quality Control	Positive-strand cDNA Synthesis, Fragmentation, and Single-stranded cDNA for Affymetrix Microarray Analysis	affymetrix19	GSM914273_20090129_06_Bl6_X31_InVivo_0720_Lung_F_5_AD_Std_.CEL.gz	GEO	GSM914273	http://www.ncbi.nlm.nih.gov/geo/query/acc.cgi?acc=GSM914273	Affymetrix Microarray Processing and Expression Analysis	SBRI_Bioset Matrix_all	IRD	IRD_SI_SBRI_AA_E1	http://www.fludb.org/brc/svExperimentDetails.spg?expAccession=IRD_SI_SBRI_AA_E1&decorator=influenza&context=1406753496537
